# Supplementary material for: An evolutionary timeline of the oxytocin signaling pathway
Source: Commun Biol. 2024 Apr 17;7:471. doi: 10.1038/s42003-024-06094-9 (PMC11024182; doi:10.1038/s42003-024-06094-9)
Supplement: Supplementary file 4 — Suppementary Data 1-13 [file 42003_2024_6094_MOESM4_ESM.zip]

Archive with 26 entries (26 files):
- sup_dat_01.xlsx
- __MACOSX/._sup_dat_01.xlsx
- sup_dat_02.xlsx
- __MACOSX/._sup_dat_02.xlsx
- sup_dat_03.xlsx
- __MACOSX/._sup_dat_03.xlsx
- sup_dat_04.xlsx
- __MACOSX/._sup_dat_04.xlsx
- sup_dat_05.xlsx
- __MACOSX/._sup_dat_05.xlsx
- sup_dat_06.xlsx
- __MACOSX/._sup_dat_06.xlsx
- sup_dat_07.xlsx
- __MACOSX/._sup_dat_07.xlsx
- sup_dat_08.xlsx
- __MACOSX/._sup_dat_08.xlsx
- sup_dat_09.xlsx
- __MACOSX/._sup_dat_09.xlsx
- sup_dat_10.xlsx
- __MACOSX/._sup_dat_10.xlsx
- sup_dat_11.xlsx
- __MACOSX/._sup_dat_11.xlsx
- sup_dat_12.xlsx
- __MACOSX/._sup_dat_12.xlsx
- sup_dat_13.xlsx
- __MACOSX/._sup_dat_13.xlsx
