# Supplementary material for: An evolutionary timeline of the oxytocin signaling pathway
Source: Commun Biol. 2024 Apr 17;7:471. doi: 10.1038/s42003-024-06094-9 (PMC11024182; doi:10.1038/s42003-024-06094-9)
Supplement: Supplementary file 4 — Suppementary Data 1-13 [file 42003_2024_6094_MOESM4_ESM.zip › sup_dat_01.xlsx]

## Sheet: sheet01
Supplementary data 1
List of species considered for BLASTp/microsynteny in descending, phylogenetic order (greyed out species were not considered in final analysis)
PS no.	Branch	Lineage split	Representative species	Reference clades	Reference split times	taxid	comments
20	Primates (Homini)	7 - 25 mya	Homo sapiens (Homini/Primates)		Hallström & Janke, 2010
19	Primates (Hominidae)	25 mya	Common chimpanzee (Pan troglodytes (Primates, panini))	Perelman et al., 2011	Hallström & Janke, 2010	9598
19	Primates (Catarrhini)	60 mya	Rhesus macaque (Macaca mulatta (Primates, ceropithecidae (old world monkeys)))	Perelman et al., 2011	Hallström & Janke, 2010	9544
19	Primates	60 mya	Grey mouse lemur (Microcebus murinus (primates, Strepsirrhini))	Perelman et al., 2011	Hallström & Janke, 2010	30608	not used for analyses
18	Euarchontaglires	100 mya	House mouse (Mus musculus (rodentia))	Perelman et al., 2011	Villar et al., 2015	10090
18	Euarchontaglires	100 mya	Prairie vole (Microtus ochrogaster)	Zhou et al., 2015	Villar et al., 2015	79684	not used for analyses
18	Euarchontaglires	100 mya	European rabbit (Oryctolagus cuniculus)	Zhou et al., 2015	Villar et al., 2015	9986	not used for analyses
17	Boreoeutheria	estimate: 140 mya	Domestic dog (Canis lupus familiaris)	Nishihira et al., 2009	estimate based on Suzuki, 2019 and Villar et al., 2015	9615	not used for analyses
17	Boreoeutheria	estimate: 140 mya	Cattle (Bos taurus, laurasiatheria)	Nishihira et al., 2009	estimate based on Suzuki, 2019 and Villar et al., 2015	9913
17	Boreoeutheria	estimate: 140 mya	Megabat (Pteropus vampyrus)	Nishihira et al., 2009	estimate based on Suzuki, 2019 and Villar et al., 2015	132908	not used for analyses
17	Eutheria	180 mya	Nine-banded armadillo (Dasypus novemcinctus (Xenarthra))	Nishihira et al., 2009; Zhou et al., 2015	Suzuki, 2019	9361
17	Eutheria	180 mya	African bush elephant (Loxodonta africana (Afrotheria))	Nishihira et al., 2009; Zhou et al., 2015	Suzuki, 2019	9785	not used for analyses
16	Theria	220 mya	Tasmanian devil (Sarcophilus harrisii (dasyromorphia/Marsupialia))	Upham et al., 2019	Suzuki, 2019	9305
16	Mammalia	310 mya	Platypus (Ornithorhynchus anatinus (Monotremata, Prototheria))	Upham et al., 2019	Suzuki, 2019	9258
15	Amniota	380 mya	Green anole (Anolis carolinensis (Sauropsida/reptilia))	Evans, 2009	Suzuki, 2019	28377	not used for analyses
15	Amniota	380 mya	Chicken/Red junglefowl (Gallus gallus (domesticus) (aves/Sauropsida/reptilia))	Evans, 2009	Suzuki, 2019	9031
15	Amniota	380 mya	Western painted turtle (Chrysemys picta bellii (Testudines, Sauropsida/reptilia))	Evans, 2009	Suzuki, 2019	8478	not used for analyses
14	Tetrapoda	440 mya	Leishan spiny toad (Leptobrachium leishanense (Amphibia))	Evans, 2009	Suzuki, 2019	445787	not used for analyses
14	Tetrapoda	440 mya	Western clawed frog (Xenopus tropicalis (anura/Amphibia))	Evans, 2009	Suzuki, 2019	8363
	Sarcopterygii	470 mya	West Indian ocean coelacanth (Latimeria chalumnae)	Yamamoto et al., 2017	Suzuki, 2019	7897	not used for analyses
13	Osteichthyes	480 mya	Spotted gar (Lepisosteus oculatus (Actinopterygii))	Yamamoto et al., 2017	Suzuki, 2019	7918	not used for analyses
13	Osteichthyes	480 mya	Zebrafish (Danio rerio (cypriniformes/Actinopterygii))	Yamamoto et al., 2017	Suzuki, 2019	7955
13	Osteichthyes	480 mya	Nile tilapia (Oreochromis niloticus (Actinopterygii))	Yamamoto et al., 2017	Suzuki, 2019	8128	not used for analyses
12	Gnathostomata	530 mya	Great white shark (Carcharodon carcharias (selachii/Chondrichthyes))	Elsaid et al., 2020; Brownstein & Near, 2023	Suzuki, 2019	13397
12	Gnathostomata	530 mya	Elephant shark (Callorhinchus milii (Chondrichthyes))	Elsaid et al., 2020; Brownstein & Near, 2023	Suzuki, 2019	7868	not used for analyses
11	Vertebrata	540 mya	Sea lamprey (Petromyzon marinus (cyclostomata/agnatha))	Satoh, 2016; Elsaid et al., 2020	Suzuki, 2019	7757
11	Vertebrata	540 mya	Inshore hagfish (Eptatretus burgeri)	Satoh, 2016; Elsaid et al., 2020	Suzuki, 2019	7764	not used for analyses
10	Olfactores	550 mya	Ciona savignyi (Tunicata/Urochordata)	Satoh, 2016; Elsaid et al., 2020; Baker et al., 2015	Suzuki, 2019	51511
10	Olfactores	550 mya	Ciona intestinalis (Tunicata/Urochordata)	Satoh, 2016; Elsaid et al., 2020; Baker et al., 2015	Suzuki, 2019	7719
9	Chordata	560 mya	Branchiostoma lanceolatum (amphioxiformes/cephalochordata)	Satoh, 2016; Elsaid et al., 2020; Baker et al., 2015	Suzuki, 2019	7740
9	Chordata	560 mya	Branchiostoma floridae (amphioxiformes/cephalochordata)	Satoh, 2016; Elsaid et al., 2020; Baker et al., 2015	Suzuki, 2019	7739
8	Deuterostomia	580 mya	Strongylocentrotus purpuratus (Echinodermata, xenambulacraria)	Mulhair et al., 2022	Suzuki, 2019	7668
8	Deuterostomia	580 mya	Asterias rubens (Echinodermata, xenambulacraria)	Mulhair et al., 2022	Suzuki, 2019	7604
8	Deuterostomia	580 mya	Saccoglossus kowalevskii (Hemichordata, xenambulacraria)	Odekunle & Elphick, 2020; Mulhair et al., 2022	Suzuki, 2019	10224
8	Deuterostomia	580 mya	Xenoturbella bocki (Xenacoelomorpha, xenambulacraria)	Mulhair et al., 2022	Suzuki, 2019	242395
8	Deuterostomia	580 mya	Symsagittifera roscoffensis (Xenacoelomorpha, xenambulacraria)	Mulhair et al., 2022	Suzuki, 2019	84072
7	Bilateria	estimate: 610 mya	Caenorhabditis elegans (Nematoda, Protostomia)	Odekunle & Elphick, 2020; Kapli & Telford, 2020	estimate based on Lozano-Fernandez et al., 2017 and Suzuki et al., 2019	6239
7	Bilateria	estimate: 610 mya	Priapulus caudatus (Priapulida, Protostomia)	Odekunle & Elphick, 2020; Kapli & Telford, 2020	estimate based on Lozano-Fernandez et al., 2017 and Suzuki et al., 2019	37621
7	Bilateria	estimate: 610 mya	Octopus vulgaris (Mollusca, Protostomia)	Odekunle & Elphick, 2020; Kapli & Telford, 2020	estimate based on Lozano-Fernandez et al., 2017 and Suzuki et al., 2019	6645
6	Eumetazoa	650 mya	Hydra vulgaris (hydrozoa/Cnidaria)	Senatore et al., 2016; Tirosh et al., 2012; Kapli & Telford, 2020	Lozano-Fernandez et al., 2017	6087
6	Eumetazoa	650 mya	Acropora millepora (anthozoa/Cnidaria)	Senatore et al., 2016; Tirosh et al., 2012; Kapli & Telford, 2020	Lozano-Fernandez et al., 2017	45264
6	Eumetazoa	650 mya	Clytia hemisphaerica (hydrozoa/Cnidaria)	Senatore et al., 2016; Tirosh et al., 2012; Kapli & Telford, 2020	Lozano-Fernandez et al., 2017	252671
5	Metazoa	750 - 900 mya	Ephydatia muelleri (Demospongiae/Porifera)	Senatore et al., 2016; Tirosh et al., 2012; Kapli & Telford, 2020	Lozano-Fernandez et al., 2017	6052
5	Metazoa	750 - 900 mya	Amphimedon queenslandica (Demospongiae/Porifera)	Senatore et al., 2016; Tirosh et al., 2012; Kapli & Telford, 2020	Lozano-Fernandez et al., 2017	400682
4	Holozoa	900 - 1000 mya	Salpingoeca rosetta (Craspedida/Choanoflagellata)	Baldauf et al., 2013; Ruiz-Trillo et al., 2008; Kapli & Telford, 2020	Lozano-Fernandez et al., 2017	946362
4	Holozoa	900 - 1000 mya	Monosiga brevicollis [MX1] (Choanoflagellata)	Baldauf et al., 2013; Ruiz-Trillo et al., 2008; Kapli & Telford, 2020	Lozano-Fernandez et al., 2017	81824
3	Opisthokonta	estimate: 1100 mya	Fusarium culmorum (Fungi)	Adl et al., 2012; Baldauf et al., 2013	Lozano-Fernandez et al., 2017	5516
3	Opisthokonta	estimate: 1100 mya	Aspergillus nidulans (FGSC A4) (Fungi)	Adl et al., 2012; Baldauf et al., 2013	Lozano-Fernandez et al., 2017	227321
3	Opisthokonta	estimate: 1100 mya	Saccharomyces cerevisiae (Fungi)	Adl et al., 2012; Baldauf et al., 2013; Butterfield, 2015	Lozano-Fernandez et al., 2017	4932
2	Eukaryota	1200 - 1400 mya	Dictyostelium discoideum [AX4] (mycetozoa/Amoebozoa)	Adl et al., 2012; Baldauf et al., 2013; Butterfield, 2015	Lozano-Fernandez et al., 2017	352472
2	Eukaryota	1200 - 1400 mya	Spironucleus salmonicida (Metamonada/Excavata)	Adl et al., 2012; Butterfield, 2015	Lozano-Fernandez et al., 2017	348837
1	Cellular organisms	2000 - 3500 mya	Methanolobus zinderi (Archaea/Prokaryota)	Butterfield, 2015	Lozano-Fernandez et al., 2017	536044
1	Cellular organisms	2000 - 3500 mya	Escherichia coli (Bacteria/Prokaryota)	Butterfield, 2015	Lozano-Fernandez et al., 2017	562
	NOTE: "A precise timeline of animal evolution cannot be obtained with current methods" (Dos Reis et al., 2015)

## Sheet: sheet02
Supplementary data 1
BLASTp thresholds for invertebrates, numeric and boolean
		Cut-off values
Carcharias/marinus vs ...	PS	scaled max score	OXT	OXTR	GNAQ	HRAS	KRAS	NRAS	RAF1	MAP2K1	MAP2K2	MAPK1	PLA2G4A	PLA2G4F	PTGS2	MAP2K5	JUN	FOS	MEF2C	CCND1	ELK1	RYR2	RYR3	CD38	KCNJ2	KCNJ4	PLCB1	PLCB4	PRKCA	PRKCB	EEF2K	EEF2	CACNA1C	CACNA1D	CACNB1	CACNB2	CACNB4	CACNA2D1	CACNA2D3	CACNA2D4	CACNG1	CACNG2	CACNG3	CACNG4	CACNG5	ITPR1	ITPR2	CALM2	CALM1
Numeric output
Ciona savignyi (Olfactores)	10	0.20984		0.11673		0.217414			0.0756201			0.282353
Ciona intestinalis (Olfactores)	10	0.449268		0.261078	0.730929	0.530026	0.502488	0.523438	0.346292	0.57013	0.552124	0.815126	0.244647	0.157449	0.381093	0.392699	0.273247	0.0926434	0.233634	0.407783	0.114568	0.505876	0.329353		0.395914	0.389105	0.269214	0.363512	0.699248	0.684368	0.346657	0.75515	0.473814	0.482719	0.476263	0.547811	0.537678	0.171171	0.232804	0.208579		0.116279	0.120561	0.111008	0.0968992	0.400261	0.365421	0.979866	0.979866
Branchiostoma lanceolatum (Chordata)	9	0.469589	0.269625	0.301218	0.441611	0.769437	0.716456	0.76455	0.418967	0.626168	0.614137	0.637146	0.283706	0.17855	0.404669	0.608079	0.380142	0.10015	0.19052	0.578313	0.183064	0.425674	0.262615	0.290216	0.460542	0.465253	0.320966	0.609713	0.751484	0.744649	0.42577	0.83	0.474633	0.476645	0.42101	0.517925	0.545655	0.307319	0.392353	0.361508	0.0656388	0.158505	0.168612	0.15601	0.304419	0.663177	0.612349	0.986577	0.986577
Branchiostoma floridae (Chordata)	9	0.487275	0.261433	0.335013	0.85035	0.779841	0.716456	0.767196	0.308575	0.697613	0.68594	0.783934	0.289593	0.179298	0.429563	0.596567	0.425665	0.104255	0.243056	0.583477	0.1825	0.417094	0.257774	0.27529	0.405631	0.418144	0.374749	0.624895	0.74963	0.737657	0.434752	0.805294	0.420996	0.424788	0.394946	0.480948	0.499042	0.291603	0.408135	0.372933	0.0678414	0.159794	0.171206	0.15601	0.303922	0.348784	0.319589	0.814917	0.814917
Strongylocentrotus purpuratus (Deuterostomia)	8	0.483458	0.140561	0.2713	0.807584	0.765333	0.705584	0.757979	0.411429	0.590465	0.570909	0.784447			0.0467229	0.59065	0.350318		0.228571	0.419192	0.194915	0.197553	0.187144	0.300518	0.373695	0.379958	0.332253	0.611594	0.521017	0.527184	0.42173	0.794706	0.407117	0.437586	0.377931	0.441805	0.317052	0.273979	0.22684	0.226033						0.634978	0.589331	0.81768	0.81768
Asterias rubens (Deuterostomia)	8	0.477888	0.388278	0.268917	0.80618	0.696809	0.660759	0.708223	0.423513	0.637736	0.625935	0.741287			0.0485906	0.608646	0.332813		0.215256	0.461538	0.205063	0.192051	0.177787	0.245098	0.389884	0.382508	0.203571	0.579623	0.63644	0.618531	0.422445	0.833922	0.399576	0.411398	0.372	0.4414	0.305862	0.284538	0.356494	0.323529		0.09866	0.10473	0.104809	0.169675	0.663823	0.610141	0.989933	0.989933
Saccoglossus kowalevskii (Deuterostomia)	8	0.479523	0.326936	0.270142	0.826087	0.722527	0.694517	0.726027	0.326826	0.658838	0.63848	0.735166			0.0544814	0.555932	0.360331	0.0941748	0.234244	0.516351	0.208995	0.320162	0.24995	0.365169	0.453446	0.446191	0.325269	0.604651	0.752632	0.739716	0.410665	0.858068	0.301239	0.306486	0.366954	0.431061	0.441251	0.259754	0.186954	0.18036		0.214411	0.230496	0.198261	0.311787	0.302516	0.279389	0.983221	0.983221
Xenoturbella bocki (Deuterostomia)	8
Symsagittifera roscoffensis (Deuterostomia)	8
Caenorhabditis elegans (Bilateria)	7	0.429097		0.129652	0.788515	0.733871	0.680203	0.712766	0.237867	0.488462	0.466328	0.714865	0.0305416		0.060137	0.310469	0.120507		0.228571	0.157819	0.161708	0.26938	0.250327		0.380435	0.395034	0.282897	0.479852	0.685512	0.675809	0.235932	0.828655	0.465227	0.472272	0.377074	0.43986	0.486028	0.0995199	0.114847	0.09625					0.0865116	0.326075	0.176226	0.983221	0.983221
Priapulus caudatus (Bilateria)	7	0.437779	0.368846	0.293919	0.841515	0.569343	0.532558	0.572816	0.0993548	0.647208	0.627673	0.739071	0.254177	0.185163	0.372598	0.492274	0.311502	0.108597	0.338308	0.508333	0.134783	0.179045	0.167382		0.412823	0.407199	0.369511	0.6	0.548791	0.531139	0.429955	0.778966	0.45107	0.441673	0.330821	0.387719	0.398804	0.131835	0.123121	0.115461					0.172922	0.143726	0.136691	0.761589	0.761589
Octopus vulgaris (Bilateria)	7	0.376393	0.286691	0.307971	0.786517							0.214646			0.399106		0.366612												0.296712	0.29145
Hydra vulgaris (Eumetazoa)	6	0.414322		0.0782452	0.719054	0.620419	0.588529	0.603133	0.372632	0.582071	0.569462	0.735376	0.0372419		0.046589	0.447191	0.217523		0.225659	0.435811	0.139618	0.0188952	0.0181481	0.216849	0.252927	0.249415	0.360035	0.183867	0.674663	0.657718	0.240269	0.798942	0.263036	0.28232	0.316716	0.408612	0.383654	0.135297	0.146409	0.135846					0.10382	0.538065	0.522672	0.221617	0.616228
Acropora millepora (Eumetazoa)	6	0.442292		0.114323	0.801966	0.749326	0.705128	0.739247	0.384336	0.646154	0.634053	0.81293	0.237332	0.185933	0.0645341	0.576099	0.23607	0.09329	0.21928	0.514834	0.161333	0.0193532	0.0183558	0.231884	0.373832	0.367991	0.379895	0.341273	0.658519	0.640383	0.280851	0.805065	0.4384	0.432862	0.369896	0.426966	0.336161	0.198987	0.179724	0.164474						0.607305	0.581387	0.654709	0.654709
Clytia hemisphaerica (Eumetazoa)	6	0.449746																															0.0801328	0.0824494														0.858238	0.858238
Ephydatia muelleri (Metazoa)	5	0.310892				0.215789											0.157895			0.14375																												0.35	0.35
Amphimedon queenslandica (Metazoa)	5	0.367607			0.610644	0.687003	0.651515	0.685185	0.267696	0.482097	0.474018	0.793056			0.036	0.319328	0.132024		0.130104	0.115365	0.118164	0.0480115	0.0755657	0.126425	0.308387	0.31871	0.165348	0.17845	0.496644	0.482196	0.233776	0.640645	0.128967	0.124063	0.0908257	0.106202	0.178851	0.0747936	0.0762877							0.369183	0.367968	0.457711	0.457711
Salpingoeca rosetta (Holozoa)	4	0.30542			0.445682	0.630319	0.605063	0.623342	0.126156	0.413181	0.388191	0.523338	0.0334315	0.0359833		0.323944	0.0619372		0.0600577	0.111512		0.0332265	0.0328735		0.139241	0.143196	0.18447	0.146544	0.355436	0.314735	0.0352273	0.804476	0.204882	0.195463	0.101609	0.120724	0.14119	0.0533175	0.0458317	0.0673839						0.222388	0.214218	0.973154	0.973154
Monosiga brevicollis [MX1] (Holozoa)	4	0.319226			0.471004	0.542553	0.523316	0.535809	0.132751	0.416141	0.405	0.716927			0.00732386	0.366959			0.085274	0.189374		0.0213855	0.0215894		0.196078	0.196078	0.194905	0.207339	0.359447	0.33072	0.0673996	0.787522	0.121147	0.0901323	0.0838053	0.0906681	0.104218	0.0303976								0.294508	0.188433	0.956376	0.956376
Fusarium culmorum (Opisthokonta)	3	0.330815			0.426003	0.522277	0.498818	0.516049	0.0571705	0.304918	0.298265	0.521558	0.0662086	0.0715564	0.0457516	0.256729	0.0880597		0.084252	0.0939064							0.0936314	0.0983607	0.187875	0.193689		0.691539	0.0422862	0.0227444														0.88255	0.88255
Aspergillus nidulans (FGSC A4) (Opisthokonta)	3	0.341919			0.456461	0.5325	0.508353	0.531172	0.0757576	0.301502	0.300319	0.52507	0.0624613	0.0702894	0.0459161	0.233978	0.0882258		0.09	0.0869707							0.0966264	0.108603	0.200686	0.204442		0.70564	0.0470998	0.0403302														0.879195	0.879195
Saccharomyces cerevisiae (Opisthokonta)	3	0.304393			0.313119	0.390196	0.37051	0.379648		0.243167	0.236891	0.472678	0.0473611	0.0382965		0.201439	0.0791319		0.0837044	0.111983							0.0634101	0.0674374	0.174105	0.182217		0.691176	0.0417551	0.0407772														0.658784	0.658784
Dictyostelium discoideum [AX4] (Eukaryota)	2	0.282013			0.440559	0.657825	0.626263	0.632275	0.114304	0.19943	0.201887	0.397536		0.0468537	0.0813205	0.17663			0.0766689	0.092033		0.0135301	0.013651				0.0742358	0.0796813	0.265343	0.247826	0.0996613	0.671774							0.0240456	0.0245131						0.0225817	0.021302	0.906977	0.906977
Spironucleus salmonicida (Eukaryota)	2	0.296429			0.0823204	0.442359	0.423469	0.438503		0.180575	0.174797	0.384509				0.173913			0.0937973										0.226291	0.219216		0.559741																0.655629	0.655629
Methanolobus zinderi (Cellular organisms)	1	0.144233																														0.174433							0.0345006	0.0336933
Escherichia coli (Cellular organisms)	1	0.240609		0.0977778	0.18555	0.205605						0.372361							0.0858169			0.0188168	0.0204737		0.0580071	0.0838323						0.648442	0.0327694	0.0338185					0.026474	0.0312671								0.952862	0.952862
Boolean output
Ciona savignyi (Olfactores)	10			FALSE		TRUE			FALSE			TRUE
Ciona intestinalis (Olfactores)	10			FALSE	TRUE	TRUE	TRUE	TRUE	FALSE	TRUE	TRUE	TRUE	FALSE	FALSE	FALSE	FALSE	FALSE	FALSE	FALSE	FALSE	FALSE	TRUE	FALSE		FALSE	FALSE	FALSE	FALSE	TRUE	TRUE	FALSE	TRUE	TRUE	TRUE	TRUE	TRUE	TRUE	FALSE	FALSE	FALSE		FALSE	FALSE	FALSE	FALSE	FALSE	FALSE	TRUE	TRUE
Branchiostoma lanceolatum (Chordata)	9		FALSE	FALSE	FALSE	TRUE	TRUE	TRUE	FALSE	TRUE	TRUE	TRUE	FALSE	FALSE	FALSE	TRUE	FALSE	FALSE	FALSE	TRUE	FALSE	FALSE	FALSE	FALSE	FALSE	FALSE	FALSE	TRUE	TRUE	TRUE	FALSE	TRUE	TRUE	TRUE	FALSE	TRUE	TRUE	FALSE	FALSE	FALSE	FALSE	FALSE	FALSE	FALSE	FALSE	TRUE	TRUE	TRUE	TRUE
Branchiostoma floridae (Chordata)	9		FALSE	FALSE	TRUE	TRUE	TRUE	TRUE	FALSE	TRUE	TRUE	TRUE	FALSE	FALSE	FALSE	TRUE	FALSE	FALSE	FALSE	TRUE	FALSE	FALSE	FALSE	FALSE	FALSE	FALSE	FALSE	TRUE	TRUE	TRUE	FALSE	TRUE	FALSE	FALSE	FALSE	FALSE	TRUE	FALSE	FALSE	FALSE	FALSE	FALSE	FALSE	FALSE	FALSE	FALSE	FALSE	TRUE	TRUE
Strongylocentrotus purpuratus (Deuterostomia)	8		FALSE	FALSE	TRUE	TRUE	TRUE	TRUE	FALSE	TRUE	TRUE	TRUE			FALSE	TRUE	FALSE		FALSE	FALSE	FALSE	FALSE	FALSE	FALSE	FALSE	FALSE	FALSE	TRUE	TRUE	TRUE	FALSE	TRUE	FALSE	FALSE	FALSE	FALSE	FALSE	FALSE	FALSE	FALSE						TRUE	TRUE	TRUE	TRUE
Asterias rubens (Deuterostomia)	8		FALSE	FALSE	TRUE	TRUE	TRUE	TRUE	FALSE	TRUE	TRUE	TRUE			FALSE	TRUE	FALSE		FALSE	FALSE	FALSE	FALSE	FALSE	FALSE	FALSE	FALSE	FALSE	TRUE	TRUE	TRUE	FALSE	TRUE	FALSE	FALSE	FALSE	FALSE	FALSE	FALSE	FALSE	FALSE		FALSE	FALSE	FALSE	FALSE	TRUE	TRUE	TRUE	TRUE
Saccoglossus kowalevskii (Deuterostomia)	8		FALSE	FALSE	TRUE	TRUE	TRUE	TRUE	FALSE	TRUE	TRUE	TRUE			FALSE	TRUE	FALSE	FALSE	FALSE	TRUE	FALSE	FALSE	FALSE	FALSE	FALSE	FALSE	FALSE	TRUE	TRUE	TRUE	FALSE	TRUE	FALSE	FALSE	FALSE	FALSE	FALSE	FALSE	FALSE	FALSE		FALSE	FALSE	FALSE	FALSE	FALSE	FALSE	TRUE	TRUE
Xenoturbella bocki (Deuterostomia)	8
Symsagittifera roscoffensis (Deuterostomia)	8
Caenorhabditis elegans (Bilateria)	7			FALSE	TRUE	TRUE	TRUE	TRUE	FALSE	TRUE	TRUE	TRUE	FALSE		FALSE	FALSE	FALSE		FALSE	FALSE	FALSE	FALSE	FALSE		FALSE	FALSE	FALSE	TRUE	TRUE	TRUE	FALSE	TRUE	TRUE	TRUE	FALSE	TRUE	TRUE	FALSE	FALSE	FALSE					FALSE	FALSE	FALSE	TRUE	TRUE
Priapulus caudatus (Bilateria)	7		FALSE	FALSE	TRUE	TRUE	TRUE	TRUE	FALSE	TRUE	TRUE	TRUE	FALSE	FALSE	FALSE	TRUE	FALSE	FALSE	FALSE	TRUE	FALSE	FALSE	FALSE		FALSE	FALSE	FALSE	TRUE	TRUE	TRUE	FALSE	TRUE	TRUE	TRUE	FALSE	FALSE	FALSE	FALSE	FALSE	FALSE					FALSE	FALSE	FALSE	TRUE	TRUE
Octopus vulgaris (Bilateria)	7		FALSE	FALSE	TRUE							FALSE			TRUE		FALSE												FALSE	FALSE
Hydra vulgaris (Eumetazoa)	6			FALSE	TRUE	TRUE	TRUE	TRUE	FALSE	TRUE	TRUE	TRUE	FALSE		FALSE	TRUE	FALSE		FALSE	TRUE	FALSE	FALSE	FALSE	FALSE	FALSE	FALSE	FALSE	FALSE	TRUE	TRUE	FALSE	TRUE	FALSE	FALSE	FALSE	FALSE	FALSE	FALSE	FALSE	FALSE					FALSE	TRUE	TRUE	FALSE	TRUE
Acropora millepora (Eumetazoa)	6			FALSE	TRUE	TRUE	TRUE	TRUE	FALSE	TRUE	TRUE	TRUE	FALSE	FALSE	FALSE	TRUE	FALSE	FALSE	FALSE	TRUE	FALSE	FALSE	FALSE	FALSE	FALSE	FALSE	FALSE	FALSE	TRUE	TRUE	FALSE	TRUE	FALSE	FALSE	FALSE	FALSE	FALSE	FALSE	FALSE	FALSE						TRUE	TRUE	TRUE	TRUE
Clytia hemisphaerica (Eumetazoa)	6																																FALSE	FALSE														TRUE	TRUE
Ephydatia muelleri (Metazoa)	5					FALSE											FALSE			FALSE																												TRUE	TRUE
Amphimedon queenslandica (Metazoa)	5				TRUE	TRUE	TRUE	TRUE	FALSE	TRUE	TRUE	TRUE			FALSE	FALSE	FALSE		FALSE	FALSE	FALSE	FALSE	FALSE	FALSE	FALSE	FALSE	FALSE	FALSE	TRUE	TRUE	FALSE	TRUE	FALSE	FALSE	FALSE	FALSE	FALSE	FALSE	FALSE							TRUE	TRUE	TRUE	TRUE
Salpingoeca rosetta (Holozoa)	4				TRUE	TRUE	TRUE	TRUE	FALSE	TRUE	TRUE	TRUE	FALSE	FALSE		TRUE	FALSE		FALSE	FALSE		FALSE	FALSE		FALSE	FALSE	FALSE	FALSE	TRUE	TRUE	FALSE	TRUE	FALSE	FALSE	FALSE	FALSE	FALSE	FALSE	FALSE	FALSE						FALSE	FALSE	TRUE	TRUE
Monosiga brevicollis (Holozoa)	4				TRUE	TRUE	TRUE	TRUE	FALSE	TRUE	TRUE	TRUE			FALSE	TRUE			FALSE	FALSE		FALSE	FALSE		FALSE	FALSE	FALSE	FALSE	TRUE	TRUE	FALSE	TRUE	FALSE	FALSE	FALSE	FALSE	FALSE	FALSE								FALSE	FALSE	TRUE	TRUE
Fusarium culmorum (Opisthokonta)	3				TRUE	TRUE	TRUE	TRUE	FALSE	FALSE	FALSE	TRUE	FALSE	FALSE	FALSE	FALSE	FALSE		FALSE	FALSE							FALSE	FALSE	FALSE	FALSE		TRUE	FALSE	FALSE														TRUE	TRUE
Aspergillus nidulans (Opisthokonta)	3				TRUE	TRUE	TRUE	TRUE	FALSE	FALSE	FALSE	TRUE	FALSE	FALSE	FALSE	FALSE	FALSE		FALSE	FALSE							FALSE	FALSE	FALSE	FALSE		TRUE	FALSE	FALSE														TRUE	TRUE
Saccharomyces cerevisiae (Opisthokonta)	3				TRUE	TRUE	TRUE	TRUE		FALSE	FALSE	TRUE	FALSE	FALSE		FALSE	FALSE		FALSE	FALSE							FALSE	FALSE	FALSE	FALSE		TRUE	FALSE	FALSE														TRUE	TRUE
Dictyostelium discoideum (Eukaryota)	2				TRUE	TRUE	TRUE	TRUE	FALSE	FALSE	FALSE	TRUE		FALSE	FALSE	FALSE			FALSE	FALSE		FALSE	FALSE				FALSE	FALSE	FALSE	FALSE	FALSE	TRUE							FALSE	FALSE						FALSE	FALSE	TRUE	TRUE
Spironucleus salmonicida (Eukaryota)	2				FALSE	TRUE	TRUE	TRUE		FALSE	FALSE	TRUE				FALSE			FALSE										FALSE	FALSE		TRUE																TRUE	TRUE
Methanolobus zinderi (Cellular organisms)	1																															TRUE							FALSE	FALSE
Escherichia coli (Cellular organisms)	1			FALSE	FALSE	FALSE						TRUE							FALSE			FALSE	FALSE		FALSE	FALSE						TRUE	FALSE	FALSE					FALSE	FALSE								TRUE	TRUE
[truncated: 48 more columns]
