# Supplementary material for: An evolutionary timeline of the oxytocin signaling pathway
Source: Commun Biol. 2024 Apr 17;7:471. doi: 10.1038/s42003-024-06094-9 (PMC11024182; doi:10.1038/s42003-024-06094-9)
Supplement: Supplementary file 4 — Suppementary Data 1-13 [file 42003_2024_6094_MOESM4_ESM.zip › sup_dat_02.xlsx]

## Sheet: OXT
Supplementary data 2
BLASTp/microsynteny results for vertebrates for each gene supporting the OT pathway
Species	PS			Gene (-5)	Gene (-4)	Gene (-3)	Gene (-2)	Gene (-1)	START	Gene (+1)	Gene (+2)	Gene (+3)	Gene (+4)	Gene (+5)
Homo sapiens	20			PCED1A	VPS16	PTPRA	GNRH2	MRPS26	OXT	VT	UBOX5	FASTKD5	LZTS3	DDRGK1
Common chimpanzee (Pan troglodytes)	19			PCED1A	VPS16	PTPRA	GNRH2	MRPS26	OXT	VT	UBOX5	FASTKD5	LZTS3	DDRGK1
Rhesus macaque (Macaca mulatta)	19			PCED1A	VPS16	PTPRA	GNRH2	MRPS26	OXT	VT	UBOX5	FASTKD5	LZTS3	DDRGK1
House mouse (Mus musculus)	18		TMEM239	PCED1A	VPS16	PTPRA		MRPS26	OXT	VT	UBOX5	FASTKD5	LZTS3	DDRGK1
Cattle (Bos taurus)	17			PCED1A	VPS16	PTPRA	GNRH2	MRPS26	OXT	VT	UBOX5	FASTKD5	LZTS3	DDRGK1
Niine-banded armadillo (Dasypus novemcinctus)	17			PCED1A	VPS16	PTPRA	LOC101429858 (DYNLL1)	MRPS26	LOC131275835 (oxytocin-neurophysin 1-like), also LOC131275867, LOC101431998	VT (also LOC131275836)	UBOX5	FASTKD5	LZTS3	DDRGK1
Tasmanian devil (Sarcophilus harrisii)	16			PCED1A	VPS16	PTPRA	GNRH2 (LOC100916503)	MRPS26	OXT		UBOX5	FASTKD5	LZTS3	PRH1 (LOC116420064)	DDRGK1
Platypus (Ornithorhynchus anatinus)	16		DERL1	TBC1D31	VPS16	PTPRA		MRPS26	OXT	VT (LOC100089405)	UBOX5	FASTKD5	LZTS3	DDRGK1
Chicken (Gallus gallus (domesticus))	15		RNF24	PANK2	MAVS	PTPRA		MRPS26	OXT	VT	UBOX5	FASTKD5	LZTS3	DDRGK1
Western clawed frog (Xenopus tropicalis)	14		RNF24	PANK2	MAVS	PTPRA	GNRH2		OXT	VT	UBOX5	FASTKD5	LOC116408420	LZTS3	TMEM127
Zebra fish (Danio rerio) I	13													EXOSC2	SPRA	SMYD1A	FABP1A	THNSL2	OXT	DQX1	PRRC2B	PLPP7 (LOC568758)	FAM78Ab	NUP214
Zebra fish (Danio rerio) II	13				CDC14b		ZNF367	SLC35D2	CCL27a	VT	UBOX5		LZTS3b		SPRB	SMYD1B	FABP1B.1-2			ZNF366	MRPS27	PTGER4A	LOXHD1b	RNF165b
Great white shark (Carcharodon carcharias)	12		RNF24	PANK3 (LOC121279701)	MAVS	PTPRA			OXT (LOC121280065 L)	VT (LOC121283822 c, L)	UBOX5	FASTKD5 (LOC121279640)	LZTS3 (LOC121285277)	TMEM127 (LOC121280123)	DDRGK1 L (LOC121276848)	.
Sea lamprey (Petromyzon marinus)	11	PRLHR	NANOS1	EIF3A	DENND10	PTPRA L (LOC116940624)	.		OXT or VT		EBF3 L (LOC116940626)	LSM11	NOP56	MFSD13A	ABRAXAS2 L (LOC116940632)	.

## Sheet: OXTR
Species	PS					Gene (-5)	Gene (-4)	Gene (-3)	Gene (-2)	Gene (-1)	START	Gene (+1)	Gene (+2)	Gene (+3)	Gene (+4)	Gene (+5)
Homo sapiens	20					LHFPL4	SETD5	THUMPD3	SRGAP3	RAD18	OXTR	CAV3	SSUH2	LMCD1	GRM7	EDEM1	ARL8B
Common chimpanzee (Pan troglodytes)	19				LHFPL4	SETD5	LOC739244	THUMPD3	SRGAP3	RAD18	OXTR	CAV3	SSUH2	LMCD1	GRM7	EDEM1
Rhesus macaque (Macaca mulatta)	19					LHFPL4	SETD5	THUMPD3	SRGAP3	RAD18	OXTR	CAV3	SSUH2	LMCD1	GRM7	EDEM1
House mouse (Mus musculus)	18					LHFPL4	SETD5	THUMPD3	SRGAP3	RAD18	OXTR	CAV3	SSUH2	LMCD1	GRM7	EDEM1
Cattle (Bos taurus)	17					LHFPL4	SETD5	THUMPD3	SRGAP3	RAD18	OXTR	CAV3	SSUH2	LMCD1	GRM7	EDEM1
Nine-banded armadillo (Dasypus novemcinctus)	17					LHFPL4	SETD5	THUMPD3	SRGAP3	RAD18	LOC101435851	CAV3		LMCD1	GRM7	EDEM1
Tasmanian devil (Sarcophilus harrisii)	16					LHFPL4	SETD5	THUMPD3	SRGAP3	RAD18	OXTR	CAV3	SSUH2	LMCD1	GRM7	EDEM1
Platypus (Ornithorhynchus anatinus)	16				LHFPL4	SETD5	THUMPD3	SRGAP3	LOC100681759	RAD18	OXTR	CAV3	SSUH2	LMCD1	GRM7	EDEM1
Chicken (Gallus gallus (domesticus))	15	CAND2	SEC13	GHRL		IRAK2	VHL	THUMPD3	SRGAP3	RAD18	OXTR Pro	CAV3		LMCD1	GRM7	EDEM1	ARL8B
Western clawed frog (Xenopus tropicalis)	14	CAND2	SEC13	GHRL (LOC101733910)	TATDN2	IRAK2	VHL	THUMPD3	SRGAP3	RAD18	OXTR M	CAV3.1	SSUH2	LMCD1	GRM7	EDEM1
Zebra fish (Danio rerio)	13					TWF2	CISH	HEMK1	SRGAP3	RAD18	OXTRa Pro	CAV3	GPRa	PARP3		GRM2a	TEX264A	~ 643 kbp ~	EDEM1
Great white shark (Carcharodon carcharias)	12	LMCD1	mGluR7 L (LOC121280493)	EDEM1	~ 5 genes ~	SEMA3H	ZMYND10	RASSF1	TUSC2 L (LOC121279927)	RAD18	OXTR M	CAV2/3 L (LOC121280195)	SSUH2 (multiple LOC no.)	IRAK2 (LOC121279810)	TATDN2	CCDC174	CAND1 L (LOC121279944)	SEC13	GRIP2B	TRH	SRGAP3	THUMPD3	VHL	~ 18 genes ~	GRM2a
Sea lamprey (Petromyzon marinus)	11	UBA3		FAM3C L (LOC116949383)	VHL L (LOC116949382)	GRIP2 L (LOC116949381)	THUMPD3	C36H12orf66	SRGAP1 L (LOC116949377)	RXYLT1	OXTR i, L, M (LOC116949375)	.	SSUH2	LMCD1	MITF L (LOC116949372)	SEMA3G L (LOC116949370)	SEMA3A L (LOC116949369)	SEMA3D L (LOC116949368)	TEX264

## Sheet: GNAQ
Species	PS		Gene (-6)	Gene (-5)	Gene (-4)	Gene (-3)	Gene (-2)	Gene (-1)	START	Gene (+1)	Gene (+2)	Gene (+3)	Gene (+4)	Gene (+5)	Gene (+6)
Homo sapiens	20			SPATA31D4	TLE1	TLE4	PSAT1	CEP78	GNAQ	GNA14	VPS13A	FOXB2	PRUNE2	GCNT1
Chicken (Gallus gallus (domesticus))	15		RASEF	TLE1	TLE4	PSAT1	LOC107052307	CEP78	GNAQ	GNA14	VPS13A	FOXB2	PRUNE2	GCNT1
Western clawed frog (Xenopus tropicalis)	14		LOC100492437	RASEF	TLE1	TLE4	PSAT1	CEP78	GNAQ	GNA14	VPS13A	FOXB2	PRUNE2	GCNT1
Zebra fish (Danio rerio)	13			WDR36	CAMK4	KCMF1	NTRK2B	HNRPKL	GNAQ	GNA14	MTIF2		PRUNE2	PCSK5A	TMC2A
Great white shark (Carcharodon carcharias)	12	RASEF	RPS17 L (LOC121276725)	TLE1 (LOC121276986)	TSGA8 L (LOC121276723)	TLE4 L (LOC121277223)	PSAT1 L (LOC121276846)	CEP78	GNAQ (LOC121277019)	GNA14 (LOC121277385)	VPS13A	FOXB2	PRUNE2 L (LOC121277224)	GCNT1 L (LOC121277133)	RFK	PCSK5B
Sea lamprey (Petromyzon marinus) I	11			SCAMP1 L (LOC116941208)	OTP	CPEB1	SV2C L (LOC116941318)	PDE8B	GNAQ (LOC116941327)	FSD2 L (LOC116941330)	.	FOXB2 L (LOC116941336)	PRUNE1	TTC1 L (LOC116941350)	.
Sea lamprey (Petromyzon marinus) II	11			PPIP5K2 L (LOC116950846)	GDPGP1	LOC116950848	SLCO4C1 L (LOC116950772)	CEP78	GNAQ L (LOC116950626)	MIEN1 (LOC116950664)	CDC42SE2 L (LOC116950589)	ALDH1A2 L (LOC116950758)	TNFAIP8L1 (LOC116950822)	LOC116950693

## Sheet: HRAS
Species	PS	Gene (-6)	Gene (-5)	Gene (-4)	Gene (-3)	Gene (-2)	Gene (-1)	START	Gene (+1)	Gene (+2)	Gene (+3)	Gene (+4)	Gene (+5)	Gene (+6)
Homo sapiens	20		IRF7	PHRF1	RASSF7	LMNTD2	LRRC56	HRAS	COL4A2 L (LOC101059906)	RNH1	PTDSS2	ANO9	SIGIRR
Chicken (Gallus gallus (domesticus))	15	IRF7	MFHAS1 (LOC425462)	PHRF1	RASSF7		LRRC56	HRAS	USP6NL (LOC423110)	RNH1	CHKA	KMT5B	C11orf24
Western clawed frog (Xenopus tropicalis)	14		IRF7	PHRF1	RASSF7	LMNTD2	LRRC56	HRAS	FUT3	FUT6/FUT6.2	ZNF81	SYT1 (LOC100497338)	SLC25A45
Zebra fish (Danio rerio)	13	HIC1L	IRF7	PHRF1	RASSF7		LRRC56 (si:ch211-103e16.5)	HRASa	zgc:123278	LOC110438393	LOC103909866	LOC103909865	LOC108181591
Great white shark (Carcharodon carcharias)	12	IRF7	MFHAS1 (LOC425462)	PHRF1	RASSF8 L (LOC121282755)	.	LRRC56	HRAS (LOC121283161)	AMPD3 (LOC121283268)	RNF141	LYVE1 L (LOC121282966)	MRVI1	CTR9
Sea lamprey (Petromyzon marinus)	11	SLC25A22 (LOC116945470)	KRT11 L (LOC116945428)	PHRF1 L (LOC116945469)	RASSF8 L (LOC116945468)	LMNB2 L (LOC116945467)	LRRC56	HRAS L (LOC116945466)	AMPD1 L (LOC116945463)	RNF141	LOC116945462	LOC116945461	NME6

## Sheet: KRAS
Species	PS	Gene (-6)	Gene (-5)	Gene (-4)	Gene (-3)	Gene (-2)	Gene (-1)	START	Gene (+1)	Gene (+2)	Gene (+3)	Gene (+4)	Gene (+5)	Gene (+6)
Homo sapiens	20		ITPR2	SSPN	BHLHE41	RASSF8	LMNTD1	KRAS	ETFRF1	DNAI7	IRAG2	BCAT1	SOX5
Chicken (Gallus gallus (domesticus))	15		ITPR2	SSPN	BHLHE41	RASSF8	LOC121109060	KRAS	ETFRF1	CASC1	IRAG2	SPX	LOC121113438	951 kb	SOX5	TOPORS (LOC121108360, LOC121108351)	BCAT1
Western clawed frog (Xenopus tropicalis)	14	ITPR2	SSPN	BHLHE41	RASSF8	LMNTD1	4 genes	KRAS L	ETFRF1	CASC1	LRMP	BCAT1	SOX5
Zebra fish (Danio rerio)	13	tnni2a.x	LOC101884923	SYT1 L (LOC103909874)	NT5C1A (LOC560627)	RASSF8 (LOC100003291)	.	KRAS	ZNF469	BANP	PDCD2L	si:ch211-93f2.1	PDIA3
Great white shark (Carcharodon carcharias)	12	ITPR2	SSPN	BHLHE41	RASSF8b	KRTAP5-5 (LOC121286103)	LMNTD1 L (LOC121285558)	KRAS (LOC121285559)	si:ch211-59o9.10	ETFRF1 L (LOC121285498)	DNAI7	IRAG2 (LOC121286105)	BCAT1	SOX5
Sea lamprey (Petromyzon marinus) I	11

## Sheet: NRAS
Species	PS				Gene (-6)	Gene (-5)	Gene (-4)	Gene (-3)	Gene (-2)	Gene (-1)	START	Gene (+1)	Gene (+2)	Gene (+3)	Gene (+4)	Gene (+5)	Gene (+6)
Homo sapiens	20				TSPAN2	TSHB	SYCP1	NR1H5P	SIKE1	CSDE1	NRAS	AMPD1	DENND2C	BCAS2	TRIM33	SYT6
Chicken (Gallus gallus (domesticus))	15			TSPAN2	TSHB	SYCP1	NR1H4 L (LOC419888)	SIKE1	MTIF2 L (LOC112530332)	CSDE1	NRAS	AMPD1	DENND2C	BCAS2	TRIM33	SYT6
Western clawed frog (Xenopus tropicalis)	14	TSPAN2	225 kb	TSHB	SLC25A22 L	SYCP1	NR1H5	SIKE1	LOC116408816	CSDE1	NRAS	AMPD1	DENND2C		TRIM33	SYT6	OLFML3
Zebra fish (Danio rerio)	13					PIP5K1BB	UNC45B	FAM208B	PLEKHO2 (si:ch211-204d2.4)	ASB13B	NRAS	AMPD1	DENND2C	BCAS2	TRIM33	PGLC2	NR1H5
Great white shark (Carcharodon carcharias)	12					TEAD3 L (LOC121281920)	SMPD2 L (LOC121282085)	MICAL1	RPL10A	IRAG2 (LOC121282409)	NRAS	AMPD1 L (LOC121282408)	RASSF8 L (LOC121282406)	BCAS2	TRIM33	SYT6
Sea lamprey (Petromyzon marinus) I	11

## Sheet: RAF1
Species	PS					Gene (-5)	Gene (-4)	Gene (-3)	Gene (-2)	Gene (-1)	START	Gene (+1)	Gene (+2)	Gene (+3)	Gene (+4)	Gene (+5)	Gene (+6)
Homo sapiens	20					NUP210	IQSEC1	RPL32	CAND2	TMEM40	RAF1	MKRN2	MKRN20S	TSEN2	PPARG	SYN2
Common chimpanzee (Pan troglodytes)	19			NUP210	RPL39 (LOC107970570)	IQSEC1	LOC107970568	RPL32	CAND2	TMEM40	RAF1	MKRN2	MKRN20S	TSEN2	PPARG	SYN2
Rhesus macaque (Macaca mulatta)	19				NUP210	IQSEC1	IFT122 (LOC114676395)	RPL32	CAND2	TMEM40	RAF1	MKRN2	MKRN20S	TSEN2	PPARG	SYN2
House mouse (Mus musculus)	18				IFT122	MBD4	EFCAB12	RPL32	CAND2	TMEM40	RAF1	MKRN2	MKRN20S	TSEN2	PPARG	SYN2
Cattle (Bos taurus)	17					IFT122	MBD4	RPL32	CAND2	TMEM40	RAF1	MKRN2	MKRN20S	TSEN2	PPARG	SYN2
Niine-banded armadillo (Dasypus novemcinctus)	17					MBD4	EFCAB12	RPL32	CAND2	TMEM40	RAF1	MKRN2	MKRN20S	TSEN2	PPARG	SYN2
Tasmanian devil (Sarcophilus harrisii)	16				IFT122	MBD4	EFCAB12	RPL32	CAND2	TMEM40	RAF1	MKRN2	MKRN20S	TSEN2	PPARG	SYN2
Platypus (Ornithorhynchus anatinus)	16					SEMA3G	SYN2	PPARG	ISY1 (LOC100073658)	CNBP (LOC100073621)	RAF1	MKRN2	MKRN20S	TSEN2	CIAO2B	PRAD
Chicken (Gallus gallus (domesticus))	15		NUP210	IQSEC1	4 genes	KIAA1257	CECR5L	ISY1	LOC107054452	CNBP	RAF1	MKRN2	MKRN20S	TSEN2	PPARG	SYN2
Western clawed frog (Xenopus tropicalis)	14					ZCCHC3 (LOC100488231)	UQCRC1	NISCH	CHL1	PPARG	RAF1	MKRN2	MKRN20S	ITIH3	NEK4	SPCS1
Zebra fish (Danio rerio)	13					NUP210	IQSEC2 (LOC108181449)	IQSEC1a	GP9	CNBPa	RAF1a	SYN2a	VGLL4a	SLC6a1A	TNNC1A	ATP6AP1A
Great white shark (Carcharodon carcharias)	12	NUP210	IQSEC1b	2 genes	GP9	RAB43	zgc:77375	ISY1		CNBPb	RAF1 L (LOC121280165)	MKRN2	MKRN20S	TSEN2	PPARG	SYN2b
Sea lamprey (Petromyzon marinus)	11					NT5DC2 L (LOC116952370)	FBXW12 (LOC116952218)	HUWE1	LOC116952254	CNBP (LOC116952391)	ARAF L (LOC116952393)	PSMD6	LOC116952351	ATP2B3 L (LOC116952307)	IARS1	IMPDH1

## Sheet: MAP2K1
Species	PS		Gene (-5)	Gene (-4)	Gene (-3)	Gene (-2)	Gene (-1)	START	Gene (+1)	Gene (+2)	Gene (+3)	Gene (+4)	Gene (+5)
Homo sapiens	20		DENND4A	RAB11A	MEGF11	DIS3L	TIPIN	MAP2K1	SNAPC5	RPL4	ZWILCH	LCTL	SMAD6
Chicken (Gallus gallus (domesticus))	15		DENND4A	RAB11A	MEGF11	DIS3L	TIPIN	MAP2K1	SNAPC5	RPL4	ZWILCH	LCTL	SMAD6
Western clawed frog (Xenopus tropicalis)	14	DENND4A	si:dkey-242h9.3	RAB11A	MEGF11	DIS3L	TIPIN	MAP2K1	SNAPC5	RPL4	ZWILCH	LCTL	SMAD6
Zebra fish (Danio rerio)	13		DENND4A	RAB11A	MEGF11			MAP2K1		RPL4	ZWILCH	LCTLb	SNAPC5	SMAD6b
Great white shark (Carcharodon carcharias)	12		DENND4A	RAB11A	MEGF11	DIS3L	TIPIN	MAP2K1		RPL4	ZWILCH	LCTL (LOC121269854)	CRYBGX	SNAPC5
Sea lamprey (Petromyzon marinus) I	11		DCST2	SKOR1	MAP2K5	C1H15orf61	IQCH	MAP2K1		RPL4	TMC3	AK6	PARP16

## Sheet: MAP2K2
Species	PS		Gene (-5)	Gene (-4)	Gene (-3)	Gene (-2)	Gene (-1)	START	Gene (+1)	Gene (+2)	Gene (+3)	Gene (+4)	Gene (+5)
Homo sapiens	20		YJU2	EBI3	ANKRD24	SIRT6	CREB3L3	MAP2K2	ZBTB7A	PIAS4	EEF2	DAPK3	NMRK2
Chicken (Gallus gallus (domesticus))	15		LRG1	SEMA6B	ANKRD24	SIRT6	CREB3L3	MAP2K2	C2CD4C	SHC2	HCN2 (LOC428335)	MADCAM1	TPGS1
Western clawed frog (Xenopus tropicalis)	14
Zebra fish (Danio rerio)	13		si:dkey-172o19.2	ATP8B3	ONECUT3A	FOXQ2	PIAS4A	MAP2K2a	ZBTB7A	TCF3B	MBD3B	si:dkey-110c1.10	si:dkey-110c1.7	.
Great white shark (Carcharodon carcharias)	12		CNTFR L (LOC121287566)	ANKRD24 (LOC121287567)	SIRT6	RXFP3 L (LOC121287568)	CREB3L3 (LOC121287569)	MAP2K2 (LOC121286946)	ZBTB7A L (LOC121286989)	PIAS4 L (LOC121286988)	EEF2 (LOC121286987)	DAPK3 L (LOC121286838)	CTSL L (LOC1212868539	.
Sea lamprey (Petromyzon marinus) I	11

## Sheet: MAPK1
Species	PS		Gene (-5)	Gene (-4)	Gene (-3)	Gene (-2)	Gene (-1)	START	Gene (+1)	Gene (+2)	Gene (+3)	Gene (+4)	Gene (+5)
Homo sapiens	20		ZNF280A	ZNF280B	VPREB1	TOP3B	PPM1F	MAPK1	YPEL1	PPIL2	SDF2L1	CCDC116	YDJC	UBE2L3
Chicken (Gallus gallus (domesticus))	15		UBE2L3	YDJC	SDF2L1	TOP3B	PPM1F	MAPK1/3	YPEL1	PPIL2	HIRA	MRPL40	C22ORF39
Western clawed frog (Xenopus tropicalis)	14		UBE2L3	YDJC	SDF2L1	TOP3B	PPM1F	MAPK1	YPEL1	PPIL2	HIRA	MRPL40	C22ORF39
Zebra fish (Danio rerio)	13		UBE2L3	YDJC	SDF2L1	TOP3B	PPM1F	MAPK1	YPEL1	PPIL2	GAL3ST1A	PES	P2RX2
Great white shark (Carcharodon carcharias)	12		LOC121286062	GCN1	RAB35B	TOP3B	PPM1F	MAPK1	YPEL1	PPIL2	HES5 (LOC121286060, LOC121286059)	LOC121285557, LOC121286051	HIRA	MRPL40	C22ORF39
Sea lamprey (Petromyzon marinus) I	11		PXN	DEPDC5	YWHAG (LOC116939128)	SLC5A1 (LOC116939127)	ACANTHO2 (LOC116939126)	MAPK1	LOC116939124	MLXIP (LOC116939123)	DGCR2	GIT2 (LOC116939121)	ANKRD13B (LOC116939120)
Sea lamprey (Petromyzon marinus) II	11		RPL3 L (LOC116958118)	RSRC2 L (LOC116958117)	ARL6IP4 (LOC116958123)	BLMH	SERPINF2 L (LOC116958122)	MAPK1 L (LOC116958119)	BRAP L (LOC116958124)	.
		end of/new scaffold

[truncated: 144 more sheets: MAPK3, PLA2G4E, PLA2G4A, JMJD7-PLA2G4B, PLA2G4B, PLA2G4C, PLA2G4D, PLA2G4F, PTGS2, MAP2K5, MAPK7, JUN, FOS, MEF2C, CCND1, ELK1, RYR1, RYR2, RYR3, CD38 …]
