# Supplementary material for: An evolutionary timeline of the oxytocin signaling pathway
Source: Commun Biol. 2024 Apr 17;7:471. doi: 10.1038/s42003-024-06094-9 (PMC11024182; doi:10.1038/s42003-024-06094-9)
Supplement: Supplementary file 4 — Suppementary Data 1-13 [file 42003_2024_6094_MOESM4_ESM.zip › sup_dat_03.xlsx]

## Sheet: Sheet1
Supplementary data 3
List of all genes supporting the OT pathway and i.a. the assigned phylostratum and branch
Gene	Branch	Species	Phylostratum	Ortholog	Homolog	age.levels
OXT	Gnathostomata	C. carcharias	12	y	n	modern
OXTR	Vertebrata	P. marinus	11	y	n	modern
GNAQ	Eukaryota	D. discoideum	2	n	y	ancient
HRAS	Eukaryota	S. salmonicida	2	n	y	ancient
KRAS	Eukaryota	S. salmonicida	2	n	y	ancient
NRAS	Eukaryota	S. salmonicida	2	n	y	ancient
RAF1	Gnathostomata	C. carcharias	12	y	n	modern
MAP2K1	Holozoa	M. brevicollis	4	n	y	medium.aged
MAP2K2	Holozoa	M. brevicollis	4	n	y	medium.aged
MAPK1	Cellular organisms	E. coli	1	n	y	ancient
MAPK3	Osteichthyes	D. rerio	13	y	n	modern
PLA2G4E	Amniota	G. Gallus	15	y	n	modern
PLA2G4A	Vertebrata	P. marinus	11	y	n	modern
JMJD7-PLA2G4B	Homini	H. sapiens	20	y	n	modern
PLA2G4B	Amniota	G. Gallus	15	y	n	modern
PLA2G4C	Theria	S. harrisii	16	y	n	modern
PLA2G4D	Tetrapoda	X. tropicalis	14	y	n	modern
PLA2G4F	Gnathostomata	C. carcharias	12	y	n	modern
PTGS2	Bilateria	O. vulgaris	7	n	y	medium.aged
MAP2K5	Holozoa	M. brevicollis	4	n	y	medium.aged
MAPK7	Tetrapoda	X. tropicalis	14	y	n	modern
JUN	Gnathostomata	C. carcharias	12	y	n	modern
FOS	Gnathostomata	C. carcharias	12	y	n	modern
MEF2C	Gnathostomata	C. carcharias	12	y	n	modern
CCND1	Eumetazoa	A. millepora	6	n	y	medium.aged
ELK1	Gnathostomata	C. carcharias	12	y	n	modern
RYR1	Tetrapoda	X. tropicalis	14	y	n	modern
RYR2	Olfactores	C. intestinalis	10	n	y	medium.aged
RYR3	Gnathostomata	C. carcharias	12	y	n	modern
CD38	Gnathostomata	C. carcharias	12	y	n	modern
TRPM2	Amniota	G. Gallus	15	y	n	modern
KCNJ2	Gnathostomata	C. carcharias	12	y	n	modern
KCNJ12	Gnathostomata	C. carcharias	12	y	n	modern
KCNJ18	Homini	H. sapiens	20	y	n	modern
KCNJ4	Gnathostomata	C. carcharias	12	y	n	modern
KCNJ14	Mammalia	O. anatinus	16	y	n	modern
PLCB1	Gnathostomata	C. carcharias	12	y	n	modern
PLCB2	Tetrapoda	X. tropicalis	14	y	n	modern
PLCB3	Osteichthyes	D. rerio	13	y	n	modern
PLCB4	Bilateria	P. caudatus	7	n	y	medium.aged
PRKCA	Holozoa	M. brevicollis	4	n	y	medium.aged
PRKCB	Holozoa	M. brevicollis	4	n	y	medium.aged
PRKCG	Tetrapoda	X. tropicalis	14	y	n	modern
EEF2K	Gnathostomata	C. carcharias	12	y	n	modern
EEF2	Cellular organisms	E. coli	1	n	y	ancient
CACNA1C	Bilateria	P. caudatus	7	n	y	medium.aged
CACNA1D	Bilateria	P. caudatus	7	n	y	medium.aged
CACNA1F	Mammalia	O. anatinus	16	y	n	modern
CACNA1S	Tetrapoda	X. tropicalis	14	y	n	modern
CACNB1	Olfactores	C. intestinalis	10	n	y	medium.aged
CACNB2	Bilateria	C. elegans	7	n	y	medium.aged
CACNB3	Osteichthyes	D. rerio	13	y	n	modern
CACNB4	Bilateria	C. elegans	7	n	y	medium.aged
CACNA2D1	Gnathostomata	C. carcharias	12	y	n	modern
CACNA2D2	Tetrapoda	X. tropicalis	14	y	n	modern
CACNA2D3	Gnathostomata	C. carcharias	12	y	n	modern
CACNA2D4	Gnathostomata	C. carcharias	12	y	n	modern
CACNG1	Gnathostomata	C. carcharias	12	y	n	modern
CACNG2	Tetrapoda	X. tropicalis	14	y	n	modern
CACNG3	Gnathostomata	C. carcharias	12	y	n	modern
CACNG4	Gnathostomata	C. carcharias	12	y	n	modern
CACNG5	Gnathostomata	C. carcharias	12	y	n	modern
CACNG6	Tetrapoda	X. tropicalis	14	y	n	modern
CACNG7	Osteichthyes	D. rerio	13	y	n	modern
CACNG8	Osteichthyes	D. rerio	13	y	n	modern
ITPR1	Metazoa	A. queenslandica	5	n	y	medium.aged
ITPR2	Metazoa	A. queenslandica	5	n	y	medium.aged
ITPR3	Amniota	G. Gallus	15	y	n	modern
CALML3	Amniota	G. Gallus	15	y	n	modern
CALM2	Cellular organisms	E. coli	1	n	y	ancient
CALM3	Mammalia	O. anatinus	16	y	n	modern
CALM1	Cellular organisms	E. coli	1	n	y	ancient
CALML6	Cellular organisms	E. coli	1	n	y	ancient
CALML5	Boreoeutheria	B. taurus	17	y	n	modern
CALML4	Cellular organisms	E. coli	1	n	y	ancient
PPP3CA	Cellular organisms	M. zinderi	1	n	y	ancient
PPP3CB	Cellular organisms	M. zinderi	1	n	y	ancient
PPP3CC	Eukaryota	D. discoideum	2	n	y	ancient
PPP3R1	Cellular organisms	E. coli	1	n	y	ancient
PPP3R2	Eutheria	D. novemcinctus	17	y	n	modern
NFATC1	Gnathostomata	C. carcharias	12	y	n	modern
NFATC2	Gnathostomata	C. carcharias	12	y	n	modern
NFATC3	Gnathostomata	C. carcharias	12	y	n	modern
NFATC4	Mammalia	O. anatinus	16	y	n	modern
RGS2	Osteichthyes	D. rerio	13	y	n	modern
RCAN1	Tetrapoda	X. tropicalis	14	y	n	modern
CAMK2	Bilateria	O. vulgaris	7	n	y	medium.aged
PRKAA1	Eukaryota	D. discoideum	2	n	y	ancient
PRKAA2	Eukaryota	S. salmonicida	2	n	y	ancient
PRKAB1	Gnathostomata	C. carcharias	12	y	n	modern
PRKAB2	Amniota	G. gallus	15	y	n	modern
PRKAG1	Ophistokonta	S. cerevisiae	3	n	y	ancient
PRKAG3	Amniota	G. gallus	15	y	n	modern
PRKAG2	Deuterostomia	A. rubens	8	n	y	medium.aged
CAMK1D	Eukaryota	D. discoideum	2	n	y	ancient
CAMK1G	Eukaryota	D. discoideum	2	n	y	ancient
CAMK1	Eukaryota	D. discoideum	2	n	y	ancient
CAMK2A	Holozoa	M. brevicollis	4	n	y	medium.aged
CAMK2D	Holozoa	M. brevicollis	4	n	y	medium.aged
CAMK2B	Amniota	G. gallus	15	y	n	modern
CAMK2G	Holozoa	M. brevicollis	4	n	y	medium.aged
CAMK4	Eukaryota	D. discoideum	2	n	y	ancient
NOS3	Amniota	G. gallus	15	y	n	modern
GUCY1A2	Vertebrata	P. marinus	11	y	n	modern
GUCY1A1	Tetrapoda	X. tropicalis	14	y	n	modern
GUCY1B1	Bilateria	P. caudatus	7	n	y	medium.aged
NPPA	Osteichthyes	D. rerio	13	y	n	modern
NPR1	Deuterostomia	S. kowalevskii	8	n	y	medium.aged
NPR2	Amniota	G. gallus	15	y	n	modern
MYLK	Tetrapoda	X. tropicalis	14	y	n	modern
MYLK2	Amniota	G. gallus	15	y	n	modern
MYLK3	Gnathostomata	C. carcharias	12	y	n	modern
MYLK4	Osteichthyes	D. rerio	13	y	n	modern
MYL6B	Theria	S. harrisii	16	y	n	modern
MYL6	Tetrapoda	X. tropicalis	14	y	n	modern
MYL9	Cellular organisms	E. coli	1	n	y	ancient
ACTG1	Tetrapoda	X. tropicalis	14	y	n	modern
ACTB	Amniota	G. gallus	15	y	n	modern
RHOA	Eukaryota	S. salmonicida	2	n	y	ancient
ROCK1	Eumetazoa	A. millepora	6	n	y	medium.aged
ROCK2	Eumetazoa	A. millepora	6	n	y	medium.aged
PPP1CA	Amniota	G. gallus	15	y	n	modern
PPP1CB	Cellular organisms	M. zinderi	1	n	y	ancient
PPP1CC	Cellular organisms	M. zinderi	1	n	y	ancient
PPP1R12A	Gnathostomata	C. carcharias	12	y	n	modern
PPP1R12B	Mammalia	O. anatinus	16	y	n	modern
PPP1R12C	Tetrapoda	X. tropicalis	14	y	n	modern
GNAS	Osteichthyes	D. rerio	13	y	n	modern
ADCY1	Gnathostomata	C. carcharias	12	y	n	modern
ADCY2	Gnathostomata	C. carcharias	12	y	n	modern
ADCY3	Amniota	G. gallus	15	y	n	modern
ADCY4	Mammalia	O. anatinus	16	y	n	modern
ADCY5	Deuterostomia	A. rubens	8	n	y	medium.aged
ADCY6	Tetrapoda	X. tropicalis	14	y	n	modern
ADCY7	Gnathostomata	C. carcharias	12	y	n	modern
ADCY8	Gnathostomata	C. carcharias	12	y	n	modern
ADCY9	Vertebrata	P. marinus	11	y	n	modern
PRKACA	Eukaryota	S. salmonicida	2	n	y	ancient
PRKACB	Eukaryota	S. salmonicida	2	n	y	ancient
PRKACG	Primates	M. mulatta	19	y	n	modern
GNAI1	Eukaryota	D. discoideum	2	n	y	ancient
GNAI3	Osteichthyes	D. rerio	13	y	n	modern
GNAI2	Tetrapoda	X. tropicalis	14	y	n	modern
GNAO1	Tetrapoda	X. tropicalis	14	y	n	modern
PIK3CG	Osteichthyes	D. rerio	13	y	n	modern
PIK3R5	Vertebrata	P. marinus	11	y	n	modern
PIK3R6	Tetrapoda	X. tropicalis	14	y	n	modern
SRC	Holozoa	M. brevicollis	4	n	y	medium.aged
KCNJ3	Gnathostomata	C. carcharias	12	y	n	modern
KCNJ6	Chordata	B. lanceolatum	9	n	y	medium.aged
KCNJ9	Mammalia	O. anatinus	16	y	n	modern
KCNJ5	Gnathostomata	C. carcharias	12	y	n	modern
EGFR	Gnathostomata	C. carcharias	12	y	n	modern
CDKN1A	Tetrapoda	X. tropicalis	14	y	n	modern
