# Supplementary material for: An evolutionary timeline of the oxytocin signaling pathway
Source: Commun Biol. 2024 Apr 17;7:471. doi: 10.1038/s42003-024-06094-9 (PMC11024182; doi:10.1038/s42003-024-06094-9)
Supplement: Supplementary file 4 — Suppementary Data 1-13 [file 42003_2024_6094_MOESM4_ESM.zip › sup_dat_04.xlsx]

## Sheet: ADCY1
Supplementary data 4
Results from the exploratory positive selection analysis
Branch	Omega rate	Max. dN/dS	Test LRT	p-value (uncorrected)	p-value (Bonferroni)	p-value (FDR)
pmarinus	1	1.00 (100.00%)	-0.00777	0.5	1	1
ccarcharias	1	>1000 (100.00%)	0.012	0.480603	1	1
Node3	2	0.58 ( 8.80%)	0	1	1	1
drerio	2	4.25 ( 8.22%)	0.574	0.314837	1	1
Node5	1	>1000 (100.00%)	0.01	0.482393	1	1
xtropicalis	2	0.47 (14.72%)	0	1	1	1
Node7	1	0.10 (100.00%)	0	1	1	1
ggallus	2	712.57 ( 0.89%)	6.937	0.0110404	0.243	0.126965
Node8	2	4.15 ( 2.70%)	1.92	0.147262	1	0.677403
oanatinus	2	1.49 (16.65%)	2.385	0.115543	1	0.664373
Node9	2	2.22 ( 2.99%)	0.229	0.393965	1	1
sharrisii	1	0.10 (100.00%)	0	1	1	1
Node11	2	1.22 ( 7.48%)	0.106	0.433337	1	1
dnovemcinctus	2	0.55 (18.63%)	0	1	1	1
Node12	2	8.95 ( 5.45%)	7.973	0.00651763	0.15	0.126965
btraurus	2	0.87 ( 8.80%)	0	1	1	1
Node14	2	5.06 ( 3.68%)	3.702	0.0579853	1	0.444554
mmusculus	2	0.72 (11.93%)	0	1	1	1
Node16	1	0.12 (100.00%)	0	1	1	1
mmulatta	1	0.05 (100.00%)	0	1	1	1
Node17	1	0.03 (100.00%)	0	1	1	1
ptroglodytes	1	0.06 (100.00%)	0	1	1	1
hsapiens	1	0.07 (100.00%)	0	1	1	1

## Sheet: ADCY2
Branch	Omega rate	Max. dN/dS	Test LRT	p-value (uncorrected)	p-value (Bonferroni)	p-value (FDR)
pmarinus	1	1.00 (100.00%)	0	0.5	1	1
ccarcharias	2	0.67 (17.53%)	0	1	1	1
Node3	--	--	--	--	--	--
drerio	3	124.26 ( 3.81%)	4.48	0.0388824	0.817	0.427707
Node5	1	>1000 (100.00%)	0.06	0.453254	1	1
xtropicalis	1	1.00 (100.00%)	0	1	1	1
Node7	1	0.00 (100.00%)	0	1	1	1
ggallus	1	0.07 (100.00%)	0	1	1	1
Node8	2	22.48 ( 1.84%)	11.93	0.000879674	0.0194	0.0193528
oanatinus	2	0.23 ( 9.83%)	0	1	1	1
Node9	1	>1000 (100.00%)	0.28	0.380458	1	1
sharrisii	2	1.36 ( 5.89%)	0.29	0.376855	1	1
Node11	2	0.89 ( 9.45%)	0	1	1	1
dnovemcinctus	1	0.06 (100.00%)	0	1	1	1
Node12	2	12.62 ( 0.99%)	3.12	0.0786282	1	0.576607
btraurus	1	0.02 (100.00%)	0	1	1	1
Node14	1	0.18 (100.00%)	0	1	1	1
mmusculus	1	0.04 (100.00%)	0	1	1	1
Node16	1	0.04 (100.00%)	0	1	1	1
mmulatta	1	0.04 (100.00%)	0	1	1	1
Node17	1	0.05 (100.00%)	0	1	1	1
ptroglodytes	1	0.10 (100.00%)	0	1	1	1
hsapiens	1	0.07 (100.00%)	0	1	1	1

## Sheet: ADCY7
Branch	Omega rate	Max. dN/dS	Test LRT	p-value (uncorrected)	p-value (Bonferroni)	p-value (FDR)
pmarinus	1	1.00 (100.00%)	0	1	1	1
ccarcharias	2	2.11 (18.73%)	0.361	0.36014	1	0.828323
Node3	1	0.10 (100.00%)	0	1	1	1
drerio	2	0.10 (32.94%)	0	1	1	1
Node5	2	4.76 (16.33%)	1.813	0.156819	1	0.515262
xtropicalis	2	0.71 (29.11%)	0	1	1	1
Node7	2	795.58 ( 2.33%)	3.689	0.0583846	1	0.335711
ggallus	2	795.58 ( 6.06%)	15.821	0.000123961	0.00285	0.00285111
Node8	2	0.15 (21.01%)	0	1	1	1
oanatinus	2	2.09 ( 9.74%)	0.877	0.263309	1	0.757013
Node9	2	18.06 ( 1.72%)	1.825	0.155793	1	0.515262
sharrisii	2	0.84 (22.96%)	0	1	1	1
Node11	2	2.90 (17.65%)	12.713	0.000593329	0.013	0.00682328
dnovemcinctus	2	1.00 (20.68%)	-0.00149	0.5	1	0.958333
Node12	1	>1000 (100.00%)	0.553	0.318868	1	0.814884
btraurus	2	1.53 (18.42%)	2.123	0.132831	1	0.515262
Node14	2	10.85 ( 2.14%)	7.962	0.00655439	0.138	0.0502503
mmusculus	2	1.15 (13.46%)	0.082	0.442724	1	0.925695
Node16	1	0.18 (100.00%)	0	1	1	1
mmulatta	1	0.07 (100.00%)	0	1	1	1
Node17	1	0.04 (100.00%)	0	1	1	1
ptroglodytes	1	0.26 (100.00%)	0	1	1	1
hsapiens	1	0.12 (100.00%)	0	1	1	1

## Sheet: ADCY8
Branch	Omega rate	Max. dN/dS	Test LRT	p-value (uncorrected)	p-value (Bonferroni)	p-value (FDR)
pmarinus	1	1.00 (100.00%)	0	1	1	1
ccarcharias	2	0.57 (17.20%)	0	1	1	1
Node3	1	0.00 (100.00%)	0	1	1	1
drerio	2	1.27 ( 3.61%)	0.051	0.456633	1	1
Node5	2	5.79 ( 7.65%)	1.332	0.203851	1	0.781428
xtropicalis	2	0.58 ( 3.54%)	0	1	1	1
Node7	2	5.83 ( 4.97%)	5.583	0.0220247	0.463	0.168856
ggallus	3	455.91 ( 0.71%)	1.758	0.161516	1	0.742976
Node8	2	1.42 ( 4.31%)	0.045	0.459539	1	1
oanatinus	2	6.72 ( 6.17%)	19.279	2.17859e-05	0.000501	0.000501075
Node9	2	>1000 ( 0.87%)	9.383	0.00318996	0.07	0.0366845
sharrisii	2	2.90 ( 2.59%)	3.187	0.0758048	1	0.435877
Node11	2	0.47 ( 8.51%)	0	1	1	1
dnovemcinctus	1	0.04 (100.00%)	0	1	1	1
Node12	1	0.05 (100.00%)	0	1	1	1
btraurus	1	0.03 (100.00%)	0	1	1	1
Node14	1	0.03 (100.00%)	0	1	1	1
mmusculus	1	0.03 (100.00%)	0	1	1	1
Node16	1	0.05 (100.00%)	0	1	1	1
mmulatta	1	0.01 (100.00%)	0	1	1	1
Node17	1	0.01 (100.00%)	0	1	1	1
ptroglodytes	1	0.08 (100.00%)	0	1	1	1
hsapiens	1	0.05 (100.00%)	0	1	1	1

## Sheet: ADCY9
Branch	Omega rate	Max. dN/dS	Test LRT	p-value (uncorrected)	p-value (Bonferroni)	p-value (FDR)
pmarinus	2	0.06 (41.72%)	0	1	1	1
ccarcharias	3	196.70 ( 5.67%)	2.903	0.0879306	1	0.505601
Node3	1	0.17 (100.00%)	0	1	1	1
drerio	2	0.95 (27.44%)	0	1	1	1
Node5	1	>1000 (100.00%)	0.098	0.436489	1	0.836604
xtropicalis	2	1.30 (14.42%)	0.352	0.362109	1	0.789482
Node7	2	1.34 (10.16%)	0.365	0.359098	1	0.789482
ggallus	2	2.33 ( 3.98%)	0.782	0.278256	1	0.789482
Node8	2	>1000 ( 1.37%)	6.735	0.0122308	0.281	0.281309
oanatinus	2	0.53 (31.33%)	0	1	1	1
Node9	1	0.09 (100.00%)	0	1	1	1
sharrisii	2	376.63 ( 0.68%)	3.414	0.0673535	1	0.505601
Node11	2	0.47 (20.14%)	0	1	1	1
dnovemcinctus	2	1.45 ( 5.68%)	0.29	0.377578	1	0.789482
Node12	1	>1000 (100.00%)	0.333	0.366646	1	0.789482
btraurus	1	0.09 (100.00%)	0	1	1	1
Node14	2	10.17 ( 5.41%)	2.341	0.118274	1	0.544061
mmusculus	2	0.33 (19.18%)	0	1	1	1
Node16	2	5.32 ( 1.35%)	1.491	0.186754	1	0.715889
mmulatta	1	0.08 (100.00%)	0	1	1	1
Node17	2	21.32 ( 0.38%)	4.836	0.0322962	0.711	0.371406
ptroglodytes	1	0.04 (100.00%)	0	1	1	1
hsapiens	1	0.11 (100.00%)	0	1	1	1

## Sheet: CACNA2D1
Branch	Omega rate	Max. dN/dS	Test LRT	p-value (uncorrected)	p-value (Bonferroni)	p-value (FDR)
pmarinus	1	1.00 (100.00%)	-0.00352	0.5	1	0.821429
ccarcharias	2	20.88 ( 6.56%)	3.467	0.0655067	1	0.215236
Node3	2	>1000 (23.00%)	1.843	0.154311	1	0.380318
drerio	2	0.42 (30.77%)	0	1	1	1
Node5	2	1.39 (11.42%)	0.278	0.380798	1	0.673719
xtropicalis	3	2.97 ( 4.24%)	0.691	0.293452	1	0.562449
Node7	2	>1000 ( 5.31%)	4.32	0.042127	0.8	0.193784
ggallus	3	457.22 ( 3.53%)	5.591	0.0219374	0.439	0.12614
Node8	2	17.11 ( 3.40%)	16.463	8.97464e-05	0.00206	0.00206417
oanatinus	2	1.38 ( 9.08%)	1.044	0.239406	1	0.500575
Node9	2	3.91 ( 5.04%)	2.461	0.11097	1	0.31904
sharrisii	2	0.94 (10.56%)	0	1	1	1
Node11	1	0.11 (100.00%)	0	1	1	1
dnovemcinctus	2	>1000 ( 0.25%)	6.673	0.0126259	0.265	0.0967987
Node12	2	53.52 ( 0.66%)	9.899	0.00245695	0.054	0.0282549
btraurus	1	0.02 (100.00%)	0	1	1	1
Node14	2	23.01 ( 0.64%)	3.567	0.0621867	1	0.215236
mmusculus	2	14.26 ( 0.59%)	1.715	0.165356	1	0.380318
Node16	1	0.03 (100.00%)	0	1	1	1
mmulatta	1	0.03 (100.00%)	0	1	1	1
Node17	1	0.03 (100.00%)	0	1	1	1
ptroglodytes	1	0.00 (100.00%)	0	1	1	1
hsapiens	1	0.70 (100.00%)	0	1	1	1

## Sheet: CACNA2D3
Branch	Omega rate	Max. dN/dS	Test LRT	p-value (uncorrected)	p-value (Bonferroni)	p-value (FDR)
pmarinus	1	1.00 (100.00%)	-0.00521	0.5	1	1
ccarcharias	1	0.34 (100.00%)	0	1	1	1
Node3	2	4.22 ( 4.00%)	1.655	0.170774	1	1
drerio	2	0.49 (11.46%)	0	1	1	1
Node5	2	12.12 ( 0.98%)	1.145	0.226192	1	1
xtropicalis	2	0.25 (13.65%)	0	1	1	1
Node7	1	>1000 (100.00%)	0.221	0.396172	1	1
ggallus	1	0.02 (100.00%)	0	1	1	1
Node8	2	3.48 ( 3.93%)	2.712	0.0972156	1	1
oanatinus	1	0.04 (100.00%)	0	1	1	1
Node9	1	0.03 (100.00%)	0	1	1	1
sharrisii	2	0.42 ( 9.75%)	0	1	1	1
Node11	2	44.96 ( 0.92%)	10.569	0.00175117	0.04	0.040277
dnovemcinctus	1	0.05 (100.00%)	0	1	1	1
Node12	1	1.68 (100.00%)	0.00137	0.493889	1	1
btraurus	2	1.36 ( 3.26%)	0.116	0.42986	1	1
Node14	1	0.14 (100.00%)	0	1	1	1
mmusculus	1	0.02 (100.00%)	0	1	1	1
Node16	1	0.02 (100.00%)	0	1	1	1
mmulatta	1	0.02 (100.00%)	0	1	1	1
Node17	1	0.00 (100.00%)	0	1	1	1
ptroglodytes	1	0.00 (100.00%)	0	1	1	1
hsapiens	1	0.00 (100.00%)	0	1	1	1

## Sheet: CACNA2D4
Branch	Omega rate	Max. dN/dS	Test LRT	p-value (uncorrected)	p-value (Bonferroni)	p-value (FDR)
pmarinus	1	1.00 (100.00%)	0	1	1	1
ccarcharias	3	690.18 ( 7.26%)	5.866	0.0190538	0.381	0.107566
Node3	1	0.00 (100.00%)	0	1	1	1
drerio	2	0.55 (35.66%)	0	1	1	1
Node5	2	0.83 (13.77%)	0	1	1	1
xtropicalis	2	0.93 (15.07%)	0	1	1	1
Node7	2	2.25 ( 6.75%)	1.92	0.148028	1	0.42558
ggallus	2	0.62 (14.40%)	0	1	1	1
Node8	2	1.12 (12.82%)	0.02	0.474279	1	0.991674
oanatinus	2	1.49 (13.22%)	0.517	0.325993	1	0.749783
Node9	2	>1000 ( 1.36%)	6.667	0.0126655	0.266	0.097102
sharrisii	2	3.26 ( 6.71%)	3.035	0.0820537	1	0.269605
Node11	2	0.75 (19.08%)	0	1	1	1
dnovemcinctus	2	729.31 ( 3.99%)	19.869	1.61987e-05	0.000373	0.00037257
Node12	1	>1000 (100.00%)	1.667	0.16969	1	0.433652
btraurus	3	57.75 ( 1.21%)	3.179	0.0761092	1	0.269605
Node14	2	73.85 ( 1.87%)	7.716	0.00742882	0.163	0.0854314
mmusculus	2	0.68 (21.54%)	0	1	1	1
Node16	1	0.20 (100.00%)	0	1	1	1
mmulatta	1	0.12 (100.00%)	0	1	1	1
Node17	1	0.11 (100.00%)	0	1	1	1
ptroglodytes	2	37.28 ( 0.76%)	5.466	0.0233839	0.444	0.107566
hsapiens	1	0.36 (100.00%)	0	1	1	1

## Sheet: CACNG1
Branch	Omega rate	Max. dN/dS	Test LRT	p-value (uncorrected)	p-value (Bonferroni)	p-value (FDR)
pmarinus	1	1.00 (100.00%)	0	1	1	1
ccarcharias	2	0.30 (14.60%)	0	1	1	1
Node3	2	12.22 (46.76%)	-0.028	0.5	1	1
drerio	2	45.61 (17.50%)	4.463	0.0391459	0.9	0.900356
Node5	2	0.16 ( 6.27%)	0	1	1	1
xtropicalis	2	0.64 (27.29%)	0	1	1	1
Node7	1	0.06 (100.00%)	0	1	1	1
ggallus	2	1.48 (17.03%)	0.485	0.332583	1	1
Node8	1	0.16 (100.00%)	0	1	1	1
oanatinus	2	6.71 ( 3.23%)	0.693	0.293217	1	1
Node9	1	4.70 (100.00%)	0.076	0.445255	1	1
sharrisii	1	0.07 (100.00%)	0	1	1	1
Node11	2	>1000 ( 2.13%)	2.394	0.114983	1	1
dnovemcinctus	1	0.30 (100.00%)	0	1	1	1
Node12	1	0.29 (100.00%)	0	1	1	1
btraurus	2	4.58 ( 4.98%)	1.088	0.233546	1	1
Node14	1	>1000 (100.00%)	0.157	0.415867	1	1
mmusculus	2	1.45 ( 5.49%)	0.09	0.439515	1	1
Node16	1	0.17 (100.00%)	0	1	1	1
mmulatta	1	0.06 (100.00%)	0	1	1	1
Node17	1	0.08 (100.00%)	0	1	1	1
ptroglodytes	1	1.00 (100.00%)	0	1	1	1
hsapiens	1	>1000 (100.00%)	0.475	0.334672	1	1

## Sheet: CACNG3
Branch	Omega rate	Max. dN/dS	Test LRT	p-value (uncorrected)	p-value (Bonferroni)	p-value (FDR)
pmarinus	1	1.00 (100.00%)	0	1	1	1
ccarcharias	2	0.47 (22.92%)	0	1	1	1
Node3	1	0.00 (100.00%)	0	1	1	1
drerio	3	192.05 ( 4.49%)	2.014	0.140732	1	1
Node5	1	>1000 (100.00%)	0.132	0.423999	1	1
xtropicalis	1	0.03 (100.00%)	0	1	1	1
Node7	1	0.66 (100.00%)	0	1	1	1
ggallus	2	1.11 ( 3.06%)	0.017	0.476544	1	1
Node8	1	0.01 (100.00%)	0	1	1	1
oanatinus	1	0.03 (100.00%)	0	1	1	1
Node9	1	0.06 (100.00%)	0	1	1	1
sharrisii	1	0.01 (100.00%)	0	1	1	1
Node11	2	39.19 ( 1.15%)	1.76	0.16135	1	1
dnovemcinctus	1	0.02 (100.00%)	0	1	1	1
Node12	1	0.00 (100.00%)	0	1	1	1
btraurus	1	0.01 (100.00%)	0	1	1	1
Node14	1	1.00 (100.00%)	0	1	1	1
mmusculus	1	0.01 (100.00%)	0	1	1	1
Node16	1	0.01 (100.00%)	0	1	1	1
mmulatta	1	0.00 (100.00%)	0	1	1	1
Node17	1	0.00 (100.00%)	0	1	1	1
ptroglodytes	1	0.00 (100.00%)	0	1	1	1
hsapiens	1	0.00 (100.00%)	0	1	1	1

[truncated: 29 more sheets: CACNG4, CACNG5, CD38, EEF2K, EGFR, ELK1, FOS, GUCY1A2, JUN, KCNJ2, KCNJ3, KCNJ4, KCNJ5, KCNJ12, MEF2C, MYLK3, NFATC1, NFATC2, NFATC3, OXT …]
