# Supplementary material for: An evolutionary timeline of the oxytocin signaling pathway
Source: Commun Biol. 2024 Apr 17;7:471. doi: 10.1038/s42003-024-06094-9 (PMC11024182; doi:10.1038/s42003-024-06094-9)
Supplement: Supplementary file 4 — Suppementary Data 1-13 [file 42003_2024_6094_MOESM4_ESM.zip › sup_dat_05.xlsx]

## Sheet: Sheet1
Supplementary data 5
Raw data underlying figure 3
nrow	gene	branch.node	value	value_log
1	ADCY1	P. marinus	1	0.693147
2	ADCY1	C. carcharias	1000	6.90875
3	ADCY1	D. rerio	4.25	1.65823
4	ADCY1	Node 3	0.58	0.457425
5	ADCY1	X. tropicalis	0.47	0.385262
6	ADCY1	Node 5	1000	6.90875
7	ADCY1	G. gallus	712.57	6.57028
8	ADCY1	Node 7	0.1	0.0953102
9	ADCY1	O. anatinus	1.49	0.912283
10	ADCY1	Node 8	4.15	1.639
11	ADCY1	S. harrisii	0.1	0.0953102
12	ADCY1	Node 9	2.22	1.16938
13	ADCY1	D. novemcinctus	0.55	0.438255
14	ADCY1	Node 11	1.22	0.797507
15	ADCY1	B. taurus	0.87	0.625938
16	ADCY1	Node 12	8.95	2.29757
17	ADCY1	M. musculus	0.72	0.542324
18	ADCY1	Node 14	5.06	1.80171
19	ADCY1	M. mulatta	0.05	0.0487902
20	ADCY1	Node 16	0.12	0.113329
21	ADCY1	P. troglodytes	0.06	0.0582689
22	ADCY1	Node 17	0.03	0.0295588
23	ADCY1	H. sapiens	0.07	0.0676586
24	ADCY2	P. marinus	1	0.693147
25	ADCY2	C. carcharias	0.67	0.512824
26	ADCY2	D. rerio	124.26	4.83039
27	ADCY2	Node 3
28	ADCY2	X. tropicalis	1	0.693147
29	ADCY2	Node 5	1000	6.90875
30	ADCY2	G. gallus	0.07	0.0676586
31	ADCY2	Node 7	0	0
32	ADCY2	O. anatinus	0.23	0.207014
33	ADCY2	Node 8	22.48	3.15615
34	ADCY2	S. harrisii	1.36	0.858662
35	ADCY2	Node 9	1000	6.90875
36	ADCY2	D. novemcinctus	0.06	0.0582689
37	ADCY2	Node 11	0.89	0.636577
38	ADCY2	B. taurus	0.02	0.0198026
39	ADCY2	Node 12	12.62	2.61154
40	ADCY2	M. musculus	0.04	0.0392207
41	ADCY2	Node 14	0.18	0.165514
42	ADCY2	M. mulatta	0.04	0.0392207
43	ADCY2	Node 16	0.04	0.0392207
44	ADCY2	P. troglodytes	0.1	0.0953102
45	ADCY2	Node 17	0.05	0.0487902
46	ADCY2	H. sapiens	0.07	0.0676586
47	ADCY7	P. marinus	1	0.693147
48	ADCY7	C. carcharias	2.11	1.13462
49	ADCY7	D. rerio	0.1	0.0953102
50	ADCY7	Node 3	0.1	0.0953102
51	ADCY7	X. tropicalis	0.71	0.536493
52	ADCY7	Node 5	4.76	1.75094
53	ADCY7	G. gallus	795.58	6.68033
54	ADCY7	Node 7	795.58	6.68033
55	ADCY7	O. anatinus	2.09	1.12817
56	ADCY7	Node 8	0.15	0.139762
57	ADCY7	S. harrisii	0.84	0.609766
58	ADCY7	Node 9	18.06	2.94759
59	ADCY7	D. novemcinctus	1	0.693147
60	ADCY7	Node 11	2.9	1.36098
61	ADCY7	B. taurus	1.53	0.928219
62	ADCY7	Node 12	1000	6.90875
63	ADCY7	M. musculus	1.15	0.765468
64	ADCY7	Node 14	10.85	2.47233
65	ADCY7	M. mulatta	0.07	0.0676586
66	ADCY7	Node 16	0.18	0.165514
67	ADCY7	P. troglodytes	0.26	0.231112
68	ADCY7	Node 17	0.04	0.0392207
69	ADCY7	H. sapiens	0.12	0.113329
70	ADCY8	P. marinus	1	0.693147
71	ADCY8	C. carcharias	0.57	0.451076
72	ADCY8	D. rerio	1.27	0.81978
73	ADCY8	Node 3	0	0
74	ADCY8	X. tropicalis	0.58	0.457425
75	ADCY8	Node 5	5.79	1.91545
76	ADCY8	G. gallus	455.91	6.12449
77	ADCY8	Node 7	5.83	1.92132
78	ADCY8	O. anatinus	6.72	2.04381
79	ADCY8	Node 8	1.42	0.883768
80	ADCY8	S. harrisii	2.9	1.36098
81	ADCY8	Node 9	1000	6.90875
82	ADCY8	D. novemcinctus	0.04	0.0392207
83	ADCY8	Node 11	0.47	0.385262
84	ADCY8	B. taurus	0.03	0.0295588
85	ADCY8	Node 12	0.05	0.0487902
86	ADCY8	M. musculus	0.03	0.0295588
87	ADCY8	Node 14	0.03	0.0295588
88	ADCY8	M. mulatta	0.01	0.00995033
89	ADCY8	Node 16	0.05	0.0487902
90	ADCY8	P. troglodytes	0.08	0.076961
91	ADCY8	Node 17	0.01	0.00995033
92	ADCY8	H. sapiens	0.05	0.0487902
93	ADCY9	P. marinus	0.06	0.0582689
94	ADCY9	C. carcharias	196.7	5.28675
95	ADCY9	D. rerio	0.95	0.667829
96	ADCY9	Node 3	0.17	0.157004
97	ADCY9	X. tropicalis	1.3	0.832909
98	ADCY9	Node 5	1000	6.90875
99	ADCY9	G. gallus	2.33	1.20297
100	ADCY9	Node 7	1.34	0.850151
101	ADCY9	O. anatinus	0.53	0.425268
102	ADCY9	Node 8	1000	6.90875
103	ADCY9	S. harrisii	376.63	5.93391
104	ADCY9	Node 9	0.09	0.0861777
105	ADCY9	D. novemcinctus	1.45	0.896088
106	ADCY9	Node 11	0.47	0.385262
107	ADCY9	B. taurus	0.09	0.0861777
108	ADCY9	Node 12	1000	6.90875
109	ADCY9	M. musculus	0.33	0.285179
110	ADCY9	Node 14	10.17	2.41323
111	ADCY9	M. mulatta	0.08	0.076961
112	ADCY9	Node 16	5.32	1.84372
113	ADCY9	P. troglodytes	0.04	0.0392207
114	ADCY9	Node 17	21.32	3.10548
115	ADCY9	H. sapiens	0.11	0.10436
116	CACNA2D1	P. marinus	1	0.693147
117	CACNA2D1	C. carcharias	20.88	3.08557
118	CACNA2D1	D. rerio	0.42	0.350657
119	CACNA2D1	Node 3	1000	6.90875
120	CACNA2D1	X. tropicalis	2.97	1.37877
121	CACNA2D1	Node 5	1.39	0.871293
122	CACNA2D1	G. gallus	457.22	6.12735
123	CACNA2D1	Node 7	1000	6.90875
124	CACNA2D1	O. anatinus	1.38	0.8671
125	CACNA2D1	Node 8	17.11	2.89646
126	CACNA2D1	S. harrisii	0.94	0.662688
127	CACNA2D1	Node 9	3.91	1.59127
128	CACNA2D1	D. novemcinctus	1000	6.90875
129	CACNA2D1	Node 11	0.11	0.10436
130	CACNA2D1	B. taurus	0.02	0.0198026
131	CACNA2D1	Node 12	53.52	3.99857
132	CACNA2D1	M. musculus	14.26	2.72524
133	CACNA2D1	Node 14	23.01	3.17847
134	CACNA2D1	M. mulatta	0.03	0.0295588
135	CACNA2D1	Node 16	0.03	0.0295588
136	CACNA2D1	P. troglodytes	0	0
137	CACNA2D1	Node 17	0.03	0.0295588
138	CACNA2D1	H. sapiens	0.7	0.530628
139	CACNA2D3	P. marinus	1	0.693147
140	CACNA2D3	C. carcharias	0.34	0.29267
141	CACNA2D3	D. rerio	0.49	0.398776
142	CACNA2D3	Node 3	4.22	1.6525
143	CACNA2D3	X. tropicalis	0.25	0.223144
144	CACNA2D3	Node 5	12.12	2.57414
145	CACNA2D3	G. gallus	0.02	0.0198026
146	CACNA2D3	Node 7	1000	6.90875
147	CACNA2D3	O. anatinus	0.04	0.0392207
148	CACNA2D3	Node 8	3.48	1.49962
149	CACNA2D3	S. harrisii	0.42	0.350657
150	CACNA2D3	Node 9	0.03	0.0295588
151	CACNA2D3	D. novemcinctus	0.05	0.0487902
152	CACNA2D3	Node 11	44.96	3.82777
153	CACNA2D3	B. taurus	1.36	0.858662
154	CACNA2D3	Node 12	1.68	0.985817
155	CACNA2D3	M. musculus	0.02	0.0198026
156	CACNA2D3	Node 14	0.14	0.131028
157	CACNA2D3	M. mulatta	0.02	0.0198026
158	CACNA2D3	Node 16	0.02	0.0198026
159	CACNA2D3	P. troglodytes	0	0
160	CACNA2D3	Node 17	0	0
161	CACNA2D3	H. sapiens	0	0
162	CACNA2D4	P. marinus	1	0.693147
163	CACNA2D4	C. carcharias	690.18	6.5384
164	CACNA2D4	D. rerio	0.55	0.438255
165	CACNA2D4	Node 3	0	0
166	CACNA2D4	X. tropicalis	0.93	0.65752
167	CACNA2D4	Node 5	0.83	0.604316
168	CACNA2D4	G. gallus	0.62	0.482426
169	CACNA2D4	Node 7	2.25	1.17865
170	CACNA2D4	O. anatinus	1.49	0.912283
171	CACNA2D4	Node 8	1.12	0.751416
172	CACNA2D4	S. harrisii	3.26	1.44927
173	CACNA2D4	Node 9	1000	6.90875
174	CACNA2D4	D. novemcinctus	729.31	6.59347
175	CACNA2D4	Node 11	0.75	0.559616
176	CACNA2D4	B. taurus	57.75	4.07329
177	CACNA2D4	Node 12	1000	6.90875
178	CACNA2D4	M. musculus	0.68	0.518794
179	CACNA2D4	Node 14	73.85	4.31549
180	CACNA2D4	M. mulatta	0.12	0.113329
181	CACNA2D4	Node 16	0.2	0.182322
182	CACNA2D4	P. troglodytes	37.28	3.64493
183	CACNA2D4	Node 17	0.11	0.10436
184	CACNA2D4	H. sapiens	0.36	0.307485
185	CACNG1	P. marinus	1	0.693147
186	CACNG1	C. carcharias	0.3	0.262364
187	CACNG1	D. rerio	45.61	3.84182
188	CACNG1	Node 3	12.22	2.58173
189	CACNG1	X. tropicalis	0.64	0.494696
190	CACNG1	Node 5	0.16	0.14842
191	CACNG1	G. gallus	1.48	0.908259
192	CACNG1	Node 7	0.06	0.0582689
193	CACNG1	O. anatinus	6.71	2.04252
194	CACNG1	Node 8	0.16	0.14842
195	CACNG1	S. harrisii	0.07	0.0676586
196	CACNG1	Node 9	4.7	1.74047
197	CACNG1	D. novemcinctus	0.3	0.262364
198	CACNG1	Node 11	1000	6.90875
199	CACNG1	B. taurus	4.58	1.71919
200	CACNG1	Node 12	0.29	0.254642
201	CACNG1	M. musculus	1.45	0.896088
202	CACNG1	Node 14	1000	6.90875
203	CACNG1	M. mulatta	0.06	0.0582689
204	CACNG1	Node 16	0.17	0.157004
205	CACNG1	P. troglodytes	1	0.693147
206	CACNG1	Node 17	0.08	0.076961
207	CACNG1	H. sapiens	1000	6.90875
208	CACNG3	P. marinus	1	0.693147
209	CACNG3	C. carcharias	0.47	0.385262
210	CACNG3	D. rerio	192.05	5.26295
211	CACNG3	Node 3	0	0
212	CACNG3	X. tropicalis	0.03	0.0295588
213	CACNG3	Node 5	1000	6.90875
214	CACNG3	G. gallus	1.11	0.746688
215	CACNG3	Node 7	0.66	0.506818
216	CACNG3	O. anatinus	0.03	0.0295588
217	CACNG3	Node 8	0.01	0.00995033
218	CACNG3	S. harrisii	0.01	0.00995033
219	CACNG3	Node 9	0.06	0.0582689
220	CACNG3	D. novemcinctus	0.02	0.0198026
221	CACNG3	Node 11	39.19	3.69362
222	CACNG3	B. taurus	0.01	0.00995033
223	CACNG3	Node 12	0	0
224	CACNG3	M. musculus	0.01	0.00995033
225	CACNG3	Node 14	1	0.693147
226	CACNG3	M. mulatta	0	0
227	CACNG3	Node 16	0.01	0.00995033
228	CACNG3	P. troglodytes	0	0
229	CACNG3	Node 17	0	0
230	CACNG3	H. sapiens	0	0
231	CACNG4	P. marinus	1	0.693147
232	CACNG4	C. carcharias	1000	6.90875
233	CACNG4	D. rerio	0.05	0.0487902
234	CACNG4	Node 3	3.28	1.45395
235	CACNG4	X. tropicalis	2.19	1.16002
236	CACNG4	Node 5	0.02	0.0198026
237	CACNG4	G. gallus	3.46	1.49515
238	CACNG4	Node 7	0.47	0.385262
239	CACNG4	O. anatinus	0.05	0.0487902
240	CACNG4	Node 8	3.14	1.4207
241	CACNG4	S. harrisii	0.03	0.0295588
242	CACNG4	Node 9	4.35	1.6771
243	CACNG4	D. novemcinctus	0.04	0.0392207
244	CACNG4	Node 11	0.03	0.0295588
245	CACNG4	B. taurus	0.04	0.0392207
246	CACNG4	Node 12	1000	6.90875
247	CACNG4	M. musculus	0.01	0.00995033
248	CACNG4	Node 14	0	0
249	CACNG4	M. mulatta	0.15	0.139762
250	CACNG4	Node 16	0.04	0.0392207
251	CACNG4	P. troglodytes	0	0
252	CACNG4	Node 17	0	0
253	CACNG4	H. sapiens	1	0.693147
254	CACNG5	P. marinus	0.99	0.688135
255	CACNG5	C. carcharias	0	0
256	CACNG5	D. rerio	23.22	3.18718
257	CACNG5	Node 3	0.85	0.615186
258	CACNG5	X. tropicalis	0.02	0.0198026
259	CACNG5	Node 5	0.04	0.0392207
260	CACNG5	G. gallus	28.54	3.38575
261	CACNG5	Node 7	1000	6.90875
262	CACNG5	O. anatinus	1.01	0.698135
263	CACNG5	Node 8	1000	6.90875
264	CACNG5	S. harrisii	1	0.693147
265	CACNG5	Node 9	1000	6.90875
266	CACNG5	D. novemcinctus	0.05	0.0487902
267	CACNG5	Node 11	0	0
268	CACNG5	B. taurus	0.06	0.0582689
269	CACNG5	Node 12	0.09	0.0861777
270	CACNG5	M. musculus	0.02	0.0198026
271	CACNG5	Node 14	0.01	0.00995033
272	CACNG5	M. mulatta	0	0
273	CACNG5	Node 16	0.01	0.00995033
274	CACNG5	P. troglodytes	1	0.693147
275	CACNG5	Node 17	0.04	0.0392207
276	CACNG5	H. sapiens	0	0
277	CD38	P. marinus	1.08	0.732368
278	CD38	C. carcharias	0.07	0.0676586
279	CD38	D. rerio	1	0.693147
280	CD38	Node 3	0	0
281	CD38	X. tropicalis	0.61	0.476234
282	CD38	Node 5	0.12	0.113329
283	CD38	G. gallus	2.18	1.15688
284	CD38	Node 7	0.95	0.667829
285	CD38	O. anatinus	5.2	1.82455
286	CD38	Node 8	5.77	1.9125
287	CD38	S. harrisii	645.07	6.47091
288	CD38	Node 9	0.29	0.254642
289	CD38	D. novemcinctus	5.58	1.88403
290	CD38	Node 11	1000	6.90875
291	CD38	B. taurus	1.87	1.05431
292	CD38	Node 12	4.47	1.69928
293	CD38	M. musculus	1.68	0.985817
294	CD38	Node 14	0.41	0.34359
295	CD38	M. mulatta	14.49	2.74019
296	CD38	Node 16	5.09	1.80665
297	CD38	P. troglodytes	0.32	0.277632
298	CD38	Node 17	0.41	0.34359
299	CD38	H. sapiens	0.38	0.322083
300	EEF2K	P. marinus	1.01	0.698135
301	EEF2K	C. carcharias	426.52	6.058
302	EEF2K	D. rerio	5.19	1.82294
303	EEF2K	Node 3	0.09	0.0861777
304	EEF2K	X. tropicalis	0.67	0.512824
305	EEF2K	Node 5	133.87	4.90431
306	EEF2K	G. gallus	0.63	0.48858
307	EEF2K	Node 7	0.14	0.131028
308	EEF2K	O. anatinus	0.07	0.0676586
309	EEF2K	Node 8	2.6	1.28093
310	EEF2K	S. harrisii	380.25	5.94346
311	EEF2K	Node 9	3.55	1.51513
312	EEF2K	D. novemcinctus	0.12	0.113329
313	EEF2K	Node 11	0.62	0.482426
314	EEF2K	B. taurus	0.08	0.076961
315	EEF2K	Node 12	1000	6.90875
316	EEF2K	M. musculus	0.43	0.357674
317	EEF2K	Node 14	1000	6.90875
318	EEF2K	M. mulatta	0.16	0.14842
319	EEF2K	Node 16	0.07	0.0676586
320	EEF2K	P. troglodytes	0.24	0.215111
321	EEF2K	Node 17	0.09	0.0861777
322	EEF2K	H. sapiens	0.56	0.444686
323	EGFR	P. marinus	1	0.693147
324	EGFR	C. carcharias	9.46	2.34756
325	EGFR	D. rerio	1.23	0.802002
326	EGFR	Node 3	0.4	0.336472
327	EGFR	X. tropicalis	67.88	4.23237
328	EGFR	Node 5	46.57	3.8622
329	EGFR	G. gallus	2	1.09861
330	EGFR	Node 7	70	4.26268
331	EGFR	O. anatinus	2.24	1.17557
332	EGFR	Node 8	12.63	2.61227
333	EGFR	S. harrisii	0.63	0.48858
334	EGFR	Node 9	1000	6.90875
335	EGFR	D. novemcinctus	0.08	0.076961
336	EGFR	Node 11	559.9	6.32954
337	EGFR	B. taurus	0.74	0.553885
338	EGFR	Node 12	0.12	0.113329
339	EGFR	M. musculus	0.69	0.524729
340	EGFR	Node 14	0.14	0.131028
341	EGFR	M. mulatta	0.05	0.0487902
342	EGFR	Node 16	0.9	0.641854
343	EGFR	P. troglodytes	0.05	0.0487902
344	EGFR	Node 17	0.02	0.0198026
345	EGFR	H. sapiens	0.06	0.0582689
346	ELK1	P. marinus	0.99	0.688135
347	ELK1	C. carcharias	0	0
348	ELK1	D. rerio	1.32	0.841567
349	ELK1	Node 3	109.02	4.70066
350	ELK1	X. tropicalis	96.52	4.58006
351	ELK1	Node 5	0.02	0.0198026
352	ELK1	G. gallus	1	0.693147
353	ELK1	Node 7	0	0
354	ELK1	O. anatinus	1000	6.90875
355	ELK1	Node 8	1.62	0.963174
356	ELK1	S. harrisii	1000	6.90875
357	ELK1	Node 9	0.02	0.0198026
358	ELK1	D. novemcinctus	0.1	0.0953102
359	ELK1	Node 11	263.84	5.57913
360	ELK1	B. taurus	0.14	0.131028
361	ELK1	Node 12	1000	6.90875
362	ELK1	M. musculus	0.15	0.139762
363	ELK1	Node 14	0.06	0.0582689
364	ELK1	M. mulatta	0.05	0.0487902
365	ELK1	Node 16	106.22	4.67488
366	ELK1	P. troglodytes	0.18	0.165514
367	ELK1	Node 17	0.13	0.122218
368	ELK1	H. sapiens	0.2	0.182322
369	FOS	P. marinus	1	0.693147
370	FOS	C. carcharias	0.01	0.00995033
371	FOS	D. rerio	128.02	4.85997
372	FOS	Node 3	23.72	3.20761
373	FOS	X. tropicalis	4.67	1.73519
374	FOS	Node 5	1000	6.90875
375	FOS	G. gallus	501.72	6.22003
376	FOS	Node 7	1000	6.90875
377	FOS	O. anatinus	0.3	0.262364
378	FOS	Node 8	9.72	2.37211
379	FOS	S. harrisii	0.04	0.0392207
380	FOS	Node 9	2.09	1.12817
381	FOS	D. novemcinctus	0.11	0.10436
382	FOS	Node 11	0.79	0.582216
383	FOS	B. taurus	0.06	0.0582689
384	FOS	Node 12	0.18	0.165514
385	FOS	M. musculus	0.06	0.0582689
386	FOS	Node 14	0	0
387	FOS	M. mulatta	0.04	0.0392207
388	FOS	Node 16	0.03	0.0295588
389	FOS	P. troglodytes	0	0
390	FOS	Node 17	0.15	0.139762
391	FOS	H. sapiens	1000	6.90875
392	GUCY1A2	P. marinus	1	0.693147
393	GUCY1A2	C. carcharias	1.13	0.756122
394	GUCY1A2	D. rerio	1.34	0.850151
395	GUCY1A2	Node 3	1000	6.90875
396	GUCY1A2	X. tropicalis	0.74	0.553885
397	GUCY1A2	Node 5	0.92	0.652325
398	GUCY1A2	G. gallus	0.34	0.29267
399	GUCY1A2	Node 7	5.67	1.89762
400	GUCY1A2	O. anatinus	5.5	1.8718
401	GUCY1A2	Node 8	88.3	4.492
402	GUCY1A2	S. harrisii	0.06	0.0582689
403	GUCY1A2	Node 9	0.08	0.076961
404	GUCY1A2	D. novemcinctus	0.06	0.0582689
405	GUCY1A2	Node 11	0.06	0.0582689
406	GUCY1A2	B. taurus	47.67	3.88506
407	GUCY1A2	Node 12	0	0
408	GUCY1A2	M. musculus	7.13	2.09556
409	GUCY1A2	Node 14	0.02	0.0198026
410	GUCY1A2	M. mulatta	0.07	0.0676586
411	GUCY1A2	Node 16	0.07	0.0676586
412	GUCY1A2	P. troglodytes	0.07	0.0676586
413	GUCY1A2	Node 17	0.19	0.173953
414	GUCY1A2	H. sapiens	0.08	0.076961
415	JUN	P. marinus	0.99	0.688135
416	JUN	C. carcharias	1000	6.90875
417	JUN	D. rerio	1.4	0.875469
418	JUN	Node 3	120.39	4.79901
419	JUN	X. tropicalis	1.05	0.71784
420	JUN	Node 5	0.13	0.122218
421	JUN	G. gallus	0.04	0.0392207
422	JUN	Node 7	1000	6.90875
423	JUN	O. anatinus	1	0.693147
424	JUN	Node 8	0.47	0.385262
425	JUN	S. harrisii	4.51	1.70656
426	JUN	Node 9	1	0.693147
427	JUN	D. novemcinctus	0.05	0.0487902
428	JUN	Node 11	15.36	2.79484
429	JUN	B. taurus	0.01	0.00995033
430	JUN	Node 12	1000	6.90875
431	JUN	M. musculus	0.02	0.0198026
432	JUN	Node 14	0	0
433	JUN	M. mulatta	0	0
434	JUN	Node 16	0.03	0.0295588
435	JUN	P. troglodytes	0	0
436	JUN	Node 17	0.25	0.223144
437	JUN	H. sapiens	0	0
438	KCNJ2	P. marinus	1	0.693147
439	KCNJ2	C. carcharias	0	0
440	KCNJ2	D. rerio	0.52	0.41871
441	KCNJ2	Node 3	0.14	0.131028
442	KCNJ2	X. tropicalis	0.04	0.0392207
443	KCNJ2	Node 5	337.22	5.8237
444	KCNJ2	G. gallus	0.47	0.385262
445	KCNJ2	Node 7	0.04	0.0392207
446	KCNJ2	O. anatinus	0.01	0.00995033
447	KCNJ2	Node 8	1000	6.90875
448	KCNJ2	S. harrisii	0.01	0.00995033
449	KCNJ2	Node 9	0.01	0.00995033
450	KCNJ2	D. novemcinctus	0.01	0.00995033
451	KCNJ2	Node 11	1.11	0.746688
452	KCNJ2	B. taurus	0	0
453	KCNJ2	Node 12	0.02	0.0198026
454	KCNJ2	M. musculus	0.01	0.00995033
455	KCNJ2	Node 14	1	0.693147
456	KCNJ2	M. mulatta	0	0
457	KCNJ2	Node 16	0.01	0.00995033
458	KCNJ2	P. troglodytes	1	0.693147
459	KCNJ2	Node 17
460	KCNJ2	H. sapiens	0	0
461	KCNJ3	P. marinus	1	0.693147
462	KCNJ3	C. carcharias	1000	6.90875
463	KCNJ3	D. rerio	1.93	1.075
464	KCNJ3	Node 3	0	0
465	KCNJ3	X. tropicalis	0.02	0.0198026
466	KCNJ3	Node 5	1000	6.90875
467	KCNJ3	G. gallus	0.02	0.0198026
468	KCNJ3	Node 7	26.93	3.3297
469	KCNJ3	O. anatinus	0.04	0.0392207
470	KCNJ3	Node 8	1000	6.90875
471	KCNJ3	S. harrisii	795.58	6.68033
472	KCNJ3	Node 9	5.87	1.92716
473	KCNJ3	D. novemcinctus	0.02	0.0198026
474	KCNJ3	Node 11	0.04	0.0392207
475	KCNJ3	B. taurus	0.02	0.0198026
476	KCNJ3	Node 12	0	0
477	KCNJ3	M. musculus	0.01	0.00995033
478	KCNJ3	Node 14	0	0
479	KCNJ3	M. mulatta	0	0
480	KCNJ3	Node 16	0.03	0.0295588
481	KCNJ3	P. troglodytes	0	0
482	KCNJ3	Node 17	0	0
483	KCNJ3	H. sapiens	0	0
484	KCNJ4	P. marinus	1	0.693147
485	KCNJ4	C. carcharias	4.53	1.71019
486	KCNJ4	D. rerio	1	0.693147
487	KCNJ4	Node 3	0.03	0.0295588
488	KCNJ4	X. tropicalis	1.08	0.732368
489	KCNJ4	Node 5
490	KCNJ4	G. gallus	0.03	0.0295588
491	KCNJ4	Node 7	0.31	0.270027
492	KCNJ4	O. anatinus	735.9	6.60245
493	KCNJ4	Node 8	1000	6.90875
494	KCNJ4	S. harrisii	0.03	0.0295588
495	KCNJ4	Node 9	1000	6.90875
496	KCNJ4	D. novemcinctus	0.02	0.0198026
497	KCNJ4	Node 11	0.08	0.076961
498	KCNJ4	B. taurus	9.35	2.33699
499	KCNJ4	Node 12	0.03	0.0295588
500	KCNJ4	M. musculus	4.83	1.76302
501	KCNJ4	Node 14	0.03	0.0295588
502	KCNJ4	M. mulatta	0.03	0.0295588
503	KCNJ4	Node 16	0.01	0.00995033
504	KCNJ4	P. troglodytes	0	0
505	KCNJ4	Node 17	0	0
506	KCNJ4	H. sapiens	0	0
507	KCNJ5	P. marinus	1	0.693147
508	KCNJ5	C. carcharias	1000	6.90875
509	KCNJ5	D. rerio	3.1	1.41099
510	KCNJ5	Node 3	0.74	0.553885
511	KCNJ5	X. tropicalis	0.99	0.688135
512	KCNJ5	Node 5	1000	6.90875
513	KCNJ5	G. gallus	795.58	6.68033
514	KCNJ5	Node 7	0.73	0.548121
515	KCNJ5	O. anatinus	0.64	0.494696
516	KCNJ5	Node 8	26.7	3.32143
517	KCNJ5	S. harrisii	0.71	0.536493
518	KCNJ5	Node 9	1000	6.90875
519	KCNJ5	D. novemcinctus	0.08	0.076961
520	KCNJ5	Node 11	1.5	0.916291
521	KCNJ5	B. taurus	799.41	6.68512
522	KCNJ5	Node 12	0	0
523	KCNJ5	M. musculus	509.63	6.23565
524	KCNJ5	Node 14	0.04	0.0392207
525	KCNJ5	M. mulatta	0.05	0.0487902
526	KCNJ5	Node 16	3.44	1.49065
527	KCNJ5	P. troglodytes	0	0
528	KCNJ5	Node 17	0	0
529	KCNJ5	H. sapiens	0.09	0.0861777
530	KNCJ12	P. marinus	1.09	0.737164
531	KNCJ12	C. carcharias	0.61	0.476234
532	KNCJ12	D. rerio	1	0.693147
533	KNCJ12	Node 3	1000	6.90875
534	KNCJ12	X. tropicalis	449.24	6.10978
535	KNCJ12	Node 5	1000	6.90875
536	KNCJ12	G. gallus	0.02	0.0198026
537	KNCJ12	Node 7	0.06	0.0582689
538	KNCJ12	O. anatinus	1.02	0.703098
539	KNCJ12	Node 8	0.02	0.0198026
540	KNCJ12	S. harrisii	1000	6.90875
541	KNCJ12	Node 9	2.52	1.25846
542	KNCJ12	D. novemcinctus	0.08	0.076961
543	KNCJ12	Node 11	0.12	0.113329
544	KNCJ12	B. taurus	0.03	0.0295588
545	KNCJ12	Node 12	15.16	2.78254
546	KNCJ12	M. musculus	26.97	3.33113
547	KNCJ12	Node 14	0.02	0.0198026
548	KNCJ12	M. mulatta	0.01	0.00995033
549	KNCJ12	Node 16	0.03	0.0295588
550	KNCJ12	P. troglodytes	0	0
551	KNCJ12	Node 17	0.03	0.0295588
552	KNCJ12	H. sapiens	0.04	0.0392207
553	MEF2C	P. marinus	1	0.693147
554	MEF2C	C. carcharias	1000	6.90875
555	MEF2C	D. rerio	2.06	1.11841
556	MEF2C	Node 3	22.14	3.14156
557	MEF2C	X. tropicalis	0.92	0.652325
558	MEF2C	Node 5	0.06	0.0582689
559	MEF2C	G. gallus	0.01	0.00995033
560	MEF2C	Node 7	0.14	0.131028
561	MEF2C	O. anatinus	4.49	1.70293
562	MEF2C	Node 8	171.53	5.15057
563	MEF2C	S. harrisii	0.01	0.00995033
564	MEF2C	Node 9	0	0
565	MEF2C	D. novemcinctus	1000	6.90875
566	MEF2C	Node 11	0.02	0.0198026
567	MEF2C	B. taurus	0.01	0.00995033
568	MEF2C	Node 12	0	0
569	MEF2C	M. musculus	0.03	0.0295588
570	MEF2C	Node 14	0	0
571	MEF2C	M. mulatta	480.13	6.17614
572	MEF2C	Node 16	0	0
573	MEF2C	P. troglodytes	0.38	0.322083
574	MEF2C	Node 17	0	0
575	MEF2C	H. sapiens	0	0
576	MYLK3	P. marinus
577	MYLK3	C. carcharias
578	MYLK3	D. rerio
579	MYLK3	Node 3
580	MYLK3	X. tropicalis
581	MYLK3	Node 5
582	MYLK3	G. gallus
583	MYLK3	Node 7
584	MYLK3	O. anatinus
585	MYLK3	Node 8
586	MYLK3	S. harrisii
587	MYLK3	Node 9
588	MYLK3	D. novemcinctus
589	MYLK3	Node 11
590	MYLK3	B. taurus
591	MYLK3	Node 12
592	MYLK3	M. musculus
593	MYLK3	Node 14
594	MYLK3	M. mulatta
595	MYLK3	Node 16
596	MYLK3	P. troglodytes
597	MYLK3	Node 17
598	MYLK3	H. sapiens
599	NFATC1	P. marinus	1.01	0.698135
600	NFATC1	C. carcharias	129.89	4.87436
601	NFATC1	D. rerio	649.7	6.47805
602	NFATC1	Node 3	1000	6.90875
603	NFATC1	X. tropicalis	1.04	0.71295
604	NFATC1	Node 5	0.5	0.405465
605	NFATC1	G. gallus	57.46	4.06834
606	NFATC1	Node 7	0.17	0.157004
607	NFATC1	O. anatinus	0.21	0.19062
608	NFATC1	Node 8	0.19	0.173953
609	NFATC1	S. harrisii	1.16	0.770108
610	NFATC1	Node 9
611	NFATC1	D. novemcinctus	0.45	0.371564
612	NFATC1	Node 11	0.17	0.157004
613	NFATC1	B. taurus	0.89	0.636577
614	NFATC1	Node 12	1000	6.90875
615	NFATC1	M. musculus	0.44	0.364643
616	NFATC1	Node 14	1.06	0.722706
617	NFATC1	M. mulatta	0.1	0.0953102
618	NFATC1	Node 16	0.22	0.198851
619	NFATC1	P. troglodytes	0.06	0.0582689
620	NFATC1	Node 17	5.66	1.89612
621	NFATC1	H. sapiens	0.07	0.0676586
622	NFATC2	P. marinus	0.95	0.667829
623	NFATC2	C. carcharias	2.49	1.2499
624	NFATC2	D. rerio	5.65	1.89462
625	NFATC2	Node 3	0.2	0.182322
626	NFATC2	X. tropicalis	21.05	3.09331
627	NFATC2	Node 5	308.66	5.73547
628	NFATC2	G. gallus	0.83	0.604316
629	NFATC2	Node 7	40.55	3.7269
630	NFATC2	O. anatinus	0.1	0.0953102
631	NFATC2	Node 8	0.11	0.10436
632	NFATC2	S. harrisii	13.45	2.67069
633	NFATC2	Node 9	0.06	0.0582689
634	NFATC2	D. novemcinctus	0.16	0.14842
635	NFATC2	Node 11	0.46	0.378436
636	NFATC2	B. taurus	1.03	0.708036
637	NFATC2	Node 12	0.3	0.262364
638	NFATC2	M. musculus	0.38	0.322083
639	NFATC2	Node 14	0.05	0.0487902
640	NFATC2	M. mulatta	0	0
641	NFATC2	Node 16	1.4	0.875469
642	NFATC2	P. troglodytes	0.4	0.336472
643	NFATC2	Node 17	0.05	0.0487902
644	NFATC2	H. sapiens	0.15	0.139762
645	NFATC3	P. marinus	1	0.693147
646	NFATC3	C. carcharias	54.35	4.01368
647	NFATC3	D. rerio	1000	6.90875
648	NFATC3	Node 3	0	0
649	NFATC3	X. tropicalis	1	0.693147
650	NFATC3	Node 5	0.73	0.548121
651	NFATC3	G. gallus	9.59	2.35991
652	NFATC3	Node 7	0.07	0.0676586
653	NFATC3	O. anatinus	0.64	0.494696
654	NFATC3	Node 8	1.77	1.01885
655	NFATC3	S. harrisii	1000	6.90875
656	NFATC3	Node 9	0.18	0.165514
657	NFATC3	D. novemcinctus	89.09	4.50081
658	NFATC3	Node 11	4.72	1.74397
659	NFATC3	B. taurus	0.16	0.14842
660	NFATC3	Node 12	0.72	0.542324
661	NFATC3	M. musculus	1	0.693147
662	NFATC3	Node 14	0.17	0.157004
663	NFATC3	M. mulatta	0.24	0.215111
664	NFATC3	Node 16	0.14	0.131028
665	NFATC3	P. troglodytes	0.51	0.41211
666	NFATC3	Node 17	16.94	2.88703
667	NFATC3	H. sapiens	0.18	0.165514
668	OXT	P. marinus	1	0.693147
669	OXT	C. carcharias	1000	6.90875
670	OXT	D. rerio	1	0.693147
671	OXT	Node 3	1.22	0.797507
672	OXT	X. tropicalis	0.01	0.00995033
673	OXT	Node 5	1000	6.90875
674	OXT	G. gallus	0.22	0.198851
675	OXT	Node 7	0.08	0.076961
676	OXT	O. anatinus	1000	6.90875
677	OXT	Node 8	0	0
678	OXT	S. harrisii	1	0.693147
679	OXT	Node 9	29.53	3.41871
680	OXT	D. novemcinctus	2.73	1.31641
681	OXT	Node 11	0.01	0.00995033
682	OXT	B. taurus	0.1	0.0953102
683	OXT	Node 12	0	0
684	OXT	M. musculus	0.06	0.0582689
685	OXT	Node 14	0	0
686	OXT	M. mulatta	0	0
687	OXT	Node 16	1000	6.90875
688	OXT	P. troglodytes	0	0
689	OXT	Node 17	0.07	0.0676586
690	OXT	H. sapiens	39.4	3.69883
691	OXTR	P. marinus	1	0.693147
692	OXTR	C. carcharias	26.05	3.29769
693	OXTR	D. rerio	0.09	0.0861777
694	OXTR	Node 3	1	0.693147
695	OXTR	X. tropicalis	0.63	0.48858
696	OXTR	Node 5	0.37	0.314811
697	OXTR	G. gallus	0.82	0.598837
698	OXTR	Node 7	11.92	2.55878
699	OXTR	O. anatinus	406.75	6.01065
700	OXTR	Node 8	3.4	1.4816
701	OXTR	S. harrisii	468.2	6.15103
702	OXTR	Node 9	0.06	0.0582689
703	OXTR	D. novemcinctus	1	0.693147
704	OXTR	Node 11	1000	6.90875
705	OXTR	B. taurus	1.86	1.05082
706	OXTR	Node 12	2.83	1.34286
707	OXTR	M. musculus	1.75	1.0116
708	OXTR	Node 14	1000	6.90875
709	OXTR	M. mulatta	0.1	0.0953102
710	OXTR	Node 16	0.08	0.076961
711	OXTR	P. troglodytes	0.12	0.113329
712	OXTR	Node 17	0.05	0.0487902
713	OXTR	H. sapiens	0.23	0.207014
714	PIK3R5	P. marinus	0.11	0.10436
715	PIK3R5	C. carcharias	0.18	0.165514
716	PIK3R5	D. rerio	5.91	1.93297
717	PIK3R5	Node 3
718	PIK3R5	X. tropicalis	189.11	5.2476
719	PIK3R5	Node 5	0.85	0.615186
720	PIK3R5	G. gallus	1.18	0.779325
721	PIK3R5	Node 7	3.19	1.4327
722	PIK3R5	O. anatinus	2.51	1.25562
723	PIK3R5	Node 8	2.81	1.33763
724	PIK3R5	S. harrisii	1	0.693147
725	PIK3R5	Node 9	8.37	2.23751
726	PIK3R5	D. novemcinctus	3.57	1.51951
727	PIK3R5	Node 11	1000	6.90875
728	PIK3R5	B. taurus	5.09	1.80665
729	PIK3R5	Node 12	0.12	0.113329
730	PIK3R5	M. musculus	0.13	0.122218
731	PIK3R5	Node 14	0.03	0.0295588
732	PIK3R5	M. mulatta	0.05	0.0487902
733	PIK3R5	Node 16	0.12	0.113329
734	PIK3R5	P. troglodytes	0.18	0.165514
735	PIK3R5	Node 17	0.1	0.0953102
736	PIK3R5	H. sapiens	0	0
737	PLA2G4A	P. marinus	0.68	0.518794
738	PLA2G4A	C. carcharias	281.64	5.64417
739	PLA2G4A	D. rerio	11.18	2.4998
740	PLA2G4A	Node 3	356.7	5.87969
741	PLA2G4A	X. tropicalis	0.4	0.336472
742	PLA2G4A	Node 5	1.83	1.04028
743	PLA2G4A	G. gallus	8.16	2.21485
744	PLA2G4A	Node 7	0.78	0.576613
745	PLA2G4A	O. anatinus	0.42	0.350657
746	PLA2G4A	Node 8	2.45	1.23837
747	PLA2G4A	S. harrisii	0.38	0.322083
748	PLA2G4A	Node 9	0.02	0.0198026
749	PLA2G4A	D. novemcinctus	0.13	0.122218
750	PLA2G4A	Node 11	0.94	0.662688
751	PLA2G4A	B. taurus	0.06	0.0582689
752	PLA2G4A	Node 12	0.16	0.14842
753	PLA2G4A	M. musculus	0.03	0.0295588
754	PLA2G4A	Node 14	0.3	0.262364
755	PLA2G4A	M. mulatta	93.18	4.54521
756	PLA2G4A	Node 16	91.59	4.52818
757	PLA2G4A	P. troglodytes	1000	6.90875
758	PLA2G4A	Node 17	0.16	0.14842
759	PLA2G4A	H. sapiens	0.35	0.300105
760	PLA2G4F	P. marinus	1	0.693147
761	PLA2G4F	C. carcharias	2.19	1.16002
762	PLA2G4F	D. rerio	1	0.693147
763	PLA2G4F	Node 3	0	0
764	PLA2G4F	X. tropicalis	266.04	5.5874
765	PLA2G4F	Node 5
766	PLA2G4F	G. gallus	0.35	0.300105
767	PLA2G4F	Node 7	3.46	1.49515
768	PLA2G4F	O. anatinus	1	0.693147
769	PLA2G4F	Node 8	1.13	0.756122
770	PLA2G4F	S. harrisii	0.56	0.444686
771	PLA2G4F	Node 9	1000	6.90875
772	PLA2G4F	D. novemcinctus	0.28	0.24686
773	PLA2G4F	Node 11	795.58	6.68033
774	PLA2G4F	B. taurus	12.88	2.63045
775	PLA2G4F	Node 12	0.17	0.157004
776	PLA2G4F	M. musculus	1	0.693147
777	PLA2G4F	Node 14	0.54	0.431782
778	PLA2G4F	M. mulatta	0.45	0.371564
779	PLA2G4F	Node 16	0.23	0.207014
780	PLA2G4F	P. troglodytes	0.63	0.48858
781	PLA2G4F	Node 17	0.14	0.131028
782	PLA2G4F	H. sapiens	0.23	0.207014
783	PLCB1	P. marinus	1	0.693147
784	PLCB1	C. carcharias	0.62	0.482426
785	PLCB1	D. rerio	32.27	3.50466
786	PLCB1	Node 3	33.44	3.53922
787	PLCB1	X. tropicalis	0.39	0.329304
788	PLCB1	Node 5	2.19	1.16002
789	PLCB1	G. gallus	0.04	0.0392207
790	PLCB1	Node 7	1000	6.90875
791	PLCB1	O. anatinus	0.03	0.0295588
792	PLCB1	Node 8	0.08	0.076961
793	PLCB1	S. harrisii	0.05	0.0487902
794	PLCB1	Node 9	2.91	1.36354
795	PLCB1	D. novemcinctus	0.03	0.0295588
796	PLCB1	Node 11	0.59	0.463734
797	PLCB1	B. taurus	0.03	0.0295588
798	PLCB1	Node 12	1000	6.90875
799	PLCB1	M. musculus	0.02	0.0198026
800	PLCB1	Node 14	11.9	2.55723
801	PLCB1	M. mulatta	0.12	0.113329
802	PLCB1	Node 16	0.03	0.0295588
803	PLCB1	P. troglodytes	0	0
804	PLCB1	Node 17	0.06	0.0582689
805	PLCB1	H. sapiens	0	0
806	PPP1R12A	P. marinus	1	0.693147
807	PPP1R12A	C. carcharias	0	0
808	PPP1R12A	D. rerio	0.74	0.553885
809	PPP1R12A	Node 3	4.9	1.77495
810	PPP1R12A	X. tropicalis	2.26	1.18173
811	PPP1R12A	Node 5	622.29	6.43501
812	PPP1R12A	G. gallus	12.86	2.62901
813	PPP1R12A	Node 7	3.56	1.51732
814	PPP1R12A	O. anatinus	0.59	0.463734
815	PPP1R12A	Node 8	2.72	1.31372
816	PPP1R12A	S. harrisii	0.54	0.431782
817	PPP1R12A	Node 9	0.06	0.0582689
818	PPP1R12A	D. novemcinctus	0.1	0.0953102
819	PPP1R12A	Node 11	0.04	0.0392207
820	PPP1R12A	B. taurus	1.37	0.86289
821	PPP1R12A	Node 12	0.08	0.076961
822	PPP1R12A	M. musculus	0.07	0.0676586
823	PPP1R12A	Node 14	0	0
824	PPP1R12A	M. mulatta	0.09	0.0861777
825	PPP1R12A	Node 16	0.09	0.0861777
826	PPP1R12A	P. troglodytes	0	0
827	PPP1R12A	Node 17	0	0
828	PPP1R12A	H. sapiens	0.18	0.165514
829	PRKAB1	P. marinus	1	0.693147
830	PRKAB1	C. carcharias	12.17	2.57794
831	PRKAB1	D. rerio	0.04	0.0392207
832	PRKAB1	Node 3	46.06	3.85142
833	PRKAB1	X. tropicalis	0.3	0.262364
834	PRKAB1	Node 5	0.01	0.00995033
835	PRKAB1	G. gallus	0.04	0.0392207
836	PRKAB1	Node 7	0.02	0.0198026
837	PRKAB1	O. anatinus	0.03	0.0295588
838	PRKAB1	Node 8	1000	6.90875
839	PRKAB1	S. harrisii	1.58	0.947789
840	PRKAB1	Node 9	1000	6.90875
841	PRKAB1	D. novemcinctus	0.03	0.0295588
842	PRKAB1	Node 11	0.01	0.00995033
843	PRKAB1	B. taurus	0.04	0.0392207
844	PRKAB1	Node 12	0.15	0.139762
845	PRKAB1	M. musculus	0.04	0.0392207
846	PRKAB1	Node 14	1000	6.90875
847	PRKAB1	M. mulatta	121.42	4.80746
848	PRKAB1	Node 16	1000	6.90875
849	PRKAB1	P. troglodytes	0	0
850	PRKAB1	Node 17	0	0
851	PRKAB1	H. sapiens	0	0
852	RAF1	P. marinus	1.01	0.698135
853	RAF1	C. carcharias	6.29	1.9865
854	RAF1	D. rerio	0.6	0.470004
855	RAF1	Node 3	0.1	0.0953102
856	RAF1	X. tropicalis	4.33	1.67335
857	RAF1	Node 5	427.09	6.05933
858	RAF1	G. gallus	0.04	0.0392207
859	RAF1	Node 7	0.06	0.0582689
860	RAF1	O. anatinus	0.01	0.00995033
861	RAF1	Node 8	0.02	0.0198026
862	RAF1	S. harrisii	398.47	5.99014
863	RAF1	Node 9	0	0
864	RAF1	D. novemcinctus	0.03	0.0295588
865	RAF1	Node 11	0.03	0.0295588
866	RAF1	B. taurus	0.04	0.0392207
867	RAF1	Node 12	0	0
868	RAF1	M. musculus	0.04	0.0392207
869	RAF1	Node 14	0.04	0.0392207
870	RAF1	M. mulatta	0	0
871	RAF1	Node 16	0.01	0.00995033
872	RAF1	P. troglodytes	0.12	0.113329
873	RAF1	Node 17	0	0
874	RAF1	H. sapiens	0	0
875	RYR3	P. marinus	1	0.693147
876	RYR3	C. carcharias	3.56	1.51732
877	RYR3	D. rerio	123.5	4.82431
878	RYR3	Node 3	0	0
879	RYR3	X. tropicalis	149.42	5.01343
880	RYR3	Node 5	122.98	4.82012
881	RYR3	G. gallus	0.55	0.438255
882	RYR3	Node 7	2.4	1.22378
883	RYR3	O. anatinus	16.09	2.83849
884	RYR3	Node 8	45.94	3.84887
885	RYR3	S. harrisii	480.99	6.17792
886	RYR3	Node 9	49.22	3.91641
887	RYR3	D. novemcinctus	1.13	0.756122
888	RYR3	Node 11	0.66	0.506818
889	RYR3	B. taurus	0.63	0.48858
890	RYR3	Node 12	7.01	2.08069
891	RYR3	M. musculus	0.36	0.307485
892	RYR3	Node 14	0.07	0.0676586
893	RYR3	M. mulatta	0.07	0.0676586
894	RYR3	Node 16	0.05	0.0487902
895	RYR3	P. troglodytes	0.04	0.0392207
896	RYR3	Node 17	0.07	0.0676586
897	RYR3	H. sapiens	0.06	0.0582689
