# Supplementary material for: An evolutionary timeline of the oxytocin signaling pathway
Source: Commun Biol. 2024 Apr 17;7:471. doi: 10.1038/s42003-024-06094-9 (PMC11024182; doi:10.1038/s42003-024-06094-9)
Supplement: Supplementary file 4 — Suppementary Data 1-13 [file 42003_2024_6094_MOESM4_ESM.zip › sup_dat_06.xlsx]

## Sheet: Sheet1
Supplementary data 6
Enrichment of ancient genes supporting the OT pathway in different categories and pathways
Category	GeneSet	N_genes	N_overlap	p	adjP	genes	link
GO_bp	GOBP_NEGATIVE_REGULATION_OF_CALCIUM_ION_IMPORT_ACROSS_PLASMA_MEMBRANE	5	4	1.71009e-11	7.0419e-08	PPP3R1:PPP3CA:PPP3CC:PPP3CB	http://www.gsea-msigdb.org/gsea/msigdb/human/geneset/GOBP_NEGATIVE_REGULATION_OF_CALCIUM_ION_IMPORT_ACROSS_PLASMA_MEMBRANE
GO_bp	GOBP_NEGATIVE_REGULATION_OF_VOLTAGE_GATED_CALCIUM_CHANNEL_ACTIVITY	16	5	1.81703e-11	7.0419e-08	CALM2:PPP3R1:PPP3CA:PPP3CC:PPP3CB:CALM1:CALM3	http://www.gsea-msigdb.org/gsea/msigdb/human/geneset/GOBP_NEGATIVE_REGULATION_OF_VOLTAGE_GATED_CALCIUM_CHANNEL_ACTIVITY
GO_bp	GOBP_PHOSPHORYLATION	1712	16	1.09051e-10	2.8175e-07	PRKAA2:PRKACB:CAMK1G:CALM2:CAMK1:RHOA:PRKAA1:CAMK4:GNAQ:CAMK1D:PPP3CB:HRAS:KRAS:PRKAG1:CALM1:PRKACA:CALM3:MAPK1	http://www.gsea-msigdb.org/gsea/msigdb/human/geneset/GOBP_PHOSPHORYLATION
GO_bp	GOBP_NEGATIVE_REGULATION_OF_CALCIUM_ION_TRANSMEMBRANE_TRANSPORTER_ACTIVITY	33	5	9.70975e-10	1.73936e-06	CALM2:PPP3R1:PPP3CA:PPP3CC:PPP3CB:CALM1:CALM3	http://www.gsea-msigdb.org/gsea/msigdb/human/geneset/GOBP_NEGATIVE_REGULATION_OF_CALCIUM_ION_TRANSMEMBRANE_TRANSPORTER_ACTIVITY
GO_bp	GOBP_POSITIVE_REGULATION_OF_CALCIUM_ION_IMPORT_ACROSS_PLASMA_MEMBRANE	11	4	1.12202e-09	1.73936e-06	PPP3R1:PPP3CA:PPP3CC:PPP3CB	http://www.gsea-msigdb.org/gsea/msigdb/human/geneset/GOBP_POSITIVE_REGULATION_OF_CALCIUM_ION_IMPORT_ACROSS_PLASMA_MEMBRANE
GO_bp	GOBP_REGULATION_OF_CALCIUM_ION_IMPORT_ACROSS_PLASMA_MEMBRANE	13	4	2.42627e-09	2.59038e-06	PPP3R1:PPP3CA:PPP3CC:PPP3CB	http://www.gsea-msigdb.org/gsea/msigdb/human/geneset/GOBP_REGULATION_OF_CALCIUM_ION_IMPORT_ACROSS_PLASMA_MEMBRANE
GO_bp	GOBP_REGULATION_OF_CALCIUM_ION_TRANSMEMBRANE_TRANSPORTER_ACTIVITY	88	6	2.47409e-09	2.59038e-06	CALM2:PPP3R1:PPP3CA:PPP3CC:PPP3CB:CALM1:PRKACA:CALM3	http://www.gsea-msigdb.org/gsea/msigdb/human/geneset/GOBP_REGULATION_OF_CALCIUM_ION_TRANSMEMBRANE_TRANSPORTER_ACTIVITY
GO_bp	GOBP_NEGATIVE_REGULATION_OF_CATION_CHANNEL_ACTIVITY	40	5	2.6736e-09	2.59038e-06	CALM2:PPP3R1:PPP3CA:PPP3CC:PPP3CB:CALM1:CALM3	http://www.gsea-msigdb.org/gsea/msigdb/human/geneset/GOBP_NEGATIVE_REGULATION_OF_CATION_CHANNEL_ACTIVITY
GO_bp	GOBP_REGULATION_OF_VOLTAGE_GATED_CALCIUM_CHANNEL_ACTIVITY	41	5	3.04195e-09	2.60219e-06	CALM2:PPP3R1:PPP3CA:PPP3CC:PPP3CB:CALM1:CALM3	http://www.gsea-msigdb.org/gsea/msigdb/human/geneset/GOBP_REGULATION_OF_VOLTAGE_GATED_CALCIUM_CHANNEL_ACTIVITY
GO_bp	GOBP_POSITIVE_REGULATION_OF_CALCIUM_ION_TRANSMEMBRANE_TRANSPORTER_ACTIVITY	42	5	3.44964e-09	2.60219e-06	CALM2:PPP3R1:PPP3CA:PPP3CC:PPP3CB:CALM1:CALM3	http://www.gsea-msigdb.org/gsea/msigdb/human/geneset/GOBP_POSITIVE_REGULATION_OF_CALCIUM_ION_TRANSMEMBRANE_TRANSPORTER_ACTIVITY
GO_bp	GOBP_NEGATIVE_REGULATION_OF_CALCIUM_ION_TRANSMEMBRANE_TRANSPORT	43	5	3.89972e-09	2.60219e-06	CALM2:PPP3R1:PPP3CA:PPP3CC:PPP3CB:CALM1:CALM3	http://www.gsea-msigdb.org/gsea/msigdb/human/geneset/GOBP_NEGATIVE_REGULATION_OF_CALCIUM_ION_TRANSMEMBRANE_TRANSPORT
GO_bp	GOBP_SECOND_MESSENGER_MEDIATED_SIGNALING	281	8	4.02868e-09	2.60219e-06	CALM2:PPP3R1:PPP3CA:PRKAA1:GNAI1:PPP3CC:PPP3CB:CALM1:PRKACA:CALM3	http://www.gsea-msigdb.org/gsea/msigdb/human/geneset/GOBP_SECOND_MESSENGER_MEDIATED_SIGNALING
GO_bp	GOBP_CALCIUM_MEDIATED_SIGNALING	178	7	4.70522e-09	2.8054e-06	CALM2:PPP3R1:PPP3CA:PRKAA1:PPP3CC:PPP3CB:CALM1:PRKACA:CALM3	http://www.gsea-msigdb.org/gsea/msigdb/human/geneset/GOBP_CALCIUM_MEDIATED_SIGNALING
GO_bp	GOBP_PEPTIDYL_SERINE_MODIFICATION	315	8	9.84645e-09	5.33933e-06	PRKACB:CAMK1G:CAMK1:PRKAA1:CAMK4:CAMK1D:PRKACA:MAPK1	http://www.gsea-msigdb.org/gsea/msigdb/human/geneset/GOBP_PEPTIDYL_SERINE_MODIFICATION
GO_bp	GOBP_POSITIVE_REGULATION_OF_VOLTAGE_GATED_CALCIUM_CHANNEL_ACTIVITY	18	4	1.03329e-08	5.33933e-06	PPP3R1:PPP3CA:PPP3CC:PPP3CB	http://www.gsea-msigdb.org/gsea/msigdb/human/geneset/GOBP_POSITIVE_REGULATION_OF_VOLTAGE_GATED_CALCIUM_CHANNEL_ACTIVITY
GO_bp	GOBP_POSITIVE_REGULATION_OF_CALCINEURIN_MEDIATED_SIGNALING	20	4	1.63282e-08	7.91e-06	PPP3R1:PPP3CA:PPP3CC:PPP3CB	http://www.gsea-msigdb.org/gsea/msigdb/human/geneset/GOBP_POSITIVE_REGULATION_OF_CALCINEURIN_MEDIATED_SIGNALING
GO_bp	GOBP_NEGATIVE_REGULATION_OF_CALCIUM_ION_TRANSPORT	58	5	1.82923e-08	8.3402e-06	CALM2:PPP3R1:PPP3CA:PPP3CC:PPP3CB:CALM1:CALM3	http://www.gsea-msigdb.org/gsea/msigdb/human/geneset/GOBP_NEGATIVE_REGULATION_OF_CALCIUM_ION_TRANSPORT
GO_bp	GOBP_POSITIVE_REGULATION_OF_CATION_CHANNEL_ACTIVITY	63	5	2.79226e-08	1.20238e-05	CALM2:PPP3R1:PPP3CA:PPP3CC:PPP3CB:CALM1:CALM3	http://www.gsea-msigdb.org/gsea/msigdb/human/geneset/GOBP_POSITIVE_REGULATION_OF_CATION_CHANNEL_ACTIVITY
GO_bp	GOBP_PROTEIN_DEPHOSPHORYLATION	233	7	3.027e-08	1.21488e-05	PPP1CB:CALM2:PPP3R1:PPP3CA:PPP3CC:PPP3CB:PPP1CC:CALM1:CALM3	http://www.gsea-msigdb.org/gsea/msigdb/human/geneset/GOBP_PROTEIN_DEPHOSPHORYLATION
GO_bp	GOBP_REGULATION_OF_CATION_CHANNEL_ACTIVITY	134	6	3.13477e-08	1.21488e-05	CALM2:PPP3R1:PPP3CA:PPP3CC:PPP3CB:CALM1:PRKACA:CALM3	http://www.gsea-msigdb.org/gsea/msigdb/human/geneset/GOBP_REGULATION_OF_CATION_CHANNEL_ACTIVITY
GO_bp	GOBP_NEGATIVE_REGULATION_OF_ION_TRANSMEMBRANE_TRANSPORTER_ACTIVITY	67	5	3.82156e-08	1.41052e-05	CALM2:PPP3R1:PPP3CA:PPP3CC:PPP3CB:CALM1:CALM3	http://www.gsea-msigdb.org/gsea/msigdb/human/geneset/GOBP_NEGATIVE_REGULATION_OF_ION_TRANSMEMBRANE_TRANSPORTER_ACTIVITY
GO_bp	GOBP_REGULATION_OF_CALCIUM_ION_TRANSPORT	248	7	4.64468e-08	1.63641e-05	CALM2:PPP3R1:RHOA:PPP3CA:PPP3CC:PPP3CB:CALM1:PRKACA:CALM3	http://www.gsea-msigdb.org/gsea/msigdb/human/geneset/GOBP_REGULATION_OF_CALCIUM_ION_TRANSPORT
GO_bp	GOBP_NEGATIVE_REGULATION_OF_TRANSPORTER_ACTIVITY	75	5	6.77622e-08	2.28358e-05	CALM2:PPP3R1:PPP3CA:PPP3CC:PPP3CB:CALM1:CALM3	http://www.gsea-msigdb.org/gsea/msigdb/human/geneset/GOBP_NEGATIVE_REGULATION_OF_TRANSPORTER_ACTIVITY
GO_bp	GOBP_REGULATION_OF_CALCIUM_MEDIATED_SIGNALING	77	5	7.74192e-08	2.50032e-05	CALM2:PPP3R1:PPP3CA:PPP3CC:PPP3CB:CALM1:CALM3	http://www.gsea-msigdb.org/gsea/msigdb/human/geneset/GOBP_REGULATION_OF_CALCIUM_MEDIATED_SIGNALING
GO_bp	GOBP_REGULATION_OF_CALCIUM_ION_TRANSMEMBRANE_TRANSPORT	171	6	1.33913e-07	4.06251e-05	CALM2:PPP3R1:PPP3CA:PPP3CC:PPP3CB:CALM1:PRKACA:CALM3	http://www.gsea-msigdb.org/gsea/msigdb/human/geneset/GOBP_REGULATION_OF_CALCIUM_ION_TRANSMEMBRANE_TRANSPORT
GO_bp	GOBP_REGULATION_OF_TRANSPORT	1676	13	1.36273e-07	4.06251e-05	CALM2:PPP3R1:CAMK1:RHOA:PPP3CA:PRKAA1:PPP3CC:CAMK1D:PPP3CB:HRAS:PPP1CC:CALM1:PRKACA:CALM3:MAPK1	http://www.gsea-msigdb.org/gsea/msigdb/human/geneset/GOBP_REGULATION_OF_TRANSPORT
GO_bp	GOBP_NEGATIVE_REGULATION_OF_MONOATOMIC_ION_TRANSMEMBRANE_TRANSPORT	87	5	1.43371e-07	4.11582e-05	CALM2:PPP3R1:PPP3CA:PPP3CC:PPP3CB:CALM1:CALM3	http://www.gsea-msigdb.org/gsea/msigdb/human/geneset/GOBP_NEGATIVE_REGULATION_OF_MONOATOMIC_ION_TRANSMEMBRANE_TRANSPORT
GO_bp	GOBP_POSITIVE_REGULATION_OF_CALCIUM_ION_TRANSMEMBRANE_TRANSPORT	88	5	1.51859e-07	4.20379e-05	CALM2:PPP3R1:PPP3CA:PPP3CC:PPP3CB:CALM1:CALM3	http://www.gsea-msigdb.org/gsea/msigdb/human/geneset/GOBP_POSITIVE_REGULATION_OF_CALCIUM_ION_TRANSMEMBRANE_TRANSPORT
GO_bp	GOBP_REGULATION_OF_TRANS_SYNAPTIC_SIGNALING	456	8	1.71626e-07	4.58714e-05	CALM2:PPP3R1:PPP3CA:PPP3CB:HRAS:KRAS:CALM1:PRKACA:CALM3:MAPK1	http://www.gsea-msigdb.org/gsea/msigdb/human/geneset/GOBP_REGULATION_OF_TRANS_SYNAPTIC_SIGNALING
GO_bp	GOBP_POSITIVE_REGULATION_OF_TRANSPORT	872	10	1.86045e-07	4.80678e-05	CALM2:PPP3R1:CAMK1:PPP3CA:PRKAA1:PPP3CC:CAMK1D:PPP3CB:HRAS:CALM1:PRKACA:CALM3	http://www.gsea-msigdb.org/gsea/msigdb/human/geneset/GOBP_POSITIVE_REGULATION_OF_TRANSPORT
GO_bp	GOBP_POSITIVE_REGULATION_OF_MOLECULAR_FUNCTION	1415	12	1.96928e-07	4.92384e-05	CALM2:PPP3R1:CAMK1:RHOA:PPP3CA:PPP3CC:GNAQ:CAMK1D:PPP3CB:HRAS:PRKAG1:CALM1:CALM3:MAPK1	http://www.gsea-msigdb.org/gsea/msigdb/human/geneset/GOBP_POSITIVE_REGULATION_OF_MOLECULAR_FUNCTION
GO_bp	GOBP_RESPONSE_TO_MONOSACCHARIDE	188	6	2.34518e-07	5.68047e-05	PRKAA2:RHOA:PPP3CA:PRKAA1:PPP3CB:PRKACA	http://www.gsea-msigdb.org/gsea/msigdb/human/geneset/GOBP_RESPONSE_TO_MONOSACCHARIDE
GO_bp	GOBP_CALCIUM_ION_TRANSMEMBRANE_IMPORT_INTO_CYTOSOL	190	6	2.49623e-07	5.86311e-05	CALM2:PPP3R1:PPP3CA:PPP3CC:PPP3CB:CALM1:PRKACA:CALM3	http://www.gsea-msigdb.org/gsea/msigdb/human/geneset/GOBP_CALCIUM_ION_TRANSMEMBRANE_IMPORT_INTO_CYTOSOL
GO_bp	GOBP_POSITIVE_REGULATION_OF_CALCIUM_MEDIATED_SIGNALING	39	4	2.72066e-07	6.01366e-05	PPP3R1:PPP3CA:PPP3CC:PPP3CB	http://www.gsea-msigdb.org/gsea/msigdb/human/geneset/GOBP_POSITIVE_REGULATION_OF_CALCIUM_MEDIATED_SIGNALING
GO_bp	GOBP_REGULATION_OF_CALCINEURIN_MEDIATED_SIGNALING	39	4	2.72066e-07	6.01366e-05	PPP3R1:PPP3CA:PPP3CC:PPP3CB	http://www.gsea-msigdb.org/gsea/msigdb/human/geneset/GOBP_REGULATION_OF_CALCINEURIN_MEDIATED_SIGNALING
GO_bp	GOBP_REGULATION_OF_CELLULAR_LOCALIZATION	911	10	2.79308e-07	6.01366e-05	PRKAA2:CAMK1:PPP3CA:PRKAA1:GNAI1:PPP3CB:HRAS:PPP1CC:PRKACA:MAPK1	http://www.gsea-msigdb.org/gsea/msigdb/human/geneset/GOBP_REGULATION_OF_CELLULAR_LOCALIZATION
GO_bp	GOBP_DEPHOSPHORYLATION	325	7	2.92599e-07	6.12956e-05	PPP1CB:CALM2:PPP3R1:PPP3CA:PPP3CC:PPP3CB:PPP1CC:CALM1:CALM3	http://www.gsea-msigdb.org/gsea/msigdb/human/geneset/GOBP_DEPHOSPHORYLATION
GO_bp	GOBP_REGULATION_OF_VESICLE_MEDIATED_TRANSPORT	505	8	3.73482e-07	7.61806e-05	CALM2:PPP3R1:PPP3CA:PRKAA1:PPP3CC:CAMK1D:PPP3CB:CALM1:CALM3:MAPK1	http://www.gsea-msigdb.org/gsea/msigdb/human/geneset/GOBP_REGULATION_OF_VESICLE_MEDIATED_TRANSPORT
GO_bp	GOBP_CALCINEURIN_MEDIATED_SIGNALING	45	4	4.89939e-07	9.73606e-05	PPP3R1:PPP3CA:PPP3CC:PPP3CB	http://www.gsea-msigdb.org/gsea/msigdb/human/geneset/GOBP_CALCINEURIN_MEDIATED_SIGNALING
GO_bp	GOBP_RESPONSE_TO_CARBOHYDRATE	214	6	5.02441e-07	9.73606e-05	PRKAA2:RHOA:PPP3CA:PRKAA1:PPP3CB:PRKACA	http://www.gsea-msigdb.org/gsea/msigdb/human/geneset/GOBP_RESPONSE_TO_CARBOHYDRATE
GO_bp	GOBP_REGULATION_OF_CIRCADIAN_RHYTHM	113	5	5.30919e-07	9.94551e-05	PRKAA2:PPP1CB:PRKAA1:GNAQ:PPP1CC	http://www.gsea-msigdb.org/gsea/msigdb/human/geneset/GOBP_REGULATION_OF_CIRCADIAN_RHYTHM
GO_bp	GOBP_NEGATIVE_REGULATION_OF_MONOATOMIC_ION_TRANSPORT	114	5	5.54729e-07	9.94551e-05	CALM2:PPP3R1:PPP3CA:PPP3CC:PPP3CB:CALM1:CALM3	http://www.gsea-msigdb.org/gsea/msigdb/human/geneset/GOBP_NEGATIVE_REGULATION_OF_MONOATOMIC_ION_TRANSPORT
GO_bp	GOBP_POSITIVE_REGULATION_OF_PHOSPHORYLATION	742	9	5.64575e-07	9.94551e-05	PRKAA2:CALM2:CAMK1:RHOA:PRKAA1:HRAS:KRAS:PRKAG1:CALM1:CALM3:MAPK1	http://www.gsea-msigdb.org/gsea/msigdb/human/geneset/GOBP_POSITIVE_REGULATION_OF_PHOSPHORYLATION
GO_bp	GOBP_SYNAPTIC_SIGNALING	742	9	5.64575e-07	9.94551e-05	CALM2:PPP3R1:PPP3CA:GNAQ:PPP3CB:HRAS:KRAS:CALM1:PRKACA:CALM3:MAPK1	http://www.gsea-msigdb.org/gsea/msigdb/human/geneset/GOBP_SYNAPTIC_SIGNALING
GO_bp	GOBP_NEGATIVE_REGULATION_OF_TRANSMEMBRANE_TRANSPORT	116	5	6.04879e-07	0.000104187	CALM2:PPP3R1:PPP3CA:PPP3CC:PPP3CB:CALM1:CALM3	http://www.gsea-msigdb.org/gsea/msigdb/human/geneset/GOBP_NEGATIVE_REGULATION_OF_TRANSMEMBRANE_TRANSPORT
GO_bp	GOBP_POSITIVE_REGULATION_OF_TRANSPORTER_ACTIVITY	118	5	6.58548e-07	0.000110965	CALM2:PPP3R1:PPP3CA:PPP3CC:PPP3CB:CALM1:CALM3	http://www.gsea-msigdb.org/gsea/msigdb/human/geneset/GOBP_POSITIVE_REGULATION_OF_TRANSPORTER_ACTIVITY
GO_bp	GOBP_CALCIUM_ION_IMPORT_ACROSS_PLASMA_MEMBRANE	50	4	7.5358e-07	0.000124277	PPP3R1:PPP3CA:PPP3CC:PPP3CB	http://www.gsea-msigdb.org/gsea/msigdb/human/geneset/GOBP_CALCIUM_ION_IMPORT_ACROSS_PLASMA_MEMBRANE
GO_bp	GOBP_CELL_CELL_SIGNALING	1606	12	7.77722e-07	0.000125586	PRKAA2:CALM2:PPP3R1:RHOA:PPP3CA:PRKAA1:GNAQ:PPP3CB:HRAS:KRAS:CALM1:PRKACA:CALM3:MAPK1	http://www.gsea-msigdb.org/gsea/msigdb/human/geneset/GOBP_CELL_CELL_SIGNALING
GO_bp	GOBP_POSITIVE_REGULATION_OF_CALCIUM_ION_TRANSPORT	123	5	8.09293e-07	0.000128017	CALM2:PPP3R1:PPP3CA:PPP3CC:PPP3CB:CALM1:CALM3	http://www.gsea-msigdb.org/gsea/msigdb/human/geneset/GOBP_POSITIVE_REGULATION_OF_CALCIUM_ION_TRANSPORT
GO_bp	GOBP_REGULATION_OF_INTRACELLULAR_SIGNAL_TRANSDUCTION	1632	12	9.24286e-07	0.000143283	PRKAA2:CALM2:PPP3R1:RHOA:PPP3CA:PRKAA1:GNAI1:PPP3CC:PPP3CB:HRAS:KRAS:CALM1:CALM3:MAPK1	http://www.gsea-msigdb.org/gsea/msigdb/human/geneset/GOBP_REGULATION_OF_INTRACELLULAR_SIGNAL_TRANSDUCTION
GO_bp	GOBP_REGULATION_OF_METAL_ION_TRANSPORT	391	7	1.01395e-06	0.0001541	CALM2:PPP3R1:RHOA:PPP3CA:PPP3CC:PPP3CB:CALM1:PRKACA:CALM3	http://www.gsea-msigdb.org/gsea/msigdb/human/geneset/GOBP_REGULATION_OF_METAL_ION_TRANSPORT
GO_bp	GOBP_INOSITOL_PHOSPHATE_MEDIATED_SIGNALING	55	4	1.11052e-06	0.000165531	PPP3R1:PPP3CA:PPP3CC:PPP3CB	http://www.gsea-msigdb.org/gsea/msigdb/human/geneset/GOBP_INOSITOL_PHOSPHATE_MEDIATED_SIGNALING
GO_bp	GOBP_POSITIVE_REGULATION_OF_PHOSPHORUS_METABOLIC_PROCESS	812	9	1.19892e-06	0.000175336	PRKAA2:CALM2:CAMK1:RHOA:PRKAA1:HRAS:KRAS:PRKAG1:CALM1:CALM3:MAPK1	http://www.gsea-msigdb.org/gsea/msigdb/human/geneset/GOBP_POSITIVE_REGULATION_OF_PHOSPHORUS_METABOLIC_PROCESS
GO_bp	GOBP_CELLULAR_RESPONSE_TO_CARBOHYDRATE_STIMULUS	134	5	1.23704e-06	0.000177561	PRKAA2:PPP3CA:PRKAA1:PPP3CB:PRKACA	http://www.gsea-msigdb.org/gsea/msigdb/human/geneset/GOBP_CELLULAR_RESPONSE_TO_CARBOHYDRATE_STIMULUS
GO_bp	GOBP_INTRACELLULAR_GLUCOSE_HOMEOSTASIS	140	5	1.53589e-06	0.000216449	PRKAA2:PPP3CA:PRKAA1:PPP3CB:PRKACA	http://www.gsea-msigdb.org/gsea/msigdb/human/geneset/GOBP_INTRACELLULAR_GLUCOSE_HOMEOSTASIS
GO_bp	GOBP_CALCIUM_ION_TRANSPORT	426	7	1.7955e-06	0.000248516	CALM2:PPP3R1:RHOA:PPP3CA:PPP3CC:PPP3CB:CALM1:PRKACA:CALM3	http://www.gsea-msigdb.org/gsea/msigdb/human/geneset/GOBP_CALCIUM_ION_TRANSPORT
GO_bp	GOBP_PEPTIDYL_AMINO_ACID_MODIFICATION	1135	10	2.09539e-06	0.000284936	PRKAA2:PRKACB:CAMK1G:CALM2:CAMK1:PRKAA1:CAMK4:CAMK1D:CALM1:PRKACA:CALM3:MAPK1	http://www.gsea-msigdb.org/gsea/msigdb/human/geneset/GOBP_PEPTIDYL_AMINO_ACID_MODIFICATION
GO_bp	GOBP_REGULATION_OF_PHOSPHORYLATION	1141	10	2.19784e-06	0.000290237	PRKAA2:CALM2:CAMK1:RHOA:PRKAA1:GNAQ:HRAS:KRAS:PRKAG1:CALM1:CALM3:MAPK1	http://www.gsea-msigdb.org/gsea/msigdb/human/geneset/GOBP_REGULATION_OF_PHOSPHORYLATION
GO_bp	GOBP_REGULATION_OF_TRANSPORTER_ACTIVITY	276	6	2.2128e-06	0.000290237	CALM2:PPP3R1:PPP3CA:PPP3CC:PPP3CB:CALM1:PRKACA:CALM3	http://www.gsea-msigdb.org/gsea/msigdb/human/geneset/GOBP_REGULATION_OF_TRANSPORTER_ACTIVITY
GO_bp	GOBP_MUSCLE_STRUCTURE_DEVELOPMENT	641	8	2.24671e-06	0.000290237	NRAS:CAMK1:RHOA:PPP3CA:PRKAA1:PPP3CB:KRAS:MYL9	http://www.gsea-msigdb.org/gsea/msigdb/human/geneset/GOBP_MUSCLE_STRUCTURE_DEVELOPMENT
GO_bp	GOBP_POSITIVE_REGULATION_OF_PROTEIN_LOCALIZATION	445	7	2.39849e-06	0.000304766	PRKAA2:CAMK1:PRKAA1:GNAI1:PPP3CB:HRAS:PRKACA	http://www.gsea-msigdb.org/gsea/msigdb/human/geneset/GOBP_POSITIVE_REGULATION_OF_PROTEIN_LOCALIZATION
GO_bp	GOBP_REGULATION_OF_SYNAPTIC_VESICLE_ENDOCYTOSIS	19	3	2.54904e-06	0.000318671	CALM2:PPP3CC:PPP3CB:CALM1:CALM3	http://www.gsea-msigdb.org/gsea/msigdb/human/geneset/GOBP_REGULATION_OF_SYNAPTIC_VESICLE_ENDOCYTOSIS
GO_bp	GOBP_POSITIVE_REGULATION_OF_PROTEIN_MODIFICATION_PROCESS	913	9	3.16146e-06	0.00038896	PRKAA2:CALM2:CAMK1:RHOA:PRKAA1:HRAS:KRAS:PRKAG1:CALM1:CALM3:MAPK1	http://www.gsea-msigdb.org/gsea/msigdb/human/geneset/GOBP_POSITIVE_REGULATION_OF_PROTEIN_MODIFICATION_PROCESS
GO_bp	GOBP_POSITIVE_REGULATION_OF_MONOATOMIC_ION_TRANSMEMBRANE_TRANSPORT	167	5	3.65514e-06	0.000442672	CALM2:PPP3R1:PPP3CA:PPP3CC:PPP3CB:CALM1:CALM3	http://www.gsea-msigdb.org/gsea/msigdb/human/geneset/GOBP_POSITIVE_REGULATION_OF_MONOATOMIC_ION_TRANSMEMBRANE_TRANSPORT
GO_bp	GOBP_CELLULAR_RESPONSE_TO_OXYGEN_CONTAINING_COMPOUND	1216	10	3.9019e-06	0.000465287	PRKAA2:RHOA:PPP3CA:PRKAA1:GNAI1:GNAQ:PPP3CB:HRAS:PRKACA:MAPK1	http://www.gsea-msigdb.org/gsea/msigdb/human/geneset/GOBP_CELLULAR_RESPONSE_TO_OXYGEN_CONTAINING_COMPOUND
GO_bp	GOBP_SKELETAL_MUSCLE_ORGAN_DEVELOPMENT	171	5	4.10407e-06	0.00048198	RHOA:PPP3CA:PRKAA1:PPP3CB:KRAS	http://www.gsea-msigdb.org/gsea/msigdb/human/geneset/GOBP_SKELETAL_MUSCLE_ORGAN_DEVELOPMENT
GO_bp	GOBP_NUCLEAR_TRANSPORT	309	6	4.24526e-06	0.00049112	PPP3R1:CAMK1:PPP3CA:PRKAG1:PPP1CC:PRKACA	http://www.gsea-msigdb.org/gsea/msigdb/human/geneset/GOBP_NUCLEAR_TRANSPORT
GO_bp	GOBP_REGULATION_OF_INTRACELLULAR_TRANSPORT	315	6	4.7413e-06	0.000540438	CAMK1:PRKAA1:HRAS:PPP1CC:PRKACA:MAPK1	http://www.gsea-msigdb.org/gsea/msigdb/human/geneset/GOBP_REGULATION_OF_INTRACELLULAR_TRANSPORT
GO_bp	GOBP_REGULATION_OF_MONOATOMIC_CATION_TRANSMEMBRANE_TRANSPORT	318	6	5.00646e-06	0.000562392	CALM2:PPP3R1:PPP3CA:PPP3CC:PPP3CB:CALM1:PRKACA:CALM3	http://www.gsea-msigdb.org/gsea/msigdb/human/geneset/GOBP_REGULATION_OF_MONOATOMIC_CATION_TRANSMEMBRANE_TRANSPORT
GO_bp	GOBP_REGULATION_OF_PHOSPHORUS_METABOLIC_PROCESS	1272	10	5.83933e-06	0.00064658	PRKAA2:CALM2:CAMK1:RHOA:PRKAA1:GNAQ:HRAS:KRAS:PRKAG1:CALM1:CALM3:MAPK1	http://www.gsea-msigdb.org/gsea/msigdb/human/geneset/GOBP_REGULATION_OF_PHOSPHORUS_METABOLIC_PROCESS
GO_bp	GOBP_REGULATION_OF_SYNAPTIC_VESICLE_RECYCLING	26	3	6.79365e-06	0.000738852	CALM2:PPP3CC:PPP3CB:CALM1:CALM3	http://www.gsea-msigdb.org/gsea/msigdb/human/geneset/GOBP_REGULATION_OF_SYNAPTIC_VESICLE_RECYCLING
GO_bp	GOBP_CALCIUM_ION_TRANSMEMBRANE_TRANSPORT	336	6	6.86329e-06	0.000738852	CALM2:PPP3R1:PPP3CA:PPP3CC:PPP3CB:CALM1:PRKACA:CALM3	http://www.gsea-msigdb.org/gsea/msigdb/human/geneset/GOBP_CALCIUM_ION_TRANSMEMBRANE_TRANSPORT
GO_bp	GOBP_ENTRAINMENT_OF_CIRCADIAN_CLOCK	27	3	7.63552e-06	0.000810725	PPP1CB:GNAQ:PPP1CC	http://www.gsea-msigdb.org/gsea/msigdb/human/geneset/GOBP_ENTRAINMENT_OF_CIRCADIAN_CLOCK
GO_bp	GOBP_POSTSYNAPTIC_MODULATION_OF_CHEMICAL_SYNAPTIC_TRANSMISSION	28	3	8.54356e-06	0.000894881	PPP3R1:PPP3CA:PRKACA	http://www.gsea-msigdb.org/gsea/msigdb/human/geneset/GOBP_POSTSYNAPTIC_MODULATION_OF_CHEMICAL_SYNAPTIC_TRANSMISSION
GO_bp	GOBP_REGULATION_OF_ENDOCYTOSIS	202	5	9.24112e-06	0.000955039	CALM2:PPP3R1:PPP3CA:PPP3CC:PPP3CB:CALM1:CALM3	http://www.gsea-msigdb.org/gsea/msigdb/human/geneset/GOBP_REGULATION_OF_ENDOCYTOSIS
GO_bp	GOBP_CIRCADIAN_RHYTHM	203	5	9.46517e-06	0.000965323	PRKAA2:PPP1CB:PRKAA1:GNAQ:PPP1CC	http://www.gsea-msigdb.org/gsea/msigdb/human/geneset/GOBP_CIRCADIAN_RHYTHM
GO_bp	GOBP_ENDOCYTOSIS	554	7	1.01178e-05	0.00101848	CALM2:PPP3R1:PPP3CA:PPP3CC:PPP3CB:HRAS:CALM1:CALM3:MAPK1	http://www.gsea-msigdb.org/gsea/msigdb/human/geneset/GOBP_ENDOCYTOSIS
GO_bp	GOBP_REGULATION_OF_MONOATOMIC_ION_TRANSPORT	557	7	1.04799e-05	0.0010414	CALM2:PPP3R1:RHOA:PPP3CA:PPP3CC:PPP3CB:CALM1:PRKACA:CALM3	http://www.gsea-msigdb.org/gsea/msigdb/human/geneset/GOBP_REGULATION_OF_MONOATOMIC_ION_TRANSPORT
GO_bp	GOBP_RESPONSE_TO_OXYGEN_CONTAINING_COMPOUND	1698	11	1.09026e-05	0.0010697	PRKAA2:CALM2:RHOA:PPP3CA:PRKAA1:GNAI1:GNAQ:PPP3CB:HRAS:CALM1:PRKACA:CALM3:MAPK1	http://www.gsea-msigdb.org/gsea/msigdb/human/geneset/GOBP_RESPONSE_TO_OXYGEN_CONTAINING_COMPOUND
GO_bp	GOBP_POSITIVE_REGULATION_OF_PROTEIN_METABOLIC_PROCESS	1372	10	1.14353e-05	0.00110794	PRKAA2:CALM2:CAMK1:RHOA:PRKAA1:HRAS:KRAS:PRKAG1:CALM1:EEF2:CALM3:MAPK1	http://www.gsea-msigdb.org/gsea/msigdb/human/geneset/GOBP_POSITIVE_REGULATION_OF_PROTEIN_METABOLIC_PROCESS
GO_bp	GOBP_RESPONSE_TO_NITROGEN_COMPOUND	1074	9	1.18669e-05	0.00113556	CALM2:RHOA:PPP3CA:PRKAA1:GNAI1:GNAQ:HRAS:CALM1:PRKACA:CALM3:MAPK1	http://www.gsea-msigdb.org/gsea/msigdb/human/geneset/GOBP_RESPONSE_TO_NITROGEN_COMPOUND
GO_bp	GOBP_POSITIVE_REGULATION_OF_GENE_EXPRESSION	1089	9	1.32699e-05	0.00125433	RHOA:PPP3CA:PRKAA1:CAMK4:HRAS:KRAS:PRKAG1:EEF2:MAPK1	http://www.gsea-msigdb.org/gsea/msigdb/human/geneset/GOBP_POSITIVE_REGULATION_OF_GENE_EXPRESSION
GO_bp	GOBP_REGULATION_OF_PROTEIN_MODIFICATION_PROCESS	1410	10	1.45491e-05	0.00133075	PRKAA2:CALM2:CAMK1:RHOA:PRKAA1:GNAQ:HRAS:KRAS:PRKAG1:CALM1:CALM3:MAPK1	http://www.gsea-msigdb.org/gsea/msigdb/human/geneset/GOBP_REGULATION_OF_PROTEIN_MODIFICATION_PROCESS
GO_bp	GOBP_POSITIVE_REGULATION_OF_MONOATOMIC_ION_TRANSPORT	222	5	1.45935e-05	0.00133075	CALM2:PPP3R1:PPP3CA:PPP3CC:PPP3CB:CALM1:CALM3	http://www.gsea-msigdb.org/gsea/msigdb/human/geneset/GOBP_POSITIVE_REGULATION_OF_MONOATOMIC_ION_TRANSPORT
GO_bp	GOBP_REGULATION_OF_MUSCLE_SYSTEM_PROCESS	222	5	1.45935e-05	0.00133075	CALM2:RHOA:PPP3CA:CALM1:PRKACA:CALM3:MYL9	http://www.gsea-msigdb.org/gsea/msigdb/human/geneset/GOBP_REGULATION_OF_MUSCLE_SYSTEM_PROCESS
GO_bp	GOBP_POSITIVE_REGULATION_OF_TRANSMEMBRANE_TRANSPORT	225	5	1.55701e-05	0.0014033	CALM2:PPP3R1:PPP3CA:PPP3CC:PPP3CB:CALM1:CALM3	http://www.gsea-msigdb.org/gsea/msigdb/human/geneset/GOBP_POSITIVE_REGULATION_OF_TRANSMEMBRANE_TRANSPORT
GO_bp	GOBP_RESPONSE_TO_HORMONE	844	8	1.69944e-05	0.00151407	PRKAA2:CALM2:RHOA:PRKAA1:GNAI1:HRAS:CALM1:PRKACA:CALM3:MAPK1	http://www.gsea-msigdb.org/gsea/msigdb/human/geneset/GOBP_RESPONSE_TO_HORMONE
GO_bp	GOBP_CARBOHYDRATE_HOMEOSTASIS	230	5	1.73104e-05	0.00152469	PRKAA2:PPP3CA:PRKAA1:PPP3CB:PRKACA	http://www.gsea-msigdb.org/gsea/msigdb/human/geneset/GOBP_CARBOHYDRATE_HOMEOSTASIS
GO_bp	GOBP_REGULATION_OF_STRESS_GRANULE_ASSEMBLY	5	2	1.99584e-05	0.00173817	PRKAA2:PRKAA1	http://www.gsea-msigdb.org/gsea/msigdb/human/geneset/GOBP_REGULATION_OF_STRESS_GRANULE_ASSEMBLY
GO_bp	GOBP_RESPONSE_TO_ALCOHOL	242	5	2.2109e-05	0.00190407	PRKAA2:CALM2:RHOA:PRKAA1:GNAI1:CALM1:CALM3	http://www.gsea-msigdb.org/gsea/msigdb/human/geneset/GOBP_RESPONSE_TO_ALCOHOL
GO_bp	GOBP_RENAL_SYSTEM_PROCESS	120	4	2.50915e-05	0.00213719	PRKACB:RHOA:PPP3CA:PRKACA	http://www.gsea-msigdb.org/gsea/msigdb/human/geneset/GOBP_RENAL_SYSTEM_PROCESS
GO_bp	GOBP_REGULATION_OF_GENERATION_OF_PRECURSOR_METABOLITES_AND_ENERGY	125	4	2.94573e-05	0.00241499	PRKAA2:RHOA:PRKAA1:PRKAG1	http://www.gsea-msigdb.org/gsea/msigdb/human/geneset/GOBP_REGULATION_OF_GENERATION_OF_PRECURSOR_METABOLITES_AND_ENERGY
GO_bp	GOBP_INORGANIC_ION_IMPORT_ACROSS_PLASMA_MEMBRANE	125	4	2.94573e-05	0.00241499	PPP3R1:PPP3CA:PPP3CC:PPP3CB	http://www.gsea-msigdb.org/gsea/msigdb/human/geneset/GOBP_INORGANIC_ION_IMPORT_ACROSS_PLASMA_MEMBRANE
GO_bp	GOBP_LIPID_DROPLET_DISASSEMBLY	6	2	2.99109e-05	0.00241499	PRKAA2:PRKAA1	http://www.gsea-msigdb.org/gsea/msigdb/human/geneset/GOBP_LIPID_DROPLET_DISASSEMBLY
GO_bp	GOBP_NEGATIVE_REGULATION_OF_SMOOTHENED_SIGNALING_PATHWAY_INVOLVED_IN_DORSAL_VENTRAL_NEURAL_TUBE_PATTERNING	6	2	2.99109e-05	0.00241499	PRKACB:PRKACA	http://www.gsea-msigdb.org/gsea/msigdb/human/geneset/GOBP_NEGATIVE_REGULATION_OF_SMOOTHENED_SIGNALING_PATHWAY_INVOLVED_IN_DORSAL_VENTRAL_NEURAL_TUBE_PATTERNING
GO_bp	GOBP_NEGATIVE_REGULATION_OF_TUBULIN_DEACETYLATION	6	2	2.99109e-05	0.00241499	PRKAA2:PRKAA1	http://www.gsea-msigdb.org/gsea/msigdb/human/geneset/GOBP_NEGATIVE_REGULATION_OF_TUBULIN_DEACETYLATION
GO_bp	GOBP_RESPONSE_TO_RADIATION	437	6	3.04304e-05	0.00243161	PPP1CB:PRKAA1:GNAQ:HRAS:KRAS:PPP1CC	http://www.gsea-msigdb.org/gsea/msigdb/human/geneset/GOBP_RESPONSE_TO_RADIATION
GO_bp	GOBP_REGULATION_OF_MONOATOMIC_ION_TRANSMEMBRANE_TRANSPORT	441	6	3.20256e-05	0.00253297	CALM2:PPP3R1:PPP3CA:PPP3CC:PPP3CB:CALM1:PRKACA:CALM3	http://www.gsea-msigdb.org/gsea/msigdb/human/geneset/GOBP_REGULATION_OF_MONOATOMIC_ION_TRANSMEMBRANE_TRANSPORT
GO_bp	GOBP_NEGATIVE_REGULATION_OF_MOLECULAR_FUNCTION	937	8	3.60821e-05	0.00282189	CALM2:PPP3R1:CAMK1:PPP3CA:PPP3CC:GNAQ:PPP3CB:HRAS:CALM1:CALM3	http://www.gsea-msigdb.org/gsea/msigdb/human/geneset/GOBP_NEGATIVE_REGULATION_OF_MOLECULAR_FUNCTION
GO_bp	GOBP_POSITIVE_REGULATION_OF_PROTEIN_ACETYLATION	45	3	3.64068e-05	0.00282189	PRKAA2:CAMK1:PRKAA1	http://www.gsea-msigdb.org/gsea/msigdb/human/geneset/GOBP_POSITIVE_REGULATION_OF_PROTEIN_ACETYLATION
GO_bp	GOBP_REGULATION_OF_GLYCOLYTIC_PROCESS	46	3	3.89094e-05	0.00298601	PRKAA2:PRKAA1:PRKAG1	http://www.gsea-msigdb.org/gsea/msigdb/human/geneset/GOBP_REGULATION_OF_GLYCOLYTIC_PROCESS
GO_bp	GOBP_CHEMICAL_HOMEOSTASIS	958	8	4.22738e-05	0.00321239	PRKAA2:PRKACB:CALM2:PPP3CA:PRKAA1:PPP3CB:CALM1:PRKACA:CALM3:MAPK1	http://www.gsea-msigdb.org/gsea/msigdb/human/geneset/GOBP_CHEMICAL_HOMEOSTASIS
GO_bp	GOBP_GENERATION_OF_PRECURSOR_METABOLITES_AND_ENERGY	472	6	4.68164e-05	0.00352305	PRKAA2:PPP1CB:RHOA:PRKAA1:PRKAG1:PPP1CC	http://www.gsea-msigdb.org/gsea/msigdb/human/geneset/GOBP_GENERATION_OF_PRECURSOR_METABOLITES_AND_ENERGY
GO_bp	GOBP_RESPONSE_TO_CALCIUM_ION	145	4	5.26513e-05	0.00392404	PRKAA2:CALM2:PPP3CA:PRKAA1:CALM1:CALM3	http://www.gsea-msigdb.org/gsea/msigdb/human/geneset/GOBP_RESPONSE_TO_CALCIUM_ION
GO_bp	GOBP_POSITIVE_REGULATION_OF_TRANSFERASE_ACTIVITY	487	6	5.57194e-05	0.00411316	CALM2:CAMK1:RHOA:HRAS:PRKAG1:CALM1:CALM3:MAPK1	http://www.gsea-msigdb.org/gsea/msigdb/human/geneset/GOBP_POSITIVE_REGULATION_OF_TRANSFERASE_ACTIVITY
GO_bp	GOBP_REGULATION_OF_MICROTUBULE_CYTOSKELETON_ORGANIZATION	148	4	5.7026e-05	0.00416289	PRKAA2:RHOA:PRKAA1:GNAI1	http://www.gsea-msigdb.org/gsea/msigdb/human/geneset/GOBP_REGULATION_OF_MICROTUBULE_CYTOSKELETON_ORGANIZATION
GO_bp	GOBP_RHYTHMIC_PROCESS	296	5	5.78346e-05	0.00416289	PRKAA2:PPP1CB:PRKAA1:GNAQ:PPP1CC	http://www.gsea-msigdb.org/gsea/msigdb/human/geneset/GOBP_RHYTHMIC_PROCESS
GO_bp	GOBP_REGULATION_OF_CYTOSKELETON_ORGANIZATION	491	6	5.83096e-05	0.00416289	PRKAA2:RHOA:PRKAA1:GNAI1:HRAS:MAPK1	http://www.gsea-msigdb.org/gsea/msigdb/human/geneset/GOBP_REGULATION_OF_CYTOSKELETON_ORGANIZATION
GO_bp	GOBP_POSITIVE_REGULATION_OF_INTRACELLULAR_PROTEIN_TRANSPORT	149	4	5.85415e-05	0.00416289	CAMK1:PRKAA1:HRAS:PRKACA	http://www.gsea-msigdb.org/gsea/msigdb/human/geneset/GOBP_POSITIVE_REGULATION_OF_INTRACELLULAR_PROTEIN_TRANSPORT
GO_bp	GOBP_REGULATION_OF_CARBOHYDRATE_CATABOLIC_PROCESS	54	3	6.3091e-05	0.00444562	PRKAA2:PRKAA1:PRKAG1	http://www.gsea-msigdb.org/gsea/msigdb/human/geneset/GOBP_REGULATION_OF_CARBOHYDRATE_CATABOLIC_PROCESS
GO_bp	GOBP_REGULATION_OF_ESTABLISHMENT_OF_PROTEIN_LOCALIZATION	504	6	6.74033e-05	0.00468474	CAMK1:PPP3CA:PRKAA1:PPP3CB:HRAS:PRKACA	http://www.gsea-msigdb.org/gsea/msigdb/human/geneset/GOBP_REGULATION_OF_ESTABLISHMENT_OF_PROTEIN_LOCALIZATION
GO_bp	GOBP_GLIOGENESIS	306	5	6.76933e-05	0.00468474	PPP3R1:RHOA:KRAS:PPP1CC:MAPK1	http://www.gsea-msigdb.org/gsea/msigdb/human/geneset/GOBP_GLIOGENESIS
GO_bp	GOBP_CELLULAR_HOMEOSTASIS	747	7	6.88738e-05	0.0047172	PRKAA2:CALM2:PPP3CA:PRKAA1:PPP3CB:CALM1:PRKACA:CALM3:MAPK1	http://www.gsea-msigdb.org/gsea/msigdb/human/geneset/GOBP_CELLULAR_HOMEOSTASIS
GO_bp	GOBP_POSITIVE_REGULATION_OF_ESTABLISHMENT_OF_PROTEIN_LOCALIZATION	308	5	6.9812e-05	0.0047172	CAMK1:PRKAA1:PPP3CB:HRAS:PRKACA	http://www.gsea-msigdb.org/gsea/msigdb/human/geneset/GOBP_POSITIVE_REGULATION_OF_ESTABLISHMENT_OF_PROTEIN_LOCALIZATION
GO_bp	GOBP_REGULATION_OF_MUSCLE_CONTRACTION	156	4	6.99881e-05	0.0047172	CALM2:RHOA:CALM1:PRKACA:CALM3:MYL9	http://www.gsea-msigdb.org/gsea/msigdb/human/geneset/GOBP_REGULATION_OF_MUSCLE_CONTRACTION
GO_bp	GOBP_RESPONSE_TO_LIGHT_STIMULUS	310	5	7.19817e-05	0.00480974	PPP1CB:PRKAA1:GNAQ:KRAS:PPP1CC	http://www.gsea-msigdb.org/gsea/msigdb/human/geneset/GOBP_RESPONSE_TO_LIGHT_STIMULUS
GO_bp	GOBP_CELL_CYCLE	1723	10	8.24396e-05	0.00546145	PPP1CB:CALM2:CAMK1:RHOA:PPP3CA:GNAI1:HRAS:PPP1CC:CALM1:PRKACA:CALM3:MAPK1	http://www.gsea-msigdb.org/gsea/msigdb/human/geneset/GOBP_CELL_CYCLE
GO_bp	GOBP_EPITHELIAL_TUBE_MORPHOGENESIS	324	5	8.86672e-05	0.00582392	PRKACB:PPP3R1:RHOA:KRAS:PRKACA	http://www.gsea-msigdb.org/gsea/msigdb/human/geneset/GOBP_EPITHELIAL_TUBE_MORPHOGENESIS
GO_bp	GOBP_REGULATION_OF_SMOOTHENED_SIGNALING_PATHWAY_INVOLVED_IN_DORSAL_VENTRAL_NEURAL_TUBE_PATTERNING	10	2	8.94138e-05	0.00582392	PRKACB:PRKACA	http://www.gsea-msigdb.org/gsea/msigdb/human/geneset/GOBP_REGULATION_OF_SMOOTHENED_SIGNALING_PATHWAY_INVOLVED_IN_DORSAL_VENTRAL_NEURAL_TUBE_PATTERNING
GO_bp	GOBP_RESPONSE_TO_ABIOTIC_STIMULUS	1081	8	9.93595e-05	0.0064178	PPP1CB:RHOA:PRKAA1:GNAQ:HRAS:KRAS:PPP1CC:PRKACA	http://www.gsea-msigdb.org/gsea/msigdb/human/geneset/GOBP_RESPONSE_TO_ABIOTIC_STIMULUS
GO_bp	GOBP_REGULATION_OF_TRANSFERASE_ACTIVITY	793	7	0.0001003	0.00642499	CALM2:CAMK1:RHOA:GNAQ:HRAS:PRKAG1:CALM1:CALM3:MAPK1	http://www.gsea-msigdb.org/gsea/msigdb/human/geneset/GOBP_REGULATION_OF_TRANSFERASE_ACTIVITY
GO_bp	GOBP_MUSCLE_ORGAN_DEVELOPMENT	335	5	0.000103753	0.00659173	RHOA:PPP3CA:PRKAA1:PPP3CB:KRAS	http://www.gsea-msigdb.org/gsea/msigdb/human/geneset/GOBP_MUSCLE_ORGAN_DEVELOPMENT
GO_bp	GOBP_REGULATION_OF_PEPTIDYL_LYSINE_ACETYLATION	64	3	0.000104963	0.00661436	PRKAA2:CAMK1:PRKAA1	http://www.gsea-msigdb.org/gsea/msigdb/human/geneset/GOBP_REGULATION_OF_PEPTIDYL_LYSINE_ACETYLATION
GO_bp	GOBP_POSITIVE_REGULATION_OF_LIPASE_ACTIVITY	65	3	0.000109936	0.00687189	RHOA:GNAQ:HRAS	http://www.gsea-msigdb.org/gsea/msigdb/human/geneset/GOBP_POSITIVE_REGULATION_OF_LIPASE_ACTIVITY
GO_bp	GOBP_POSITIVE_REGULATION_OF_PROTEIN_SERINE_THREONINE_KINASE_ACTIVITY	176	4	0.000111676	0.00692481	CALM2:CAMK1:RHOA:HRAS:CALM1:CALM3	http://www.gsea-msigdb.org/gsea/msigdb/human/geneset/GOBP_POSITIVE_REGULATION_OF_PROTEIN_SERINE_THREONINE_KINASE_ACTIVITY
GO_bp	GOBP_REGULATION_OF_ATP_METABOLIC_PROCESS	66	3	0.00011506	0.00707805	PRKAA2:PRKAA1:PRKAG1	http://www.gsea-msigdb.org/gsea/msigdb/human/geneset/GOBP_REGULATION_OF_ATP_METABOLIC_PROCESS
GO_bp	GOBP_REGULATION_OF_TRANSMEMBRANE_TRANSPORT	563	6	0.000124033	0.00756991	CALM2:PPP3R1:PPP3CA:PPP3CC:PPP3CB:CALM1:PRKACA:CALM3	http://www.gsea-msigdb.org/gsea/msigdb/human/geneset/GOBP_REGULATION_OF_TRANSMEMBRANE_TRANSPORT
GO_bp	GOBP_POSITIVE_REGULATION_OF_MACROMOLECULE_BIOSYNTHETIC_PROCESS	1819	10	0.000130354	0.00780509	PPP3R1:CAMK1:RHOA:PPP3CA:PRKAA1:CAMK4:PPP3CB:HRAS:EEF2:MAPK1	http://www.gsea-msigdb.org/gsea/msigdb/human/geneset/GOBP_POSITIVE_REGULATION_OF_MACROMOLECULE_BIOSYNTHETIC_PROCESS
GO_bp	GOBP_HIGH_DENSITY_LIPOPROTEIN_PARTICLE_ASSEMBLY	12	2	0.000130907	0.00780509	PRKACB:PRKACA	http://www.gsea-msigdb.org/gsea/msigdb/human/geneset/GOBP_HIGH_DENSITY_LIPOPROTEIN_PARTICLE_ASSEMBLY
GO_bp	GOBP_SMOOTHENED_SIGNALING_PATHWAY_INVOLVED_IN_DORSAL_VENTRAL_NEURAL_TUBE_PATTERNING	12	2	0.000130907	0.00780509	PRKACB:PRKACA	http://www.gsea-msigdb.org/gsea/msigdb/human/geneset/GOBP_SMOOTHENED_SIGNALING_PATHWAY_INVOLVED_IN_DORSAL_VENTRAL_NEURAL_TUBE_PATTERNING
GO_bp	GOBP_ANATOMICAL_STRUCTURE_FORMATION_INVOLVED_IN_MORPHOGENESIS	1127	8	0.000132955	0.00786667	PRKACB:PPP3R1:CAMK1:RHOA:PPP3CB:PRKACA:MYL9:MAPK1	http://www.gsea-msigdb.org/gsea/msigdb/human/geneset/GOBP_ANATOMICAL_STRUCTURE_FORMATION_INVOLVED_IN_MORPHOGENESIS
GO_bp	GOBP_PRESYNAPTIC_ENDOCYTOSIS	70	3	0.000137112	0.00799373	CALM2:PPP3CC:PPP3CB:CALM1:CALM3	http://www.gsea-msigdb.org/gsea/msigdb/human/geneset/GOBP_PRESYNAPTIC_ENDOCYTOSIS
GO_bp	GOBP_REGULATION_OF_BODY_FLUID_LEVELS	356	5	0.00013798	0.00799373	PRKACB:PPP3CA:GNAQ:PRKACA:MYL9	http://www.gsea-msigdb.org/gsea/msigdb/human/geneset/GOBP_REGULATION_OF_BODY_FLUID_LEVELS
GO_bp	GOBP_REGULATION_OF_SYNAPTIC_PLASTICITY	186	4	0.000138196	0.00799373	PPP3CB:HRAS:KRAS:MAPK1	http://www.gsea-msigdb.org/gsea/msigdb/human/geneset/GOBP_REGULATION_OF_SYNAPTIC_PLASTICITY
GO_bp	GOBP_RESPONSE_TO_METAL_ION	357	5	0.000139802	0.00802671	PRKAA2:CALM2:PPP3CA:PRKAA1:CALM1:CALM3:MAPK1	http://www.gsea-msigdb.org/gsea/msigdb/human/geneset/GOBP_RESPONSE_TO_METAL_ION
GO_bp	GOBP_VESICLE_MEDIATED_TRANSPORT	1473	9	0.000143022	0.00815121	CALM2:PPP3R1:PPP3CA:PRKAA1:PPP3CC:CAMK1D:PPP3CB:HRAS:CALM1:CALM3:MAPK1	http://www.gsea-msigdb.org/gsea/msigdb/human/geneset/GOBP_VESICLE_MEDIATED_TRANSPORT
GO_bp	GOBP_POSITIVE_REGULATION_OF_INTRACELLULAR_TRANSPORT	189	4	0.000146972	0.0083152	CAMK1:PRKAA1:HRAS:PRKACA	http://www.gsea-msigdb.org/gsea/msigdb/human/geneset/GOBP_POSITIVE_REGULATION_OF_INTRACELLULAR_TRANSPORT
GO_bp	GOBP_CELLULAR_RESPONSE_TO_HORMONE_STIMULUS	583	6	0.000150115	0.00843144	PRKAA2:RHOA:PRKAA1:HRAS:PRKACA:MAPK1	http://www.gsea-msigdb.org/gsea/msigdb/human/geneset/GOBP_CELLULAR_RESPONSE_TO_HORMONE_STIMULUS
GO_bp	GOBP_RESPONSE_TO_SALT	366	5	0.000157047	0.00875732	PRKAA2:CALM2:PPP3CA:PRKAA1:GNAQ:CALM1:CALM3	http://www.gsea-msigdb.org/gsea/msigdb/human/geneset/GOBP_RESPONSE_TO_SALT
GO_bp	GOBP_REGULATION_OF_PROTEIN_ACETYLATION	74	3	0.000161748	0.00895508	PRKAA2:CAMK1:PRKAA1	http://www.gsea-msigdb.org/gsea/msigdb/human/geneset/GOBP_REGULATION_OF_PROTEIN_ACETYLATION
GO_bp	GOBP_INTRACELLULAR_TRANSPORT	1499	9	0.000163538	0.00898995	PPP3R1:CAMK1:PPP3CA:PRKAA1:HRAS:PRKAG1:PPP1CC:PRKACA:MAPK1	http://www.gsea-msigdb.org/gsea/msigdb/human/geneset/GOBP_INTRACELLULAR_TRANSPORT
GO_bp	GOBP_MUSCLE_CELL_DIFFERENTIATION	372	5	0.000169419	0.00924767	CAMK1:PPP3CA:PPP3CB:KRAS:MYL9	http://www.gsea-msigdb.org/gsea/msigdb/human/geneset/GOBP_MUSCLE_CELL_DIFFERENTIATION
GO_bp	GOBP_IMPORT_ACROSS_PLASMA_MEMBRANE	198	4	0.000175727	0.00952491	PPP3R1:PPP3CA:PPP3CC:PPP3CB	http://www.gsea-msigdb.org/gsea/msigdb/human/geneset/GOBP_IMPORT_ACROSS_PLASMA_MEMBRANE
GO_bp	GOBP_PROTEIN_LOCALIZATION_TO_ORGANELLE	875	7	0.000185077	0.00995107	PRKAA2:CALM2:PPP3R1:PPP3CA:PRKAA1:HRAS:CALM1:PRKACA:CALM3	http://www.gsea-msigdb.org/gsea/msigdb/human/geneset/GOBP_PROTEIN_LOCALIZATION_TO_ORGANELLE
GO_bp	GOBP_RESPONSE_TO_KETONE	201	4	0.000186157	0.00995107	PRKAA2:CALM2:PRKAA1:GNAI1:CALM1:CALM3	http://www.gsea-msigdb.org/gsea/msigdb/human/geneset/GOBP_RESPONSE_TO_KETONE
GO_bp	GOBP_SYNAPTIC_VESICLE_RECYCLING	79	3	0.000196372	0.0104252	CALM2:PPP3CC:PPP3CB:CALM1:CALM3	http://www.gsea-msigdb.org/gsea/msigdb/human/geneset/GOBP_SYNAPTIC_VESICLE_RECYCLING
GO_bp	GOBP_RESPONSE_TO_ORGANIC_CYCLIC_COMPOUND	891	7	0.00020699	0.0108779	CALM2:RHOA:PRKAA1:GNAI1:GNAQ:CALM1:PRKACA:CALM3:MAPK1	http://www.gsea-msigdb.org/gsea/msigdb/human/geneset/GOBP_RESPONSE_TO_ORGANIC_CYCLIC_COMPOUND
GO_bp	GOBP_CELLULAR_RESPONSE_TO_PROSTAGLANDIN_E_STIMULUS	15	2	0.000207706	0.0108779	PRKAA2:PRKAA1	http://www.gsea-msigdb.org/gsea/msigdb/human/geneset/GOBP_CELLULAR_RESPONSE_TO_PROSTAGLANDIN_E_STIMULUS
GO_bp	GOBP_POSITIVE_REGULATION_OF_CELL_POPULATION_PROLIFERATION	901	7	0.000221727	0.0115343	NRAS:PPP3CA:PRKAA1:HRAS:KRAS:PPP1CC:MAPK1	http://www.gsea-msigdb.org/gsea/msigdb/human/geneset/GOBP_POSITIVE_REGULATION_OF_CELL_POPULATION_PROLIFERATION
GO_bp	GOBP_MUSCLE_TISSUE_DEVELOPMENT	395	5	0.000223911	0.0115702	RHOA:PPP3CA:PRKAA1:PPP3CB:KRAS	http://www.gsea-msigdb.org/gsea/msigdb/human/geneset/GOBP_MUSCLE_TISSUE_DEVELOPMENT
GO_bp	GOBP_VESICLE_MEDIATED_TRANSPORT_IN_SYNAPSE	212	4	0.000228256	0.0117166	CALM2:PPP3R1:PPP3CC:PPP3CB:CALM1:CALM3	http://www.gsea-msigdb.org/gsea/msigdb/human/geneset/GOBP_VESICLE_MEDIATED_TRANSPORT_IN_SYNAPSE
GO_bp	GOBP_FATTY_ACID_HOMEOSTASIS	16	2	0.000237168	0.0120241	PRKAA2:PRKAA1	http://www.gsea-msigdb.org/gsea/msigdb/human/geneset/GOBP_FATTY_ACID_HOMEOSTASIS
GO_bp	GOBP_POSITIVE_REGULATION_OF_KINASE_ACTIVITY	400	5	0.000237349	0.0120241	CALM2:CAMK1:RHOA:HRAS:PRKAG1:CALM1:CALM3	http://www.gsea-msigdb.org/gsea/msigdb/human/geneset/GOBP_POSITIVE_REGULATION_OF_KINASE_ACTIVITY
GO_bp	GOBP_REGULATION_OF_NUCLEOTIDE_METABOLIC_PROCESS	85	3	0.000243861	0.0122586	PRKAA2:PRKAA1:PRKAG1	http://www.gsea-msigdb.org/gsea/msigdb/human/geneset/GOBP_REGULATION_OF_NUCLEOTIDE_METABOLIC_PROCESS
GO_bp	GOBP_REGULATION_OF_INTRACELLULAR_PROTEIN_TRANSPORT	216	4	0.00024514	0.0122586	CAMK1:PRKAA1:HRAS:PRKACA	http://www.gsea-msigdb.org/gsea/msigdb/human/geneset/GOBP_REGULATION_OF_INTRACELLULAR_PROTEIN_TRANSPORT
GO_bp	GOBP_REGULATION_OF_LIPASE_ACTIVITY	86	3	0.000252433	0.0125424	RHOA:GNAQ:HRAS	http://www.gsea-msigdb.org/gsea/msigdb/human/geneset/GOBP_REGULATION_OF_LIPASE_ACTIVITY
GO_bp	GOBP_NEGATIVE_REGULATION_OF_TRANSPORT	410	5	0.000266067	0.0130352	CALM2:PPP3R1:PPP3CA:PPP3CC:PPP3CB:CALM1:CALM3	http://www.gsea-msigdb.org/gsea/msigdb/human/geneset/GOBP_NEGATIVE_REGULATION_OF_TRANSPORT
GO_bp	GOBP_HOMEOSTATIC_PROCESS	1600	9	0.000268413	0.0130352	PRKAA2:PRKACB:CALM2:PPP3CA:PRKAA1:PPP3CB:KRAS:CALM1:PRKACA:CALM3:MAPK1	http://www.gsea-msigdb.org/gsea/msigdb/human/geneset/GOBP_HOMEOSTATIC_PROCESS
GO_bp	GOBP_POSITIVE_REGULATION_OF_PROTEIN_EXPORT_FROM_NUCLEUS	17	2	0.000268551	0.0130352	CAMK1:PRKACA	http://www.gsea-msigdb.org/gsea/msigdb/human/geneset/GOBP_POSITIVE_REGULATION_OF_PROTEIN_EXPORT_FROM_NUCLEUS
GO_bp	GOBP_MUSCLE_SYSTEM_PROCESS	411	5	0.000269079	0.0130352	CALM2:RHOA:PPP3CA:CALM1:PRKACA:CALM3:MYL9	http://www.gsea-msigdb.org/gsea/msigdb/human/geneset/GOBP_MUSCLE_SYSTEM_PROCESS
GO_bp	GOBP_NEUROGENESIS	1605	9	0.000274807	0.01323	PPP3R1:CAMK1:RHOA:PPP3CA:CAMK1D:PPP3CB:KRAS:PPP1CC:MAPK1	http://www.gsea-msigdb.org/gsea/msigdb/human/geneset/GOBP_NEUROGENESIS
GO_bp	GOBP_CELLULAR_RESPONSE_TO_ALCOHOL	90	3	0.000288667	0.0138115	PRKAA2:PRKAA1:GNAI1	http://www.gsea-msigdb.org/gsea/msigdb/human/geneset/GOBP_CELLULAR_RESPONSE_TO_ALCOHOL
GO_bp	GOBP_ADENYLATE_CYCLASE_MODULATING_G_PROTEIN_COUPLED_RECEPTOR_SIGNALING_PATHWAY	226	4	0.000291274	0.0138441	PRKACB:GNAI1:GNAQ:PRKACA	http://www.gsea-msigdb.org/gsea/msigdb/human/geneset/GOBP_ADENYLATE_CYCLASE_MODULATING_G_PROTEIN_COUPLED_RECEPTOR_SIGNALING_PATHWAY
GO_bp	GOBP_ADP_METABOLIC_PROCESS	91	3	0.000298222	0.0138441	PRKAA2:PRKAA1:PRKAG1	http://www.gsea-msigdb.org/gsea/msigdb/human/geneset/GOBP_ADP_METABOLIC_PROCESS
GO_bp	GOBP_WOUND_HEALING	421	5	0.000300643	0.0138441	RHOA:PPP3CA:GNAQ:HRAS:MYL9	http://www.gsea-msigdb.org/gsea/msigdb/human/geneset/GOBP_WOUND_HEALING
GO_bp	GOBP_DENDRITE_DEVELOPMENT	228	4	0.0003012	0.0138441	CAMK1:RHOA:PPP3CA:CAMK1D	http://www.gsea-msigdb.org/gsea/msigdb/human/geneset/GOBP_DENDRITE_DEVELOPMENT
GO_bp	GOBP_GLIAL_CELL_DIFFERENTIATION	228	4	0.0003012	0.0138441	PPP3R1:RHOA:KRAS:MAPK1	http://www.gsea-msigdb.org/gsea/msigdb/human/geneset/GOBP_GLIAL_CELL_DIFFERENTIATION
GO_bp	GOBP_POSITIVE_REGULATION_OF_GLIAL_CELL_PROLIFERATION	18	2	0.000301851	0.0138441	KRAS:PPP1CC	http://www.gsea-msigdb.org/gsea/msigdb/human/geneset/GOBP_POSITIVE_REGULATION_OF_GLIAL_CELL_PROLIFERATION
GO_bp	GOBP_REGULATION_OF_CARDIAC_MUSCLE_CONTRACTION_BY_REGULATION_OF_THE_RELEASE_OF_SEQUESTERED_CALCIUM_ION	18	2	0.000301851	0.0138441	CALM2:CALM1:PRKACA:CALM3	http://www.gsea-msigdb.org/gsea/msigdb/human/geneset/GOBP_REGULATION_OF_CARDIAC_MUSCLE_CONTRACTION_BY_REGULATION_OF_THE_RELEASE_OF_SEQUESTERED_CALCIUM_ION
GO_bp	GOBP_REGULATION_OF_KINASE_ACTIVITY	668	6	0.000313648	0.0142679	CALM2:CAMK1:RHOA:GNAQ:HRAS:PRKAG1:CALM1:CALM3	http://www.gsea-msigdb.org/gsea/msigdb/human/geneset/GOBP_REGULATION_OF_KINASE_ACTIVITY
GO_bp	GOBP_POSITIVE_REGULATION_OF_INTRACELLULAR_SIGNAL_TRANSDUCTION	954	7	0.000314774	0.0142679	PPP3R1:RHOA:PPP3CA:PPP3CC:PPP3CB:HRAS:KRAS	http://www.gsea-msigdb.org/gsea/msigdb/human/geneset/GOBP_POSITIVE_REGULATION_OF_INTRACELLULAR_SIGNAL_TRANSDUCTION
GO_bp	GOBP_RESPONSE_TO_ENDOGENOUS_STIMULUS	1641	9	0.000324732	0.0146337	PRKAA2:CALM2:RHOA:PRKAA1:GNAI1:GNAQ:HRAS:CALM1:PRKACA:CALM3:MAPK1	http://www.gsea-msigdb.org/gsea/msigdb/human/geneset/GOBP_RESPONSE_TO_ENDOGENOUS_STIMULUS
GO_bp	GOBP_CELLULAR_RESPONSE_TO_PROSTAGLANDIN_STIMULUS	19	2	0.000337063	0.0151016	PRKAA2:PRKAA1	http://www.gsea-msigdb.org/gsea/msigdb/human/geneset/GOBP_CELLULAR_RESPONSE_TO_PROSTAGLANDIN_STIMULUS
GO_bp	GOBP_POSITIVE_REGULATION_OF_CELL_COMMUNICATION	1657	9	0.000349243	0.0155573	PPP3R1:RHOA:PPP3CA:PPP3CC:PPP3CB:HRAS:KRAS:PRKACA:MAPK1	http://www.gsea-msigdb.org/gsea/msigdb/human/geneset/GOBP_POSITIVE_REGULATION_OF_CELL_COMMUNICATION
GO_bp	GOBP_REGULATION_OF_MICROTUBULE_BASED_PROCESS	239	4	0.000360197	0.0159537	PRKAA2:RHOA:PRKAA1:GNAI1	http://www.gsea-msigdb.org/gsea/msigdb/human/geneset/GOBP_REGULATION_OF_MICROTUBULE_BASED_PROCESS
GO_bp	GOBP_NUCLEOSIDE_TRIPHOSPHATE_METABOLIC_PROCESS	242	4	0.000377629	0.0166307	PRKAA2:RHOA:PRKAA1:PRKAG1	http://www.gsea-msigdb.org/gsea/msigdb/human/geneset/GOBP_NUCLEOSIDE_TRIPHOSPHATE_METABOLIC_PROCESS
GO_bp	GOBP_NUCLEOTIDE_PHOSPHORYLATION	99	3	0.000382089	0.016732	PRKAA2:PRKAA1:PRKAG1	http://www.gsea-msigdb.org/gsea/msigdb/human/geneset/GOBP_NUCLEOTIDE_PHOSPHORYLATION
GO_bp	GOBP_MONOATOMIC_CATION_TRANSPORT	997	7	0.000411571	0.0178923	CALM2:PPP3R1:RHOA:PPP3CA:PPP3CC:PPP3CB:CALM1:PRKACA:CALM3	http://www.gsea-msigdb.org/gsea/msigdb/human/geneset/GOBP_MONOATOMIC_CATION_TRANSPORT
GO_bp	GOBP_POSITIVE_REGULATION_OF_GLYCOLYTIC_PROCESS	21	2	0.000413202	0.0178923	PRKAA2:PRKAA1	http://www.gsea-msigdb.org/gsea/msigdb/human/geneset/GOBP_POSITIVE_REGULATION_OF_GLYCOLYTIC_PROCESS
GO_bp	GOBP_REGULATION_OF_DENDRITE_DEVELOPMENT	102	3	0.000417064	0.0179592	RHOA:PPP3CA:CAMK1D	http://www.gsea-msigdb.org/gsea/msigdb/human/geneset/GOBP_REGULATION_OF_DENDRITE_DEVELOPMENT
GO_bp	GOBP_IMPORT_INTO_CELL	250	4	0.000427066	0.0182772	PPP3R1:PPP3CA:PPP3CC:PPP3CB	http://www.gsea-msigdb.org/gsea/msigdb/human/geneset/GOBP_IMPORT_INTO_CELL
GO_bp	GOBP_RESPONSE_TO_CATECHOLAMINE	103	3	0.000429164	0.0182772	GNAQ:PRKACA:MAPK1	http://www.gsea-msigdb.org/gsea/msigdb/human/geneset/GOBP_RESPONSE_TO_CATECHOLAMINE
GO_bp	GOBP_CELLULAR_RESPONSE_TO_EXTRACELLULAR_STIMULUS	252	4	0.000440115	0.0184971	PRKAA2:PRKAA1:PRKAG1:MAPK1	http://www.gsea-msigdb.org/gsea/msigdb/human/geneset/GOBP_CELLULAR_RESPONSE_TO_EXTRACELLULAR_STIMULUS
GO_bp	GOBP_REGULATION_OF_NUCLEOCYTOPLASMIC_TRANSPORT	104	3	0.000441488	0.0184971	CAMK1:PPP1CC:PRKACA	http://www.gsea-msigdb.org/gsea/msigdb/human/geneset/GOBP_REGULATION_OF_NUCLEOCYTOPLASMIC_TRANSPORT
GO_bp	GOBP_CELLULAR_RESPONSE_TO_KETONE	104	3	0.000441488	0.0184971	PRKAA2:PRKAA1:GNAI1	http://www.gsea-msigdb.org/gsea/msigdb/human/geneset/GOBP_CELLULAR_RESPONSE_TO_KETONE
GO_bp	GOBP_REGULATION_OF_LONG_TERM_NEURONAL_SYNAPTIC_PLASTICITY	22	2	0.000454118	0.0186236	HRAS:KRAS	http://www.gsea-msigdb.org/gsea/msigdb/human/geneset/GOBP_REGULATION_OF_LONG_TERM_NEURONAL_SYNAPTIC_PLASTICITY
GO_bp	GOBP_REGULATION_OF_CARDIAC_MUSCLE_CONTRACTION_BY_CALCIUM_ION_SIGNALING	22	2	0.000454118	0.0186236	CALM2:CALM1:PRKACA:CALM3	http://www.gsea-msigdb.org/gsea/msigdb/human/geneset/GOBP_REGULATION_OF_CARDIAC_MUSCLE_CONTRACTION_BY_CALCIUM_ION_SIGNALING
GO_bp	GOBP_RENAL_WATER_HOMEOSTASIS	22	2	0.000454118	0.0186236	PRKACB:PRKACA	http://www.gsea-msigdb.org/gsea/msigdb/human/geneset/GOBP_RENAL_WATER_HOMEOSTASIS
GO_bp	GOBP_TUBULIN_DEACETYLATION	22	2	0.000454118	0.0186236	PRKAA2:PRKAA1	http://www.gsea-msigdb.org/gsea/msigdb/human/geneset/GOBP_TUBULIN_DEACETYLATION
GO_bp	GOBP_POSITIVE_REGULATION_OF_CATALYTIC_ACTIVITY	1024	7	0.000483737	0.0197339	CALM2:CAMK1:RHOA:GNAQ:HRAS:PRKAG1:CALM1:CALM3:MAPK1	http://www.gsea-msigdb.org/gsea/msigdb/human/geneset/GOBP_POSITIVE_REGULATION_OF_CATALYTIC_ACTIVITY
GO_bp	GOBP_REGULATION_OF_RYANODINE_SENSITIVE_CALCIUM_RELEASE_CHANNEL_ACTIVITY	23	2	0.000496925	0.0200608	CALM2:CALM1:PRKACA:CALM3	http://www.gsea-msigdb.org/gsea/msigdb/human/geneset/GOBP_REGULATION_OF_RYANODINE_SENSITIVE_CALCIUM_RELEASE_CHANNEL_ACTIVITY
GO_bp	GOBP_DORSAL_VENTRAL_NEURAL_TUBE_PATTERNING	23	2	0.000496925	0.0200608	PRKACB:PRKACA	http://www.gsea-msigdb.org/gsea/msigdb/human/geneset/GOBP_DORSAL_VENTRAL_NEURAL_TUBE_PATTERNING
GO_bp	GOBP_PYRUVATE_METABOLIC_PROCESS	109	3	0.000506522	0.0203422	PRKAA2:PRKAA1:PRKAG1	http://www.gsea-msigdb.org/gsea/msigdb/human/geneset/GOBP_PYRUVATE_METABOLIC_PROCESS
GO_bp	GOBP_POSITIVE_REGULATION_OF_CELLULAR_COMPONENT_ORGANIZATION	1033	7	0.000509938	0.0203738	CAMK1:RHOA:PPP3CA:PPP3CC:CAMK1D:HRAS:MAPK1	http://www.gsea-msigdb.org/gsea/msigdb/human/geneset/GOBP_POSITIVE_REGULATION_OF_CELLULAR_COMPONENT_ORGANIZATION
GO_bp	GOBP_MULTICELLULAR_ORGANISMAL_LEVEL_HOMEOSTASIS	735	6	0.00052231	0.0207612	PRKAA2:PRKACB:PRKAA1:PPP3CB:KRAS:PRKACA	http://www.gsea-msigdb.org/gsea/msigdb/human/geneset/GOBP_MULTICELLULAR_ORGANISMAL_LEVEL_HOMEOSTASIS
GO_bp	GOBP_CELL_COMMUNICATION_BY_ELECTRICAL_COUPLING_INVOLVED_IN_CARDIAC_CONDUCTION	24	2	0.000541619	0.0213101	CALM2:CALM1:PRKACA:CALM3	http://www.gsea-msigdb.org/gsea/msigdb/human/geneset/GOBP_CELL_COMMUNICATION_BY_ELECTRICAL_COUPLING_INVOLVED_IN_CARDIAC_CONDUCTION
GO_bp	GOBP_RESPONSE_TO_PROSTAGLANDIN_E	24	2	0.000541619	0.0213101	PRKAA2:PRKAA1	http://www.gsea-msigdb.org/gsea/msigdb/human/geneset/GOBP_RESPONSE_TO_PROSTAGLANDIN_E
GO_bp	GOBP_MAPK_CASCADE	743	6	0.000553134	0.0216533	NRAS:PPP1CB:HRAS:KRAS:PPP1CC:MAPK1	http://www.gsea-msigdb.org/gsea/msigdb/human/geneset/GOBP_MAPK_CASCADE
GO_bp	GOBP_RIBONUCLEOSIDE_DIPHOSPHATE_METABOLIC_PROCESS	113	3	0.000562753	0.0218095	PRKAA2:PRKAA1:PRKAG1	http://www.gsea-msigdb.org/gsea/msigdb/human/geneset/GOBP_RIBONUCLEOSIDE_DIPHOSPHATE_METABOLIC_PROCESS
GO_bp	GOBP_PEPTIDYL_THREONINE_MODIFICATION	113	3	0.000562753	0.0218095	CALM2:CALM1:PRKACA:CALM3:MAPK1	http://www.gsea-msigdb.org/gsea/msigdb/human/geneset/GOBP_PEPTIDYL_THREONINE_MODIFICATION
GO_bp	GOBP_STRIATED_MUSCLE_CELL_DIFFERENTIATION	276	4	0.000619807	0.0239011	PPP3CA:PPP3CB:KRAS:MYL9	http://www.gsea-msigdb.org/gsea/msigdb/human/geneset/GOBP_STRIATED_MUSCLE_CELL_DIFFERENTIATION
GO_bp	GOBP_PHOTOPERIODISM	26	2	0.000636643	0.0244288	PPP1CB:PPP1CC	http://www.gsea-msigdb.org/gsea/msigdb/human/geneset/GOBP_PHOTOPERIODISM
GO_bp	GOBP_POSITIVE_REGULATION_OF_PEPTIDYL_THREONINE_PHOSPHORYLATION	27	2	0.000686963	0.0261012	CALM2:CALM1:CALM3:MAPK1	http://www.gsea-msigdb.org/gsea/msigdb/human/geneset/GOBP_POSITIVE_REGULATION_OF_PEPTIDYL_THREONINE_PHOSPHORYLATION
GO_bp	GOBP_LUNG_CELL_DIFFERENTIATION	27	2	0.000686963	0.0261012	PPP3R1:KRAS	http://www.gsea-msigdb.org/gsea/msigdb/human/geneset/GOBP_LUNG_CELL_DIFFERENTIATION
GO_bp	GOBP_MORPHOGENESIS_OF_AN_EPITHELIUM	506	5	0.00069617	0.026322	PRKACB:PPP3R1:RHOA:KRAS:PRKACA	http://www.gsea-msigdb.org/gsea/msigdb/human/geneset/GOBP_MORPHOGENESIS_OF_AN_EPITHELIUM
GO_bp	GOBP_CYTOSKELETON_ORGANIZATION	1438	8	0.000700109	0.0263424	PRKAA2:RHOA:PRKAA1:GNAI1:HRAS:KRAS:MYL9:MAPK1	http://www.gsea-msigdb.org/gsea/msigdb/human/geneset/GOBP_CYTOSKELETON_ORGANIZATION
GO_bp	GOBP_INSULIN_RECEPTOR_SIGNALING_PATHWAY	123	3	0.000720415	0.0269755	PRKAA1:HRAS:MAPK1	http://www.gsea-msigdb.org/gsea/msigdb/human/geneset/GOBP_INSULIN_RECEPTOR_SIGNALING_PATHWAY
GO_bp	GOBP_PROTEIN_LIPID_COMPLEX_ASSEMBLY	28	2	0.000739149	0.0274122	PRKACB:PRKACA	http://www.gsea-msigdb.org/gsea/msigdb/human/geneset/GOBP_PROTEIN_LIPID_COMPLEX_ASSEMBLY
GO_bp	GOBP_STRESS_GRANULE_ASSEMBLY	28	2	0.000739149	0.0274122	PRKAA2:PRKAA1	http://www.gsea-msigdb.org/gsea/msigdb/human/geneset/GOBP_STRESS_GRANULE_ASSEMBLY
GO_bp	GOBP_HEAD_DEVELOPMENT	798	6	0.000805588	0.0297339	CALM2:RHOA:PPP3CA:PPP3CC:KRAS:CALM1:CALM3:MAPK1	http://www.gsea-msigdb.org/gsea/msigdb/human/geneset/GOBP_HEAD_DEVELOPMENT
GO_bp	GOBP_NUCLEOSIDE_DIPHOSPHATE_METABOLIC_PROCESS	129	3	0.000827251	0.0303887	PRKAA2:PRKAA1:PRKAG1	http://www.gsea-msigdb.org/gsea/msigdb/human/geneset/GOBP_NUCLEOSIDE_DIPHOSPHATE_METABOLIC_PROCESS
GO_bp	GOBP_MONOATOMIC_CATION_TRANSMEMBRANE_TRANSPORT	803	6	0.000832359	0.0304263	CALM2:PPP3R1:PPP3CA:PPP3CC:PPP3CB:CALM1:PRKACA:CALM3	http://www.gsea-msigdb.org/gsea/msigdb/human/geneset/GOBP_MONOATOMIC_CATION_TRANSMEMBRANE_TRANSPORT
GO_bp	GOBP_REGULATION_OF_CELL_DIFFERENTIATION	1477	8	0.000836124	0.0304263	CAMK1:RHOA:PPP3CA:CAMK4:KRAS:PPP1CC:PRKACA:MAPK1	http://www.gsea-msigdb.org/gsea/msigdb/human/geneset/GOBP_REGULATION_OF_CELL_DIFFERENTIATION
GO_bp	GOBP_LIPID_DROPLET_ORGANIZATION	30	2	0.000849098	0.030754	PRKAA2:PRKAA1	http://www.gsea-msigdb.org/gsea/msigdb/human/geneset/GOBP_LIPID_DROPLET_ORGANIZATION
GO_bp	GOBP_CELL_COMMUNICATION_BY_ELECTRICAL_COUPLING	31	2	0.00090685	0.0323917	CALM2:CALM1:PRKACA:CALM3	http://www.gsea-msigdb.org/gsea/msigdb/human/geneset/GOBP_CELL_COMMUNICATION_BY_ELECTRICAL_COUPLING
GO_bp	GOBP_RELEASE_OF_SEQUESTERED_CALCIUM_ION_INTO_CYTOSOL_BY_ENDOPLASMIC_RETICULUM	31	2	0.00090685	0.0323917	CALM2:CALM1:PRKACA:CALM3	http://www.gsea-msigdb.org/gsea/msigdb/human/geneset/GOBP_RELEASE_OF_SEQUESTERED_CALCIUM_ION_INTO_CYTOSOL_BY_ENDOPLASMIC_RETICULUM
GO_bp	GOBP_RESPONSE_TO_PROSTAGLANDIN	31	2	0.00090685	0.0323917	PRKAA2:PRKAA1	http://www.gsea-msigdb.org/gsea/msigdb/human/geneset/GOBP_RESPONSE_TO_PROSTAGLANDIN
GO_bp	GOBP_RESPONSE_TO_INORGANIC_SUBSTANCE	538	5	0.000917625	0.0326262	PRKAA2:CALM2:PPP3CA:PRKAA1:CALM1:CALM3:MAPK1	http://www.gsea-msigdb.org/gsea/msigdb/human/geneset/GOBP_RESPONSE_TO_INORGANIC_SUBSTANCE
GO_bp	GOBP_COGNITION	309	4	0.000944878	0.0334218	CAMK4:PPP3CB:KRAS:MAPK1	http://www.gsea-msigdb.org/gsea/msigdb/human/geneset/GOBP_COGNITION
GO_bp	GOBP_POSITIVE_REGULATION_OF_LOCOMOTION	542	5	0.000948624	0.0334218	RHOA:PPP3CA:CAMK1D:HRAS:MAPK1	http://www.gsea-msigdb.org/gsea/msigdb/human/geneset/GOBP_POSITIVE_REGULATION_OF_LOCOMOTION
GO_bp	GOBP_REGULATION_OF_PROTEIN_EXPORT_FROM_NUCLEUS	32	2	0.000966448	0.033587	CAMK1:PRKACA	http://www.gsea-msigdb.org/gsea/msigdb/human/geneset/GOBP_REGULATION_OF_PROTEIN_EXPORT_FROM_NUCLEUS
GO_bp	GOBP_NEGATIVE_REGULATION_OF_SMOOTHENED_SIGNALING_PATHWAY	32	2	0.000966448	0.033587	PRKACB:PRKACA	http://www.gsea-msigdb.org/gsea/msigdb/human/geneset/GOBP_NEGATIVE_REGULATION_OF_SMOOTHENED_SIGNALING_PATHWAY
GO_bp	GOBP_RESPONSE_TO_AMPHETAMINE	32	2	0.000966448	0.033587	CALM2:PPP3CA:CALM1:CALM3	http://www.gsea-msigdb.org/gsea/msigdb/human/geneset/GOBP_RESPONSE_TO_AMPHETAMINE
GO_bp	GOBP_INTRACELLULAR_PROTEIN_TRANSPORT	827	6	0.000970648	0.033587	PPP3R1:CAMK1:PPP3CA:PRKAA1:HRAS:PRKACA	http://www.gsea-msigdb.org/gsea/msigdb/human/geneset/GOBP_INTRACELLULAR_PROTEIN_TRANSPORT
GO_bp	GOBP_CELLULAR_RESPONSE_TO_EXTERNAL_STIMULUS	314	4	0.00100291	0.034549	PRKAA2:PRKAA1:PRKAG1:MAPK1	http://www.gsea-msigdb.org/gsea/msigdb/human/geneset/GOBP_CELLULAR_RESPONSE_TO_EXTERNAL_STIMULUS
GO_bp	GOBP_REGULATION_OF_SYSTEM_PROCESS	551	5	0.00102124	0.0348705	CALM2:RHOA:PPP3CA:CALM1:PRKACA:CALM3:MYL9	http://www.gsea-msigdb.org/gsea/msigdb/human/geneset/GOBP_REGULATION_OF_SYSTEM_PROCESS
GO_bp	GOBP_RESPONSE_TO_WOUNDING	551	5	0.00102124	0.0348705	RHOA:PPP3CA:GNAQ:HRAS:MYL9	http://www.gsea-msigdb.org/gsea/msigdb/human/geneset/GOBP_RESPONSE_TO_WOUNDING
GO_bp	GOBP_CELLULAR_RESPONSE_TO_ORGANIC_CYCLIC_COMPOUND	553	5	0.00103792	0.0352848	RHOA:GNAI1:GNAQ:PRKACA:MAPK1	http://www.gsea-msigdb.org/gsea/msigdb/human/geneset/GOBP_CELLULAR_RESPONSE_TO_ORGANIC_CYCLIC_COMPOUND
GO_bp	GOBP_CELL_SURFACE_RECEPTOR_SIGNALING_PATHWAY_INVOLVED_IN_CELL_CELL_SIGNALING	559	5	0.0010892	0.03665	PRKAA2:RHOA:PPP3CA:PRKAA1:GNAQ	http://www.gsea-msigdb.org/gsea/msigdb/human/geneset/GOBP_CELL_SURFACE_RECEPTOR_SIGNALING_PATHWAY_INVOLVED_IN_CELL_CELL_SIGNALING
GO_bp	GOBP_REGULATION_OF_GLIAL_CELL_PROLIFERATION	34	2	0.00109116	0.03665	KRAS:PPP1CC	http://www.gsea-msigdb.org/gsea/msigdb/human/geneset/GOBP_REGULATION_OF_GLIAL_CELL_PROLIFERATION
GO_bp	GOBP_EPITHELIUM_DEVELOPMENT	1174	7	0.00109226	0.03665	PRKACB:PPP3R1:RHOA:PPP3CA:KRAS:PRKACA:MAPK1	http://www.gsea-msigdb.org/gsea/msigdb/human/geneset/GOBP_EPITHELIUM_DEVELOPMENT
GO_bp	GOBP_MONOATOMIC_ION_TRANSPORT	1176	7	0.00110325	0.036859	CALM2:PPP3R1:RHOA:PPP3CA:PPP3CC:PPP3CB:CALM1:PRKACA:CALM3	http://www.gsea-msigdb.org/gsea/msigdb/human/geneset/GOBP_MONOATOMIC_ION_TRANSPORT
GO_bp	GOBP_RAS_PROTEIN_SIGNAL_TRANSDUCTION	325	4	0.00113936	0.0379019	NRAS:RHOA:HRAS:KRAS	http://www.gsea-msigdb.org/gsea/msigdb/human/geneset/GOBP_RAS_PROTEIN_SIGNAL_TRANSDUCTION
GO_bp	GOBP_SARCOPLASMIC_RETICULUM_CALCIUM_ION_TRANSPORT	35	2	0.00115626	0.0379536	CALM2:CALM1:PRKACA:CALM3	http://www.gsea-msigdb.org/gsea/msigdb/human/geneset/GOBP_SARCOPLASMIC_RETICULUM_CALCIUM_ION_TRANSPORT
GO_bp	GOBP_PROTEIN_KINASE_A_SIGNALING	35	2	0.00115626	0.0379536	PRKACB:PRKACA	http://www.gsea-msigdb.org/gsea/msigdb/human/geneset/GOBP_PROTEIN_KINASE_A_SIGNALING
GO_bp	GOBP_POSITIVE_REGULATION_OF_LEUKOCYTE_MIGRATION	145	3	0.00115995	0.0379536	RHOA:CAMK1D:MAPK1	http://www.gsea-msigdb.org/gsea/msigdb/human/geneset/GOBP_POSITIVE_REGULATION_OF_LEUKOCYTE_MIGRATION
GO_bp	GOBP_CELLULAR_RESPONSE_TO_LIPID	567	5	0.00116049	0.0379536	PRKAA2:RHOA:PRKAA1:GNAI1:MAPK1	http://www.gsea-msigdb.org/gsea/msigdb/human/geneset/GOBP_CELLULAR_RESPONSE_TO_LIPID
GO_bp	GOBP_MUSCLE_CONTRACTION	327	4	0.0011655	0.0379571	CALM2:RHOA:CALM1:PRKACA:CALM3:MYL9	http://www.gsea-msigdb.org/gsea/msigdb/human/geneset/GOBP_MUSCLE_CONTRACTION
GO_bp	GOBP_FATTY_ACID_BIOSYNTHETIC_PROCESS	146	3	0.00118315	0.0383706	PRKAA2:PRKAA1:PRKAG1	http://www.gsea-msigdb.org/gsea/msigdb/human/geneset/GOBP_FATTY_ACID_BIOSYNTHETIC_PROCESS
GO_bp	GOBP_NEGATIVE_REGULATION_OF_NEURON_APOPTOTIC_PROCESS	147	3	0.00120664	0.0389695	RHOA:HRAS:KRAS	http://www.gsea-msigdb.org/gsea/msigdb/human/geneset/GOBP_NEGATIVE_REGULATION_OF_NEURON_APOPTOTIC_PROCESS
GO_bp	GOBP_POSITIVE_REGULATION_OF_PEPTIDYL_LYSINE_ACETYLATION	36	2	0.00122319	0.0390957	PRKAA2:PRKAA1	http://www.gsea-msigdb.org/gsea/msigdb/human/geneset/GOBP_POSITIVE_REGULATION_OF_PEPTIDYL_LYSINE_ACETYLATION
GO_bp	GOBP_WATER_HOMEOSTASIS	36	2	0.00122319	0.0390957	PRKACB:PRKACA	http://www.gsea-msigdb.org/gsea/msigdb/human/geneset/GOBP_WATER_HOMEOSTASIS
GO_bp	GOBP_CARBOHYDRATE_METABOLIC_PROCESS	574	5	0.00122568	0.0390957	PRKAA2:PPP1CB:PRKAA1:PRKAG1:PPP1CC	http://www.gsea-msigdb.org/gsea/msigdb/human/geneset/GOBP_CARBOHYDRATE_METABOLIC_PROCESS
GO_bp	GOBP_RESPONSE_TO_LIPID	871	6	0.00126992	0.0403409	PRKAA2:CALM2:RHOA:PRKAA1:GNAI1:CALM1:CALM3:MAPK1	http://www.gsea-msigdb.org/gsea/msigdb/human/geneset/GOBP_RESPONSE_TO_LIPID
GO_bp	GOBP_REGULATION_OF_PROTEIN_SERINE_THREONINE_KINASE_ACTIVITY	338	4	0.0013169	0.0416623	CALM2:CAMK1:RHOA:HRAS:CALM1:CALM3	http://www.gsea-msigdb.org/gsea/msigdb/human/geneset/GOBP_REGULATION_OF_PROTEIN_SERINE_THREONINE_KINASE_ACTIVITY
GO_bp	GOBP_ESTABLISHMENT_OF_PROTEIN_LOCALIZATION	1585	8	0.00132847	0.0418577	CALM2:PPP3R1:CAMK1:PPP3CA:PRKAA1:PPP3CB:HRAS:CALM1:PRKACA:CALM3	http://www.gsea-msigdb.org/gsea/msigdb/human/geneset/GOBP_ESTABLISHMENT_OF_PROTEIN_LOCALIZATION
GO_bp	GOBP_POSITIVE_REGULATION_OF_NUCLEOTIDE_METABOLIC_PROCESS	38	2	0.0013625	0.0427561	PRKAA2:PRKAA1	http://www.gsea-msigdb.org/gsea/msigdb/human/geneset/GOBP_POSITIVE_REGULATION_OF_NUCLEOTIDE_METABOLIC_PROCESS
GO_bp	GOBP_REGULATION_OF_CELL_POPULATION_PROLIFERATION	1595	8	0.00138391	0.0432527	NRAS:RHOA:PPP3CA:PRKAA1:HRAS:KRAS:PPP1CC:MAPK1	http://www.gsea-msigdb.org/gsea/msigdb/human/geneset/GOBP_REGULATION_OF_CELL_POPULATION_PROLIFERATION
GO_bp	GOBP_NEURAL_TUBE_PATTERNING	39	2	0.00143488	0.0446656	PRKACB:PRKACA	http://www.gsea-msigdb.org/gsea/msigdb/human/geneset/GOBP_NEURAL_TUBE_PATTERNING
GO_bp	GOBP_CARBOHYDRATE_CATABOLIC_PROCESS	157	3	0.00145792	0.0452013	PRKAA2:PRKAA1:PRKAG1	http://www.gsea-msigdb.org/gsea/msigdb/human/geneset/GOBP_CARBOHYDRATE_CATABOLIC_PROCESS
GO_bp	GOBP_REGULATION_OF_SECRETION	598	5	0.00147004	0.0453955	CALM2:PPP3CA:PRKAA1:PPP3CB:CALM1:PRKACA:CALM3	http://www.gsea-msigdb.org/gsea/msigdb/human/geneset/GOBP_REGULATION_OF_SECRETION
GO_bp	GOBP_MYOTUBE_CELL_DEVELOPMENT	40	2	0.00150906	0.0459533	PPP3CA:PPP3CB	http://www.gsea-msigdb.org/gsea/msigdb/human/geneset/GOBP_MYOTUBE_CELL_DEVELOPMENT
GO_bp	GOBP_LUNG_EPITHELIUM_DEVELOPMENT	40	2	0.00150906	0.0459533	PPP3R1:KRAS	http://www.gsea-msigdb.org/gsea/msigdb/human/geneset/GOBP_LUNG_EPITHELIUM_DEVELOPMENT
GO_bp	GOBP_IMPORT_INTO_NUCLEUS	159	3	0.00151182	0.0459533	PPP3R1:PPP3CA:PRKAG1	http://www.gsea-msigdb.org/gsea/msigdb/human/geneset/GOBP_IMPORT_INTO_NUCLEUS
GO_bp	GOBP_REGULATION_OF_INSULIN_SECRETION	159	3	0.00151182	0.0459533	PPP3CA:PPP3CB:PRKACA	http://www.gsea-msigdb.org/gsea/msigdb/human/geneset/GOBP_REGULATION_OF_INSULIN_SECRETION
GO_bp	GOBP_REGULATION_OF_BINDING	354	4	0.00156104	0.0472642	CALM2:CAMK1:PPP3CA:CALM1:PRKACA:CALM3	http://www.gsea-msigdb.org/gsea/msigdb/human/geneset/GOBP_REGULATION_OF_BINDING
GO_bp	GOBP_REGULATION_OF_PEPTIDYL_THREONINE_PHOSPHORYLATION	41	2	0.00158504	0.0476187	CALM2:CALM1:CALM3:MAPK1	http://www.gsea-msigdb.org/gsea/msigdb/human/geneset/GOBP_REGULATION_OF_PEPTIDYL_THREONINE_PHOSPHORYLATION
GO_bp	GOBP_SUBSTANTIA_NIGRA_DEVELOPMENT	41	2	0.00158504	0.0476187	CALM2:RHOA:CALM1:CALM3	http://www.gsea-msigdb.org/gsea/msigdb/human/geneset/GOBP_SUBSTANTIA_NIGRA_DEVELOPMENT
GO_bp	GOBP_CELLULAR_RESPONSE_TO_STARVATION	163	3	0.00162334	0.0485424	PRKAA2:PRKAA1:MAPK1	http://www.gsea-msigdb.org/gsea/msigdb/human/geneset/GOBP_CELLULAR_RESPONSE_TO_STARVATION
GO_bp	GOBP_TISSUE_MORPHOGENESIS	612	5	0.00162831	0.0485424	PRKACB:PPP3R1:RHOA:KRAS:PRKACA	http://www.gsea-msigdb.org/gsea/msigdb/human/geneset/GOBP_TISSUE_MORPHOGENESIS
GO_bp	GOBP_CELL_DIVISION	614	5	0.00165191	0.0490573	PPP1CB:CALM2:RHOA:GNAI1:PPP1CC:CALM1:CALM3	http://www.gsea-msigdb.org/gsea/msigdb/human/geneset/GOBP_CELL_DIVISION
Chemical_and_Genetic_pertubation	LU_AGING_BRAIN_DN	144	5	1.76485e-06	0.00600931	CALM2:PPP3R1:CAMK4:GNAQ:CALM1:CALM3:MAPK1	http://www.gsea-msigdb.org/gsea/msigdb/human/geneset/LU_AGING_BRAIN_DN
Chemical_and_Genetic_pertubation	DING_LUNG_CANCER_MUTATED_RECURRENTLY	6	2	2.99109e-05	0.0467013	NRAS:KRAS	http://www.gsea-msigdb.org/gsea/msigdb/human/geneset/DING_LUNG_CANCER_MUTATED_RECURRENTLY
Chemical_and_Genetic_pertubation	DEBIASI_APOPTOSIS_BY_REOVIRUS_INFECTION_UP	282	5	4.59433e-05	0.0467013	NRAS:PRKAA1:GNAI1:GNAQ:PPP3CB	http://www.gsea-msigdb.org/gsea/msigdb/human/geneset/DEBIASI_APOPTOSIS_BY_REOVIRUS_INFECTION_UP
Chemical_and_Genetic_pertubation	KIM_ALL_DISORDERS_OLIGODENDROCYTE_NUMBER_CORR_UP	724	7	5.65128e-05	0.0467013	CAMK1G:CALM2:CAMK1:RHOA:GNAI1:HRAS:CALM1:EEF2:CALM3	http://www.gsea-msigdb.org/gsea/msigdb/human/geneset/KIM_ALL_DISORDERS_OLIGODENDROCYTE_NUMBER_CORR_UP
Chemical_and_Genetic_pertubation	MANN_RESPONSE_TO_AMIFOSTINE_DN	9	2	7.15947e-05	0.0467013	PRKACB:KRAS	http://www.gsea-msigdb.org/gsea/msigdb/human/geneset/MANN_RESPONSE_TO_AMIFOSTINE_DN
Chemical_and_Genetic_pertubation	KIM_GERMINAL_CENTER_T_HELPER_UP	59	3	8.22931e-05	0.0467013	PRKACB:PPP3CB:PPP1CC	http://www.gsea-msigdb.org/gsea/msigdb/human/geneset/KIM_GERMINAL_CENTER_T_HELPER_UP
GO_cc	GOCC_CATALYTIC_COMPLEX	1612	16	4.40166e-11	2.58568e-08	PRKAA2:PRKACB:CAMK1G:PPP1CB:CALM2:PPP3R1:PPP3CA:PRKAA1:GNAI1:PPP3CC:GNAQ:PPP3CB:HRAS:PRKAG1:PPP1CC:CALM1:PRKACA:CALM3	http://www.gsea-msigdb.org/gsea/msigdb/human/geneset/GOCC_CATALYTIC_COMPLEX
GO_cc	GOCC_CALCINEURIN_COMPLEX	6	4	5.12523e-11	2.58568e-08	PPP3R1:PPP3CA:PPP3CC:PPP3CB	http://www.gsea-msigdb.org/gsea/msigdb/human/geneset/GOCC_CALCINEURIN_COMPLEX
GO_cc	GOCC_GLUTAMATERGIC_SYNAPSE	396	10	9.75969e-11	2.73446e-08	PPP3R1:CAMK1:RHOA:PPP3CA:CAMK4:PPP3CC:PPP3CB:HRAS:PPP1CC:PRKACA	http://www.gsea-msigdb.org/gsea/msigdb/human/geneset/GOCC_GLUTAMATERGIC_SYNAPSE
GO_cc	GOCC_PHOSPHATASE_COMPLEX	53	6	1.08403e-10	2.73446e-08	PPP1CB:PPP3R1:PPP3CA:PPP3CC:PPP3CB:PPP1CC	http://www.gsea-msigdb.org/gsea/msigdb/human/geneset/GOCC_PHOSPHATASE_COMPLEX
GO_cc	GOCC_SYNAPSE	1390	14	1.15329e-09	2.32734e-07	CALM2:PPP3R1:CAMK1:RHOA:PPP3CA:CAMK4:PPP3CC:GNAQ:PPP3CB:HRAS:PPP1CC:CALM1:EEF2:PRKACA:CALM3:MAPK1	http://www.gsea-msigdb.org/gsea/msigdb/human/geneset/GOCC_SYNAPSE
GO_cc	GOCC_INTRACELLULAR_PROTEIN_CONTAINING_COMPLEX	846	10	1.40323e-07	2.35976e-05	PRKAA2:PRKACB:CAMK1G:PPP3R1:PPP3CA:PRKAA1:PPP3CC:PPP3CB:PRKAG1:PRKACA	http://www.gsea-msigdb.org/gsea/msigdb/human/geneset/GOCC_INTRACELLULAR_PROTEIN_CONTAINING_COMPLEX
GO_cc	GOCC_NUCLEOTIDE_ACTIVATED_PROTEIN_KINASE_COMPLEX	15	3	1.20153e-06	0.000173192	PRKAA2:PRKAA1:PRKAG1	http://www.gsea-msigdb.org/gsea/msigdb/human/geneset/GOCC_NUCLEOTIDE_ACTIVATED_PROTEIN_KINASE_COMPLEX
GO_cc	GOCC_PROTEIN_KINASE_COMPLEX	141	5	1.5908e-06	0.000200639	PRKAA2:PRKACB:PRKAA1:PRKAG1:PRKACA	http://www.gsea-msigdb.org/gsea/msigdb/human/geneset/GOCC_PROTEIN_KINASE_COMPLEX
GO_cc	GOCC_EXTRINSIC_COMPONENT_OF_PLASMA_MEMBRANE	145	5	1.82609e-06	0.000204725	RHOA:PPP3CA:GNAI1:GNAQ:KRAS	http://www.gsea-msigdb.org/gsea/msigdb/human/geneset/GOCC_EXTRINSIC_COMPONENT_OF_PLASMA_MEMBRANE
GO_cc	GOCC_CYTOPLASMIC_SIDE_OF_PLASMA_MEMBRANE	155	5	2.5354e-06	0.000255822	RHOA:PPP3CA:GNAI1:GNAQ:KRAS	http://www.gsea-msigdb.org/gsea/msigdb/human/geneset/GOCC_CYTOPLASMIC_SIDE_OF_PLASMA_MEMBRANE
GO_cc	GOCC_EXTRINSIC_COMPONENT_OF_CYTOPLASMIC_SIDE_OF_PLASMA_MEMBRANE	79	4	4.77823e-06	0.000438294	RHOA:GNAI1:GNAQ:KRAS	http://www.gsea-msigdb.org/gsea/msigdb/human/geneset/GOCC_EXTRINSIC_COMPONENT_OF_CYTOPLASMIC_SIDE_OF_PLASMA_MEMBRANE
GO_cc	GOCC_CYTOPLASMIC_SIDE_OF_MEMBRANE	185	5	6.02663e-06	0.000506739	RHOA:PPP3CA:GNAI1:GNAQ:KRAS	http://www.gsea-msigdb.org/gsea/msigdb/human/geneset/GOCC_CYTOPLASMIC_SIDE_OF_MEMBRANE
GO_cc	GOCC_GTPASE_COMPLEX	31	3	1.16889e-05	0.000907236	GNAI1:GNAQ:HRAS	http://www.gsea-msigdb.org/gsea/msigdb/human/geneset/GOCC_GTPASE_COMPLEX
GO_cc	GOCC_POSTSYNAPSE	627	7	2.25487e-05	0.00162512	PPP3R1:CAMK1:RHOA:PPP3CA:CAMK4:PPP1CC:PRKACA	http://www.gsea-msigdb.org/gsea/msigdb/human/geneset/GOCC_POSTSYNAPSE
GO_cc	GOCC_CAMP_DEPENDENT_PROTEIN_KINASE_COMPLEX	7	2	4.1838e-05	0.00259152	PRKACB:PRKACA	http://www.gsea-msigdb.org/gsea/msigdb/human/geneset/GOCC_CAMP_DEPENDENT_PROTEIN_KINASE_COMPLEX
GO_cc	GOCC_PTW_PP1_PHOSPHATASE_COMPLEX	7	2	4.1838e-05	0.00259152	PPP1CB:PPP1CC	http://www.gsea-msigdb.org/gsea/msigdb/human/geneset/GOCC_PTW_PP1_PHOSPHATASE_COMPLEX
GO_cc	GOCC_EXTRINSIC_COMPONENT_OF_MEMBRANE	279	5	4.36629e-05	0.00259152	RHOA:PPP3CA:GNAI1:GNAQ:KRAS	http://www.gsea-msigdb.org/gsea/msigdb/human/geneset/GOCC_EXTRINSIC_COMPONENT_OF_MEMBRANE
GO_cc	GOCC_TRANSFERASE_COMPLEX_TRANSFERRING_PHOSPHORUS_CONTAINING_GROUPS	284	5	4.75142e-05	0.00266344	PRKAA2:PRKACB:PRKAA1:PRKAG1:PRKACA	http://www.gsea-msigdb.org/gsea/msigdb/human/geneset/GOCC_TRANSFERASE_COMPLEX_TRANSFERRING_PHOSPHORUS_CONTAINING_GROUPS
GO_cc	GOCC_NEURON_PROJECTION	1295	9	5.26244e-05	0.00279463	PRKAA2:CAMK1G:CALM2:RHOA:PPP3CA:PRKAA1:GNAQ:PPP1CC:CALM1:PRKACA:CALM3	http://www.gsea-msigdb.org/gsea/msigdb/human/geneset/GOCC_NEURON_PROJECTION
GO_cc	GOCC_NEURON_SPINE	172	4	0.000102184	0.00515518	RHOA:PPP3CA:PPP1CC:PRKACA	http://www.gsea-msigdb.org/gsea/msigdb/human/geneset/GOCC_NEURON_SPINE
GO_cc	GOCC_DENDRITIC_TREE	585	6	0.000152946	0.00734869	PRKAA2:RHOA:PPP3CA:PRKAA1:PPP1CC:PRKACA	http://www.gsea-msigdb.org/gsea/msigdb/human/geneset/GOCC_DENDRITIC_TREE
GO_cc	GOCC_CELL_SUBSTRATE_JUNCTION	407	5	0.000257188	0.0117956	PPP1CB:RHOA:KRAS:PPP1CC:MAPK1	http://www.gsea-msigdb.org/gsea/msigdb/human/geneset/GOCC_CELL_SUBSTRATE_JUNCTION
GO_cc	GOCC_CONTRACTILE_FIBER	231	4	0.000316543	0.0138866	CALM2:PPP3CA:PPP3CB:CALM1:CALM3:MYL9	http://www.gsea-msigdb.org/gsea/msigdb/human/geneset/GOCC_CONTRACTILE_FIBER
GO_cc	GOCC_PROTEIN_PHOSPHATASE_TYPE_1_COMPLEX	19	2	0.000337063	0.0141707	PPP1CB:PPP1CC	http://www.gsea-msigdb.org/gsea/msigdb/human/geneset/GOCC_PROTEIN_PHOSPHATASE_TYPE_1_COMPLEX
GO_cc	GOCC_HETEROTRIMERIC_G_PROTEIN_COMPLEX	25	2	0.000588193	0.0237395	GNAI1:GNAQ	http://www.gsea-msigdb.org/gsea/msigdb/human/geneset/GOCC_HETEROTRIMERIC_G_PROTEIN_COMPLEX
GO_cc	GOCC_SOMATODENDRITIC_COMPARTMENT	808	6	0.000859817	0.0328336	PRKAA2:RHOA:PPP3CA:PRKAA1:PPP1CC:PRKACA	http://www.gsea-msigdb.org/gsea/msigdb/human/geneset/GOCC_SOMATODENDRITIC_COMPARTMENT
GO_cc	GOCC_SIDE_OF_MEMBRANE	537	5	0.000909995	0.0328336	RHOA:PPP3CA:GNAI1:GNAQ:KRAS	http://www.gsea-msigdb.org/gsea/msigdb/human/geneset/GOCC_SIDE_OF_MEMBRANE
GO_cc	GOCC_SARCOLEMMA	134	3	0.000923596	0.0328336	PPP3R1:PPP3CA:PPP3CB	http://www.gsea-msigdb.org/gsea/msigdb/human/geneset/GOCC_SARCOLEMMA
GO_cc	GOCC_I_BAND	135	3	0.000943682	0.0328336	PPP3CA:PPP3CB:MYL9	http://www.gsea-msigdb.org/gsea/msigdb/human/geneset/GOCC_I_BAND
GO_cc	GOCC_ANCHORING_JUNCTION	857	6	0.00116789	0.03928	PPP1CB:RHOA:PPP3CA:KRAS:PPP1CC:MAPK1	http://www.gsea-msigdb.org/gsea/msigdb/human/geneset/GOCC_ANCHORING_JUNCTION
Hallmark_gene_sets	HALLMARK_PI3K_AKT_MTOR_SIGNALING	102	5	3.18464e-07	1.59232e-05	PRKAA2:CAMK4:HRAS:PRKAG1:MAPK1	http://www.gsea-msigdb.org/gsea/msigdb/human/geneset/HALLMARK_PI3K_AKT_MTOR_SIGNALING
BioCarta	BIOCARTA_NFAT_PATHWAY	49	10	4.59554e-20	1.3419e-17	PRKACB:CAMK1G:CALM2:CAMK1:PPP3CA:CAMK4:PPP3CC:PPP3CB:HRAS:CALM1:CALM3:MAPK1	http://www.gsea-msigdb.org/gsea/msigdb/human/geneset/BIOCARTA_NFAT_PATHWAY
BioCarta	BIOCARTA_PGC1A_PATHWAY	13	7	9.45499e-18	1.38043e-15	CAMK1G:CALM2:CAMK1:PPP3CA:CAMK4:PPP3CC:PPP3CB:CALM1:CALM3	http://www.gsea-msigdb.org/gsea/msigdb/human/geneset/BIOCARTA_PGC1A_PATHWAY
BioCarta	BIOCARTA_FMLP_PATHWAY	31	8	4.57324e-17	4.45128e-15	CAMK1G:CALM2:CAMK1:PPP3CA:PPP3CC:PPP3CB:HRAS:CALM1:CALM3:MAPK1	http://www.gsea-msigdb.org/gsea/msigdb/human/geneset/BIOCARTA_FMLP_PATHWAY
BioCarta	BIOCARTA_GPCR_PATHWAY	28	7	6.43303e-15	4.69612e-13	PRKACB:CALM2:PPP3CA:PPP3CC:GNAQ:PPP3CB:HRAS:CALM1:CALM3	http://www.gsea-msigdb.org/gsea/msigdb/human/geneset/BIOCARTA_GPCR_PATHWAY
BioCarta	BIOCARTA_HDAC_PATHWAY	23	6	4.90627e-13	2.86526e-11	CAMK1G:CALM2:CAMK1:PPP3CA:PPP3CC:PPP3CB:CALM1:CALM3	http://www.gsea-msigdb.org/gsea/msigdb/human/geneset/BIOCARTA_HDAC_PATHWAY
BioCarta	BIOCARTA_VIP_PATHWAY	24	6	6.5354e-13	3.18056e-11	PRKACB:CALM2:PPP3CA:PPP3CC:GNAQ:PPP3CB:CALM1:CALM3	http://www.gsea-msigdb.org/gsea/msigdb/human/geneset/BIOCARTA_VIP_PATHWAY
BioCarta	BIOCARTA_FCER1_PATHWAY	37	6	1.11478e-11	4.65022e-10	CALM2:PPP3CA:PPP3CC:PPP3CB:HRAS:CALM1:CALM3:MAPK1	http://www.gsea-msigdb.org/gsea/msigdb/human/geneset/BIOCARTA_FCER1_PATHWAY
BioCarta	BIOCARTA_CALCINEURIN_PATHWAY	16	5	1.81703e-11	6.63216e-10	CALM2:PPP3CA:PPP3CC:GNAQ:PPP3CB:CALM1:CALM3	http://www.gsea-msigdb.org/gsea/msigdb/human/geneset/BIOCARTA_CALCINEURIN_PATHWAY
BioCarta	BIOCARTA_NOS1_PATHWAY	19	5	4.82289e-11	1.56476e-09	PRKACB:CALM2:PPP3CA:PPP3CC:PPP3CB:CALM1:CALM3	http://www.gsea-msigdb.org/gsea/msigdb/human/geneset/BIOCARTA_NOS1_PATHWAY
BioCarta	BIOCARTA_CACAM_PATHWAY	7	4	1.19471e-10	3.48856e-09	CAMK1G:CALM2:CAMK1:CAMK4:CALM1:CALM3	http://www.gsea-msigdb.org/gsea/msigdb/human/geneset/BIOCARTA_CACAM_PATHWAY
BioCarta	BIOCARTA_BCR_PATHWAY	31	5	6.96494e-10	1.84887e-08	CALM2:PPP3CA:PPP3CC:PPP3CB:HRAS:CALM1:CALM3	http://www.gsea-msigdb.org/gsea/msigdb/human/geneset/BIOCARTA_BCR_PATHWAY
BioCarta	BIOCARTA_NDKDYNAMIN_PATHWAY	14	4	3.39345e-09	7.74842e-08	CALM2:PPP3CA:PPP3CC:PPP3CB:CALM1:CALM3	http://www.gsea-msigdb.org/gsea/msigdb/human/geneset/BIOCARTA_NDKDYNAMIN_PATHWAY
BioCarta	BIOCARTA_TCR_PATHWAY	42	5	3.44964e-09	7.74842e-08	CALM2:PPP3CA:PPP3CC:PPP3CB:HRAS:CALM1:CALM3	http://www.gsea-msigdb.org/gsea/msigdb/human/geneset/BIOCARTA_TCR_PATHWAY
BioCarta	BIOCARTA_MEF2D_PATHWAY	16	4	6.15778e-09	1.28434e-07	CALM2:PPP3CA:PPP3CC:PPP3CB:CALM1:CALM3	http://www.gsea-msigdb.org/gsea/msigdb/human/geneset/BIOCARTA_MEF2D_PATHWAY
BioCarta	BIOCARTA_CHREBP_PATHWAY	19	4	1.30754e-08	2.38627e-07	PRKAA2:PRKACB:PRKAA1:PRKAG1	http://www.gsea-msigdb.org/gsea/msigdb/human/geneset/BIOCARTA_CHREBP_PATHWAY
BioCarta	BIOCARTA_CCR3_PATHWAY	19	4	1.30754e-08	2.38627e-07	RHOA:GNAQ:HRAS:MAPK1	http://www.gsea-msigdb.org/gsea/msigdb/human/geneset/BIOCARTA_CCR3_PATHWAY
BioCarta	BIOCARTA_PYK2_PATHWAY	24	4	3.56703e-08	6.1269e-07	CALM2:GNAQ:HRAS:CALM1:CALM3:MAPK1	http://www.gsea-msigdb.org/gsea/msigdb/human/geneset/BIOCARTA_PYK2_PATHWAY
BioCarta	BIOCARTA_AT1R_PATHWAY	25	4	4.24229e-08	6.88194e-07	CALM2:GNAQ:HRAS:CALM1:CALM3:MAPK1	http://www.gsea-msigdb.org/gsea/msigdb/human/geneset/BIOCARTA_AT1R_PATHWAY
BioCarta	BIOCARTA_LEPTIN_PATHWAY	10	3	3.18413e-07	4.89351e-06	PRKAA2:PRKAA1:PRKAG1	http://www.gsea-msigdb.org/gsea/msigdb/human/geneset/BIOCARTA_LEPTIN_PATHWAY
BioCarta	BIOCARTA_AKAP13_PATHWAY	11	3	4.37398e-07	6.38601e-06	PRKACB:RHOA:PRKAG1	http://www.gsea-msigdb.org/gsea/msigdb/human/geneset/BIOCARTA_AKAP13_PATHWAY
BioCarta	BIOCARTA_AKAPCENTROSOME_PATHWAY	14	3	9.62147e-07	1.33784e-05	PRKACB:RHOA:PRKAG1	http://www.gsea-msigdb.org/gsea/msigdb/human/geneset/BIOCARTA_AKAPCENTROSOME_PATHWAY
BioCarta	BIOCARTA_MAL_PATHWAY	19	3	2.54904e-06	3.10133e-05	RHOA:HRAS:MAPK1	http://www.gsea-msigdb.org/gsea/msigdb/human/geneset/BIOCARTA_MAL_PATHWAY
BioCarta	BIOCARTA_ECM_PATHWAY	19	3	2.54904e-06	3.10133e-05	RHOA:HRAS:MAPK1	http://www.gsea-msigdb.org/gsea/msigdb/human/geneset/BIOCARTA_ECM_PATHWAY
BioCarta	BIOCARTA_CXCR4_PATHWAY	19	3	2.54904e-06	3.10133e-05	GNAQ:HRAS:MAPK1	http://www.gsea-msigdb.org/gsea/msigdb/human/geneset/BIOCARTA_CXCR4_PATHWAY
BioCarta	BIOCARTA_MPR_PATHWAY	21	3	3.49196e-06	4.07861e-05	PRKACB:HRAS:MAPK1	http://www.gsea-msigdb.org/gsea/msigdb/human/geneset/BIOCARTA_MPR_PATHWAY
BioCarta	BIOCARTA_CREB_PATHWAY	22	3	4.03943e-06	4.5366e-05	PRKACB:HRAS:MAPK1	http://www.gsea-msigdb.org/gsea/msigdb/human/geneset/BIOCARTA_CREB_PATHWAY
BioCarta	BIOCARTA_IGF1R_PATHWAY	23	3	4.64089e-06	5.01903e-05	PRKACB:HRAS:MAPK1	http://www.gsea-msigdb.org/gsea/msigdb/human/geneset/BIOCARTA_IGF1R_PATHWAY
BioCarta	BIOCARTA_TFF_PATHWAY	24	3	5.29877e-06	5.52586e-05	RHOA:HRAS:MAPK1	http://www.gsea-msigdb.org/gsea/msigdb/human/geneset/BIOCARTA_TFF_PATHWAY
BioCarta	BIOCARTA_RACCYCD_PATHWAY	26	3	6.79365e-06	6.84051e-05	RHOA:HRAS:MAPK1	http://www.gsea-msigdb.org/gsea/msigdb/human/geneset/BIOCARTA_RACCYCD_PATHWAY
BioCarta	BIOCARTA_BIOPEPTIDES_PATHWAY	27	3	7.63552e-06	7.4319e-05	CALM2:HRAS:CALM1:CALM3:MAPK1	http://www.gsea-msigdb.org/gsea/msigdb/human/geneset/BIOCARTA_BIOPEPTIDES_PATHWAY
BioCarta	BIOCARTA_INTEGRIN_PATHWAY	33	3	1.41606e-05	0.000133384	RHOA:HRAS:MAPK1	http://www.gsea-msigdb.org/gsea/msigdb/human/geneset/BIOCARTA_INTEGRIN_PATHWAY
BioCarta	BIOCARTA_MITR_PATHWAY	5	2	1.99584e-05	0.00018212	CAMK1G:CAMK1	http://www.gsea-msigdb.org/gsea/msigdb/human/geneset/BIOCARTA_MITR_PATHWAY
BioCarta	BIOCARTA_SAM68_PATHWAY	6	2	2.99109e-05	0.000264666	HRAS:MAPK1	http://www.gsea-msigdb.org/gsea/msigdb/human/geneset/BIOCARTA_SAM68_PATHWAY
BioCarta	BIOCARTA_AKAP95_PATHWAY	10	2	8.94138e-05	0.000767907	PRKACB:PRKAG1	http://www.gsea-msigdb.org/gsea/msigdb/human/geneset/BIOCARTA_AKAP95_PATHWAY
BioCarta	BIOCARTA_CDK5_PATHWAY	13	2	0.000154571	0.00128956	HRAS:MAPK1	http://www.gsea-msigdb.org/gsea/msigdb/human/geneset/BIOCARTA_CDK5_PATHWAY
BioCarta	BIOCARTA_ERK5_PATHWAY	14	2	0.000180172	0.0014614	HRAS:MAPK1	http://www.gsea-msigdb.org/gsea/msigdb/human/geneset/BIOCARTA_ERK5_PATHWAY
BioCarta	BIOCARTA_CCR5_PATHWAY	15	2	0.000207706	0.0016392	CALM2:GNAQ:CALM1:CALM3	http://www.gsea-msigdb.org/gsea/msigdb/human/geneset/BIOCARTA_CCR5_PATHWAY
BioCarta	BIOCARTA_CK1_PATHWAY	16	2	0.000237168	0.00173132	PRKACB:PPP3CA	http://www.gsea-msigdb.org/gsea/msigdb/human/geneset/BIOCARTA_CK1_PATHWAY
BioCarta	BIOCARTA_CDMAC_PATHWAY	16	2	0.000237168	0.00173132	HRAS:MAPK1	http://www.gsea-msigdb.org/gsea/msigdb/human/geneset/BIOCARTA_CDMAC_PATHWAY
BioCarta	BIOCARTA_SPPA_PATHWAY	16	2	0.000237168	0.00173132	HRAS:MAPK1	http://www.gsea-msigdb.org/gsea/msigdb/human/geneset/BIOCARTA_SPPA_PATHWAY
BioCarta	BIOCARTA_SPRY_PATHWAY	17	2	0.000268551	0.00186707	HRAS:MAPK1	http://www.gsea-msigdb.org/gsea/msigdb/human/geneset/BIOCARTA_SPRY_PATHWAY
BioCarta	BIOCARTA_BARRESTIN_SRC_PATHWAY	17	2	0.000268551	0.00186707	HRAS:MAPK1	http://www.gsea-msigdb.org/gsea/msigdb/human/geneset/BIOCARTA_BARRESTIN_SRC_PATHWAY
BioCarta	BIOCARTA_PAR1_PATHWAY	18	2	0.000301851	0.00200319	RHOA:GNAQ	http://www.gsea-msigdb.org/gsea/msigdb/human/geneset/BIOCARTA_PAR1_PATHWAY
BioCarta	BIOCARTA_CARDIACEGF_PATHWAY	18	2	0.000301851	0.00200319	RHOA:HRAS	http://www.gsea-msigdb.org/gsea/msigdb/human/geneset/BIOCARTA_CARDIACEGF_PATHWAY
BioCarta	BIOCARTA_MCALPAIN_PATHWAY	19	2	0.000337063	0.00218717	PRKACB:HRAS	http://www.gsea-msigdb.org/gsea/msigdb/human/geneset/BIOCARTA_MCALPAIN_PATHWAY
BioCarta	BIOCARTA_STATHMIN_PATHWAY	20	2	0.000374182	0.00237524	PRKACB:CAMK4	http://www.gsea-msigdb.org/gsea/msigdb/human/geneset/BIOCARTA_STATHMIN_PATHWAY
BioCarta	BIOCARTA_RAS_PATHWAY	22	2	0.000454118	0.00276255	RHOA:HRAS	http://www.gsea-msigdb.org/gsea/msigdb/human/geneset/BIOCARTA_RAS_PATHWAY
BioCarta	BIOCARTA_EDG1_PATHWAY	22	2	0.000454118	0.00276255	RHOA:MAPK1	http://www.gsea-msigdb.org/gsea/msigdb/human/geneset/BIOCARTA_EDG1_PATHWAY
BioCarta	BIOCARTA_HER2_PATHWAY	23	2	0.000496925	0.00296127	HRAS:MAPK1	http://www.gsea-msigdb.org/gsea/msigdb/human/geneset/BIOCARTA_HER2_PATHWAY
BioCarta	BIOCARTA_BAD_PATHWAY	25	2	0.000588193	0.00343505	PRKACB:MAPK1	http://www.gsea-msigdb.org/gsea/msigdb/human/geneset/BIOCARTA_BAD_PATHWAY
BioCarta	BIOCARTA_NO1_PATHWAY	26	2	0.000636643	0.00364509	PRKACB:CALM2:CALM1:CALM3	http://www.gsea-msigdb.org/gsea/msigdb/human/geneset/BIOCARTA_NO1_PATHWAY
BioCarta	BIOCARTA_ERK_PATHWAY	27	2	0.000686963	0.00378478	HRAS:MAPK1	http://www.gsea-msigdb.org/gsea/msigdb/human/geneset/BIOCARTA_ERK_PATHWAY
BioCarta	BIOCARTA_GH_PATHWAY	27	2	0.000686963	0.00378478	HRAS:MAPK1	http://www.gsea-msigdb.org/gsea/msigdb/human/geneset/BIOCARTA_GH_PATHWAY
BioCarta	BIOCARTA_MET_PATHWAY	33	2	0.00102789	0.0055582	HRAS:MAPK1	http://www.gsea-msigdb.org/gsea/msigdb/human/geneset/BIOCARTA_MET_PATHWAY
BioCarta	BIOCARTA_IL2RB_PATHWAY	36	2	0.00122319	0.00649403	HRAS:MAPK1	http://www.gsea-msigdb.org/gsea/msigdb/human/geneset/BIOCARTA_IL2RB_PATHWAY
BioCarta	BIOCARTA_KERATINOCYTE_PATHWAY	44	2	0.00182373	0.00950943	HRAS:MAPK1	http://www.gsea-msigdb.org/gsea/msigdb/human/geneset/BIOCARTA_KERATINOCYTE_PATHWAY
BioCarta	BIOCARTA_PPARA_PATHWAY	51	2	0.00244276	0.0125138	PRKACB:MAPK1	http://www.gsea-msigdb.org/gsea/msigdb/human/geneset/BIOCARTA_PPARA_PATHWAY
BioCarta	BIOCARTA_MAPK_PATHWAY	79	2	0.00575818	0.0289894	HRAS:MAPK1	http://www.gsea-msigdb.org/gsea/msigdb/human/geneset/BIOCARTA_MAPK_PATHWAY
Wikipathways	WP_G_PROTEIN_SIGNALING_PATHWAYS	88	10	2.44392e-17	1.79139e-14	PRKACB:NRAS:RHOA:PPP3CA:GNAI1:PPP3CC:GNAQ:HRAS:KRAS:PRKACA	http://www.gsea-msigdb.org/gsea/msigdb/human/geneset/WP_G_PROTEIN_SIGNALING_PATHWAYS
Wikipathways	WP_ALZHEIMERS_DISEASE	254	12	4.3295e-16	1.00591e-13	CALML6:NRAS:CALM2:PPP3R1:PPP3CA:PPP3CC:GNAQ:PPP3CB:HRAS:KRAS:CALM1:CALML4:CALM3:MAPK1	http://www.gsea-msigdb.org/gsea/msigdb/human/geneset/WP_ALZHEIMERS_DISEASE
Wikipathways	WP_ALZHEIMERS_DISEASE_AND_MIRNA_EFFECTS	255	12	4.53991e-16	1.00591e-13	CALML6:NRAS:CALM2:PPP3R1:PPP3CA:PPP3CC:GNAQ:PPP3CB:HRAS:KRAS:CALM1:CALML4:CALM3:MAPK1	http://www.gsea-msigdb.org/gsea/msigdb/human/geneset/WP_ALZHEIMERS_DISEASE_AND_MIRNA_EFFECTS
Wikipathways	WP_RENINANGIOTENSINALDOSTERONE_SYSTEM_RAAS	41	8	5.48929e-16	1.00591e-13	CALML6:CAMK1G:CALM2:CAMK1:CAMK4:GNAQ:CAMK1D:CALM1:CALML4:CALM3	http://www.gsea-msigdb.org/gsea/msigdb/human/geneset/WP_RENINANGIOTENSINALDOSTERONE_SYSTEM_RAAS
Wikipathways	WP_ENERGY_METABOLISM	47	8	1.7968e-15	2.63411e-13	PRKAA2:PPP3R1:PPP3CA:PRKAA1:CAMK4:PPP3CC:PPP3CB:PRKAG1	http://www.gsea-msigdb.org/gsea/msigdb/human/geneset/WP_ENERGY_METABOLISM
Wikipathways	WP_SYNAPTIC_SIGNALING_PATHWAYS_ASSOCIATED_WITH_AUTISM_SPECTRUM_DISORDER	49	8	2.57223e-15	3.1424e-13	PRKAA2:NRAS:PRKAA1:CAMK4:HRAS:KRAS:PRKAG1:MAPK1	http://www.gsea-msigdb.org/gsea/msigdb/human/geneset/WP_SYNAPTIC_SIGNALING_PATHWAYS_ASSOCIATED_WITH_AUTISM_SPECTRUM_DISORDER
Wikipathways	WP_RAS_SIGNALING	178	10	3.41779e-14	3.57891e-12	CALML6:PRKACB:NRAS:CALM2:RHOA:HRAS:KRAS:CALM1:CALML4:PRKACA:CALM3:MAPK1	http://www.gsea-msigdb.org/gsea/msigdb/human/geneset/WP_RAS_SIGNALING
Wikipathways	WP_COMMON_PATHWAYS_UNDERLYING_DRUG_ADDICTION	40	7	1.00161e-13	9.1773e-12	PRKACB:PPP1CB:CAMK4:GNAI1:PPP1CC:PRKACA:MAPK1	http://www.gsea-msigdb.org/gsea/msigdb/human/geneset/WP_COMMON_PATHWAYS_UNDERLYING_DRUG_ADDICTION
Wikipathways	WP_MAPK_SIGNALING_PATHWAY	235	10	5.58603e-13	4.54951e-11	PRKACB:NRAS:PPP3R1:PPP3CA:PPP3CC:PPP3CB:HRAS:KRAS:PRKACA:MAPK1	http://www.gsea-msigdb.org/gsea/msigdb/human/geneset/WP_MAPK_SIGNALING_PATHWAY
Wikipathways	WP_THERMOGENESIS	106	8	1.63365e-12	1.19746e-10	PRKAA2:PRKACB:NRAS:PRKAA1:HRAS:KRAS:PRKAG1:PRKACA	http://www.gsea-msigdb.org/gsea/msigdb/human/geneset/WP_THERMOGENESIS
Wikipathways	WP_MELANOMA	65	7	3.65369e-12	2.43469e-10	CALML6:NRAS:CALM2:HRAS:KRAS:CALM1:CALML4:CALM3:MAPK1	http://www.gsea-msigdb.org/gsea/msigdb/human/geneset/WP_MELANOMA
Wikipathways	WP_SEROTONIN_RECEPTOR_2_AND_ELKSRFGATA4_SIGNALING	20	5	6.42423e-11	3.92413e-09	NRAS:GNAQ:HRAS:KRAS:MAPK1	http://www.gsea-msigdb.org/gsea/msigdb/human/geneset/WP_SEROTONIN_RECEPTOR_2_AND_ELKSRFGATA4_SIGNALING
Wikipathways	WP_HIPPO_SIGNALING_REGULATION_PATHWAYS	98	7	7.03932e-11	3.96909e-09	PRKAA2:PRKACB:RHOA:PRKAA1:GNAQ:PRKAG1:PRKACA	http://www.gsea-msigdb.org/gsea/msigdb/human/geneset/WP_HIPPO_SIGNALING_REGULATION_PATHWAYS
Wikipathways	WP_HIPPOMERLIN_SIGNALING_DYSREGULATION	118	7	2.63279e-10	1.37845e-08	PRKACB:NRAS:PPP1CB:HRAS:KRAS:PPP1CC:PRKACA	http://www.gsea-msigdb.org/gsea/msigdb/human/geneset/WP_HIPPOMERLIN_SIGNALING_DYSREGULATION
Wikipathways	WP_LIPID_METABOLISM_PATHWAY	29	5	4.87752e-10	2.38348e-08	PRKAA2:PRKACB:PRKAA1:PRKAG1:PRKACA	http://www.gsea-msigdb.org/gsea/msigdb/human/geneset/WP_LIPID_METABOLISM_PATHWAY
Wikipathways	WP_BRAINDERIVED_NEUROTROPHIC_FACTOR_BDNF_SIGNALING_PATHWAY	141	7	9.23522e-10	4.23088e-08	PRKAA2:CAMK1:PRKAA1:CAMK4:HRAS:EEF2:MAPK1	http://www.gsea-msigdb.org/gsea/msigdb/human/geneset/WP_BRAINDERIVED_NEUROTROPHIC_FACTOR_BDNF_SIGNALING_PATHWAY
Wikipathways	WP_CALCIUM_REGULATION_IN_CARDIAC_CELLS	147	7	1.23711e-09	5.33414e-08	PRKACB:CALM2:CAMK1:CAMK4:GNAI1:GNAQ:CALM1:PRKACA:CALM3	http://www.gsea-msigdb.org/gsea/msigdb/human/geneset/WP_CALCIUM_REGULATION_IN_CARDIAC_CELLS
Wikipathways	WP_ENVELOPE_PROTEINS_AND_THEIR_POTENTIAL_ROLES_IN_EDMD_PHYSIOPATHOLOGY	46	5	5.53695e-09	2.25477e-07	NRAS:RHOA:HRAS:KRAS:MAPK1	http://www.gsea-msigdb.org/gsea/msigdb/human/geneset/WP_ENVELOPE_PROTEINS_AND_THEIR_POTENTIAL_ROLES_IN_EDMD_PHYSIOPATHOLOGY
Wikipathways	WP_INHIBITION_OF_EXOSOME_BIOGENESIS_AND_SECRETION_BY_MANUMYCIN_A_IN_CRPC_CELLS	18	4	1.03329e-08	3.98631e-07	NRAS:HRAS:KRAS:MAPK1	http://www.gsea-msigdb.org/gsea/msigdb/human/geneset/WP_INHIBITION_OF_EXOSOME_BIOGENESIS_AND_SECRETION_BY_MANUMYCIN_A_IN_CRPC_CELLS
Wikipathways	WP_GASTRIN_SIGNALING_PATHWAY	114	6	1.18739e-08	4.3518e-07	RHOA:GNAQ:HRAS:KRAS:PRKACA:MAPK1	http://www.gsea-msigdb.org/gsea/msigdb/human/geneset/WP_GASTRIN_SIGNALING_PATHWAY
Wikipathways	WP_FRAGILE_X_SYNDROME	118	6	1.46145e-08	5.10114e-07	CAMK1:PPP3CA:CAMK4:KRAS:PRKACA:MAPK1	http://www.gsea-msigdb.org/gsea/msigdb/human/geneset/WP_FRAGILE_X_SYNDROME
Wikipathways	WP_PHYSIOLOGICAL_AND_PATHOLOGICAL_HYPERTROPHY_OF_THE_HEART	22	4	2.4604e-08	8.1976e-07	RHOA:PPP3CA:PPP3CB:MAPK1	http://www.gsea-msigdb.org/gsea/msigdb/human/geneset/WP_PHYSIOLOGICAL_AND_PATHOLOGICAL_HYPERTROPHY_OF_THE_HEART
Wikipathways	WP_AMPACTIVATED_PROTEIN_KINASE_SIGNALING	65	5	3.27488e-08	1.04369e-06	PRKAA2:PRKACB:PRKAA1:PRKAG1:EEF2	http://www.gsea-msigdb.org/gsea/msigdb/human/geneset/WP_AMPACTIVATED_PROTEIN_KINASE_SIGNALING
Wikipathways	WP_RELATIONSHIP_BETWEEN_INFLAMMATION_COX2_AND_EGFR	25	4	4.24229e-08	1.29567e-06	NRAS:HRAS:KRAS:MAPK1	http://www.gsea-msigdb.org/gsea/msigdb/human/geneset/WP_RELATIONSHIP_BETWEEN_INFLAMMATION_COX2_AND_EGFR
Wikipathways	WP_HEAD_AND_NECK_SQUAMOUS_CELL_CARCINOMA	70	5	4.77513e-08	1.40007e-06	PRKAA2:NRAS:PRKAA1:HRAS:KRAS	http://www.gsea-msigdb.org/gsea/msigdb/human/geneset/WP_HEAD_AND_NECK_SQUAMOUS_CELL_CARCINOMA
Wikipathways	WP_NANOPARTICLEMEDIATED_ACTIVATION_OF_RECEPTOR_SIGNALING	27	4	5.87399e-08	1.65601e-06	NRAS:HRAS:KRAS:MAPK1	http://www.gsea-msigdb.org/gsea/msigdb/human/geneset/WP_NANOPARTICLEMEDIATED_ACTIVATION_OF_RECEPTOR_SIGNALING
Wikipathways	WP_LEPTIN_SIGNALING_PATHWAY	75	5	6.77622e-08	1.83962e-06	PRKAA2:RHOA:PRKAA1:HRAS:MAPK1	http://www.gsea-msigdb.org/gsea/msigdb/human/geneset/WP_LEPTIN_SIGNALING_PATHWAY
Wikipathways	WP_INITIATION_OF_TRANSCRIPTION_AND_TRANSLATION_ELONGATION_AT_THE_HIV1_LTR	30	4	9.14545e-08	2.39415e-06	PPP3R1:PPP3CA:PPP3CC:PPP3CB	http://www.gsea-msigdb.org/gsea/msigdb/human/geneset/WP_INITIATION_OF_TRANSCRIPTION_AND_TRANSLATION_ELONGATION_AT_THE_HIV1_LTR
Wikipathways	WP_CHEMOKINE_SIGNALING_PATHWAY	165	6	1.08355e-07	2.73877e-06	PRKACB:NRAS:GNAI1:HRAS:KRAS:MAPK1	http://www.gsea-msigdb.org/gsea/msigdb/human/geneset/WP_CHEMOKINE_SIGNALING_PATHWAY
Wikipathways	WP_MAPK_CASCADE	32	4	1.19768e-07	2.83194e-06	NRAS:HRAS:KRAS:MAPK1	http://www.gsea-msigdb.org/gsea/msigdb/human/geneset/WP_MAPK_CASCADE
Wikipathways	WP_BDNFTRKB_SIGNALING	32	4	1.19768e-07	2.83194e-06	NRAS:HRAS:KRAS:MAPK1	http://www.gsea-msigdb.org/gsea/msigdb/human/geneset/WP_BDNFTRKB_SIGNALING
Wikipathways	WP_CORTICOTROPINRELEASING_HORMONE_SIGNALING_PATHWAY	91	5	1.79738e-07	4.11713e-06	PRKAA2:RHOA:GNAI1:GNAQ:MAPK1	http://www.gsea-msigdb.org/gsea/msigdb/human/geneset/WP_CORTICOTROPINRELEASING_HORMONE_SIGNALING_PATHWAY
Wikipathways	WP_KISSPEPTINKISSPEPTIN_RECEPTOR_SYSTEM_IN_THE_OVARY	38	4	2.44402e-07	5.42868e-06	NRAS:HRAS:KRAS:MAPK1	http://www.gsea-msigdb.org/gsea/msigdb/human/geneset/WP_KISSPEPTINKISSPEPTIN_RECEPTOR_SYSTEM_IN_THE_OVARY
Wikipathways	WP_BLADDER_CANCER	39	4	2.72066e-07	5.86542e-06	NRAS:HRAS:KRAS:MAPK1	http://www.gsea-msigdb.org/gsea/msigdb/human/geneset/WP_BLADDER_CANCER
Wikipathways	WP_FOCAL_ADHESION	194	6	2.82237e-07	5.91086e-06	PPP1CB:RHOA:HRAS:PPP1CC:MYL9:MAPK1	http://www.gsea-msigdb.org/gsea/msigdb/human/geneset/WP_FOCAL_ADHESION
Wikipathways	WP_DNA_DAMAGE_RESPONSE_ONLY_ATM_DEPENDENT	107	5	4.04479e-07	8.23565e-06	NRAS:RHOA:HRAS:KRAS:MAPK1	http://www.gsea-msigdb.org/gsea/msigdb/human/geneset/WP_DNA_DAMAGE_RESPONSE_ONLY_ATM_DEPENDENT
Wikipathways	WP_ARYL_HYDROCARBON_RECEPTOR_PATHWAY_WP2586	45	4	4.89939e-07	9.70609e-06	NRAS:HRAS:KRAS:MAPK1	http://www.gsea-msigdb.org/gsea/msigdb/human/geneset/WP_ARYL_HYDROCARBON_RECEPTOR_PATHWAY_WP2586
Wikipathways	WP_WNT_SIGNALING	113	5	5.30919e-07	1.02412e-05	PPP3R1:RHOA:PPP3CA:PPP3CC:PPP3CB	http://www.gsea-msigdb.org/gsea/msigdb/human/geneset/WP_WNT_SIGNALING
Wikipathways	WP_RALA_DOWNSTREAM_REGULATED_GENES	12	3	5.82636e-07	1.09506e-05	NRAS:HRAS:KRAS	http://www.gsea-msigdb.org/gsea/msigdb/human/geneset/WP_RALA_DOWNSTREAM_REGULATED_GENES
Wikipathways	WP_ANGIOPOIETINLIKE_PROTEIN_8_REGULATORY_PATHWAY	129	5	1.02483e-06	1.87801e-05	PRKAA2:PRKAA1:HRAS:PRKAG1:MAPK1	http://www.gsea-msigdb.org/gsea/msigdb/human/geneset/WP_ANGIOPOIETINLIKE_PROTEIN_8_REGULATORY_PATHWAY
Wikipathways	WP_AIRWAY_SMOOTH_MUSCLE_CELL_CONTRACTION	15	3	1.20153e-06	2.1481e-05	PPP1CB:RHOA:GNAQ	http://www.gsea-msigdb.org/gsea/msigdb/human/geneset/WP_AIRWAY_SMOOTH_MUSCLE_CELL_CONTRACTION
Wikipathways	WP_NEUROINFLAMMATION_AND_GLUTAMATERGIC_SIGNALING	134	5	1.23704e-06	2.15892e-05	PPP1CB:CAMK4:PPP1CC:PRKACA:MAPK1	http://www.gsea-msigdb.org/gsea/msigdb/human/geneset/WP_NEUROINFLAMMATION_AND_GLUTAMATERGIC_SIGNALING
Wikipathways	WP_MET_IN_TYPE_1_PAPILLARY_RENAL_CELL_CARCINOMA	58	4	1.37741e-06	2.348e-05	NRAS:HRAS:KRAS:MAPK1	http://www.gsea-msigdb.org/gsea/msigdb/human/geneset/WP_MET_IN_TYPE_1_PAPILLARY_RENAL_CELL_CARCINOMA
Wikipathways	WP_ENDOMETRIAL_CANCER	62	4	1.80395e-06	3.00522e-05	NRAS:HRAS:KRAS:MAPK1	http://www.gsea-msigdb.org/gsea/msigdb/human/geneset/WP_ENDOMETRIAL_CANCER
Wikipathways	WP_THYROID_STIMULATING_HORMONE_TSH_SIGNALING_PATHWAY	64	4	2.05063e-06	3.34025e-05	GNAI1:GNAQ:HRAS:MAPK1	http://www.gsea-msigdb.org/gsea/msigdb/human/geneset/WP_THYROID_STIMULATING_HORMONE_TSH_SIGNALING_PATHWAY
Wikipathways	WP_RAC1PAK1P38MMP2_PATHWAY	68	4	2.61806e-06	4.17182e-05	NRAS:HRAS:KRAS:MAPK1	http://www.gsea-msigdb.org/gsea/msigdb/human/geneset/WP_RAC1PAK1P38MMP2_PATHWAY
Wikipathways	WP_STEROL_REGULATORY_ELEMENTBINDING_PROTEINS_SREBP_SIGNALING	69	4	2.77644e-06	4.33006e-05	PRKAA2:PRKAA1:PRKAG1:PRKACA	http://www.gsea-msigdb.org/gsea/msigdb/human/geneset/WP_STEROL_REGULATORY_ELEMENTBINDING_PROTEINS_SREBP_SIGNALING
Wikipathways	WP_FOCAL_ADHESION_PI3KAKTMTORSIGNALING_PATHWAY	295	6	3.25062e-06	4.92806e-05	PRKAA2:NRAS:PRKAA1:HRAS:KRAS:MAPK1	http://www.gsea-msigdb.org/gsea/msigdb/human/geneset/WP_FOCAL_ADHESION_PI3KAKTMTORSIGNALING_PATHWAY
Wikipathways	WP_NONSMALL_CELL_LUNG_CANCER	72	4	3.29434e-06	4.92806e-05	NRAS:HRAS:KRAS:MAPK1	http://www.gsea-msigdb.org/gsea/msigdb/human/geneset/WP_NONSMALL_CELL_LUNG_CANCER
Wikipathways	WP_NONGENOMIC_ACTIONS_OF_125_DIHYDROXYVITAMIN_D3	74	4	3.67723e-06	5.39082e-05	NRAS:HRAS:KRAS:MAPK1	http://www.gsea-msigdb.org/gsea/msigdb/human/geneset/WP_NONGENOMIC_ACTIONS_OF_125_DIHYDROXYVITAMIN_D3
Wikipathways	WP_GLIOBLASTOMA_SIGNALING_PATHWAYS	80	4	5.02477e-06	7.08299e-05	NRAS:HRAS:KRAS:MAPK1	http://www.gsea-msigdb.org/gsea/msigdb/human/geneset/WP_GLIOBLASTOMA_SIGNALING_PATHWAYS
Wikipathways	WP_MICRORNAS_IN_CARDIOMYOCYTE_HYPERTROPHY	80	4	5.02477e-06	7.08299e-05	RHOA:PPP3CA:PPP3CB:MAPK1	http://www.gsea-msigdb.org/gsea/msigdb/human/geneset/WP_MICRORNAS_IN_CARDIOMYOCYTE_HYPERTROPHY
Wikipathways	WP_THYROXINE_THYROID_HORMONE_PRODUCTION	24	3	5.29877e-06	7.3283e-05	PRKAA2:PRKAA1:MAPK1	http://www.gsea-msigdb.org/gsea/msigdb/human/geneset/WP_THYROXINE_THYROID_HORMONE_PRODUCTION
Wikipathways	WP_EGFR_TYROSINE_KINASE_INHIBITOR_RESISTANCE	82	4	5.54594e-06	7.5281e-05	NRAS:HRAS:KRAS:MAPK1	http://www.gsea-msigdb.org/gsea/msigdb/human/geneset/WP_EGFR_TYROSINE_KINASE_INHIBITOR_RESISTANCE
Wikipathways	WP_1Q211_COPY_NUMBER_VARIATION_SYNDROME	25	3	6.01555e-06	8.01709e-05	PRKAA2:PRKAA1:PRKAG1	http://www.gsea-msigdb.org/gsea/msigdb/human/geneset/WP_1Q211_COPY_NUMBER_VARIATION_SYNDROME
Wikipathways	WP_PI3KAKT_SIGNALING_PATHWAY	330	6	6.19086e-06	8.1034e-05	PRKAA2:NRAS:PRKAA1:HRAS:KRAS:MAPK1	http://www.gsea-msigdb.org/gsea/msigdb/human/geneset/WP_PI3KAKT_SIGNALING_PATHWAY
Wikipathways	WP_ERBB_SIGNALING_PATHWAY	89	4	7.68884e-06	9.88757e-05	NRAS:HRAS:KRAS:MAPK1	http://www.gsea-msigdb.org/gsea/msigdb/human/geneset/WP_ERBB_SIGNALING_PATHWAY
Wikipathways	WP_TNFALPHA_SIGNALING_PATHWAY	90	4	8.03855e-06	0.000101591	NRAS:HRAS:KRAS:MAPK1	http://www.gsea-msigdb.org/gsea/msigdb/human/geneset/WP_TNFALPHA_SIGNALING_PATHWAY
Wikipathways	WP_CIRCADIAN_RHYTHM_GENES	198	5	8.3861e-06	0.000104187	PRKAA2:PPP1CB:PRKAA1:GNAQ:PPP1CC	http://www.gsea-msigdb.org/gsea/msigdb/human/geneset/WP_CIRCADIAN_RHYTHM_GENES
Wikipathways	WP_CANNABINOID_RECEPTOR_SIGNALING	29	3	9.52021e-06	0.000116305	PRKACB:PRKACA:MAPK1	http://www.gsea-msigdb.org/gsea/msigdb/human/geneset/WP_CANNABINOID_RECEPTOR_SIGNALING
Wikipathways	WP_AUTOPHAGY	30	3	1.05678e-05	0.000119173	PRKAA2:PRKAA1:PRKAG1	http://www.gsea-msigdb.org/gsea/msigdb/human/geneset/WP_AUTOPHAGY
Wikipathways	WP_EXTRACELLULAR_VESICLEMEDIATED_SIGNALING_IN_RECIPIENT_CELLS	30	3	1.05678e-05	0.000119173	NRAS:HRAS:KRAS	http://www.gsea-msigdb.org/gsea/msigdb/human/geneset/WP_EXTRACELLULAR_VESICLEMEDIATED_SIGNALING_IN_RECIPIENT_CELLS
Wikipathways	WP_GPR143_IN_MELANOCYTES_AND_RETINAL_PIGMENT_EPITHELIUM_CELLS	30	3	1.05678e-05	0.000119173	PRKACB:GNAQ:PRKACA	http://www.gsea-msigdb.org/gsea/msigdb/human/geneset/WP_GPR143_IN_MELANOCYTES_AND_RETINAL_PIGMENT_EPITHELIUM_CELLS
Wikipathways	WP_PI3KAKTMTOR_SIGNALING_PATHWAY_AND_THERAPEUTIC_OPPORTUNITIES	30	3	1.05678e-05	0.000119173	NRAS:HRAS:KRAS	http://www.gsea-msigdb.org/gsea/msigdb/human/geneset/WP_PI3KAKTMTOR_SIGNALING_PATHWAY_AND_THERAPEUTIC_OPPORTUNITIES
Wikipathways	WP_PROSTAGLANDIN_AND_LEUKOTRIENE_METABOLISM_IN_SENESCENCE	30	3	1.05678e-05	0.000119173	GNAI1:GNAQ:HRAS	http://www.gsea-msigdb.org/gsea/msigdb/human/geneset/WP_PROSTAGLANDIN_AND_LEUKOTRIENE_METABOLISM_IN_SENESCENCE
Wikipathways	WP_SEROTONIN_HTR1_GROUP_AND_FOS_PATHWAY	31	3	1.16889e-05	0.000129817	RHOA:GNAI1:MAPK1	http://www.gsea-msigdb.org/gsea/msigdb/human/geneset/WP_SEROTONIN_HTR1_GROUP_AND_FOS_PATHWAY
Wikipathways	WP_CAMKK2_PATHWAY	32	3	1.28857e-05	0.000140973	CAMK1:CAMK4:MAPK1	http://www.gsea-msigdb.org/gsea/msigdb/human/geneset/WP_CAMKK2_PATHWAY
Wikipathways	WP_ALPHA_6_BETA_4_SIGNALING_PATHWAY	33	3	1.41606e-05	0.000152643	RHOA:HRAS:MAPK1	http://www.gsea-msigdb.org/gsea/msigdb/human/geneset/WP_ALPHA_6_BETA_4_SIGNALING_PATHWAY
Wikipathways	WP_TARGET_OF_RAPAMYCIN_SIGNALING	35	3	1.69544e-05	0.00018011	PRKAA2:PRKAA1:PRKAG1	http://www.gsea-msigdb.org/gsea/msigdb/human/geneset/WP_TARGET_OF_RAPAMYCIN_SIGNALING
Wikipathways	WP_AMYOTROPHIC_LATERAL_SCLEROSIS_ALS	36	3	1.8478e-05	0.000193491	PPP3CA:PPP3CC:PPP3CB	http://www.gsea-msigdb.org/gsea/msigdb/human/geneset/WP_AMYOTROPHIC_LATERAL_SCLEROSIS_ALS
Wikipathways	WP_VEGFAVEGFR2_SIGNALING	413	6	2.21502e-05	0.000228678	PRKAA2:RHOA:PPP3CA:PRKAA1:HRAS:MAPK1	http://www.gsea-msigdb.org/gsea/msigdb/human/geneset/WP_VEGFAVEGFR2_SIGNALING
Wikipathways	WP_PDGF_PATHWAY	39	3	2.35832e-05	0.00024009	RHOA:HRAS:MAPK1	http://www.gsea-msigdb.org/gsea/msigdb/human/geneset/WP_PDGF_PATHWAY
Wikipathways	WP_MICROTUBULE_CYTOSKELETON_REGULATION	46	3	3.89094e-05	0.000390693	CAMK4:GNAQ:PRKACA	http://www.gsea-msigdb.org/gsea/msigdb/human/geneset/WP_MICROTUBULE_CYTOSKELETON_REGULATION
Wikipathways	WP_IL3_SIGNALING_PATHWAY	49	3	4.70886e-05	0.000466431	HRAS:PRKACA:MAPK1	http://www.gsea-msigdb.org/gsea/msigdb/human/geneset/WP_IL3_SIGNALING_PATHWAY
Wikipathways	WP_REGULATION_OF_ACTIN_CYTOSKELETON	146	4	5.40812e-05	0.000528554	NRAS:RHOA:KRAS:MAPK1	http://www.gsea-msigdb.org/gsea/msigdb/human/geneset/WP_REGULATION_OF_ACTIN_CYTOSKELETON
Wikipathways	WP_HEPATITIS_B_INFECTION	148	4	5.7026e-05	0.00055	NRAS:HRAS:KRAS:MAPK1	http://www.gsea-msigdb.org/gsea/msigdb/human/geneset/WP_HEPATITIS_B_INFECTION
Wikipathways	WP_BREAST_CANCER_PATHWAY	152	4	6.32648e-05	0.000602248	NRAS:HRAS:KRAS:MAPK1	http://www.gsea-msigdb.org/gsea/msigdb/human/geneset/WP_BREAST_CANCER_PATHWAY
Wikipathways	WP_MYOMETRIAL_RELAXATION_AND_CONTRACTION_PATHWAYS	153	4	6.48994e-05	0.000609888	PRKACB:CALM2:GNAQ:CALM1:PRKACA:CALM3	http://www.gsea-msigdb.org/gsea/msigdb/human/geneset/WP_MYOMETRIAL_RELAXATION_AND_CONTRACTION_PATHWAYS
Wikipathways	WP_INSULIN_SIGNALING	154	4	6.65645e-05	0.000617618	PRKAA2:PRKAA1:HRAS:MAPK1	http://www.gsea-msigdb.org/gsea/msigdb/human/geneset/WP_INSULIN_SIGNALING
Wikipathways	WP_LEPTIN_AND_ADIPONECTIN	9	2	7.15947e-05	0.000655987	PRKAA1:PRKAG1	http://www.gsea-msigdb.org/gsea/msigdb/human/geneset/WP_LEPTIN_AND_ADIPONECTIN
Wikipathways	WP_ONCOSTATIN_M_SIGNALING_PATHWAY	65	3	0.000109936	0.00098272	HRAS:KRAS:MAPK1	http://www.gsea-msigdb.org/gsea/msigdb/human/geneset/WP_ONCOSTATIN_M_SIGNALING_PATHWAY
Wikipathways	WP_PHYSICOCHEMICAL_FEATURES_AND_TOXICITYASSOCIATED_PATHWAYS	65	3	0.000109936	0.00098272	CAMK1:RHOA:MAPK1	http://www.gsea-msigdb.org/gsea/msigdb/human/geneset/WP_PHYSICOCHEMICAL_FEATURES_AND_TOXICITYASSOCIATED_PATHWAYS
Wikipathways	WP_CHROMOSOMAL_AND_MICROSATELLITE_INSTABILITY_IN_COLORECTAL_CANCER	72	3	0.000149099	0.00131674	RHOA:KRAS:MAPK1	http://www.gsea-msigdb.org/gsea/msigdb/human/geneset/WP_CHROMOSOMAL_AND_MICROSATELLITE_INSTABILITY_IN_COLORECTAL_CANCER
Wikipathways	WP_DOPAMINE_METABOLISM	13	2	0.000154571	0.00133295	PRKACB:PRKACA	http://www.gsea-msigdb.org/gsea/msigdb/human/geneset/WP_DOPAMINE_METABOLISM
Wikipathways	WP_CELLTYPE_DEPENDENT_SELECTIVITY_OF_CCK2R_SIGNALING	13	2	0.000154571	0.00133295	GNAI1:GNAQ	http://www.gsea-msigdb.org/gsea/msigdb/human/geneset/WP_CELLTYPE_DEPENDENT_SELECTIVITY_OF_CCK2R_SIGNALING
Wikipathways	WP_ERK_PATHWAY_IN_HUNTINGTONS_DISEASE	15	2	0.000207706	0.00177033	HRAS:MAPK1	http://www.gsea-msigdb.org/gsea/msigdb/human/geneset/WP_ERK_PATHWAY_IN_HUNTINGTONS_DISEASE
Wikipathways	WP_MAP3K1_ROLE_IN_PROMOTING_AND_BLOCKING_GONADAL_DETERMINATION	16	2	0.000237168	0.0019982	RHOA:MAPK1	http://www.gsea-msigdb.org/gsea/msigdb/human/geneset/WP_MAP3K1_ROLE_IN_PROMOTING_AND_BLOCKING_GONADAL_DETERMINATION
Wikipathways	WP_TCELL_ACTIVATION_SARSCOV2	86	3	0.000252433	0.00210265	PPP3CC:HRAS:MAPK1	http://www.gsea-msigdb.org/gsea/msigdb/human/geneset/WP_TCELL_ACTIVATION_SARSCOV2
Wikipathways	WP_4HYDROXYTAMOXIFEN_DEXAMETHASONE_AND_RETINOIC_ACIDS_REGULATION_OF_P27_EXPRESSION	17	2	0.000268551	0.00220028	PRKAA1:MAPK1	http://www.gsea-msigdb.org/gsea/msigdb/human/geneset/WP_4HYDROXYTAMOXIFEN_DEXAMETHASONE_AND_RETINOIC_ACIDS_REGULATION_OF_P27_EXPRESSION
Wikipathways	WP_PANCREATIC_ADENOCARCINOMA_PATHWAY	88	3	0.000270157	0.00220028	RHOA:KRAS:MAPK1	http://www.gsea-msigdb.org/gsea/msigdb/human/geneset/WP_PANCREATIC_ADENOCARCINOMA_PATHWAY
Wikipathways	WP_P53_TRANSCRIPTIONAL_GENE_NETWORK	90	3	0.000288667	0.0023252	PRKAA2:PRKAA1:PRKAG1	http://www.gsea-msigdb.org/gsea/msigdb/human/geneset/WP_P53_TRANSCRIPTIONAL_GENE_NETWORK
Wikipathways	WP_THYROID_HORMONES_PRODUCTION_AND_PERIPHERAL_DOWNSTREAM_SIGNALING_EFFECTS	92	3	0.000307979	0.00245379	HRAS:PRKACA:MAPK1	http://www.gsea-msigdb.org/gsea/msigdb/human/geneset/WP_THYROID_HORMONES_PRODUCTION_AND_PERIPHERAL_DOWNSTREAM_SIGNALING_EFFECTS
Wikipathways	WP_MALIGNANT_PLEURAL_MESOTHELIOMA	428	5	0.000324363	0.00255654	PRKAA2:PRKAA1:HRAS:PRKAG1:MAPK1	http://www.gsea-msigdb.org/gsea/msigdb/human/geneset/WP_MALIGNANT_PLEURAL_MESOTHELIOMA
Wikipathways	WP_MITOCHONDRIAL_GENE_EXPRESSION	19	2	0.000337063	0.00262838	PPP3CA:CAMK4	http://www.gsea-msigdb.org/gsea/msigdb/human/geneset/WP_MITOCHONDRIAL_GENE_EXPRESSION
Wikipathways	WP_HEREDITARY_LEIOMYOMATOSIS_AND_RENAL_CELL_CARCINOMA_PATHWAY	20	2	0.000374182	0.00288711	PRKAA1:PRKAG1	http://www.gsea-msigdb.org/gsea/msigdb/human/geneset/WP_HEREDITARY_LEIOMYOMATOSIS_AND_RENAL_CELL_CARCINOMA_PATHWAY
Wikipathways	WP_VITAMIN_D_IN_INFLAMMATORY_DISEASES	21	2	0.000413202	0.00312244	PPP3R1:PPP3CA	http://www.gsea-msigdb.org/gsea/msigdb/human/geneset/WP_VITAMIN_D_IN_INFLAMMATORY_DISEASES
Wikipathways	WP_NICOTINE_EFFECT_ON_DOPAMINERGIC_NEURONS	21	2	0.000413202	0.00312244	GNAI1:PRKACA	http://www.gsea-msigdb.org/gsea/msigdb/human/geneset/WP_NICOTINE_EFFECT_ON_DOPAMINERGIC_NEURONS
Wikipathways	WP_ESTROGEN_SIGNALING_PATHWAY	23	2	0.000496925	0.0037168	PRKACA:MAPK1	http://www.gsea-msigdb.org/gsea/msigdb/human/geneset/WP_ESTROGEN_SIGNALING_PATHWAY
Wikipathways	WP_SPINAL_CORD_INJURY	112	3	0.000548338	0.00405992	RHOA:PPP3CA:MAPK1	http://www.gsea-msigdb.org/gsea/msigdb/human/geneset/WP_SPINAL_CORD_INJURY
Wikipathways	WP_S1P_RECEPTOR_SIGNAL_TRANSDUCTION	25	2	0.000588193	0.00431145	GNAI1:MAPK1	http://www.gsea-msigdb.org/gsea/msigdb/human/geneset/WP_S1P_RECEPTOR_SIGNAL_TRANSDUCTION
Wikipathways	WP_FOLLICLE_STIMULATING_HORMONE_FSH_SIGNALING_PATHWAY	26	2	0.000636643	0.00457509	PRKACA:MAPK1	http://www.gsea-msigdb.org/gsea/msigdb/human/geneset/WP_FOLLICLE_STIMULATING_HORMONE_FSH_SIGNALING_PATHWAY
Wikipathways	WP_HIPPOCAMPAL_SYNAPTOGENESIS_AND_NEUROGENESIS	26	2	0.000636643	0.00457509	CAMK4:MAPK1	http://www.gsea-msigdb.org/gsea/msigdb/human/geneset/WP_HIPPOCAMPAL_SYNAPTOGENESIS_AND_NEUROGENESIS
Wikipathways	WP_RAS_AND_BRADYKININ_PATHWAYS_IN_COVID19	29	2	0.000793196	0.00564478	RHOA:MAPK1	http://www.gsea-msigdb.org/gsea/msigdb/human/geneset/WP_RAS_AND_BRADYKININ_PATHWAYS_IN_COVID19
Wikipathways	WP_ENDOTHELIN_PATHWAYS	30	2	0.000849098	0.00598451	GNAI1:MAPK1	http://www.gsea-msigdb.org/gsea/msigdb/human/geneset/WP_ENDOTHELIN_PATHWAYS
Wikipathways	WP_REGUCALCIN_IN_PROXIMAL_TUBULE_EPITHELIAL_KIDNEY_CELLS	31	2	0.00090685	0.00627096	PPP3R1:MAPK1	http://www.gsea-msigdb.org/gsea/msigdb/human/geneset/WP_REGUCALCIN_IN_PROXIMAL_TUBULE_EPITHELIAL_KIDNEY_CELLS
Wikipathways	WP_MIRNA_REGULATION_OF_PROSTATE_CANCER_SIGNALING_PATHWAYS	31	2	0.00090685	0.00627096	KRAS:MAPK1	http://www.gsea-msigdb.org/gsea/msigdb/human/geneset/WP_MIRNA_REGULATION_OF_PROSTATE_CANCER_SIGNALING_PATHWAYS
Wikipathways	WP_HEPATOCYTE_GROWTH_FACTOR_RECEPTOR_SIGNALING	34	2	0.00109116	0.00747495	HRAS:MAPK1	http://www.gsea-msigdb.org/gsea/msigdb/human/geneset/WP_HEPATOCYTE_GROWTH_FACTOR_RECEPTOR_SIGNALING
Wikipathways	WP_2Q112_COPY_NUMBER_VARIATION_SYNDROME	35	2	0.00115626	0.0077756	RHOA:MAPK1	http://www.gsea-msigdb.org/gsea/msigdb/human/geneset/WP_2Q112_COPY_NUMBER_VARIATION_SYNDROME
Wikipathways	WP_G13_SIGNALING_PATHWAY	35	2	0.00115626	0.0077756	PPP1CB:RHOA	http://www.gsea-msigdb.org/gsea/msigdb/human/geneset/WP_G13_SIGNALING_PATHWAY
Wikipathways	WP_NONALCOHOLIC_FATTY_LIVER_DISEASE	146	3	0.00118315	0.00788407	PRKAA2:PRKAA1:PRKAG1	http://www.gsea-msigdb.org/gsea/msigdb/human/geneset/WP_NONALCOHOLIC_FATTY_LIVER_DISEASE
Wikipathways	WP_EPITHELIAL_TO_MESENCHYMAL_TRANSITION_IN_COLORECTAL_CANCER	155	3	0.00140525	0.00927972	HRAS:KRAS:MAPK1	http://www.gsea-msigdb.org/gsea/msigdb/human/geneset/WP_EPITHELIAL_TO_MESENCHYMAL_TRANSITION_IN_COLORECTAL_CANCER
Wikipathways	WP_EGFEGFR_SIGNALING_PATHWAY	158	3	0.00148471	0.00971692	HRAS:KRAS:MAPK1	http://www.gsea-msigdb.org/gsea/msigdb/human/geneset/WP_EGFEGFR_SIGNALING_PATHWAY
Wikipathways	WP_IL5_SIGNALING_PATHWAY	40	2	0.00150906	0.00978884	KRAS:MAPK1	http://www.gsea-msigdb.org/gsea/msigdb/human/geneset/WP_IL5_SIGNALING_PATHWAY
Wikipathways	WP_TRANSLATION_INHIBITORS_IN_CHRONICALLY_ACTIVATED_PDGFRA_CELLS	42	2	0.00166281	0.0105072	PRKACA:MAPK1	http://www.gsea-msigdb.org/gsea/msigdb/human/geneset/WP_TRANSLATION_INHIBITORS_IN_CHRONICALLY_ACTIVATED_PDGFRA_CELLS
Wikipathways	WP_IL2_SIGNALING_PATHWAY	42	2	0.00166281	0.0105072	HRAS:MAPK1	http://www.gsea-msigdb.org/gsea/msigdb/human/geneset/WP_IL2_SIGNALING_PATHWAY
Wikipathways	WP_VASOPRESSINREGULATED_WATER_REABSORPTION	42	2	0.00166281	0.0105072	PRKACB:PRKACA	http://www.gsea-msigdb.org/gsea/msigdb/human/geneset/WP_VASOPRESSINREGULATED_WATER_REABSORPTION
Wikipathways	WP_INTERLEUKIN11_SIGNALING_PATHWAY	43	2	0.00174238	0.0108234	HRAS:MAPK1	http://www.gsea-msigdb.org/gsea/msigdb/human/geneset/WP_INTERLEUKIN11_SIGNALING_PATHWAY
Wikipathways	WP_HEDGEHOG_SIGNALING_PATHWAY_WP4249	43	2	0.00174238	0.0108234	PRKACB:PRKACA	http://www.gsea-msigdb.org/gsea/msigdb/human/geneset/WP_HEDGEHOG_SIGNALING_PATHWAY_WP4249
Wikipathways	WP_ENDOPLASMIC_RETICULUM_STRESS_RESPONSE_IN_CORONAVIRUS_INFECTION	46	2	0.00199177	0.0122686	PPP1CB:PPP1CC	http://www.gsea-msigdb.org/gsea/msigdb/human/geneset/WP_ENDOPLASMIC_RETICULUM_STRESS_RESPONSE_IN_CORONAVIRUS_INFECTION
Wikipathways	WP_CARDIAC_HYPERTROPHIC_RESPONSE	50	2	0.00234905	0.0143488	PPP3CA:MAPK1	http://www.gsea-msigdb.org/gsea/msigdb/human/geneset/WP_CARDIAC_HYPERTROPHIC_RESPONSE
Wikipathways	WP_WNT_SIGNALING_PATHWAY	51	2	0.00244276	0.0147979	RHOA:MAPK1	http://www.gsea-msigdb.org/gsea/msigdb/human/geneset/WP_WNT_SIGNALING_PATHWAY
Wikipathways	WP_NETRINUNC5B_SIGNALING_PATHWAY	52	2	0.00253822	0.0152501	RHOA:MAPK1	http://www.gsea-msigdb.org/gsea/msigdb/human/geneset/WP_NETRINUNC5B_SIGNALING_PATHWAY
Wikipathways	WP_KIT_RECEPTOR_SIGNALING_PATHWAY	59	2	0.00325491	0.0193972	HRAS:MAPK1	http://www.gsea-msigdb.org/gsea/msigdb/human/geneset/WP_KIT_RECEPTOR_SIGNALING_PATHWAY
Wikipathways	WP_AGERAGE_PATHWAY	66	2	0.00405529	0.023972	RHOA:MAPK1	http://www.gsea-msigdb.org/gsea/msigdb/human/geneset/WP_AGERAGE_PATHWAY
Wikipathways	WP_TH17_CELL_DIFFERENTIATION_PATHWAY	67	2	0.00417636	0.0244902	PPP3CA:MAPK1	http://www.gsea-msigdb.org/gsea/msigdb/human/geneset/WP_TH17_CELL_DIFFERENTIATION_PATHWAY
Wikipathways	WP_PROLACTIN_SIGNALING_PATHWAY	75	2	0.00520469	0.0302781	HRAS:MAPK1	http://www.gsea-msigdb.org/gsea/msigdb/human/geneset/WP_PROLACTIN_SIGNALING_PATHWAY
Wikipathways	WP_IL18_SIGNALING_PATHWAY	263	3	0.00624058	0.0360185	PRKAA1:EEF2:MAPK1	http://www.gsea-msigdb.org/gsea/msigdb/human/geneset/WP_IL18_SIGNALING_PATHWAY
Wikipathways	WP_TCELL_RECEPTOR_SIGNALING_PATHWAY	87	2	0.00694234	0.0397557	HRAS:MAPK1	http://www.gsea-msigdb.org/gsea/msigdb/human/geneset/WP_TCELL_RECEPTOR_SIGNALING_PATHWAY
Wikipathways	WP_B_CELL_RECEPTOR_SIGNALING_PATHWAY	96	2	0.00839509	0.0469741	HRAS:MAPK1	http://www.gsea-msigdb.org/gsea/msigdb/human/geneset/WP_B_CELL_RECEPTOR_SIGNALING_PATHWAY
Wikipathways	WP_INTEGRINMEDIATED_CELL_ADHESION	97	2	0.00856426	0.0475576	HRAS:MAPK1	http://www.gsea-msigdb.org/gsea/msigdb/human/geneset/WP_INTEGRINMEDIATED_CELL_ADHESION
GO_mf	GOMF_PURINE_NUCLEOTIDE_BINDING	1881	17	3.16786e-11	4.54096e-08	PRKAA2:PRKACB:NRAS:CAMK1G:CAMK1:RHOA:PRKAA1:CAMK4:GNAI1:GNAQ:CAMK1D:HRAS:KRAS:PRKAG1:EEF2:PRKACA:MAPK1	http://www.gsea-msigdb.org/gsea/msigdb/human/geneset/GOMF_PURINE_NUCLEOTIDE_BINDING
GO_mf	GOMF_CAMP_DEPENDENT_PROTEIN_KINASE_ACTIVITY	6	4	5.12523e-11	4.54096e-08	PRKACB:PRKAA1:PRKAG1:PRKACA	http://www.gsea-msigdb.org/gsea/msigdb/human/geneset/GOMF_CAMP_DEPENDENT_PROTEIN_KINASE_ACTIVITY
GO_mf	GOMF_CALCIUM_DEPENDENT_PROTEIN_SERINE_THREONINE_PHOSPHATASE_ACTIVITY	7	4	1.19471e-10	5.7888e-08	PPP3R1:PPP3CA:PPP3CC:PPP3CB	http://www.gsea-msigdb.org/gsea/msigdb/human/geneset/GOMF_CALCIUM_DEPENDENT_PROTEIN_SERINE_THREONINE_PHOSPHATASE_ACTIVITY
GO_mf	GOMF_PROTEIN_SERINE_THREONINE_KINASE_ACTIVITY	408	10	1.30673e-10	5.7888e-08	PRKAA2:PRKACB:CAMK1G:CAMK1:PRKAA1:CAMK4:CAMK1D:PRKAG1:PRKACA:MAPK1	http://www.gsea-msigdb.org/gsea/msigdb/human/geneset/GOMF_PROTEIN_SERINE_THREONINE_KINASE_ACTIVITY
GO_mf	GOMF_CYCLIC_NUCLEOTIDE_DEPENDENT_PROTEIN_KINASE_ACTIVITY	8	4	2.38708e-10	7.17624e-08	PRKACB:PRKAA1:PRKAG1:PRKACA	http://www.gsea-msigdb.org/gsea/msigdb/human/geneset/GOMF_CYCLIC_NUCLEOTIDE_DEPENDENT_PROTEIN_KINASE_ACTIVITY
GO_mf	GOMF_CALMODULIN_BINDING	197	8	2.42988e-10	7.17624e-08	CAMK1G:PPP3R1:CAMK1:PPP3CA:CAMK4:PPP3CC:CAMK1D:PPP3CB	http://www.gsea-msigdb.org/gsea/msigdb/human/geneset/GOMF_CALMODULIN_BINDING
GO_mf	GOMF_AMP_ACTIVATED_PROTEIN_KINASE_ACTIVITY	9	4	4.29252e-10	1.08662e-07	PRKAA2:PRKACB:PRKAA1:PRKACA	http://www.gsea-msigdb.org/gsea/msigdb/human/geneset/GOMF_AMP_ACTIVATED_PROTEIN_KINASE_ACTIVITY
GO_mf	GOMF_PROTEIN_SERINE_KINASE_ACTIVITY	350	9	8.73718e-10	1.93529e-07	PRKAA2:PRKACB:CAMK1G:CAMK1:PRKAA1:CAMK4:CAMK1D:PRKACA:MAPK1	http://www.gsea-msigdb.org/gsea/msigdb/human/geneset/GOMF_PROTEIN_SERINE_KINASE_ACTIVITY
GO_mf	GOMF_PROTEIN_KINASE_ACTIVITY	558	10	2.71701e-09	5.34949e-07	PRKAA2:PRKACB:CAMK1G:CAMK1:PRKAA1:CAMK4:CAMK1D:PRKAG1:PRKACA:MAPK1	http://www.gsea-msigdb.org/gsea/msigdb/human/geneset/GOMF_PROTEIN_KINASE_ACTIVITY
GO_mf	GOMF_PROTEIN_SERINE_THREONINE_PHOSPHATASE_ACTIVITY	91	6	3.03429e-09	5.37677e-07	PPP1CB:PPP3R1:PPP3CA:PPP3CC:PPP3CB:PPP1CC	http://www.gsea-msigdb.org/gsea/msigdb/human/geneset/GOMF_PROTEIN_SERINE_THREONINE_PHOSPHATASE_ACTIVITY
GO_mf	GOMF_CALMODULIN_DEPENDENT_PROTEIN_PHOSPHATASE_ACTIVITY	5	3	2.66623e-08	3.99224e-06	PPP3CA:PPP3CC:PPP3CB	http://www.gsea-msigdb.org/gsea/msigdb/human/geneset/GOMF_CALMODULIN_DEPENDENT_PROTEIN_PHOSPHATASE_ACTIVITY
GO_mf	GOMF_KINASE_ACTIVITY	710	10	2.70355e-08	3.99224e-06	PRKAA2:PRKACB:CAMK1G:CAMK1:PRKAA1:CAMK4:CAMK1D:PRKAG1:PRKACA:MAPK1	http://www.gsea-msigdb.org/gsea/msigdb/human/geneset/GOMF_KINASE_ACTIVITY
GO_mf	GOMF_GDP_BINDING	70	5	4.77513e-08	6.33958e-06	NRAS:RHOA:GNAI1:HRAS:KRAS	http://www.gsea-msigdb.org/gsea/msigdb/human/geneset/GOMF_GDP_BINDING
GO_mf	GOMF_CALMODULIN_DEPENDENT_PROTEIN_KINASE_ACTIVITY	26	4	5.00869e-08	6.33958e-06	CAMK1G:CAMK1:CAMK4:CAMK1D	http://www.gsea-msigdb.org/gsea/msigdb/human/geneset/GOMF_CALMODULIN_DEPENDENT_PROTEIN_KINASE_ACTIVITY
GO_mf	GOMF_MYOSIN_PHOSPHATASE_ACTIVITY	73	5	5.90872e-08	6.98017e-06	PPP1CB:PPP3CA:PPP3CC:PPP3CB:PPP1CC	http://www.gsea-msigdb.org/gsea/msigdb/human/geneset/GOMF_MYOSIN_PHOSPHATASE_ACTIVITY
GO_mf	GOMF_PHOSPHOPROTEIN_PHOSPHATASE_ACTIVITY	165	6	1.08355e-07	1.20004e-05	PPP1CB:PPP3R1:PPP3CA:PPP3CC:PPP3CB:PPP1CC	http://www.gsea-msigdb.org/gsea/msigdb/human/geneset/GOMF_PHOSPHOPROTEIN_PHOSPHATASE_ACTIVITY
GO_mf	GOMF_TRANSFERASE_ACTIVITY_TRANSFERRING_PHOSPHORUS_CONTAINING_GROUPS	874	10	1.90053e-07	1.91583e-05	PRKAA2:PRKACB:CAMK1G:CAMK1:PRKAA1:CAMK4:CAMK1D:PRKAG1:PRKACA:MAPK1	http://www.gsea-msigdb.org/gsea/msigdb/human/geneset/GOMF_TRANSFERASE_ACTIVITY_TRANSFERRING_PHOSPHORUS_CONTAINING_GROUPS
GO_mf	GOMF_GTPASE_ACTIVITY	306	7	1.94611e-07	1.91583e-05	NRAS:RHOA:GNAI1:GNAQ:HRAS:KRAS:EEF2	http://www.gsea-msigdb.org/gsea/msigdb/human/geneset/GOMF_GTPASE_ACTIVITY
GO_mf	GOMF_G_PROTEIN_ACTIVITY	40	4	3.01998e-07	2.81653e-05	NRAS:RHOA:HRAS:KRAS	http://www.gsea-msigdb.org/gsea/msigdb/human/geneset/GOMF_G_PROTEIN_ACTIVITY
GO_mf	GOMF_GUANYL_NUCLEOTIDE_BINDING	373	7	7.39605e-07	6.5529e-05	NRAS:RHOA:GNAI1:GNAQ:HRAS:KRAS:EEF2	http://www.gsea-msigdb.org/gsea/msigdb/human/geneset/GOMF_GUANYL_NUCLEOTIDE_BINDING
GO_mf	GOMF_PHOSPHATASE_ACTIVITY	262	6	1.63646e-06	0.000138086	PPP1CB:PPP3R1:PPP3CA:PPP3CC:PPP3CB:PPP1CC	http://www.gsea-msigdb.org/gsea/msigdb/human/geneset/GOMF_PHOSPHATASE_ACTIVITY
GO_mf	GOMF_PHOSPHORIC_ESTER_HYDROLASE_ACTIVITY	350	6	8.66542e-06	0.000697961	PPP1CB:PPP3R1:PPP3CA:PPP3CC:PPP3CB:PPP1CC	http://www.gsea-msigdb.org/gsea/msigdb/human/geneset/GOMF_PHOSPHORIC_ESTER_HYDROLASE_ACTIVITY
GO_mf	GOMF_MOLECULAR_FUNCTION_REGULATOR_ACTIVITY	1855	11	2.53154e-05	0.00195038	CALML6:NRAS:CALM2:PPP3R1:RHOA:PPP3CA:GNAQ:HRAS:KRAS:PRKAG1:CALM1:CALML4:CALM3	http://www.gsea-msigdb.org/gsea/msigdb/human/geneset/GOMF_MOLECULAR_FUNCTION_REGULATOR_ACTIVITY
GO_mf	GOMF_CALCIUM_ION_BINDING	659	7	3.10384e-05	0.00229167	CALML6:CALM2:PPP3R1:PPP3CA:PPP3CB:CALM1:CALML4:CALM3:MYL9	http://www.gsea-msigdb.org/gsea/msigdb/human/geneset/GOMF_CALCIUM_ION_BINDING
GO_mf	GOMF_PROTEIN_SERINE_THREONINE_TYROSINE_KINASE_ACTIVITY	44	3	3.40124e-05	0.0023432	PRKAA2:PRKACA:MAPK1	http://www.gsea-msigdb.org/gsea/msigdb/human/geneset/GOMF_PROTEIN_SERINE_THREONINE_TYROSINE_KINASE_ACTIVITY
GO_mf	GOMF_ADENYL_NUCLEOTIDE_BINDING	1556	10	3.43811e-05	0.0023432	PRKAA2:PRKACB:CAMK1G:CAMK1:PRKAA1:CAMK4:CAMK1D:PRKAG1:PRKACA:MAPK1	http://www.gsea-msigdb.org/gsea/msigdb/human/geneset/GOMF_ADENYL_NUCLEOTIDE_BINDING
GO_mf	GOMF_HYDROLASE_ACTIVITY_ACTING_ON_ACID_ANHYDRIDES	717	7	5.31368e-05	0.00348735	NRAS:RHOA:GNAI1:GNAQ:HRAS:KRAS:EEF2	http://www.gsea-msigdb.org/gsea/msigdb/human/geneset/GOMF_HYDROLASE_ACTIVITY_ACTING_ON_ACID_ANHYDRIDES
GO_mf	GOMF_HISTONE_SERINE_KINASE_ACTIVITY	8	2	5.57344e-05	0.00352719	PRKAA2:PRKAA1	http://www.gsea-msigdb.org/gsea/msigdb/human/geneset/GOMF_HISTONE_SERINE_KINASE_ACTIVITY
GO_mf	GOMF_PROTEIN_SERINE_THREONINE_KINASE_ACTIVATOR_ACTIVITY	68	3	0.000125772	0.00768508	CALM2:HRAS:KRAS:CALM1:CALM3	http://www.gsea-msigdb.org/gsea/msigdb/human/geneset/GOMF_PROTEIN_SERINE_THREONINE_KINASE_ACTIVATOR_ACTIVITY
GO_mf	GOMF_PHOSPHATASE_BINDING	185	4	0.000135357	0.00799511	PPP3R1:PPP3CB:PPP1CC:MAPK1	http://www.gsea-msigdb.org/gsea/msigdb/human/geneset/GOMF_PHOSPHATASE_BINDING
GO_mf	GOMF_ENZYME_REGULATOR_ACTIVITY	1147	8	0.000150261	0.00858912	CALML6:CALM2:PPP3R1:GNAQ:HRAS:KRAS:PRKAG1:CALM1:CALML4:CALM3	http://www.gsea-msigdb.org/gsea/msigdb/human/geneset/GOMF_ENZYME_REGULATOR_ACTIVITY
GO_mf	GOMF_KINASE_REGULATOR_ACTIVITY	200	4	0.000182632	0.0101133	CALM2:HRAS:KRAS:PRKAG1:CALM1:CALM3	http://www.gsea-msigdb.org/gsea/msigdb/human/geneset/GOMF_KINASE_REGULATOR_ACTIVITY
GO_mf	GOMF_PROTEIN_CONTAINING_COMPLEX_BINDING	1231	8	0.000244786	0.0131443	NRAS:PPP3CA:PRKAA1:GNAI1:GNAQ:KRAS:PPP1CC:EEF2	http://www.gsea-msigdb.org/gsea/msigdb/human/geneset/GOMF_PROTEIN_CONTAINING_COMPLEX_BINDING
GO_mf	GOMF_CYCLOSPORIN_A_BINDING	18	2	0.000301851	0.0157318	PPP3R1:PPP3CA	http://www.gsea-msigdb.org/gsea/msigdb/human/geneset/GOMF_CYCLOSPORIN_A_BINDING
GO_mf	GOMF_HISTONE_KINASE_ACTIVITY	21	2	0.000413202	0.0209198	PRKAA2:PRKAA1	http://www.gsea-msigdb.org/gsea/msigdb/human/geneset/GOMF_HISTONE_KINASE_ACTIVITY
GO_mf	GOMF_G_PROTEIN_BETA_GAMMA_SUBUNIT_COMPLEX_BINDING	22	2	0.000454118	0.0223527	GNAI1:GNAQ	http://www.gsea-msigdb.org/gsea/msigdb/human/geneset/GOMF_G_PROTEIN_BETA_GAMMA_SUBUNIT_COMPLEX_BINDING
GO_mf	GOMF_HYDROLASE_ACTIVITY_ACTING_ON_ESTER_BONDS	721	6	0.000471624	0.022587	PPP1CB:PPP3R1:PPP3CA:PPP3CC:PPP3CB:PPP1CC	http://www.gsea-msigdb.org/gsea/msigdb/human/geneset/GOMF_HYDROLASE_ACTIVITY_ACTING_ON_ESTER_BONDS
GO_mf	GOMF_KINASE_BINDING	725	6	0.000485693	0.0226486	PPP1CB:CALM2:PRKAG1:PPP1CC:CALM1:EEF2:PRKACA:CALM3	http://www.gsea-msigdb.org/gsea/msigdb/human/geneset/GOMF_KINASE_BINDING
GO_mf	GOMF_PROTEIN_MEMBRANE_ADAPTOR_ACTIVITY	31	2	0.00090685	0.0409153	HRAS:KRAS	http://www.gsea-msigdb.org/gsea/msigdb/human/geneset/GOMF_PROTEIN_MEMBRANE_ADAPTOR_ACTIVITY
GO_mf	GOMF_KINASE_ACTIVATOR_ACTIVITY	134	3	0.000923596	0.0409153	CALM2:HRAS:KRAS:CALM1:CALM3	http://www.gsea-msigdb.org/gsea/msigdb/human/geneset/GOMF_KINASE_ACTIVATOR_ACTIVITY
Curated_gene_sets	KEGG_LONG_TERM_POTENTIATION	68	16	1.70877e-33	1.10985e-29	CALML6:PRKACB:NRAS:PPP1CB:CALM2:PPP3R1:PPP3CA:CAMK4:PPP3CC:GNAQ:PPP3CB:HRAS:KRAS:PPP1CC:CALM1:PRKACA:CALM3:MAPK1	http://www.gsea-msigdb.org/gsea/msigdb/human/geneset/KEGG_LONG_TERM_POTENTIATION
Curated_gene_sets	KEGG_INSULIN_SIGNALING_PATHWAY	134	13	1.30561e-21	4.23998e-18	CALML6:PRKAA2:PRKACB:NRAS:PPP1CB:CALM2:PRKAA1:HRAS:KRAS:PRKAG1:PPP1CC:CALM1:PRKACA:CALM3:MAPK1	http://www.gsea-msigdb.org/gsea/msigdb/human/geneset/KEGG_INSULIN_SIGNALING_PATHWAY
Curated_gene_sets	BIOCARTA_NFAT_PATHWAY	49	10	4.59554e-20	9.94935e-17	PRKACB:CAMK1G:CALM2:CAMK1:PPP3CA:CAMK4:PPP3CC:PPP3CB:HRAS:CALM1:CALM3:MAPK1	http://www.gsea-msigdb.org/gsea/msigdb/human/geneset/BIOCARTA_NFAT_PATHWAY
Curated_gene_sets	REACTOME_ACTIVATION_OF_NMDA_RECEPTORS_AND_POSTSYNAPTIC_EVENTS	87	11	1.38372e-19	2.24682e-16	PRKAA2:PRKACB:NRAS:CAMK1:PRKAA1:CAMK4:HRAS:KRAS:PRKAG1:PRKACA:MAPK1	http://www.gsea-msigdb.org/gsea/msigdb/human/geneset/REACTOME_ACTIVATION_OF_NMDA_RECEPTORS_AND_POSTSYNAPTIC_EVENTS
Curated_gene_sets	KEGG_OOCYTE_MEIOSIS	109	11	1.86334e-18	2.42048e-15	CALML6:PRKACB:PPP1CB:CALM2:PPP3R1:PPP3CA:PPP3CC:PPP3CB:PPP1CC:CALM1:PRKACA:CALM3:MAPK1	http://www.gsea-msigdb.org/gsea/msigdb/human/geneset/KEGG_OOCYTE_MEIOSIS
Curated_gene_sets	BIOCARTA_PGC1A_PATHWAY	13	7	9.45499e-18	1.0235e-14	CAMK1G:CALM2:CAMK1:PPP3CA:CAMK4:PPP3CC:PPP3CB:CALM1:CALM3	http://www.gsea-msigdb.org/gsea/msigdb/human/geneset/BIOCARTA_PGC1A_PATHWAY
Curated_gene_sets	REACTOME_NEUROTRANSMITTER_RECEPTORS_AND_POSTSYNAPTIC_SIGNAL_TRANSMISSION	190	12	1.27301e-17	1.18117e-14	PRKAA2:PRKACB:NRAS:CAMK1:PRKAA1:CAMK4:GNAI1:HRAS:KRAS:PRKAG1:PRKACA:MAPK1	http://www.gsea-msigdb.org/gsea/msigdb/human/geneset/REACTOME_NEUROTRANSMITTER_RECEPTORS_AND_POSTSYNAPTIC_SIGNAL_TRANSMISSION
Curated_gene_sets	WP_G_PROTEIN_SIGNALING_PATHWAYS	88	10	2.44392e-17	1.76369e-14	PRKACB:NRAS:RHOA:PPP3CA:GNAI1:PPP3CC:GNAQ:HRAS:KRAS:PRKACA	http://www.gsea-msigdb.org/gsea/msigdb/human/geneset/WP_G_PROTEIN_SIGNALING_PATHWAYS
Curated_gene_sets	REACTOME_OPIOID_SIGNALLING	88	10	2.44392e-17	1.76369e-14	PRKACB:PPP3R1:PPP3CA:CAMK4:GNAI1:PPP3CC:GNAQ:PPP3CB:PRKACA:MAPK1	http://www.gsea-msigdb.org/gsea/msigdb/human/geneset/REACTOME_OPIOID_SIGNALLING
Curated_gene_sets	BIOCARTA_FMLP_PATHWAY	31	8	4.57324e-17	2.97032e-14	CAMK1G:CALM2:CAMK1:PPP3CA:PPP3CC:PPP3CB:HRAS:CALM1:CALM3:MAPK1	http://www.gsea-msigdb.org/gsea/msigdb/human/geneset/BIOCARTA_FMLP_PATHWAY
Curated_gene_sets	KEGG_MELANOGENESIS	98	10	7.52073e-17	4.44065e-14	CALML6:PRKACB:NRAS:CALM2:GNAI1:GNAQ:HRAS:KRAS:CALM1:PRKACA:CALM3:MAPK1	http://www.gsea-msigdb.org/gsea/msigdb/human/geneset/KEGG_MELANOGENESIS
Curated_gene_sets	KEGG_VASCULAR_SMOOTH_MUSCLE_CONTRACTION	110	10	2.49338e-16	1.34954e-13	CALML6:PRKACB:PPP1CB:CALM2:RHOA:GNAQ:PPP1CC:CALM1:PRKACA:CALM3:MYL9:MAPK1	http://www.gsea-msigdb.org/gsea/msigdb/human/geneset/KEGG_VASCULAR_SMOOTH_MUSCLE_CONTRACTION
Curated_gene_sets	REACTOME_TRANSMISSION_ACROSS_CHEMICAL_SYNAPSES	251	12	3.75061e-16	1.87386e-13	PRKAA2:PRKACB:NRAS:CAMK1:PRKAA1:CAMK4:GNAI1:HRAS:KRAS:PRKAG1:PRKACA:MAPK1	http://www.gsea-msigdb.org/gsea/msigdb/human/geneset/REACTOME_TRANSMISSION_ACROSS_CHEMICAL_SYNAPSES
Curated_gene_sets	WP_ALZHEIMERS_DISEASE	254	12	4.3295e-16	1.96578e-13	CALML6:NRAS:CALM2:PPP3R1:PPP3CA:PPP3CC:GNAQ:PPP3CB:HRAS:KRAS:CALM1:CALML4:CALM3:MAPK1	http://www.gsea-msigdb.org/gsea/msigdb/human/geneset/WP_ALZHEIMERS_DISEASE
Curated_gene_sets	WP_ALZHEIMERS_DISEASE_AND_MIRNA_EFFECTS	255	12	4.53991e-16	1.96578e-13	CALML6:NRAS:CALM2:PPP3R1:PPP3CA:PPP3CC:GNAQ:PPP3CB:HRAS:KRAS:CALM1:CALML4:CALM3:MAPK1	http://www.gsea-msigdb.org/gsea/msigdb/human/geneset/WP_ALZHEIMERS_DISEASE_AND_MIRNA_EFFECTS
Curated_gene_sets	WP_RENINANGIOTENSINALDOSTERONE_SYSTEM_RAAS	41	8	5.48929e-16	2.22831e-13	CALML6:CAMK1G:CALM2:CAMK1:CAMK4:GNAQ:CAMK1D:CALM1:CALML4:CALM3	http://www.gsea-msigdb.org/gsea/msigdb/human/geneset/WP_RENINANGIOTENSINALDOSTERONE_SYSTEM_RAAS
Curated_gene_sets	KEGG_AXON_GUIDANCE	127	10	1.09626e-15	4.18837e-13	NRAS:PPP3R1:RHOA:PPP3CA:GNAI1:PPP3CC:PPP3CB:HRAS:KRAS:MAPK1	http://www.gsea-msigdb.org/gsea/msigdb/human/geneset/KEGG_AXON_GUIDANCE
Curated_gene_sets	WP_ENERGY_METABOLISM	47	8	1.7968e-15	6.48347e-13	PRKAA2:PPP3R1:PPP3CA:PRKAA1:CAMK4:PPP3CC:PPP3CB:PRKAG1	http://www.gsea-msigdb.org/gsea/msigdb/human/geneset/WP_ENERGY_METABOLISM
Curated_gene_sets	WP_SYNAPTIC_SIGNALING_PATHWAYS_ASSOCIATED_WITH_AUTISM_SPECTRUM_DISORDER	49	8	2.57223e-15	8.79295e-13	PRKAA2:NRAS:PRKAA1:CAMK4:HRAS:KRAS:PRKAG1:MAPK1	http://www.gsea-msigdb.org/gsea/msigdb/human/geneset/WP_SYNAPTIC_SIGNALING_PATHWAYS_ASSOCIATED_WITH_AUTISM_SPECTRUM_DISORDER
Curated_gene_sets	BIOCARTA_GPCR_PATHWAY	28	7	6.43303e-15	2.08913e-12	PRKACB:CALM2:PPP3CA:PPP3CC:GNAQ:PPP3CB:HRAS:CALM1:CALM3	http://www.gsea-msigdb.org/gsea/msigdb/human/geneset/BIOCARTA_GPCR_PATHWAY
Curated_gene_sets	KEGG_GNRH_SIGNALING_PATHWAY	97	9	7.95371e-15	2.45997e-12	CALML6:PRKACB:NRAS:CALM2:GNAQ:HRAS:KRAS:CALM1:PRKACA:CALM3:MAPK1	http://www.gsea-msigdb.org/gsea/msigdb/human/geneset/KEGG_GNRH_SIGNALING_PATHWAY
Curated_gene_sets	KEGG_T_CELL_RECEPTOR_SIGNALING_PATHWAY	105	9	1.66083e-14	4.90323e-12	NRAS:PPP3R1:RHOA:PPP3CA:PPP3CC:PPP3CB:HRAS:KRAS:MAPK1	http://www.gsea-msigdb.org/gsea/msigdb/human/geneset/KEGG_T_CELL_RECEPTOR_SIGNALING_PATHWAY
Curated_gene_sets	KEGG_CALCIUM_SIGNALING_PATHWAY	173	10	2.56165e-14	7.23387e-12	CALML6:PRKACB:CALM2:PPP3R1:PPP3CA:CAMK4:PPP3CC:GNAQ:PPP3CB:CALM1:PRKACA:CALM3	http://www.gsea-msigdb.org/gsea/msigdb/human/geneset/KEGG_CALCIUM_SIGNALING_PATHWAY
Curated_gene_sets	WP_RAS_SIGNALING	178	10	3.41779e-14	9.24939e-12	CALML6:PRKACB:NRAS:CALM2:RHOA:HRAS:KRAS:CALM1:CALML4:PRKACA:CALM3:MAPK1	http://www.gsea-msigdb.org/gsea/msigdb/human/geneset/WP_RAS_SIGNALING
Curated_gene_sets	REACTOME_NEURONAL_SYSTEM	390	12	7.36621e-14	1.91374e-11	PRKAA2:PRKACB:NRAS:CAMK1:PRKAA1:CAMK4:GNAI1:HRAS:KRAS:PRKAG1:PRKACA:MAPK1	http://www.gsea-msigdb.org/gsea/msigdb/human/geneset/REACTOME_NEURONAL_SYSTEM
Curated_gene_sets	KEGG_B_CELL_RECEPTOR_SIGNALING_PATHWAY	74	8	8.40411e-14	2.09941e-11	NRAS:PPP3R1:PPP3CA:PPP3CC:PPP3CB:HRAS:KRAS:MAPK1	http://www.gsea-msigdb.org/gsea/msigdb/human/geneset/KEGG_B_CELL_RECEPTOR_SIGNALING_PATHWAY
Curated_gene_sets	REACTOME_SIGNALING_BY_GPCR	688	14	9.21283e-14	2.18025e-11	PRKACB:NRAS:PPP3R1:RHOA:PPP3CA:CAMK4:GNAI1:PPP3CC:GNAQ:PPP3CB:HRAS:KRAS:PRKACA:MAPK1	http://www.gsea-msigdb.org/gsea/msigdb/human/geneset/REACTOME_SIGNALING_BY_GPCR
Curated_gene_sets	KEGG_VEGF_SIGNALING_PATHWAY	75	8	9.39907e-14	2.18025e-11	NRAS:PPP3R1:PPP3CA:PPP3CC:PPP3CB:HRAS:KRAS:MAPK1	http://www.gsea-msigdb.org/gsea/msigdb/human/geneset/KEGG_VEGF_SIGNALING_PATHWAY
Curated_gene_sets	WP_COMMON_PATHWAYS_UNDERLYING_DRUG_ADDICTION	40	7	1.00161e-13	2.24327e-11	PRKACB:PPP1CB:CAMK4:GNAI1:PPP1CC:PRKACA:MAPK1	http://www.gsea-msigdb.org/gsea/msigdb/human/geneset/WP_COMMON_PATHWAYS_UNDERLYING_DRUG_ADDICTION
Curated_gene_sets	KEGG_GAP_JUNCTION	87	8	3.22025e-13	6.97184e-11	PRKACB:NRAS:GNAI1:GNAQ:HRAS:KRAS:PRKACA:MAPK1	http://www.gsea-msigdb.org/gsea/msigdb/human/geneset/KEGG_GAP_JUNCTION
Curated_gene_sets	REACTOME_DARPP_32_EVENTS	22	6	3.62986e-13	7.60514e-11	PRKACB:PPP3R1:PPP3CA:PPP3CC:PPP3CB:PRKACA	http://www.gsea-msigdb.org/gsea/msigdb/human/geneset/REACTOME_DARPP_32_EVENTS
Curated_gene_sets	BIOCARTA_HDAC_PATHWAY	23	6	4.90627e-13	9.95819e-11	CAMK1G:CALM2:CAMK1:PPP3CA:PPP3CC:PPP3CB:CALM1:CALM3	http://www.gsea-msigdb.org/gsea/msigdb/human/geneset/BIOCARTA_HDAC_PATHWAY
Curated_gene_sets	WP_MAPK_SIGNALING_PATHWAY	235	10	5.58603e-13	1.09943e-10	PRKACB:NRAS:PPP3R1:PPP3CA:PPP3CC:PPP3CB:HRAS:KRAS:PRKACA:MAPK1	http://www.gsea-msigdb.org/gsea/msigdb/human/geneset/WP_MAPK_SIGNALING_PATHWAY
Curated_gene_sets	BIOCARTA_VIP_PATHWAY	24	6	6.5354e-13	1.24845e-10	PRKACB:CALM2:PPP3CA:PPP3CC:GNAQ:PPP3CB:CALM1:CALM3	http://www.gsea-msigdb.org/gsea/msigdb/human/geneset/BIOCARTA_VIP_PATHWAY
Curated_gene_sets	KEGG_MAPK_SIGNALING_PATHWAY	256	10	1.31287e-12	2.4363e-10	PRKACB:NRAS:PPP3R1:PPP3CA:PPP3CC:PPP3CB:HRAS:KRAS:PRKACA:MAPK1	http://www.gsea-msigdb.org/gsea/msigdb/human/geneset/KEGG_MAPK_SIGNALING_PATHWAY
Curated_gene_sets	WP_THERMOGENESIS	106	8	1.63365e-12	2.94737e-10	PRKAA2:PRKACB:NRAS:PRKAA1:HRAS:KRAS:PRKAG1:PRKACA	http://www.gsea-msigdb.org/gsea/msigdb/human/geneset/WP_THERMOGENESIS
Curated_gene_sets	PID_CD8_TCR_DOWNSTREAM_PATHWAY	64	7	3.26328e-12	5.72837e-10	NRAS:PPP3R1:PPP3CA:PPP3CB:HRAS:KRAS:MAPK1	http://www.gsea-msigdb.org/gsea/msigdb/human/geneset/PID_CD8_TCR_DOWNSTREAM_PATHWAY
Curated_gene_sets	WP_MELANOMA	65	7	3.65369e-12	6.24493e-10	CALML6:NRAS:CALM2:HRAS:KRAS:CALM1:CALML4:CALM3:MAPK1	http://www.gsea-msigdb.org/gsea/msigdb/human/geneset/WP_MELANOMA
Curated_gene_sets	KEGG_NEUROTROPHIN_SIGNALING_PATHWAY	122	8	5.14087e-12	8.56153e-10	CALML6:NRAS:CALM2:RHOA:CAMK4:HRAS:KRAS:CALM1:CALM3:MAPK1	http://www.gsea-msigdb.org/gsea/msigdb/human/geneset/KEGG_NEUROTROPHIN_SIGNALING_PATHWAY
Curated_gene_sets	REACTOME_G_ALPHA_I_SIGNALLING_EVENTS	307	10	7.97404e-12	1.281e-09	PRKACB:PPP3R1:PPP3CA:CAMK4:GNAI1:PPP3CC:GNAQ:PPP3CB:PRKACA:MAPK1	http://www.gsea-msigdb.org/gsea/msigdb/human/geneset/REACTOME_G_ALPHA_I_SIGNALLING_EVENTS
Curated_gene_sets	KEGG_NATURAL_KILLER_CELL_MEDIATED_CYTOTOXICITY	129	8	8.08639e-12	1.281e-09	NRAS:PPP3R1:PPP3CA:PPP3CC:PPP3CB:HRAS:KRAS:MAPK1	http://www.gsea-msigdb.org/gsea/msigdb/human/geneset/KEGG_NATURAL_KILLER_CELL_MEDIATED_CYTOTOXICITY
Curated_gene_sets	PID_GMCSF_PATHWAY	36	6	9.34903e-12	1.44576e-09	PRKACB:NRAS:HRAS:KRAS:PRKACA:MAPK1	http://www.gsea-msigdb.org/gsea/msigdb/human/geneset/PID_GMCSF_PATHWAY
Curated_gene_sets	REACTOME_C_TYPE_LECTIN_RECEPTORS_CLRS	133	8	1.03568e-11	1.56435e-09	PRKACB:NRAS:PPP3R1:PPP3CA:PPP3CB:HRAS:KRAS:PRKACA	http://www.gsea-msigdb.org/gsea/msigdb/human/geneset/REACTOME_C_TYPE_LECTIN_RECEPTORS_CLRS
Curated_gene_sets	BIOCARTA_FCER1_PATHWAY	37	6	1.11478e-11	1.64557e-09	CALM2:PPP3CA:PPP3CC:PPP3CB:HRAS:CALM1:CALM3:MAPK1	http://www.gsea-msigdb.org/gsea/msigdb/human/geneset/BIOCARTA_FCER1_PATHWAY
Curated_gene_sets	REACTOME_ESTROGEN_STIMULATED_SIGNALING_THROUGH_PRKCZ	5	4	1.71009e-11	2.46823e-09	NRAS:HRAS:KRAS:MAPK1	http://www.gsea-msigdb.org/gsea/msigdb/human/geneset/REACTOME_ESTROGEN_STIMULATED_SIGNALING_THROUGH_PRKCZ
Curated_gene_sets	BIOCARTA_CALCINEURIN_PATHWAY	16	5	1.81703e-11	2.53619e-09	CALM2:PPP3CA:PPP3CC:GNAQ:PPP3CB:CALM1:CALM3	http://www.gsea-msigdb.org/gsea/msigdb/human/geneset/BIOCARTA_CALCINEURIN_PATHWAY
Curated_gene_sets	PID_ER_NONGENOMIC_PATHWAY	40	6	1.83527e-11	2.53619e-09	NRAS:RHOA:GNAI1:GNAQ:HRAS:KRAS	http://www.gsea-msigdb.org/gsea/msigdb/human/geneset/PID_ER_NONGENOMIC_PATHWAY
Curated_gene_sets	KEGG_ALZHEIMERS_DISEASE	152	8	3.04455e-11	4.11966e-09	CALML6:CALM2:PPP3R1:PPP3CA:PPP3CC:GNAQ:PPP3CB:CALM1:CALM3:MAPK1	http://www.gsea-msigdb.org/gsea/msigdb/human/geneset/KEGG_ALZHEIMERS_DISEASE
Curated_gene_sets	PID_ERBB2_ERBB3_PATHWAY	44	6	3.36222e-11	4.45665e-09	NRAS:PPP3CB:HRAS:KRAS:PRKACA:MAPK1	http://www.gsea-msigdb.org/gsea/msigdb/human/geneset/PID_ERBB2_ERBB3_PATHWAY
Curated_gene_sets	BIOCARTA_NOS1_PATHWAY	19	5	4.82289e-11	6.26494e-09	PRKACB:CALM2:PPP3CA:PPP3CC:PPP3CB:CALM1:CALM3	http://www.gsea-msigdb.org/gsea/msigdb/human/geneset/BIOCARTA_NOS1_PATHWAY
Curated_gene_sets	WP_SEROTONIN_RECEPTOR_2_AND_ELKSRFGATA4_SIGNALING	20	5	6.42423e-11	8.18144e-09	NRAS:GNAQ:HRAS:KRAS:MAPK1	http://www.gsea-msigdb.org/gsea/msigdb/human/geneset/WP_SEROTONIN_RECEPTOR_2_AND_ELKSRFGATA4_SIGNALING
Curated_gene_sets	WP_HIPPO_SIGNALING_REGULATION_PATHWAYS	98	7	7.03932e-11	8.79238e-09	PRKAA2:PRKACB:RHOA:PRKAA1:GNAQ:PRKAG1:PRKACA	http://www.gsea-msigdb.org/gsea/msigdb/human/geneset/WP_HIPPO_SIGNALING_REGULATION_PATHWAYS
Curated_gene_sets	REACTOME_CD209_DC_SIGN_SIGNALING	21	5	8.42354e-11	1.03228e-08	PRKACB:NRAS:HRAS:KRAS:PRKACA	http://www.gsea-msigdb.org/gsea/msigdb/human/geneset/REACTOME_CD209_DC_SIGN_SIGNALING
Curated_gene_sets	REACTOME_G_PROTEIN_MEDIATED_EVENTS	53	6	1.08403e-10	1.30384e-08	PRKACB:CAMK4:GNAI1:GNAQ:PRKACA:MAPK1	http://www.gsea-msigdb.org/gsea/msigdb/human/geneset/REACTOME_G_PROTEIN_MEDIATED_EVENTS
Curated_gene_sets	BIOCARTA_CACAM_PATHWAY	7	4	1.19471e-10	1.41085e-08	CAMK1G:CALM2:CAMK1:CAMK4:CALM1:CALM3	http://www.gsea-msigdb.org/gsea/msigdb/human/geneset/BIOCARTA_CACAM_PATHWAY
Curated_gene_sets	PID_SHP2_PATHWAY	56	6	1.5287e-10	1.75087e-08	NRAS:RHOA:GNAI1:HRAS:KRAS:PRKACA	http://www.gsea-msigdb.org/gsea/msigdb/human/geneset/PID_SHP2_PATHWAY
Curated_gene_sets	KEGG_CHEMOKINE_SIGNALING_PATHWAY	186	8	1.53656e-10	1.75087e-08	PRKACB:NRAS:RHOA:GNAI1:HRAS:KRAS:PRKACA:MAPK1	http://www.gsea-msigdb.org/gsea/msigdb/human/geneset/KEGG_CHEMOKINE_SIGNALING_PATHWAY
Curated_gene_sets	WP_HIPPOMERLIN_SIGNALING_DYSREGULATION	118	7	2.63279e-10	2.94827e-08	PRKACB:NRAS:PPP1CB:HRAS:KRAS:PPP1CC:PRKACA	http://www.gsea-msigdb.org/gsea/msigdb/human/geneset/WP_HIPPOMERLIN_SIGNALING_DYSREGULATION
Curated_gene_sets	KEGG_GLIOMA	63	6	3.17756e-10	3.49801e-08	CALML6:NRAS:CALM2:HRAS:KRAS:CALM1:CALM3:MAPK1	http://www.gsea-msigdb.org/gsea/msigdb/human/geneset/KEGG_GLIOMA
Curated_gene_sets	KEGG_REGULATION_OF_ACTIN_CYTOSKELETON	206	8	3.46741e-10	3.72973e-08	NRAS:PPP1CB:RHOA:HRAS:KRAS:PPP1CC:MYL9:MAPK1	http://www.gsea-msigdb.org/gsea/msigdb/human/geneset/KEGG_REGULATION_OF_ACTIN_CYTOSKELETON
Curated_gene_sets	PID_MTOR_4PATHWAY	64	6	3.5029e-10	3.72973e-08	NRAS:RHOA:HRAS:KRAS:EEF2:MAPK1	http://www.gsea-msigdb.org/gsea/msigdb/human/geneset/PID_MTOR_4PATHWAY
Curated_gene_sets	PID_VEGFR1_2_PATHWAY	65	6	3.85541e-10	4.03885e-08	PRKAA2:RHOA:PRKAA1:PRKAG1:PRKACA:MAPK1	http://www.gsea-msigdb.org/gsea/msigdb/human/geneset/PID_VEGFR1_2_PATHWAY
Curated_gene_sets	REACTOME_FC_EPSILON_RECEPTOR_FCERI_SIGNALING	127	7	4.42464e-10	4.56159e-08	NRAS:PPP3R1:PPP3CA:PPP3CB:HRAS:KRAS:MAPK1	http://www.gsea-msigdb.org/gsea/msigdb/human/geneset/REACTOME_FC_EPSILON_RECEPTOR_FCERI_SIGNALING
Curated_gene_sets	WP_LIPID_METABOLISM_PATHWAY	29	5	4.87752e-10	4.94992e-08	PRKAA2:PRKACB:PRKAA1:PRKAG1:PRKACA	http://www.gsea-msigdb.org/gsea/msigdb/human/geneset/WP_LIPID_METABOLISM_PATHWAY
Curated_gene_sets	KEGG_LONG_TERM_DEPRESSION	68	6	5.09414e-10	5.09022e-08	NRAS:GNAI1:GNAQ:HRAS:KRAS:MAPK1	http://www.gsea-msigdb.org/gsea/msigdb/human/geneset/KEGG_LONG_TERM_DEPRESSION
Curated_gene_sets	BIOCARTA_BCR_PATHWAY	31	5	6.96494e-10	6.85413e-08	CALM2:PPP3CA:PPP3CC:PPP3CB:HRAS:CALM1:CALM3	http://www.gsea-msigdb.org/gsea/msigdb/human/geneset/BIOCARTA_BCR_PATHWAY
Curated_gene_sets	WP_BRAINDERIVED_NEUROTROPHIC_FACTOR_BDNF_SIGNALING_PATHWAY	141	7	9.23522e-10	8.95265e-08	PRKAA2:CAMK1:PRKAA1:CAMK4:HRAS:EEF2:MAPK1	http://www.gsea-msigdb.org/gsea/msigdb/human/geneset/WP_BRAINDERIVED_NEUROTROPHIC_FACTOR_BDNF_SIGNALING_PATHWAY
Curated_gene_sets	REACTOME_RAF_ACTIVATION	33	5	9.70975e-10	9.27424e-08	NRAS:PPP1CB:HRAS:KRAS:PPP1CC	http://www.gsea-msigdb.org/gsea/msigdb/human/geneset/REACTOME_RAF_ACTIVATION
Curated_gene_sets	REACTOME_DOWNSTREAM_SIGNALING_EVENTS_OF_B_CELL_RECEPTOR_BCR	77	6	1.09395e-09	1.02974e-07	NRAS:PPP3R1:PPP3CA:PPP3CB:HRAS:KRAS	http://www.gsea-msigdb.org/gsea/msigdb/human/geneset/REACTOME_DOWNSTREAM_SIGNALING_EVENTS_OF_B_CELL_RECEPTOR_BCR
Curated_gene_sets	WP_CALCIUM_REGULATION_IN_CARDIAC_CELLS	147	7	1.23711e-09	1.14786e-07	PRKACB:CALM2:CAMK1:CAMK4:GNAI1:GNAQ:CALM1:PRKACA:CALM3	http://www.gsea-msigdb.org/gsea/msigdb/human/geneset/WP_CALCIUM_REGULATION_IN_CARDIAC_CELLS
Curated_gene_sets	REACTOME_ONCOGENIC_MAPK_SIGNALING	79	6	1.28004e-09	1.17028e-07	NRAS:PPP1CB:HRAS:KRAS:PPP1CC:MAPK1	http://www.gsea-msigdb.org/gsea/msigdb/human/geneset/REACTOME_ONCOGENIC_MAPK_SIGNALING
Curated_gene_sets	KEGG_WNT_SIGNALING_PATHWAY	148	7	1.29731e-09	1.17028e-07	PRKACB:PPP3R1:RHOA:PPP3CA:PPP3CC:PPP3CB:PRKACA	http://www.gsea-msigdb.org/gsea/msigdb/human/geneset/KEGG_WNT_SIGNALING_PATHWAY
Curated_gene_sets	PID_ERBB1_RECEPTOR_PROXIMAL_PATHWAY	35	5	1.32552e-09	1.17935e-07	NRAS:GNAI1:HRAS:KRAS:MAPK1	http://www.gsea-msigdb.org/gsea/msigdb/human/geneset/PID_ERBB1_RECEPTOR_PROXIMAL_PATHWAY
Curated_gene_sets	KEGG_APOPTOSIS	86	6	2.15055e-09	1.88755e-07	PRKACB:PPP3R1:PPP3CA:PPP3CC:PPP3CB:PRKACA	http://www.gsea-msigdb.org/gsea/msigdb/human/geneset/KEGG_APOPTOSIS
Curated_gene_sets	PID_CXCR3_PATHWAY	41	5	3.04195e-09	2.63433e-07	NRAS:GNAI1:HRAS:KRAS:MAPK1	http://www.gsea-msigdb.org/gsea/msigdb/human/geneset/PID_CXCR3_PATHWAY
Curated_gene_sets	PID_TCR_RAS_PATHWAY	14	4	3.39345e-09	2.8257e-07	NRAS:HRAS:KRAS:MAPK1	http://www.gsea-msigdb.org/gsea/msigdb/human/geneset/PID_TCR_RAS_PATHWAY
Curated_gene_sets	BIOCARTA_NDKDYNAMIN_PATHWAY	14	4	3.39345e-09	2.8257e-07	CALM2:PPP3CA:PPP3CC:PPP3CB:CALM1:CALM3	http://www.gsea-msigdb.org/gsea/msigdb/human/geneset/BIOCARTA_NDKDYNAMIN_PATHWAY
Curated_gene_sets	REACTOME_PTK6_REGULATES_RHO_GTPASES_RAS_GTPASE_AND_MAP_KINASES	14	4	3.39345e-09	2.8257e-07	NRAS:RHOA:HRAS:KRAS	http://www.gsea-msigdb.org/gsea/msigdb/human/geneset/REACTOME_PTK6_REGULATES_RHO_GTPASES_RAS_GTPASE_AND_MAP_KINASES
Curated_gene_sets	BIOCARTA_TCR_PATHWAY	42	5	3.44964e-09	2.83613e-07	CALM2:PPP3CA:PPP3CC:PPP3CB:HRAS:CALM1:CALM3	http://www.gsea-msigdb.org/gsea/msigdb/human/geneset/BIOCARTA_TCR_PATHWAY
Curated_gene_sets	WP_ENVELOPE_PROTEINS_AND_THEIR_POTENTIAL_ROLES_IN_EDMD_PHYSIOPATHOLOGY	46	5	5.53695e-09	4.49531e-07	NRAS:RHOA:HRAS:KRAS:MAPK1	http://www.gsea-msigdb.org/gsea/msigdb/human/geneset/WP_ENVELOPE_PROTEINS_AND_THEIR_POTENTIAL_ROLES_IN_EDMD_PHYSIOPATHOLOGY
Curated_gene_sets	BIOCARTA_MEF2D_PATHWAY	16	4	6.15778e-09	4.93763e-07	CALM2:PPP3CA:PPP3CC:PPP3CB:CALM1:CALM3	http://www.gsea-msigdb.org/gsea/msigdb/human/geneset/BIOCARTA_MEF2D_PATHWAY
Curated_gene_sets	REACTOME_SIGNALING_BY_VEGF	104	6	6.8213e-09	5.40297e-07	PRKACB:NRAS:RHOA:HRAS:KRAS:PRKACA	http://www.gsea-msigdb.org/gsea/msigdb/human/geneset/REACTOME_SIGNALING_BY_VEGF
Curated_gene_sets	REACTOME_SIGNALING_BY_THE_B_CELL_RECEPTOR_BCR	106	6	7.65402e-09	5.9895e-07	NRAS:PPP3R1:PPP3CA:PPP3CB:HRAS:KRAS	http://www.gsea-msigdb.org/gsea/msigdb/human/geneset/REACTOME_SIGNALING_BY_THE_B_CELL_RECEPTOR_BCR
Curated_gene_sets	REACTOME_MAPK_FAMILY_SIGNALING_CASCADES	313	8	9.36897e-09	7.24422e-07	PRKACB:NRAS:PPP1CB:HRAS:KRAS:PPP1CC:PRKACA:MAPK1	http://www.gsea-msigdb.org/gsea/msigdb/human/geneset/REACTOME_MAPK_FAMILY_SIGNALING_CASCADES
Curated_gene_sets	REACTOME_GASTRIN_CREB_SIGNALLING_PATHWAY_VIA_PKC_AND_MAPK	18	4	1.03329e-08	7.79141e-07	NRAS:HRAS:KRAS:MAPK1	http://www.gsea-msigdb.org/gsea/msigdb/human/geneset/REACTOME_GASTRIN_CREB_SIGNALLING_PATHWAY_VIA_PKC_AND_MAPK
Curated_gene_sets	WP_INHIBITION_OF_EXOSOME_BIOGENESIS_AND_SECRETION_BY_MANUMYCIN_A_IN_CRPC_CELLS	18	4	1.03329e-08	7.79141e-07	NRAS:HRAS:KRAS:MAPK1	http://www.gsea-msigdb.org/gsea/msigdb/human/geneset/WP_INHIBITION_OF_EXOSOME_BIOGENESIS_AND_SECRETION_BY_MANUMYCIN_A_IN_CRPC_CELLS
Curated_gene_sets	PID_NFAT_3PATHWAY	52	5	1.04365e-08	7.79141e-07	PPP3R1:PPP3CA:CAMK4:PPP3CB:PRKACA	http://www.gsea-msigdb.org/gsea/msigdb/human/geneset/PID_NFAT_3PATHWAY
Curated_gene_sets	WP_GASTRIN_SIGNALING_PATHWAY	114	6	1.18739e-08	8.76378e-07	RHOA:GNAQ:HRAS:KRAS:PRKACA:MAPK1	http://www.gsea-msigdb.org/gsea/msigdb/human/geneset/WP_GASTRIN_SIGNALING_PATHWAY
Curated_gene_sets	BIOCARTA_CHREBP_PATHWAY	19	4	1.30754e-08	9.4361e-07	PRKAA2:PRKACB:PRKAA1:PRKAG1	http://www.gsea-msigdb.org/gsea/msigdb/human/geneset/BIOCARTA_CHREBP_PATHWAY
Curated_gene_sets	BIOCARTA_CCR3_PATHWAY	19	4	1.30754e-08	9.4361e-07	RHOA:GNAQ:HRAS:MAPK1	http://www.gsea-msigdb.org/gsea/msigdb/human/geneset/BIOCARTA_CCR3_PATHWAY
Curated_gene_sets	PID_IL2_1PATHWAY	55	5	1.39285e-08	9.94126e-07	NRAS:RHOA:HRAS:KRAS:MAPK1	http://www.gsea-msigdb.org/gsea/msigdb/human/geneset/PID_IL2_1PATHWAY
Curated_gene_sets	WP_FRAGILE_X_SYNDROME	118	6	1.46145e-08	1.03175e-06	CAMK1:PPP3CA:CAMK4:KRAS:PRKACA:MAPK1	http://www.gsea-msigdb.org/gsea/msigdb/human/geneset/WP_FRAGILE_X_SYNDROME
Curated_gene_sets	PID_TRKR_PATHWAY	60	5	2.17602e-08	1.5197e-06	NRAS:RHOA:HRAS:KRAS:MAPK1	http://www.gsea-msigdb.org/gsea/msigdb/human/geneset/PID_TRKR_PATHWAY
Curated_gene_sets	WP_PHYSIOLOGICAL_AND_PATHOLOGICAL_HYPERTROPHY_OF_THE_HEART	22	4	2.4604e-08	1.70003e-06	RHOA:PPP3CA:PPP3CB:MAPK1	http://www.gsea-msigdb.org/gsea/msigdb/human/geneset/WP_PHYSIOLOGICAL_AND_PATHOLOGICAL_HYPERTROPHY_OF_THE_HEART
Curated_gene_sets	PID_BCR_5PATHWAY	62	5	2.57318e-08	1.75924e-06	PPP3CA:PPP3CC:PPP3CB:HRAS:MAPK1	http://www.gsea-msigdb.org/gsea/msigdb/human/geneset/PID_BCR_5PATHWAY
Curated_gene_sets	REACTOME_ACTIVATION_OF_RAS_IN_B_CELLS	5	3	2.66623e-08	1.80387e-06	NRAS:HRAS:KRAS	http://www.gsea-msigdb.org/gsea/msigdb/human/geneset/REACTOME_ACTIVATION_OF_RAS_IN_B_CELLS
Curated_gene_sets	KEGG_TIGHT_JUNCTION	131	6	2.73727e-08	1.83284e-06	NRAS:RHOA:GNAI1:HRAS:KRAS:MYL9	http://www.gsea-msigdb.org/gsea/msigdb/human/geneset/KEGG_TIGHT_JUNCTION
Curated_gene_sets	PID_ENDOTHELIN_PATHWAY	63	5	2.79226e-08	1.85059e-06	RHOA:GNAI1:GNAQ:HRAS:MAPK1	http://www.gsea-msigdb.org/gsea/msigdb/human/geneset/PID_ENDOTHELIN_PATHWAY
Curated_gene_sets	WP_AMPACTIVATED_PROTEIN_KINASE_SIGNALING	65	5	3.27488e-08	2.14852e-06	PRKAA2:PRKACB:PRKAA1:PRKAG1:EEF2	http://www.gsea-msigdb.org/gsea/msigdb/human/geneset/WP_AMPACTIVATED_PROTEIN_KINASE_SIGNALING
Curated_gene_sets	PID_S1P_S1P2_PATHWAY	24	4	3.56703e-08	2.27136e-06	RHOA:GNAI1:GNAQ:MAPK1	http://www.gsea-msigdb.org/gsea/msigdb/human/geneset/PID_S1P_S1P2_PATHWAY
Curated_gene_sets	BIOCARTA_PYK2_PATHWAY	24	4	3.56703e-08	2.27136e-06	CALM2:GNAQ:HRAS:CALM1:CALM3:MAPK1	http://www.gsea-msigdb.org/gsea/msigdb/human/geneset/BIOCARTA_PYK2_PATHWAY
Curated_gene_sets	REACTOME_TRIGLYCERIDE_CATABOLISM	24	4	3.56703e-08	2.27136e-06	PRKACB:PPP1CB:PPP1CC:PRKACA	http://www.gsea-msigdb.org/gsea/msigdb/human/geneset/REACTOME_TRIGLYCERIDE_CATABOLISM
Curated_gene_sets	REACTOME_NERVOUS_SYSTEM_DEVELOPMENT	541	9	3.8588e-08	2.43329e-06	PRKACB:NRAS:RHOA:PPP3CB:HRAS:KRAS:PRKACA:MYL9:MAPK1	http://www.gsea-msigdb.org/gsea/msigdb/human/geneset/REACTOME_NERVOUS_SYSTEM_DEVELOPMENT
Curated_gene_sets	REACTOME_CREB1_PHOSPHORYLATION_THROUGH_NMDA_RECEPTOR_MEDIATED_ACTIVATION_OF_RAS_SIGNALING	25	4	4.24229e-08	2.59941e-06	NRAS:HRAS:KRAS:MAPK1	http://www.gsea-msigdb.org/gsea/msigdb/human/geneset/REACTOME_CREB1_PHOSPHORYLATION_THROUGH_NMDA_RECEPTOR_MEDIATED_ACTIVATION_OF_RAS_SIGNALING
Curated_gene_sets	WP_RELATIONSHIP_BETWEEN_INFLAMMATION_COX2_AND_EGFR	25	4	4.24229e-08	2.59941e-06	NRAS:HRAS:KRAS:MAPK1	http://www.gsea-msigdb.org/gsea/msigdb/human/geneset/WP_RELATIONSHIP_BETWEEN_INFLAMMATION_COX2_AND_EGFR
Curated_gene_sets	BIOCARTA_AT1R_PATHWAY	25	4	4.24229e-08	2.59941e-06	CALM2:GNAQ:HRAS:CALM1:CALM3:MAPK1	http://www.gsea-msigdb.org/gsea/msigdb/human/geneset/BIOCARTA_AT1R_PATHWAY
Curated_gene_sets	WP_HEAD_AND_NECK_SQUAMOUS_CELL_CARCINOMA	70	5	4.77513e-08	2.89855e-06	PRKAA2:NRAS:PRKAA1:HRAS:KRAS	http://www.gsea-msigdb.org/gsea/msigdb/human/geneset/WP_HEAD_AND_NECK_SQUAMOUS_CELL_CARCINOMA
Curated_gene_sets	REACTOME_RAS_SIGNALING_DOWNSTREAM_OF_NF1_LOSS_OF_FUNCTION_VARIANTS	6	3	5.32734e-08	3.17441e-06	NRAS:HRAS:KRAS	http://www.gsea-msigdb.org/gsea/msigdb/human/geneset/REACTOME_RAS_SIGNALING_DOWNSTREAM_OF_NF1_LOSS_OF_FUNCTION_VARIANTS
Curated_gene_sets	REACTOME_CALCINEURIN_ACTIVATES_NFAT	6	3	5.32734e-08	3.17441e-06	PPP3R1:PPP3CA:PPP3CB	http://www.gsea-msigdb.org/gsea/msigdb/human/geneset/REACTOME_CALCINEURIN_ACTIVATES_NFAT
Curated_gene_sets	REACTOME_EXTRA_NUCLEAR_ESTROGEN_SIGNALING	72	5	5.50941e-08	3.25306e-06	NRAS:GNAI1:HRAS:KRAS:MAPK1	http://www.gsea-msigdb.org/gsea/msigdb/human/geneset/REACTOME_EXTRA_NUCLEAR_ESTROGEN_SIGNALING
Curated_gene_sets	PID_TCR_CALCIUM_PATHWAY	27	4	5.87399e-08	3.40639e-06	PPP3R1:PPP3CA:PPP3CB:PRKACA	http://www.gsea-msigdb.org/gsea/msigdb/human/geneset/PID_TCR_CALCIUM_PATHWAY
Curated_gene_sets	WP_NANOPARTICLEMEDIATED_ACTIVATION_OF_RECEPTOR_SIGNALING	27	4	5.87399e-08	3.40639e-06	NRAS:HRAS:KRAS:MAPK1	http://www.gsea-msigdb.org/gsea/msigdb/human/geneset/WP_NANOPARTICLEMEDIATED_ACTIVATION_OF_RECEPTOR_SIGNALING
Curated_gene_sets	REACTOME_INNATE_IMMUNE_SYSTEM	1009	11	6.17023e-08	3.54652e-06	PRKACB:NRAS:PPP3R1:RHOA:PPP3CA:PPP3CB:HRAS:KRAS:EEF2:PRKACA:MAPK1	http://www.gsea-msigdb.org/gsea/msigdb/human/geneset/REACTOME_INNATE_IMMUNE_SYSTEM
Curated_gene_sets	WP_LEPTIN_SIGNALING_PATHWAY	75	5	6.77622e-08	3.86066e-06	PRKAA2:RHOA:PRKAA1:HRAS:MAPK1	http://www.gsea-msigdb.org/gsea/msigdb/human/geneset/WP_LEPTIN_SIGNALING_PATHWAY
Curated_gene_sets	KEGG_THYROID_CANCER	29	4	7.93385e-08	4.44227e-06	NRAS:HRAS:KRAS:MAPK1	http://www.gsea-msigdb.org/gsea/msigdb/human/geneset/KEGG_THYROID_CANCER
Curated_gene_sets	PID_S1P_S1P3_PATHWAY	29	4	7.93385e-08	4.44227e-06	RHOA:GNAI1:GNAQ:MAPK1	http://www.gsea-msigdb.org/gsea/msigdb/human/geneset/PID_S1P_S1P3_PATHWAY
Curated_gene_sets	REACTOME_HEMOSTASIS	593	9	8.46722e-08	4.70039e-06	PRKACB:NRAS:RHOA:GNAI1:GNAQ:HRAS:KRAS:PRKACA:MAPK1	http://www.gsea-msigdb.org/gsea/msigdb/human/geneset/REACTOME_HEMOSTASIS
Curated_gene_sets	PID_SYNDECAN_2_PATHWAY	30	4	9.14545e-08	4.99157e-06	RHOA:HRAS:PRKACA:MAPK1	http://www.gsea-msigdb.org/gsea/msigdb/human/geneset/PID_SYNDECAN_2_PATHWAY
Curated_gene_sets	WP_INITIATION_OF_TRANSCRIPTION_AND_TRANSLATION_ELONGATION_AT_THE_HIV1_LTR	30	4	9.14545e-08	4.99157e-06	PPP3R1:PPP3CA:PPP3CC:PPP3CB	http://www.gsea-msigdb.org/gsea/msigdb/human/geneset/WP_INITIATION_OF_TRANSCRIPTION_AND_TRANSLATION_ELONGATION_AT_THE_HIV1_LTR
Curated_gene_sets	REACTOME_SOS_MEDIATED_SIGNALLING	7	3	9.31389e-08	5.04114e-06	NRAS:HRAS:KRAS	http://www.gsea-msigdb.org/gsea/msigdb/human/geneset/REACTOME_SOS_MEDIATED_SIGNALLING
Curated_gene_sets	WP_CHEMOKINE_SIGNALING_PATHWAY	165	6	1.08355e-07	5.81626e-06	PRKACB:NRAS:GNAI1:HRAS:KRAS:MAPK1	http://www.gsea-msigdb.org/gsea/msigdb/human/geneset/WP_CHEMOKINE_SIGNALING_PATHWAY
Curated_gene_sets	WP_BDNFTRKB_SIGNALING	32	4	1.19768e-07	6.24255e-06	NRAS:HRAS:KRAS:MAPK1	http://www.gsea-msigdb.org/gsea/msigdb/human/geneset/WP_BDNFTRKB_SIGNALING
Curated_gene_sets	WP_MAPK_CASCADE	32	4	1.19768e-07	6.24255e-06	NRAS:HRAS:KRAS:MAPK1	http://www.gsea-msigdb.org/gsea/msigdb/human/geneset/WP_MAPK_CASCADE
Curated_gene_sets	REACTOME_FCERI_MEDIATED_MAPK_ACTIVATION	32	4	1.19768e-07	6.24255e-06	NRAS:HRAS:KRAS:MAPK1	http://www.gsea-msigdb.org/gsea/msigdb/human/geneset/REACTOME_FCERI_MEDIATED_MAPK_ACTIVATION
Curated_gene_sets	KEGG_PROGESTERONE_MEDIATED_OOCYTE_MATURATION	84	5	1.20142e-07	6.24255e-06	PRKACB:GNAI1:KRAS:PRKACA:MAPK1	http://www.gsea-msigdb.org/gsea/msigdb/human/geneset/KEGG_PROGESTERONE_MEDIATED_OOCYTE_MATURATION
Curated_gene_sets	PID_MAPK_TRK_PATHWAY	33	4	1.36154e-07	7.01841e-06	NRAS:HRAS:KRAS:MAPK1	http://www.gsea-msigdb.org/gsea/msigdb/human/geneset/PID_MAPK_TRK_PATHWAY
Curated_gene_sets	REACTOME_ACTIVATED_NTRK2_SIGNALS_THROUGH_RAS	8	3	1.48879e-07	7.55444e-06	NRAS:HRAS:KRAS	http://www.gsea-msigdb.org/gsea/msigdb/human/geneset/REACTOME_ACTIVATED_NTRK2_SIGNALS_THROUGH_RAS
Curated_gene_sets	REACTOME_ACTIVATED_NTRK3_SIGNALS_THROUGH_RAS	8	3	1.48879e-07	7.55444e-06	NRAS:HRAS:KRAS	http://www.gsea-msigdb.org/gsea/msigdb/human/geneset/REACTOME_ACTIVATED_NTRK3_SIGNALS_THROUGH_RAS
Curated_gene_sets	REACTOME_SIGNALLING_TO_ERKS	34	4	1.54156e-07	7.76158e-06	NRAS:HRAS:KRAS:MAPK1	http://www.gsea-msigdb.org/gsea/msigdb/human/geneset/REACTOME_SIGNALLING_TO_ERKS
Curated_gene_sets	PID_PI3K_PLC_TRK_PATHWAY	35	4	1.73876e-07	8.68712e-06	NRAS:CAMK4:HRAS:KRAS	http://www.gsea-msigdb.org/gsea/msigdb/human/geneset/PID_PI3K_PLC_TRK_PATHWAY
Curated_gene_sets	WP_CORTICOTROPINRELEASING_HORMONE_SIGNALING_PATHWAY	91	5	1.79738e-07	8.91145e-06	PRKAA2:RHOA:GNAI1:GNAQ:MAPK1	http://www.gsea-msigdb.org/gsea/msigdb/human/geneset/WP_CORTICOTROPINRELEASING_HORMONE_SIGNALING_PATHWAY
Curated_gene_sets	REACTOME_CA_DEPENDENT_EVENTS	36	4	1.95418e-07	9.61548e-06	PRKACB:CAMK4:PRKACA:MAPK1	http://www.gsea-msigdb.org/gsea/msigdb/human/geneset/REACTOME_CA_DEPENDENT_EVENTS
Curated_gene_sets	REACTOME_TRIGLYCERIDE_METABOLISM	37	4	2.1889e-07	1.06548e-05	PRKACB:PPP1CB:PPP1CC:PRKACA	http://www.gsea-msigdb.org/gsea/msigdb/human/geneset/REACTOME_TRIGLYCERIDE_METABOLISM
Curated_gene_sets	REACTOME_ROBO_RECEPTORS_BIND_AKAP5	9	3	2.23104e-07	1.06548e-05	PRKACB:PPP3CB:PRKACA	http://www.gsea-msigdb.org/gsea/msigdb/human/geneset/REACTOME_ROBO_RECEPTORS_BIND_AKAP5
Curated_gene_sets	REACTOME_EGFR_TRANSACTIVATION_BY_GASTRIN	9	3	2.23104e-07	1.06548e-05	NRAS:HRAS:KRAS	http://www.gsea-msigdb.org/gsea/msigdb/human/geneset/REACTOME_EGFR_TRANSACTIVATION_BY_GASTRIN
Curated_gene_sets	REACTOME_SHC_RELATED_EVENTS_TRIGGERED_BY_IGF1R	9	3	2.23104e-07	1.06548e-05	NRAS:HRAS:KRAS	http://www.gsea-msigdb.org/gsea/msigdb/human/geneset/REACTOME_SHC_RELATED_EVENTS_TRIGGERED_BY_IGF1R
Curated_gene_sets	WP_KISSPEPTINKISSPEPTIN_RECEPTOR_SYSTEM_IN_THE_OVARY	38	4	2.44402e-07	1.15868e-05	NRAS:HRAS:KRAS:MAPK1	http://www.gsea-msigdb.org/gsea/msigdb/human/geneset/WP_KISSPEPTINKISSPEPTIN_RECEPTOR_SYSTEM_IN_THE_OVARY
Curated_gene_sets	REACTOME_SIGNALING_BY_FGFR3	39	4	2.72066e-07	1.26219e-05	NRAS:HRAS:KRAS:MAPK1	http://www.gsea-msigdb.org/gsea/msigdb/human/geneset/REACTOME_SIGNALING_BY_FGFR3
Curated_gene_sets	PID_RET_PATHWAY	39	4	2.72066e-07	1.26219e-05	RHOA:HRAS:PRKACA:MAPK1	http://www.gsea-msigdb.org/gsea/msigdb/human/geneset/PID_RET_PATHWAY
Curated_gene_sets	WP_BLADDER_CANCER	39	4	2.72066e-07	1.26219e-05	NRAS:HRAS:KRAS:MAPK1	http://www.gsea-msigdb.org/gsea/msigdb/human/geneset/WP_BLADDER_CANCER
Curated_gene_sets	WP_FOCAL_ADHESION	194	6	2.82237e-07	1.30009e-05	PPP1CB:RHOA:HRAS:PPP1CC:MYL9:MAPK1	http://www.gsea-msigdb.org/gsea/msigdb/human/geneset/WP_FOCAL_ADHESION
Curated_gene_sets	KEGG_FOCAL_ADHESION	195	6	2.90916e-07	1.33063e-05	PPP1CB:RHOA:HRAS:PPP1CC:MYL9:MAPK1	http://www.gsea-msigdb.org/gsea/msigdb/human/geneset/KEGG_FOCAL_ADHESION
Curated_gene_sets	PID_EPHB_FWD_PATHWAY	40	4	3.01998e-07	1.35274e-05	NRAS:HRAS:KRAS:MAPK1	http://www.gsea-msigdb.org/gsea/msigdb/human/geneset/PID_EPHB_FWD_PATHWAY
Curated_gene_sets	REACTOME_SIGNALING_BY_FGFR4	40	4	3.01998e-07	1.35274e-05	NRAS:HRAS:KRAS:MAPK1	http://www.gsea-msigdb.org/gsea/msigdb/human/geneset/REACTOME_SIGNALING_BY_FGFR4
Curated_gene_sets	REACTOME_MAP2K_AND_MAPK_ACTIVATION	40	4	3.01998e-07	1.35274e-05	NRAS:HRAS:KRAS:MAPK1	http://www.gsea-msigdb.org/gsea/msigdb/human/geneset/REACTOME_MAP2K_AND_MAPK_ACTIVATION
Curated_gene_sets	REACTOME_CLEC7A_DECTIN_1_INDUCES_NFAT_ACTIVATION	10	3	3.18413e-07	1.39736e-05	PPP3R1:PPP3CA:PPP3CB	http://www.gsea-msigdb.org/gsea/msigdb/human/geneset/REACTOME_CLEC7A_DECTIN_1_INDUCES_NFAT_ACTIVATION
Curated_gene_sets	REACTOME_ACTIVATED_NTRK2_SIGNALS_THROUGH_FRS2_AND_FRS3	10	3	3.18413e-07	1.39736e-05	NRAS:HRAS:KRAS	http://www.gsea-msigdb.org/gsea/msigdb/human/geneset/REACTOME_ACTIVATED_NTRK2_SIGNALS_THROUGH_FRS2_AND_FRS3
Curated_gene_sets	BIOCARTA_LEPTIN_PATHWAY	10	3	3.18413e-07	1.39736e-05	PRKAA2:PRKAA1:PRKAG1	http://www.gsea-msigdb.org/gsea/msigdb/human/geneset/BIOCARTA_LEPTIN_PATHWAY
Curated_gene_sets	KEGG_BLADDER_CANCER	41	4	3.34318e-07	1.45731e-05	NRAS:HRAS:KRAS:MAPK1	http://www.gsea-msigdb.org/gsea/msigdb/human/geneset/KEGG_BLADDER_CANCER
Curated_gene_sets	REACTOME_NEGATIVE_REGULATION_OF_MAPK_PATHWAY	42	4	3.69146e-07	1.5984e-05	NRAS:HRAS:KRAS:MAPK1	http://www.gsea-msigdb.org/gsea/msigdb/human/geneset/REACTOME_NEGATIVE_REGULATION_OF_MAPK_PATHWAY
Curated_gene_sets	WP_DNA_DAMAGE_RESPONSE_ONLY_ATM_DEPENDENT	107	5	4.04479e-07	1.72835e-05	NRAS:RHOA:HRAS:KRAS:MAPK1	http://www.gsea-msigdb.org/gsea/msigdb/human/geneset/WP_DNA_DAMAGE_RESPONSE_ONLY_ATM_DEPENDENT
Curated_gene_sets	REACTOME_INTEGRATION_OF_ENERGY_METABOLISM	107	5	4.04479e-07	1.72835e-05	PRKAA2:PRKACB:GNAI1:GNAQ:PRKACA	http://www.gsea-msigdb.org/gsea/msigdb/human/geneset/REACTOME_INTEGRATION_OF_ENERGY_METABOLISM
Curated_gene_sets	REACTOME_CONSTITUTIVE_SIGNALING_BY_OVEREXPRESSED_ERBB2	11	3	4.37398e-07	1.82109e-05	NRAS:HRAS:KRAS	http://www.gsea-msigdb.org/gsea/msigdb/human/geneset/REACTOME_CONSTITUTIVE_SIGNALING_BY_OVEREXPRESSED_ERBB2
Curated_gene_sets	REACTOME_SIGNALING_BY_FGFR4_IN_DISEASE	11	3	4.37398e-07	1.82109e-05	NRAS:HRAS:KRAS	http://www.gsea-msigdb.org/gsea/msigdb/human/geneset/REACTOME_SIGNALING_BY_FGFR4_IN_DISEASE
Curated_gene_sets	BIOCARTA_AKAP13_PATHWAY	11	3	4.37398e-07	1.82109e-05	PRKACB:RHOA:PRKAG1	http://www.gsea-msigdb.org/gsea/msigdb/human/geneset/BIOCARTA_AKAP13_PATHWAY
Curated_gene_sets	REACTOME_MET_ACTIVATES_RAS_SIGNALING	11	3	4.37398e-07	1.82109e-05	NRAS:HRAS:KRAS	http://www.gsea-msigdb.org/gsea/msigdb/human/geneset/REACTOME_MET_ACTIVATES_RAS_SIGNALING
Curated_gene_sets	REACTOME_SIGNALING_BY_MODERATE_KINASE_ACTIVITY_BRAF_MUTANTS	44	4	4.46828e-07	1.8485e-05	NRAS:HRAS:KRAS:MAPK1	http://www.gsea-msigdb.org/gsea/msigdb/human/geneset/REACTOME_SIGNALING_BY_MODERATE_KINASE_ACTIVITY_BRAF_MUTANTS
Curated_gene_sets	SIG_BCR_SIGNALING_PATHWAY	45	4	4.89939e-07	2.00136e-05	PPP3CA:PPP3CC:PPP3CB:MAPK1	http://www.gsea-msigdb.org/gsea/msigdb/human/geneset/SIG_BCR_SIGNALING_PATHWAY
Curated_gene_sets	WP_ARYL_HYDROCARBON_RECEPTOR_PATHWAY_WP2586	45	4	4.89939e-07	2.00136e-05	NRAS:HRAS:KRAS:MAPK1	http://www.gsea-msigdb.org/gsea/msigdb/human/geneset/WP_ARYL_HYDROCARBON_RECEPTOR_PATHWAY_WP2586
Curated_gene_sets	WP_WNT_SIGNALING	113	5	5.30919e-07	2.1552e-05	PPP3R1:RHOA:PPP3CA:PPP3CC:PPP3CB	http://www.gsea-msigdb.org/gsea/msigdb/human/geneset/WP_WNT_SIGNALING
Curated_gene_sets	PID_PI3KCI_PATHWAY	46	4	5.36073e-07	2.1626e-05	NRAS:RHOA:HRAS:KRAS	http://www.gsea-msigdb.org/gsea/msigdb/human/geneset/PID_PI3KCI_PATHWAY
Curated_gene_sets	REACTOME_SIGNALING_BY_PDGFRA_TRANSMEMBRANE_JUXTAMEMBRANE_AND_KINASE_DOMAIN_MUTANTS	12	3	5.82636e-07	2.31826e-05	NRAS:HRAS:KRAS	http://www.gsea-msigdb.org/gsea/msigdb/human/geneset/REACTOME_SIGNALING_BY_PDGFRA_TRANSMEMBRANE_JUXTAMEMBRANE_AND_KINASE_DOMAIN_MUTANTS
Curated_gene_sets	WP_RALA_DOWNSTREAM_REGULATED_GENES	12	3	5.82636e-07	2.31826e-05	NRAS:HRAS:KRAS	http://www.gsea-msigdb.org/gsea/msigdb/human/geneset/WP_RALA_DOWNSTREAM_REGULATED_GENES
Curated_gene_sets	PID_LKB1_PATHWAY	47	4	5.85364e-07	2.31826e-05	PRKAA2:PRKAA1:PRKAG1:PRKACA	http://www.gsea-msigdb.org/gsea/msigdb/human/geneset/PID_LKB1_PATHWAY
Curated_gene_sets	REACTOME_SIGNALING_BY_FGFR1	49	4	6.93976e-07	2.73174e-05	NRAS:HRAS:KRAS:MAPK1	http://www.gsea-msigdb.org/gsea/msigdb/human/geneset/REACTOME_SIGNALING_BY_FGFR1
Curated_gene_sets	REACTOME_SIGNALING_BY_ERBB2	50	4	7.5358e-07	2.92545e-05	NRAS:RHOA:HRAS:KRAS	http://www.gsea-msigdb.org/gsea/msigdb/human/geneset/REACTOME_SIGNALING_BY_ERBB2
Curated_gene_sets	REACTOME_P38MAPK_EVENTS	13	3	7.56699e-07	2.92545e-05	NRAS:HRAS:KRAS	http://www.gsea-msigdb.org/gsea/msigdb/human/geneset/REACTOME_P38MAPK_EVENTS
Curated_gene_sets	REACTOME_SHC1_EVENTS_IN_EGFR_SIGNALING	13	3	7.56699e-07	2.92545e-05	NRAS:HRAS:KRAS	http://www.gsea-msigdb.org/gsea/msigdb/human/geneset/REACTOME_SHC1_EVENTS_IN_EGFR_SIGNALING
Curated_gene_sets	KEGG_ENDOMETRIAL_CANCER	51	4	8.16911e-07	3.12108e-05	NRAS:HRAS:KRAS:MAPK1	http://www.gsea-msigdb.org/gsea/msigdb/human/geneset/KEGG_ENDOMETRIAL_CANCER
Curated_gene_sets	KEGG_AMYOTROPHIC_LATERAL_SCLEROSIS_ALS	51	4	8.16911e-07	3.12108e-05	PPP3R1:PPP3CA:PPP3CC:PPP3CB	http://www.gsea-msigdb.org/gsea/msigdb/human/geneset/KEGG_AMYOTROPHIC_LATERAL_SCLEROSIS_ALS
Curated_gene_sets	REACTOME_INSULIN_RECEPTOR_SIGNALLING_CASCADE	52	4	8.84117e-07	3.35809e-05	NRAS:HRAS:KRAS:MAPK1	http://www.gsea-msigdb.org/gsea/msigdb/human/geneset/REACTOME_INSULIN_RECEPTOR_SIGNALLING_CASCADE
Curated_gene_sets	PID_PDGFRB_PATHWAY	127	5	9.48491e-07	3.53059e-05	NRAS:RHOA:HRAS:KRAS:MAPK1	http://www.gsea-msigdb.org/gsea/msigdb/human/geneset/PID_PDGFRB_PATHWAY
Curated_gene_sets	KEGG_NON_SMALL_CELL_LUNG_CANCER	53	4	9.5535e-07	3.53059e-05	NRAS:HRAS:KRAS:MAPK1	http://www.gsea-msigdb.org/gsea/msigdb/human/geneset/KEGG_NON_SMALL_CELL_LUNG_CANCER
Curated_gene_sets	BIOCARTA_AKAPCENTROSOME_PATHWAY	14	3	9.62147e-07	3.53059e-05	PRKACB:RHOA:PRKAG1	http://www.gsea-msigdb.org/gsea/msigdb/human/geneset/BIOCARTA_AKAPCENTROSOME_PATHWAY
Curated_gene_sets	REACTOME_SHC1_EVENTS_IN_ERBB4_SIGNALING	14	3	9.62147e-07	3.53059e-05	NRAS:HRAS:KRAS	http://www.gsea-msigdb.org/gsea/msigdb/human/geneset/REACTOME_SHC1_EVENTS_IN_ERBB4_SIGNALING
Curated_gene_sets	PID_S1P_S1P4_PATHWAY	14	3	9.62147e-07	3.53059e-05	RHOA:GNAI1:MAPK1	http://www.gsea-msigdb.org/gsea/msigdb/human/geneset/PID_S1P_S1P4_PATHWAY
Curated_gene_sets	REACTOME_ERYTHROPOIETIN_ACTIVATES_RAS	14	3	9.62147e-07	3.53059e-05	NRAS:HRAS:KRAS	http://www.gsea-msigdb.org/gsea/msigdb/human/geneset/REACTOME_ERYTHROPOIETIN_ACTIVATES_RAS
Curated_gene_sets	WP_ANGIOPOIETINLIKE_PROTEIN_8_REGULATORY_PATHWAY	129	5	1.02483e-06	3.73949e-05	PRKAA2:PRKAA1:HRAS:PRKAG1:MAPK1	http://www.gsea-msigdb.org/gsea/msigdb/human/geneset/WP_ANGIOPOIETINLIKE_PROTEIN_8_REGULATORY_PATHWAY
Curated_gene_sets	REACTOME_SIGNALING_BY_PTK6	54	4	1.03076e-06	3.74012e-05	NRAS:RHOA:HRAS:KRAS	http://www.gsea-msigdb.org/gsea/msigdb/human/geneset/REACTOME_SIGNALING_BY_PTK6
Curated_gene_sets	REACTOME_SIGNALING_BY_NTRKS	131	5	1.10595e-06	3.99063e-05	NRAS:RHOA:HRAS:KRAS:MAPK1	http://www.gsea-msigdb.org/gsea/msigdb/human/geneset/REACTOME_SIGNALING_BY_NTRKS
Curated_gene_sets	KEGG_ACUTE_MYELOID_LEUKEMIA	56	4	1.19477e-06	4.26444e-05	NRAS:HRAS:KRAS:MAPK1	http://www.gsea-msigdb.org/gsea/msigdb/human/geneset/KEGG_ACUTE_MYELOID_LEUKEMIA
Curated_gene_sets	WP_AIRWAY_SMOOTH_MUSCLE_CELL_CONTRACTION	15	3	1.20153e-06	4.26444e-05	PPP1CB:RHOA:GNAQ	http://www.gsea-msigdb.org/gsea/msigdb/human/geneset/WP_AIRWAY_SMOOTH_MUSCLE_CELL_CONTRACTION
Curated_gene_sets	REACTOME_CONSTITUTIVE_SIGNALING_BY_EGFRVIII	15	3	1.20153e-06	4.26444e-05	NRAS:HRAS:KRAS	http://www.gsea-msigdb.org/gsea/msigdb/human/geneset/REACTOME_CONSTITUTIVE_SIGNALING_BY_EGFRVIII
Curated_gene_sets	WP_NEUROINFLAMMATION_AND_GLUTAMATERGIC_SIGNALING	134	5	1.23704e-06	4.36661e-05	PPP1CB:CAMK4:PPP1CC:PRKACA:MAPK1	http://www.gsea-msigdb.org/gsea/msigdb/human/geneset/WP_NEUROINFLAMMATION_AND_GLUTAMATERGIC_SIGNALING
Curated_gene_sets	WP_MET_IN_TYPE_1_PAPILLARY_RENAL_CELL_CARCINOMA	58	4	1.37741e-06	4.83581e-05	NRAS:HRAS:KRAS:MAPK1	http://www.gsea-msigdb.org/gsea/msigdb/human/geneset/WP_MET_IN_TYPE_1_PAPILLARY_RENAL_CELL_CARCINOMA
Curated_gene_sets	REACTOME_SIGNALING_BY_ERBB2_ECD_MUTANTS	16	3	1.47738e-06	5.10404e-05	NRAS:HRAS:KRAS	http://www.gsea-msigdb.org/gsea/msigdb/human/geneset/REACTOME_SIGNALING_BY_ERBB2_ECD_MUTANTS
Curated_gene_sets	REACTOME_SIGNALING_BY_FLT3_ITD_AND_TKD_MUTANTS	16	3	1.47738e-06	5.10404e-05	NRAS:HRAS:KRAS	http://www.gsea-msigdb.org/gsea/msigdb/human/geneset/REACTOME_SIGNALING_BY_FLT3_ITD_AND_TKD_MUTANTS
Curated_gene_sets	REACTOME_GRB2_EVENTS_IN_ERBB2_SIGNALING	16	3	1.47738e-06	5.10404e-05	NRAS:HRAS:KRAS	http://www.gsea-msigdb.org/gsea/msigdb/human/geneset/REACTOME_GRB2_EVENTS_IN_ERBB2_SIGNALING
Curated_gene_sets	REACTOME_CA2_PATHWAY	61	4	1.68923e-06	5.80504e-05	PPP3R1:PPP3CA:PPP3CB:KRAS	http://www.gsea-msigdb.org/gsea/msigdb/human/geneset/REACTOME_CA2_PATHWAY
Curated_gene_sets	REACTOME_BETA_CATENIN_INDEPENDENT_WNT_SIGNALING	143	5	1.70524e-06	5.82924e-05	PPP3R1:RHOA:PPP3CA:PPP3CB:KRAS	http://www.gsea-msigdb.org/gsea/msigdb/human/geneset/REACTOME_BETA_CATENIN_INDEPENDENT_WNT_SIGNALING
Curated_gene_sets	LU_AGING_BRAIN_DN	144	5	1.76485e-06	5.97789e-05	CALM2:PPP3R1:CAMK4:GNAQ:CALM1:CALM3:MAPK1	http://www.gsea-msigdb.org/gsea/msigdb/human/geneset/LU_AGING_BRAIN_DN
Curated_gene_sets	REACTOME_VEGFR2_MEDIATED_CELL_PROLIFERATION	17	3	1.79224e-06	5.97789e-05	NRAS:HRAS:KRAS	http://www.gsea-msigdb.org/gsea/msigdb/human/geneset/REACTOME_VEGFR2_MEDIATED_CELL_PROLIFERATION
Curated_gene_sets	REACTOME_SIGNALING_BY_NTRK3_TRKC	17	3	1.79224e-06	5.97789e-05	NRAS:HRAS:KRAS	http://www.gsea-msigdb.org/gsea/msigdb/human/geneset/REACTOME_SIGNALING_BY_NTRK3_TRKC
Curated_gene_sets	REACTOME_SHC_MEDIATED_CASCADE_FGFR3	17	3	1.79224e-06	5.97789e-05	NRAS:HRAS:KRAS	http://www.gsea-msigdb.org/gsea/msigdb/human/geneset/REACTOME_SHC_MEDIATED_CASCADE_FGFR3
Curated_gene_sets	REACTOME_NCAM_SIGNALING_FOR_NEURITE_OUT_GROWTH	62	4	1.80395e-06	5.97789e-05	NRAS:HRAS:KRAS:MAPK1	http://www.gsea-msigdb.org/gsea/msigdb/human/geneset/REACTOME_NCAM_SIGNALING_FOR_NEURITE_OUT_GROWTH
Curated_gene_sets	WP_ENDOMETRIAL_CANCER	62	4	1.80395e-06	5.97789e-05	NRAS:HRAS:KRAS:MAPK1	http://www.gsea-msigdb.org/gsea/msigdb/human/geneset/WP_ENDOMETRIAL_CANCER
Curated_gene_sets	PID_LYSOPHOSPHOLIPID_PATHWAY	63	4	1.92436e-06	6.34453e-05	RHOA:GNAI1:GNAQ:HRAS	http://www.gsea-msigdb.org/gsea/msigdb/human/geneset/PID_LYSOPHOSPHOLIPID_PATHWAY
Curated_gene_sets	WP_THYROID_STIMULATING_HORMONE_TSH_SIGNALING_PATHWAY	64	4	2.05063e-06	6.6929e-05	GNAI1:GNAQ:HRAS:MAPK1	http://www.gsea-msigdb.org/gsea/msigdb/human/geneset/WP_THYROID_STIMULATING_HORMONE_TSH_SIGNALING_PATHWAY
Curated_gene_sets	REACTOME_SIGNALING_BY_BRAF_AND_RAF1_FUSIONS	64	4	2.05063e-06	6.6929e-05	NRAS:HRAS:KRAS:MAPK1	http://www.gsea-msigdb.org/gsea/msigdb/human/geneset/REACTOME_SIGNALING_BY_BRAF_AND_RAF1_FUSIONS
Curated_gene_sets	REACTOME_RAS_ACTIVATION_UPON_CA2_INFLUX_THROUGH_NMDA_RECEPTOR	18	3	2.14862e-06	6.90856e-05	NRAS:HRAS:KRAS	http://www.gsea-msigdb.org/gsea/msigdb/human/geneset/REACTOME_RAS_ACTIVATION_UPON_CA2_INFLUX_THROUGH_NMDA_RECEPTOR
Curated_gene_sets	REACTOME_RHO_GTPASES_ACTIVATE_CIT	18	3	2.14862e-06	6.90856e-05	PPP1CB:RHOA:MYL9	http://www.gsea-msigdb.org/gsea/msigdb/human/geneset/REACTOME_RHO_GTPASES_ACTIVATE_CIT
Curated_gene_sets	REACTOME_TIE2_SIGNALING	18	3	2.14862e-06	6.90856e-05	NRAS:HRAS:KRAS	http://www.gsea-msigdb.org/gsea/msigdb/human/geneset/REACTOME_TIE2_SIGNALING
Curated_gene_sets	BIOCARTA_MAL_PATHWAY	19	3	2.54904e-06	7.88381e-05	RHOA:HRAS:MAPK1	http://www.gsea-msigdb.org/gsea/msigdb/human/geneset/BIOCARTA_MAL_PATHWAY
Curated_gene_sets	REACTOME_FRS_MEDIATED_FGFR3_SIGNALING	19	3	2.54904e-06	7.88381e-05	NRAS:HRAS:KRAS	http://www.gsea-msigdb.org/gsea/msigdb/human/geneset/REACTOME_FRS_MEDIATED_FGFR3_SIGNALING
Curated_gene_sets	BIOCARTA_CXCR4_PATHWAY	19	3	2.54904e-06	7.88381e-05	GNAQ:HRAS:MAPK1	http://www.gsea-msigdb.org/gsea/msigdb/human/geneset/BIOCARTA_CXCR4_PATHWAY
Curated_gene_sets	REACTOME_RHO_GTPASES_ACTIVATE_ROCKS	19	3	2.54904e-06	7.88381e-05	PPP1CB:RHOA:MYL9	http://www.gsea-msigdb.org/gsea/msigdb/human/geneset/REACTOME_RHO_GTPASES_ACTIVATE_ROCKS
Curated_gene_sets	REACTOME_SHC_MEDIATED_CASCADE_FGFR4	19	3	2.54904e-06	7.88381e-05	NRAS:HRAS:KRAS	http://www.gsea-msigdb.org/gsea/msigdb/human/geneset/REACTOME_SHC_MEDIATED_CASCADE_FGFR4
Curated_gene_sets	BIOCARTA_ECM_PATHWAY	19	3	2.54904e-06	7.88381e-05	RHOA:HRAS:MAPK1	http://www.gsea-msigdb.org/gsea/msigdb/human/geneset/BIOCARTA_ECM_PATHWAY
Curated_gene_sets	REACTOME_SIGNALING_BY_FLT3_FUSION_PROTEINS	19	3	2.54904e-06	7.88381e-05	NRAS:HRAS:KRAS	http://www.gsea-msigdb.org/gsea/msigdb/human/geneset/REACTOME_SIGNALING_BY_FLT3_FUSION_PROTEINS
Curated_gene_sets	REACTOME_CONSTITUTIVE_SIGNALING_BY_LIGAND_RESPONSIVE_EGFR_CANCER_VARIANTS	19	3	2.54904e-06	7.88381e-05	NRAS:HRAS:KRAS	http://www.gsea-msigdb.org/gsea/msigdb/human/geneset/REACTOME_CONSTITUTIVE_SIGNALING_BY_LIGAND_RESPONSIVE_EGFR_CANCER_VARIANTS
Curated_gene_sets	WP_RAC1PAK1P38MMP2_PATHWAY	68	4	2.61806e-06	8.0589e-05	NRAS:HRAS:KRAS:MAPK1	http://www.gsea-msigdb.org/gsea/msigdb/human/geneset/WP_RAC1PAK1P38MMP2_PATHWAY
Curated_gene_sets	WP_STEROL_REGULATORY_ELEMENTBINDING_PROTEINS_SREBP_SIGNALING	69	4	2.77644e-06	8.50611e-05	PRKAA2:PRKAA1:PRKAG1:PRKACA	http://www.gsea-msigdb.org/gsea/msigdb/human/geneset/WP_STEROL_REGULATORY_ELEMENTBINDING_PROTEINS_SREBP_SIGNALING
Curated_gene_sets	REACTOME_SIGNALING_BY_FGFR2	70	4	2.94181e-06	8.88535e-05	NRAS:HRAS:KRAS:MAPK1	http://www.gsea-msigdb.org/gsea/msigdb/human/geneset/REACTOME_SIGNALING_BY_FGFR2
Curated_gene_sets	KEGG_RENAL_CELL_CARCINOMA	70	4	2.94181e-06	8.88535e-05	NRAS:HRAS:KRAS:MAPK1	http://www.gsea-msigdb.org/gsea/msigdb/human/geneset/KEGG_RENAL_CELL_CARCINOMA
Curated_gene_sets	KEGG_MELANOMA	70	4	2.94181e-06	8.88535e-05	NRAS:HRAS:KRAS:MAPK1	http://www.gsea-msigdb.org/gsea/msigdb/human/geneset/KEGG_MELANOMA
Curated_gene_sets	REACTOME_SIGNALING_BY_KIT_IN_DISEASE	20	3	2.99598e-06	8.88535e-05	NRAS:HRAS:KRAS	http://www.gsea-msigdb.org/gsea/msigdb/human/geneset/REACTOME_SIGNALING_BY_KIT_IN_DISEASE
Curated_gene_sets	REACTOME_SIGNALING_BY_PDGFR_IN_DISEASE	20	3	2.99598e-06	8.88535e-05	NRAS:HRAS:KRAS	http://www.gsea-msigdb.org/gsea/msigdb/human/geneset/REACTOME_SIGNALING_BY_PDGFR_IN_DISEASE
Curated_gene_sets	REACTOME_SIGNALLING_TO_RAS	20	3	2.99598e-06	8.88535e-05	NRAS:HRAS:KRAS	http://www.gsea-msigdb.org/gsea/msigdb/human/geneset/REACTOME_SIGNALLING_TO_RAS
Curated_gene_sets	REACTOME_RAS_PROCESSING	20	3	2.99598e-06	8.88535e-05	NRAS:HRAS:KRAS	http://www.gsea-msigdb.org/gsea/msigdb/human/geneset/REACTOME_RAS_PROCESSING
Curated_gene_sets	WP_FOCAL_ADHESION_PI3KAKTMTORSIGNALING_PATHWAY	295	6	3.25062e-06	9.5967e-05	PRKAA2:NRAS:PRKAA1:HRAS:KRAS:MAPK1	http://www.gsea-msigdb.org/gsea/msigdb/human/geneset/WP_FOCAL_ADHESION_PI3KAKTMTORSIGNALING_PATHWAY
Curated_gene_sets	KEGG_CHRONIC_MYELOID_LEUKEMIA	72	4	3.29434e-06	9.63816e-05	NRAS:HRAS:KRAS:MAPK1	http://www.gsea-msigdb.org/gsea/msigdb/human/geneset/KEGG_CHRONIC_MYELOID_LEUKEMIA
Curated_gene_sets	WP_NONSMALL_CELL_LUNG_CANCER	72	4	3.29434e-06	9.63816e-05	NRAS:HRAS:KRAS:MAPK1	http://www.gsea-msigdb.org/gsea/msigdb/human/geneset/WP_NONSMALL_CELL_LUNG_CANCER
Curated_gene_sets	REACTOME_SHC_MEDIATED_CASCADE_FGFR1	21	3	3.49196e-06	0.000100355	NRAS:HRAS:KRAS	http://www.gsea-msigdb.org/gsea/msigdb/human/geneset/REACTOME_SHC_MEDIATED_CASCADE_FGFR1
Curated_gene_sets	BIOCARTA_MPR_PATHWAY	21	3	3.49196e-06	0.000100355	PRKACB:HRAS:MAPK1	http://www.gsea-msigdb.org/gsea/msigdb/human/geneset/BIOCARTA_MPR_PATHWAY
Curated_gene_sets	PID_S1P_S1P1_PATHWAY	21	3	3.49196e-06	0.000100355	RHOA:GNAI1:MAPK1	http://www.gsea-msigdb.org/gsea/msigdb/human/geneset/PID_S1P_S1P1_PATHWAY
Curated_gene_sets	REACTOME_FRS_MEDIATED_FGFR4_SIGNALING	21	3	3.49196e-06	0.000100355	NRAS:HRAS:KRAS	http://www.gsea-msigdb.org/gsea/msigdb/human/geneset/REACTOME_FRS_MEDIATED_FGFR4_SIGNALING
Curated_gene_sets	WP_NONGENOMIC_ACTIONS_OF_125_DIHYDROXYVITAMIN_D3	74	4	3.67723e-06	0.000105214	NRAS:HRAS:KRAS:MAPK1	http://www.gsea-msigdb.org/gsea/msigdb/human/geneset/WP_NONGENOMIC_ACTIONS_OF_125_DIHYDROXYVITAMIN_D3
Curated_gene_sets	BIOCARTA_CREB_PATHWAY	22	3	4.03943e-06	0.000114568	PRKACB:HRAS:MAPK1	http://www.gsea-msigdb.org/gsea/msigdb/human/geneset/BIOCARTA_CREB_PATHWAY
Curated_gene_sets	REACTOME_SHC1_EVENTS_IN_ERBB2_SIGNALING	22	3	4.03943e-06	0.000114568	NRAS:HRAS:KRAS	http://www.gsea-msigdb.org/gsea/msigdb/human/geneset/REACTOME_SHC1_EVENTS_IN_ERBB2_SIGNALING
Curated_gene_sets	KEGG_FC_EPSILON_RI_SIGNALING_PATHWAY	76	4	4.09215e-06	0.000115559	NRAS:HRAS:KRAS:MAPK1	http://www.gsea-msigdb.org/gsea/msigdb/human/geneset/KEGG_FC_EPSILON_RI_SIGNALING_PATHWAY
Curated_gene_sets	REACTOME_REGULATION_OF_INSULIN_SECRETION	77	4	4.31213e-06	0.000121244	PRKACB:GNAI1:GNAQ:PRKACA	http://www.gsea-msigdb.org/gsea/msigdb/human/geneset/REACTOME_REGULATION_OF_INSULIN_SECRETION
Curated_gene_sets	REACTOME_FRS_MEDIATED_FGFR1_SIGNALING	23	3	4.64089e-06	0.000129367	NRAS:HRAS:KRAS	http://www.gsea-msigdb.org/gsea/msigdb/human/geneset/REACTOME_FRS_MEDIATED_FGFR1_SIGNALING
Curated_gene_sets	BIOCARTA_IGF1R_PATHWAY	23	3	4.64089e-06	0.000129367	PRKACB:HRAS:MAPK1	http://www.gsea-msigdb.org/gsea/msigdb/human/geneset/BIOCARTA_IGF1R_PATHWAY
Curated_gene_sets	REACTOME_SIGNALING_BY_INSULIN_RECEPTOR	79	4	4.77823e-06	0.000132626	NRAS:HRAS:KRAS:MAPK1	http://www.gsea-msigdb.org/gsea/msigdb/human/geneset/REACTOME_SIGNALING_BY_INSULIN_RECEPTOR
Curated_gene_sets	WP_MICRORNAS_IN_CARDIOMYOCYTE_HYPERTROPHY	80	4	5.02477e-06	0.000138288	RHOA:PPP3CA:PPP3CB:MAPK1	http://www.gsea-msigdb.org/gsea/msigdb/human/geneset/WP_MICRORNAS_IN_CARDIOMYOCYTE_HYPERTROPHY
Curated_gene_sets	WP_GLIOBLASTOMA_SIGNALING_PATHWAYS	80	4	5.02477e-06	0.000138288	NRAS:HRAS:KRAS:MAPK1	http://www.gsea-msigdb.org/gsea/msigdb/human/geneset/WP_GLIOBLASTOMA_SIGNALING_PATHWAYS
Curated_gene_sets	WP_THYROXINE_THYROID_HORMONE_PRODUCTION	24	3	5.29877e-06	0.000141628	PRKAA2:PRKAA1:MAPK1	http://www.gsea-msigdb.org/gsea/msigdb/human/geneset/WP_THYROXINE_THYROID_HORMONE_PRODUCTION
Curated_gene_sets	REACTOME_SIGNALING_BY_EGFR_IN_CANCER	24	3	5.29877e-06	0.000141628	NRAS:HRAS:KRAS	http://www.gsea-msigdb.org/gsea/msigdb/human/geneset/REACTOME_SIGNALING_BY_EGFR_IN_CANCER
Curated_gene_sets	REACTOME_DOWNSTREAM_SIGNALING_OF_ACTIVATED_FGFR3	24	3	5.29877e-06	0.000141628	NRAS:HRAS:KRAS	http://www.gsea-msigdb.org/gsea/msigdb/human/geneset/REACTOME_DOWNSTREAM_SIGNALING_OF_ACTIVATED_FGFR3
Curated_gene_sets	REACTOME_ACTIVATION_OF_AMPK_DOWNSTREAM_OF_NMDARS	24	3	5.29877e-06	0.000141628	PRKAA2:PRKAA1:PRKAG1	http://www.gsea-msigdb.org/gsea/msigdb/human/geneset/REACTOME_ACTIVATION_OF_AMPK_DOWNSTREAM_OF_NMDARS
Curated_gene_sets	REACTOME_FRS_MEDIATED_FGFR2_SIGNALING	24	3	5.29877e-06	0.000141628	NRAS:HRAS:KRAS	http://www.gsea-msigdb.org/gsea/msigdb/human/geneset/REACTOME_FRS_MEDIATED_FGFR2_SIGNALING
Curated_gene_sets	BIOCARTA_TFF_PATHWAY	24	3	5.29877e-06	0.000141628	RHOA:HRAS:MAPK1	http://www.gsea-msigdb.org/gsea/msigdb/human/geneset/BIOCARTA_TFF_PATHWAY
Curated_gene_sets	REACTOME_SIGNALING_BY_NTRK2_TRKB	24	3	5.29877e-06	0.000141628	NRAS:HRAS:KRAS	http://www.gsea-msigdb.org/gsea/msigdb/human/geneset/REACTOME_SIGNALING_BY_NTRK2_TRKB
Curated_gene_sets	WP_EGFR_TYROSINE_KINASE_INHIBITOR_RESISTANCE	82	4	5.54594e-06	0.000147627	NRAS:HRAS:KRAS:MAPK1	http://www.gsea-msigdb.org/gsea/msigdb/human/geneset/WP_EGFR_TYROSINE_KINASE_INHIBITOR_RESISTANCE
Curated_gene_sets	REACTOME_SIGNALING_BY_RECEPTOR_TYROSINE_KINASES	508	7	5.74193e-06	0.00015222	PRKACB:NRAS:RHOA:HRAS:KRAS:PRKACA:MAPK1	http://www.gsea-msigdb.org/gsea/msigdb/human/geneset/REACTOME_SIGNALING_BY_RECEPTOR_TYROSINE_KINASES
Curated_gene_sets	PID_CMYB_PATHWAY	83	4	5.82102e-06	0.000153067	NRAS:PPP3CA:HRAS:KRAS	http://www.gsea-msigdb.org/gsea/msigdb/human/geneset/PID_CMYB_PATHWAY
Curated_gene_sets	REACTOME_SIGNALING_BY_FGFR	83	4	5.82102e-06	0.000153067	NRAS:HRAS:KRAS:MAPK1	http://www.gsea-msigdb.org/gsea/msigdb/human/geneset/REACTOME_SIGNALING_BY_FGFR
Curated_gene_sets	REACTOME_ESR_MEDIATED_SIGNALING	184	5	5.86951e-06	0.000153541	NRAS:GNAI1:HRAS:KRAS:MAPK1	http://www.gsea-msigdb.org/gsea/msigdb/human/geneset/REACTOME_ESR_MEDIATED_SIGNALING
Curated_gene_sets	REACTOME_ADAPTIVE_IMMUNE_SYSTEM	730	8	5.88633e-06	0.000153541	PRKACB:NRAS:PPP3R1:PPP3CA:PPP3CB:HRAS:KRAS:PRKACA	http://www.gsea-msigdb.org/gsea/msigdb/human/geneset/REACTOME_ADAPTIVE_IMMUNE_SYSTEM
Curated_gene_sets	WP_1Q211_COPY_NUMBER_VARIATION_SYNDROME	25	3	6.01555e-06	0.000155661	PRKAA2:PRKAA1:PRKAG1	http://www.gsea-msigdb.org/gsea/msigdb/human/geneset/WP_1Q211_COPY_NUMBER_VARIATION_SYNDROME
Curated_gene_sets	REACTOME_SIGNALING_BY_ERYTHROPOIETIN	25	3	6.01555e-06	0.000155661	NRAS:HRAS:KRAS	http://www.gsea-msigdb.org/gsea/msigdb/human/geneset/REACTOME_SIGNALING_BY_ERYTHROPOIETIN
Curated_gene_sets	WP_PI3KAKT_SIGNALING_PATHWAY	330	6	6.19086e-06	0.000159562	PRKAA2:NRAS:PRKAA1:HRAS:KRAS:MAPK1	http://www.gsea-msigdb.org/gsea/msigdb/human/geneset/WP_PI3KAKT_SIGNALING_PATHWAY
Curated_gene_sets	KEGG_PROSTATE_CANCER	85	4	6.4013e-06	0.000164334	NRAS:HRAS:KRAS:MAPK1	http://www.gsea-msigdb.org/gsea/msigdb/human/geneset/KEGG_PROSTATE_CANCER
Curated_gene_sets	KEGG_ERBB_SIGNALING_PATHWAY	86	4	6.70697e-06	0.000171503	NRAS:HRAS:KRAS:MAPK1	http://www.gsea-msigdb.org/gsea/msigdb/human/geneset/KEGG_ERBB_SIGNALING_PATHWAY
Curated_gene_sets	BIOCARTA_RACCYCD_PATHWAY	26	3	6.79365e-06	0.000171692	RHOA:HRAS:MAPK1	http://www.gsea-msigdb.org/gsea/msigdb/human/geneset/BIOCARTA_RACCYCD_PATHWAY
Curated_gene_sets	REACTOME_SIGNALING_BY_ERBB2_IN_CANCER	26	3	6.79365e-06	0.000171692	NRAS:HRAS:KRAS	http://www.gsea-msigdb.org/gsea/msigdb/human/geneset/REACTOME_SIGNALING_BY_ERBB2_IN_CANCER
Curated_gene_sets	REACTOME_DOWNSTREAM_SIGNALING_OF_ACTIVATED_FGFR4	26	3	6.79365e-06	0.000171692	NRAS:HRAS:KRAS	http://www.gsea-msigdb.org/gsea/msigdb/human/geneset/REACTOME_DOWNSTREAM_SIGNALING_OF_ACTIVATED_FGFR4
Curated_gene_sets	BIOCARTA_BIOPEPTIDES_PATHWAY	27	3	7.63552e-06	0.00019222	CALM2:HRAS:CALM1:CALM3:MAPK1	http://www.gsea-msigdb.org/gsea/msigdb/human/geneset/BIOCARTA_BIOPEPTIDES_PATHWAY
Curated_gene_sets	WP_ERBB_SIGNALING_PATHWAY	89	4	7.68884e-06	0.000192815	NRAS:HRAS:KRAS:MAPK1	http://www.gsea-msigdb.org/gsea/msigdb/human/geneset/WP_ERBB_SIGNALING_PATHWAY
Curated_gene_sets	WP_TNFALPHA_SIGNALING_PATHWAY	90	4	8.03855e-06	0.00020004	NRAS:HRAS:KRAS:MAPK1	http://www.gsea-msigdb.org/gsea/msigdb/human/geneset/WP_TNFALPHA_SIGNALING_PATHWAY
Curated_gene_sets	REACTOME_SIGNALING_BY_TGF_BETA_RECEPTOR_COMPLEX	90	4	8.03855e-06	0.00020004	PPP1CB:RHOA:PPP1CC:MAPK1	http://www.gsea-msigdb.org/gsea/msigdb/human/geneset/REACTOME_SIGNALING_BY_TGF_BETA_RECEPTOR_COMPLEX
Curated_gene_sets	WP_CIRCADIAN_RHYTHM_GENES	198	5	8.3861e-06	0.000207892	PRKAA2:PPP1CB:PRKAA1:GNAQ:PPP1CC	http://www.gsea-msigdb.org/gsea/msigdb/human/geneset/WP_CIRCADIAN_RHYTHM_GENES
Curated_gene_sets	PID_RAS_PATHWAY	28	3	8.54356e-06	0.000210191	NRAS:HRAS:KRAS	http://www.gsea-msigdb.org/gsea/msigdb/human/geneset/PID_RAS_PATHWAY
Curated_gene_sets	REACTOME_FLT3_SIGNALING_IN_DISEASE	28	3	8.54356e-06	0.000210191	NRAS:HRAS:KRAS	http://www.gsea-msigdb.org/gsea/msigdb/human/geneset/REACTOME_FLT3_SIGNALING_IN_DISEASE
Curated_gene_sets	REACTOME_ENERGY_DEPENDENT_REGULATION_OF_MTOR_BY_LKB1_AMPK	29	3	9.52021e-06	0.000229865	PRKAA2:PRKAA1:PRKAG1	http://www.gsea-msigdb.org/gsea/msigdb/human/geneset/REACTOME_ENERGY_DEPENDENT_REGULATION_OF_MTOR_BY_LKB1_AMPK
Curated_gene_sets	REACTOME_DAP12_SIGNALING	29	3	9.52021e-06	0.000229865	NRAS:HRAS:KRAS	http://www.gsea-msigdb.org/gsea/msigdb/human/geneset/REACTOME_DAP12_SIGNALING
Curated_gene_sets	REACTOME_DOWNSTREAM_SIGNAL_TRANSDUCTION	29	3	9.52021e-06	0.000229865	NRAS:HRAS:KRAS	http://www.gsea-msigdb.org/gsea/msigdb/human/geneset/REACTOME_DOWNSTREAM_SIGNAL_TRANSDUCTION
Curated_gene_sets	REACTOME_DOWNSTREAM_SIGNALING_OF_ACTIVATED_FGFR2	29	3	9.52021e-06	0.000229865	NRAS:HRAS:KRAS	http://www.gsea-msigdb.org/gsea/msigdb/human/geneset/REACTOME_DOWNSTREAM_SIGNALING_OF_ACTIVATED_FGFR2
Curated_gene_sets	WP_CANNABINOID_RECEPTOR_SIGNALING	29	3	9.52021e-06	0.000229865	PRKACB:PRKACA:MAPK1	http://www.gsea-msigdb.org/gsea/msigdb/human/geneset/WP_CANNABINOID_RECEPTOR_SIGNALING
Curated_gene_sets	WP_AUTOPHAGY	30	3	1.05678e-05	0.000248689	PRKAA2:PRKAA1:PRKAG1	http://www.gsea-msigdb.org/gsea/msigdb/human/geneset/WP_AUTOPHAGY
Curated_gene_sets	REACTOME_DOWNSTREAM_SIGNALING_OF_ACTIVATED_FGFR1	30	3	1.05678e-05	0.000248689	NRAS:HRAS:KRAS	http://www.gsea-msigdb.org/gsea/msigdb/human/geneset/REACTOME_DOWNSTREAM_SIGNALING_OF_ACTIVATED_FGFR1
Curated_gene_sets	WP_EXTRACELLULAR_VESICLEMEDIATED_SIGNALING_IN_RECIPIENT_CELLS	30	3	1.05678e-05	0.000248689	NRAS:HRAS:KRAS	http://www.gsea-msigdb.org/gsea/msigdb/human/geneset/WP_EXTRACELLULAR_VESICLEMEDIATED_SIGNALING_IN_RECIPIENT_CELLS
Curated_gene_sets	WP_PI3KAKTMTOR_SIGNALING_PATHWAY_AND_THERAPEUTIC_OPPORTUNITIES	30	3	1.05678e-05	0.000248689	NRAS:HRAS:KRAS	http://www.gsea-msigdb.org/gsea/msigdb/human/geneset/WP_PI3KAKTMTOR_SIGNALING_PATHWAY_AND_THERAPEUTIC_OPPORTUNITIES
Curated_gene_sets	REACTOME_FCERI_MEDIATED_CA_2_MOBILIZATION	30	3	1.05678e-05	0.000248689	PPP3R1:PPP3CA:PPP3CB	http://www.gsea-msigdb.org/gsea/msigdb/human/geneset/REACTOME_FCERI_MEDIATED_CA_2_MOBILIZATION
Curated_gene_sets	WP_GPR143_IN_MELANOCYTES_AND_RETINAL_PIGMENT_EPITHELIUM_CELLS	30	3	1.05678e-05	0.000248689	PRKACB:GNAQ:PRKACA	http://www.gsea-msigdb.org/gsea/msigdb/human/geneset/WP_GPR143_IN_MELANOCYTES_AND_RETINAL_PIGMENT_EPITHELIUM_CELLS
Curated_gene_sets	WP_PROSTAGLANDIN_AND_LEUKOTRIENE_METABOLISM_IN_SENESCENCE	30	3	1.05678e-05	0.000248689	GNAI1:GNAQ:HRAS	http://www.gsea-msigdb.org/gsea/msigdb/human/geneset/WP_PROSTAGLANDIN_AND_LEUKOTRIENE_METABOLISM_IN_SENESCENCE
Curated_gene_sets	WP_SEROTONIN_HTR1_GROUP_AND_FOS_PATHWAY	31	3	1.16889e-05	0.000273091	RHOA:GNAI1:MAPK1	http://www.gsea-msigdb.org/gsea/msigdb/human/geneset/WP_SEROTONIN_HTR1_GROUP_AND_FOS_PATHWAY
Curated_gene_sets	PID_AR_NONGENOMIC_PATHWAY	31	3	1.16889e-05	0.000273091	GNAI1:HRAS:MAPK1	http://www.gsea-msigdb.org/gsea/msigdb/human/geneset/PID_AR_NONGENOMIC_PATHWAY
Curated_gene_sets	REACTOME_DEVELOPMENTAL_BIOLOGY	1079	9	1.23196e-05	0.000286796	PRKACB:NRAS:RHOA:PPP3CB:HRAS:KRAS:PRKACA:MYL9:MAPK1	http://www.gsea-msigdb.org/gsea/msigdb/human/geneset/REACTOME_DEVELOPMENTAL_BIOLOGY
Curated_gene_sets	REACTOME_G_ALPHA_Q_SIGNALLING_EVENTS	216	5	1.27842e-05	0.000296548	NRAS:GNAQ:HRAS:KRAS:MAPK1	http://www.gsea-msigdb.org/gsea/msigdb/human/geneset/REACTOME_G_ALPHA_Q_SIGNALLING_EVENTS
Curated_gene_sets	WP_CAMKK2_PATHWAY	32	3	1.28857e-05	0.000296782	CAMK1:CAMK4:MAPK1	http://www.gsea-msigdb.org/gsea/msigdb/human/geneset/WP_CAMKK2_PATHWAY
Curated_gene_sets	PID_IL12_STAT4_PATHWAY	32	3	1.28857e-05	0.000296782	PPP3R1:PPP3CA:PPP3CB	http://www.gsea-msigdb.org/gsea/msigdb/human/geneset/PID_IL12_STAT4_PATHWAY
Curated_gene_sets	PID_ERBB1_DOWNSTREAM_PATHWAY	102	4	1.32122e-05	0.000303227	NRAS:HRAS:KRAS:MAPK1	http://www.gsea-msigdb.org/gsea/msigdb/human/geneset/PID_ERBB1_DOWNSTREAM_PATHWAY
Curated_gene_sets	BIOCARTA_INTEGRIN_PATHWAY	33	3	1.41606e-05	0.000322713	RHOA:HRAS:MAPK1	http://www.gsea-msigdb.org/gsea/msigdb/human/geneset/BIOCARTA_INTEGRIN_PATHWAY
Curated_gene_sets	WP_ALPHA_6_BETA_4_SIGNALING_PATHWAY	33	3	1.41606e-05	0.000322713	RHOA:HRAS:MAPK1	http://www.gsea-msigdb.org/gsea/msigdb/human/geneset/WP_ALPHA_6_BETA_4_SIGNALING_PATHWAY
Curated_gene_sets	KEGG_PRION_DISEASES	34	3	1.55161e-05	0.000352367	PRKACB:PRKACA:MAPK1	http://www.gsea-msigdb.org/gsea/msigdb/human/geneset/KEGG_PRION_DISEASES
Curated_gene_sets	WP_TARGET_OF_RAPAMYCIN_SIGNALING	35	3	1.69544e-05	0.00038369	PRKAA2:PRKAA1:PRKAG1	http://www.gsea-msigdb.org/gsea/msigdb/human/geneset/WP_TARGET_OF_RAPAMYCIN_SIGNALING
Curated_gene_sets	WP_AMYOTROPHIC_LATERAL_SCLEROSIS_ALS	36	3	1.8478e-05	0.000416717	PPP3CA:PPP3CC:PPP3CB	http://www.gsea-msigdb.org/gsea/msigdb/human/geneset/WP_AMYOTROPHIC_LATERAL_SCLEROSIS_ALS
Curated_gene_sets	REACTOME_PKA_MEDIATED_PHOSPHORYLATION_OF_KEY_METABOLIC_FACTORS	5	2	1.99584e-05	0.000446998	PRKACB:PRKACA	http://www.gsea-msigdb.org/gsea/msigdb/human/geneset/REACTOME_PKA_MEDIATED_PHOSPHORYLATION_OF_KEY_METABOLIC_FACTORS
Curated_gene_sets	BIOCARTA_MITR_PATHWAY	5	2	1.99584e-05	0.000446998	CAMK1G:CAMK1	http://www.gsea-msigdb.org/gsea/msigdb/human/geneset/BIOCARTA_MITR_PATHWAY
Curated_gene_sets	REACTOME_DAP12_INTERACTIONS	38	3	2.179e-05	0.000483025	NRAS:HRAS:KRAS	http://www.gsea-msigdb.org/gsea/msigdb/human/geneset/REACTOME_DAP12_INTERACTIONS
Curated_gene_sets	REACTOME_SIGNALING_BY_FGFR1_IN_DISEASE	38	3	2.179e-05	0.000483025	NRAS:HRAS:KRAS	http://www.gsea-msigdb.org/gsea/msigdb/human/geneset/REACTOME_SIGNALING_BY_FGFR1_IN_DISEASE
Curated_gene_sets	REACTOME_FLT3_SIGNALING	38	3	2.179e-05	0.000483025	NRAS:HRAS:KRAS	http://www.gsea-msigdb.org/gsea/msigdb/human/geneset/REACTOME_FLT3_SIGNALING
Curated_gene_sets	WP_VEGFAVEGFR2_SIGNALING	413	6	2.21502e-05	0.00048934	PRKAA2:RHOA:PPP3CA:PRKAA1:HRAS:MAPK1	http://www.gsea-msigdb.org/gsea/msigdb/human/geneset/WP_VEGFAVEGFR2_SIGNALING
Curated_gene_sets	REACTOME_SIGNALING_BY_TGFB_FAMILY_MEMBERS	118	4	2.3486e-05	0.000515734	PPP1CB:RHOA:PPP1CC:MAPK1	http://www.gsea-msigdb.org/gsea/msigdb/human/geneset/REACTOME_SIGNALING_BY_TGFB_FAMILY_MEMBERS
Curated_gene_sets	REACTOME_MTOR_SIGNALLING	39	3	2.35832e-05	0.000515734	PRKAA2:PRKAA1:PRKAG1	http://www.gsea-msigdb.org/gsea/msigdb/human/geneset/REACTOME_MTOR_SIGNALLING
Curated_gene_sets	WP_PDGF_PATHWAY	39	3	2.35832e-05	0.000515734	RHOA:HRAS:MAPK1	http://www.gsea-msigdb.org/gsea/msigdb/human/geneset/WP_PDGF_PATHWAY
Curated_gene_sets	REACTOME_DISEASES_OF_SIGNAL_TRANSDUCTION_BY_GROWTH_FACTOR_RECEPTORS_AND_SECOND_MESSENGERS	422	6	2.50088e-05	0.000545075	NRAS:PPP1CB:HRAS:KRAS:PPP1CC:MAPK1	http://www.gsea-msigdb.org/gsea/msigdb/human/geneset/REACTOME_DISEASES_OF_SIGNAL_TRANSDUCTION_BY_GROWTH_FACTOR_RECEPTORS_AND_SECOND_MESSENGERS
Curated_gene_sets	PID_ERBB1_INTERNALIZATION_PATHWAY	40	3	2.54709e-05	0.000551444	NRAS:HRAS:KRAS	http://www.gsea-msigdb.org/gsea/msigdb/human/geneset/PID_ERBB1_INTERNALIZATION_PATHWAY
Curated_gene_sets	REACTOME_DAG_AND_IP3_SIGNALING	40	3	2.54709e-05	0.000551444	PRKACB:CAMK4:PRKACA	http://www.gsea-msigdb.org/gsea/msigdb/human/geneset/REACTOME_DAG_AND_IP3_SIGNALING
Curated_gene_sets	PID_THROMBIN_PAR1_PATHWAY	42	3	2.95389e-05	0.000635282	RHOA:GNAI1:GNAQ	http://www.gsea-msigdb.org/gsea/msigdb/human/geneset/PID_THROMBIN_PAR1_PATHWAY
Curated_gene_sets	REACTOME_SIGNALING_BY_FGFR2_IN_DISEASE	42	3	2.95389e-05	0.000635282	NRAS:HRAS:KRAS	http://www.gsea-msigdb.org/gsea/msigdb/human/geneset/REACTOME_SIGNALING_BY_FGFR2_IN_DISEASE
Curated_gene_sets	BIOCARTA_SAM68_PATHWAY	6	2	2.99109e-05	0.00063905	HRAS:MAPK1	http://www.gsea-msigdb.org/gsea/msigdb/human/geneset/BIOCARTA_SAM68_PATHWAY
Curated_gene_sets	DING_LUNG_CANCER_MUTATED_RECURRENTLY	6	2	2.99109e-05	0.00063905	NRAS:KRAS	http://www.gsea-msigdb.org/gsea/msigdb/human/geneset/DING_LUNG_CANCER_MUTATED_RECURRENTLY
Curated_gene_sets	REACTOME_SIGNALING_BY_NUCLEAR_RECEPTORS	258	5	3.00526e-05	0.000639972	NRAS:GNAI1:HRAS:KRAS:MAPK1	http://www.gsea-msigdb.org/gsea/msigdb/human/geneset/REACTOME_SIGNALING_BY_NUCLEAR_RECEPTORS
Curated_gene_sets	REACTOME_SIGNALING_BY_SCF_KIT	43	3	3.17238e-05	0.00067116	NRAS:HRAS:KRAS	http://www.gsea-msigdb.org/gsea/msigdb/human/geneset/REACTOME_SIGNALING_BY_SCF_KIT
Curated_gene_sets	REACTOME_ADORA2B_MEDIATED_ANTI_INFLAMMATORY_CYTOKINES_PRODUCTION	43	3	3.17238e-05	0.00067116	PRKACB:GNAI1:PRKACA	http://www.gsea-msigdb.org/gsea/msigdb/human/geneset/REACTOME_ADORA2B_MEDIATED_ANTI_INFLAMMATORY_CYTOKINES_PRODUCTION
Curated_gene_sets	REACTOME_GPER1_SIGNALING	45	3	3.64068e-05	0.000767735	PRKACB:GNAI1:PRKACA	http://www.gsea-msigdb.org/gsea/msigdb/human/geneset/REACTOME_GPER1_SIGNALING
Curated_gene_sets	WP_MICROTUBULE_CYTOSKELETON_REGULATION	46	3	3.89094e-05	0.000815216	CAMK4:GNAQ:PRKACA	http://www.gsea-msigdb.org/gsea/msigdb/human/geneset/WP_MICROTUBULE_CYTOSKELETON_REGULATION
Curated_gene_sets	REACTOME_IRS_MEDIATED_SIGNALLING	46	3	3.89094e-05	0.000815216	NRAS:HRAS:KRAS	http://www.gsea-msigdb.org/gsea/msigdb/human/geneset/REACTOME_IRS_MEDIATED_SIGNALLING
Curated_gene_sets	DEBIASI_APOPTOSIS_BY_REOVIRUS_INFECTION_UP	282	5	4.59433e-05	0.000956417	NRAS:PRKAA1:GNAI1:GNAQ:PPP3CB	http://www.gsea-msigdb.org/gsea/msigdb/human/geneset/DEBIASI_APOPTOSIS_BY_REOVIRUS_INFECTION_UP
Curated_gene_sets	REACTOME_RHO_GTPASE_EFFECTORS	282	5	4.59433e-05	0.000956417	PPP1CB:RHOA:PPP1CC:MYL9:MAPK1	http://www.gsea-msigdb.org/gsea/msigdb/human/geneset/REACTOME_RHO_GTPASE_EFFECTORS
Curated_gene_sets	WP_IL3_SIGNALING_PATHWAY	49	3	4.70886e-05	0.000974013	HRAS:PRKACA:MAPK1	http://www.gsea-msigdb.org/gsea/msigdb/human/geneset/WP_IL3_SIGNALING_PATHWAY
Curated_gene_sets	REACTOME_SIGNALING_BY_EGFR	49	3	4.70886e-05	0.000974013	NRAS:HRAS:KRAS	http://www.gsea-msigdb.org/gsea/msigdb/human/geneset/REACTOME_SIGNALING_BY_EGFR
Curated_gene_sets	PID_CD8_TCR_PATHWAY	50	3	5.00461e-05	0.0010319	NRAS:HRAS:KRAS	http://www.gsea-msigdb.org/gsea/msigdb/human/geneset/PID_CD8_TCR_PATHWAY
Curated_gene_sets	KEGG_MTOR_SIGNALING_PATHWAY	51	3	5.31229e-05	0.00109188	PRKAA2:PRKAA1:MAPK1	http://www.gsea-msigdb.org/gsea/msigdb/human/geneset/KEGG_MTOR_SIGNALING_PATHWAY
Curated_gene_sets	WP_REGULATION_OF_ACTIN_CYTOSKELETON	146	4	5.40812e-05	0.00110807	NRAS:RHOA:KRAS:MAPK1	http://www.gsea-msigdb.org/gsea/msigdb/human/geneset/WP_REGULATION_OF_ACTIN_CYTOSKELETON
Curated_gene_sets	REACTOME_SIGNALING_BY_MRAS_COMPLEX_MUTANTS	8	2	5.57344e-05	0.00113123	PPP1CB:PPP1CC	http://www.gsea-msigdb.org/gsea/msigdb/human/geneset/REACTOME_SIGNALING_BY_MRAS_COMPLEX_MUTANTS
Curated_gene_sets	REACTOME_HDL_ASSEMBLY	8	2	5.57344e-05	0.00113123	PRKACB:PRKACA	http://www.gsea-msigdb.org/gsea/msigdb/human/geneset/REACTOME_HDL_ASSEMBLY
Curated_gene_sets	REACTOME_LIPOPHAGY	8	2	5.57344e-05	0.00113123	PRKAA2:PRKAG1	http://www.gsea-msigdb.org/gsea/msigdb/human/geneset/REACTOME_LIPOPHAGY
Curated_gene_sets	REACTOME_SIGNALING_BY_WNT	294	5	5.60041e-05	0.00113317	PPP3R1:RHOA:PPP3CA:PPP3CB:KRAS	http://www.gsea-msigdb.org/gsea/msigdb/human/geneset/REACTOME_SIGNALING_BY_WNT
Curated_gene_sets	REACTOME_SIGNALING_BY_TYPE_1_INSULIN_LIKE_GROWTH_FACTOR_1_RECEPTOR_IGF1R	52	3	5.63212e-05	0.00113604	NRAS:HRAS:KRAS	http://www.gsea-msigdb.org/gsea/msigdb/human/geneset/REACTOME_SIGNALING_BY_TYPE_1_INSULIN_LIKE_GROWTH_FACTOR_1_RECEPTOR_IGF1R
Curated_gene_sets	KIM_ALL_DISORDERS_OLIGODENDROCYTE_NUMBER_CORR_UP	724	7	5.65128e-05	0.00113638	CAMK1G:CALM2:CAMK1:RHOA:GNAI1:HRAS:CALM1:EEF2:CALM3	http://www.gsea-msigdb.org/gsea/msigdb/human/geneset/KIM_ALL_DISORDERS_OLIGODENDROCYTE_NUMBER_CORR_UP
Curated_gene_sets	WP_HEPATITIS_B_INFECTION	148	4	5.7026e-05	0.00114316	NRAS:HRAS:KRAS:MAPK1	http://www.gsea-msigdb.org/gsea/msigdb/human/geneset/WP_HEPATITIS_B_INFECTION
Curated_gene_sets	REACTOME_INTRINSIC_PATHWAY_FOR_APOPTOSIS	54	3	6.3091e-05	0.00126045	PPP3R1:PPP3CC:MAPK1	http://www.gsea-msigdb.org/gsea/msigdb/human/geneset/REACTOME_INTRINSIC_PATHWAY_FOR_APOPTOSIS
Curated_gene_sets	WP_BREAST_CANCER_PATHWAY	152	4	6.32648e-05	0.00126045	NRAS:HRAS:KRAS:MAPK1	http://www.gsea-msigdb.org/gsea/msigdb/human/geneset/WP_BREAST_CANCER_PATHWAY
Curated_gene_sets	WP_MYOMETRIAL_RELAXATION_AND_CONTRACTION_PATHWAYS	153	4	6.48994e-05	0.00128906	PRKACB:CALM2:GNAQ:CALM1:PRKACA:CALM3	http://www.gsea-msigdb.org/gsea/msigdb/human/geneset/WP_MYOMETRIAL_RELAXATION_AND_CONTRACTION_PATHWAYS
Curated_gene_sets	WP_INSULIN_SIGNALING	154	4	6.65645e-05	0.00131611	PRKAA2:PRKAA1:HRAS:MAPK1	http://www.gsea-msigdb.org/gsea/msigdb/human/geneset/WP_INSULIN_SIGNALING
Curated_gene_sets	PID_TXA2PATHWAY	55	3	6.66668e-05	0.00131611	RHOA:GNAQ:PRKACA	http://www.gsea-msigdb.org/gsea/msigdb/human/geneset/PID_TXA2PATHWAY
Curated_gene_sets	REACTOME_SIGNALING_BY_ERBB4	56	3	7.03727e-05	0.00138506	NRAS:HRAS:KRAS	http://www.gsea-msigdb.org/gsea/msigdb/human/geneset/REACTOME_SIGNALING_BY_ERBB4
Curated_gene_sets	WP_LEPTIN_AND_ADIPONECTIN	9	2	7.15947e-05	0.00140063	PRKAA1:PRKAG1	http://www.gsea-msigdb.org/gsea/msigdb/human/geneset/WP_LEPTIN_AND_ADIPONECTIN
Curated_gene_sets	MANN_RESPONSE_TO_AMIFOSTINE_DN	9	2	7.15947e-05	0.00140063	PRKACB:KRAS	http://www.gsea-msigdb.org/gsea/msigdb/human/geneset/MANN_RESPONSE_TO_AMIFOSTINE_DN
Curated_gene_sets	REACTOME_LEISHMANIA_INFECTION	159	4	7.53621e-05	0.0014699	PRKACB:GNAI1:PRKACA:MAPK1	http://www.gsea-msigdb.org/gsea/msigdb/human/geneset/REACTOME_LEISHMANIA_INFECTION
Curated_gene_sets	REACTOME_SIGNALING_BY_PDGF	58	3	7.81838e-05	0.00152037	NRAS:HRAS:KRAS	http://www.gsea-msigdb.org/gsea/msigdb/human/geneset/REACTOME_SIGNALING_BY_PDGF
Curated_gene_sets	KIM_GERMINAL_CENTER_T_HELPER_UP	59	3	8.22931e-05	0.0015955	PRKACB:PPP3CB:PPP1CC	http://www.gsea-msigdb.org/gsea/msigdb/human/geneset/KIM_GERMINAL_CENTER_T_HELPER_UP
Curated_gene_sets	KEGG_PATHWAYS_IN_CANCER	320	5	8.36237e-05	0.00161648	NRAS:RHOA:HRAS:KRAS:MAPK1	http://www.gsea-msigdb.org/gsea/msigdb/human/geneset/KEGG_PATHWAYS_IN_CANCER
Curated_gene_sets	PID_IL12_2PATHWAY	60	3	8.65412e-05	0.00166791	PPP3R1:PPP3CA:PPP3CB	http://www.gsea-msigdb.org/gsea/msigdb/human/geneset/PID_IL12_2PATHWAY
Curated_gene_sets	BIOCARTA_AKAP95_PATHWAY	10	2	8.94138e-05	0.00171311	PRKACB:PRKAG1	http://www.gsea-msigdb.org/gsea/msigdb/human/geneset/BIOCARTA_AKAP95_PATHWAY
Curated_gene_sets	REACTOME_ACTIVATION_OF_PPARGC1A_PGC_1ALPHA_BY_PHOSPHORYLATION	10	2	8.94138e-05	0.00171311	PRKAA2:PRKAG1	http://www.gsea-msigdb.org/gsea/msigdb/human/geneset/REACTOME_ACTIVATION_OF_PPARGC1A_PGC_1ALPHA_BY_PHOSPHORYLATION
Curated_gene_sets	PID_TCR_PATHWAY	61	3	9.09301e-05	0.00173194	NRAS:HRAS:KRAS	http://www.gsea-msigdb.org/gsea/msigdb/human/geneset/PID_TCR_PATHWAY
Curated_gene_sets	REACTOME_RHO_GTPASES_ACTIVATE_PKNS	61	3	9.09301e-05	0.00173194	PPP1CB:RHOA:MYL9	http://www.gsea-msigdb.org/gsea/msigdb/human/geneset/REACTOME_RHO_GTPASES_ACTIVATE_PKNS
Curated_gene_sets	REACTOME_SIGNALING_BY_FGFR_IN_DISEASE	62	3	9.54619e-05	0.00180765	NRAS:HRAS:KRAS	http://www.gsea-msigdb.org/gsea/msigdb/human/geneset/REACTOME_SIGNALING_BY_FGFR_IN_DISEASE
Curated_gene_sets	KEGG_COLORECTAL_CANCER	62	3	9.54619e-05	0.00180765	RHOA:KRAS:MAPK1	http://www.gsea-msigdb.org/gsea/msigdb/human/geneset/KEGG_COLORECTAL_CANCER
Curated_gene_sets	REACTOME_CREB1_PHOSPHORYLATION_THROUGH_THE_ACTIVATION_OF_ADENYLATE_CYCLASE	11	2	0.000109186	0.00205774	PRKACB:PRKACA	http://www.gsea-msigdb.org/gsea/msigdb/human/geneset/REACTOME_CREB1_PHOSPHORYLATION_THROUGH_THE_ACTIVATION_OF_ADENYLATE_CYCLASE
Curated_gene_sets	REACTOME_REGULATION_OF_RAS_BY_GAPS	65	3	0.000109936	0.00205774	NRAS:HRAS:KRAS	http://www.gsea-msigdb.org/gsea/msigdb/human/geneset/REACTOME_REGULATION_OF_RAS_BY_GAPS
Curated_gene_sets	WP_ONCOSTATIN_M_SIGNALING_PATHWAY	65	3	0.000109936	0.00205774	HRAS:KRAS:MAPK1	http://www.gsea-msigdb.org/gsea/msigdb/human/geneset/WP_ONCOSTATIN_M_SIGNALING_PATHWAY
Curated_gene_sets	WP_PHYSICOCHEMICAL_FEATURES_AND_TOXICITYASSOCIATED_PATHWAYS	65	3	0.000109936	0.00205774	CAMK1:RHOA:MAPK1	http://www.gsea-msigdb.org/gsea/msigdb/human/geneset/WP_PHYSICOCHEMICAL_FEATURES_AND_TOXICITYASSOCIATED_PATHWAYS
Curated_gene_sets	KEGG_ADIPOCYTOKINE_SIGNALING_PATHWAY	66	3	0.00011506	0.00214747	PRKAA2:PRKAA1:PRKAG1	http://www.gsea-msigdb.org/gsea/msigdb/human/geneset/KEGG_ADIPOCYTOKINE_SIGNALING_PATHWAY
Curated_gene_sets	REACTOME_REGULATION_OF_GLYCOLYSIS_BY_FRUCTOSE_2_6_BISPHOSPHATE_METABOLISM	12	2	0.000130907	0.00242926	PRKACB:PRKACA	http://www.gsea-msigdb.org/gsea/msigdb/human/geneset/REACTOME_REGULATION_OF_GLYCOLYSIS_BY_FRUCTOSE_2_6_BISPHOSPHATE_METABOLISM
Curated_gene_sets	REACTOME_LOSS_OF_FUNCTION_OF_MECP2_IN_RETT_SYNDROME	12	2	0.000130907	0.00242926	CAMK4:PRKACA	http://www.gsea-msigdb.org/gsea/msigdb/human/geneset/REACTOME_LOSS_OF_FUNCTION_OF_MECP2_IN_RETT_SYNDROME
Curated_gene_sets	REACTOME_SIGNALING_BY_ROBO_RECEPTORS	188	4	0.000144003	0.00266468	PRKACB:RHOA:PPP3CB:PRKACA	http://www.gsea-msigdb.org/gsea/msigdb/human/geneset/REACTOME_SIGNALING_BY_ROBO_RECEPTORS
Curated_gene_sets	WP_CHROMOSOMAL_AND_MICROSATELLITE_INSTABILITY_IN_COLORECTAL_CANCER	72	3	0.000149099	0.00275114	RHOA:KRAS:MAPK1	http://www.gsea-msigdb.org/gsea/msigdb/human/geneset/WP_CHROMOSOMAL_AND_MICROSATELLITE_INSTABILITY_IN_COLORECTAL_CANCER
Curated_gene_sets	WP_DOPAMINE_METABOLISM	13	2	0.000154571	0.00282799	PRKACB:PRKACA	http://www.gsea-msigdb.org/gsea/msigdb/human/geneset/WP_DOPAMINE_METABOLISM
Curated_gene_sets	WP_CELLTYPE_DEPENDENT_SELECTIVITY_OF_CCK2R_SIGNALING	13	2	0.000154571	0.00282799	GNAI1:GNAQ	http://www.gsea-msigdb.org/gsea/msigdb/human/geneset/WP_CELLTYPE_DEPENDENT_SELECTIVITY_OF_CCK2R_SIGNALING
Curated_gene_sets	BIOCARTA_CDK5_PATHWAY	13	2	0.000154571	0.00282799	HRAS:MAPK1	http://www.gsea-msigdb.org/gsea/msigdb/human/geneset/BIOCARTA_CDK5_PATHWAY
Curated_gene_sets	REACTOME_ANTI_INFLAMMATORY_RESPONSE_FAVOURING_LEISHMANIA_PARASITE_INFECTION	74	3	0.000161748	0.002951	PRKACB:GNAI1:PRKACA	http://www.gsea-msigdb.org/gsea/msigdb/human/geneset/REACTOME_ANTI_INFLAMMATORY_RESPONSE_FAVOURING_LEISHMANIA_PARASITE_INFECTION
Curated_gene_sets	PID_MET_PATHWAY	76	3	0.000175076	0.0031852	RHOA:HRAS:MAPK1	http://www.gsea-msigdb.org/gsea/msigdb/human/geneset/PID_MET_PATHWAY
Curated_gene_sets	RAMPON_ENRICHED_LEARNING_ENVIRONMENT_EARLY_UP	14	2	0.000180172	0.00325061	CALM2:RHOA:CALM1:CALM3	http://www.gsea-msigdb.org/gsea/msigdb/human/geneset/RAMPON_ENRICHED_LEARNING_ENVIRONMENT_EARLY_UP
Curated_gene_sets	BIOCARTA_ERK5_PATHWAY	14	2	0.000180172	0.00325061	HRAS:MAPK1	http://www.gsea-msigdb.org/gsea/msigdb/human/geneset/BIOCARTA_ERK5_PATHWAY
Curated_gene_sets	PID_ARF6_DOWNSTREAM_PATHWAY	14	2	0.000180172	0.00325061	RHOA:MAPK1	http://www.gsea-msigdb.org/gsea/msigdb/human/geneset/PID_ARF6_DOWNSTREAM_PATHWAY
Curated_gene_sets	HILLION_HMGA1_TARGETS	77	3	0.000181998	0.00327446	NRAS:HRAS:EEF2	http://www.gsea-msigdb.org/gsea/msigdb/human/geneset/HILLION_HMGA1_TARGETS
Curated_gene_sets	REACTOME_SIGNALING_BY_MET	78	3	0.000189097	0.00339277	NRAS:HRAS:KRAS	http://www.gsea-msigdb.org/gsea/msigdb/human/geneset/REACTOME_SIGNALING_BY_MET
Curated_gene_sets	BIOCARTA_CCR5_PATHWAY	15	2	0.000207706	0.00368593	CALM2:GNAQ:CALM1:CALM3	http://www.gsea-msigdb.org/gsea/msigdb/human/geneset/BIOCARTA_CCR5_PATHWAY
Curated_gene_sets	PID_THROMBIN_PAR4_PATHWAY	15	2	0.000207706	0.00368593	RHOA:GNAQ	http://www.gsea-msigdb.org/gsea/msigdb/human/geneset/PID_THROMBIN_PAR4_PATHWAY
Curated_gene_sets	REACTOME_ACTIVATION_OF_BAD_AND_TRANSLOCATION_TO_MITOCHONDRIA	15	2	0.000207706	0.00368593	PPP3R1:PPP3CC	http://www.gsea-msigdb.org/gsea/msigdb/human/geneset/REACTOME_ACTIVATION_OF_BAD_AND_TRANSLOCATION_TO_MITOCHONDRIA
Curated_gene_sets	WP_ERK_PATHWAY_IN_HUNTINGTONS_DISEASE	15	2	0.000207706	0.00368593	HRAS:MAPK1	http://www.gsea-msigdb.org/gsea/msigdb/human/geneset/WP_ERK_PATHWAY_IN_HUNTINGTONS_DISEASE
Curated_gene_sets	KEGG_HYPERTROPHIC_CARDIOMYOPATHY_HCM	81	3	0.000211464	0.00373222	PRKAA2:PRKAA1:PRKAG1	http://www.gsea-msigdb.org/gsea/msigdb/human/geneset/KEGG_HYPERTROPHIC_CARDIOMYOPATHY_HCM
Curated_gene_sets	PID_REG_GR_PATHWAY	81	3	0.000211464	0.00373222	PRKACB:PRKACA:MAPK1	http://www.gsea-msigdb.org/gsea/msigdb/human/geneset/PID_REG_GR_PATHWAY
Curated_gene_sets	LOPEZ_MBD_TARGETS	900	7	0.000220216	0.00387616	PPP1CB:RHOA:PPP3CA:PPP3CC:GNAQ:PPP1CC:EEF2	http://www.gsea-msigdb.org/gsea/msigdb/human/geneset/LOPEZ_MBD_TARGETS
Curated_gene_sets	REACTOME_TP53_REGULATES_METABOLIC_GENES	84	3	0.00023548	0.00410774	PRKAA2:PRKAA1:PRKAG1	http://www.gsea-msigdb.org/gsea/msigdb/human/geneset/REACTOME_TP53_REGULATES_METABOLIC_GENES
Curated_gene_sets	BIOCARTA_SPPA_PATHWAY	16	2	0.000237168	0.00410774	HRAS:MAPK1	http://www.gsea-msigdb.org/gsea/msigdb/human/geneset/BIOCARTA_SPPA_PATHWAY
Curated_gene_sets	BIOCARTA_CK1_PATHWAY	16	2	0.000237168	0.00410774	PRKACB:PPP3CA	http://www.gsea-msigdb.org/gsea/msigdb/human/geneset/BIOCARTA_CK1_PATHWAY
Curated_gene_sets	REACTOME_RAP1_SIGNALLING	16	2	0.000237168	0.00410774	PRKACB:PRKACA	http://www.gsea-msigdb.org/gsea/msigdb/human/geneset/REACTOME_RAP1_SIGNALLING
Curated_gene_sets	BIOCARTA_CDMAC_PATHWAY	16	2	0.000237168	0.00410774	HRAS:MAPK1	http://www.gsea-msigdb.org/gsea/msigdb/human/geneset/BIOCARTA_CDMAC_PATHWAY
Curated_gene_sets	WP_MAP3K1_ROLE_IN_PROMOTING_AND_BLOCKING_GONADAL_DETERMINATION	16	2	0.000237168	0.00410774	RHOA:MAPK1	http://www.gsea-msigdb.org/gsea/msigdb/human/geneset/WP_MAP3K1_ROLE_IN_PROMOTING_AND_BLOCKING_GONADAL_DETERMINATION
Curated_gene_sets	WP_TCELL_ACTIVATION_SARSCOV2	86	3	0.000252433	0.00436051	PPP3CC:HRAS:MAPK1	http://www.gsea-msigdb.org/gsea/msigdb/human/geneset/WP_TCELL_ACTIVATION_SARSCOV2
Curated_gene_sets	BIOCARTA_BARRESTIN_SRC_PATHWAY	17	2	0.000268551	0.00457805	HRAS:MAPK1	http://www.gsea-msigdb.org/gsea/msigdb/human/geneset/BIOCARTA_BARRESTIN_SRC_PATHWAY
Curated_gene_sets	BIOCARTA_SPRY_PATHWAY	17	2	0.000268551	0.00457805	HRAS:MAPK1	http://www.gsea-msigdb.org/gsea/msigdb/human/geneset/BIOCARTA_SPRY_PATHWAY
Curated_gene_sets	SA_TRKA_RECEPTOR	17	2	0.000268551	0.00457805	RHOA:HRAS	http://www.gsea-msigdb.org/gsea/msigdb/human/geneset/SA_TRKA_RECEPTOR
Curated_gene_sets	WP_4HYDROXYTAMOXIFEN_DEXAMETHASONE_AND_RETINOIC_ACIDS_REGULATION_OF_P27_EXPRESSION	17	2	0.000268551	0.00457805	PRKAA1:MAPK1	http://www.gsea-msigdb.org/gsea/msigdb/human/geneset/WP_4HYDROXYTAMOXIFEN_DEXAMETHASONE_AND_RETINOIC_ACIDS_REGULATION_OF_P27_EXPRESSION
Curated_gene_sets	REACTOME_PKA_ACTIVATION_IN_GLUCAGON_SIGNALLING	17	2	0.000268551	0.00457805	PRKACB:PRKACA	http://www.gsea-msigdb.org/gsea/msigdb/human/geneset/REACTOME_PKA_ACTIVATION_IN_GLUCAGON_SIGNALLING
Curated_gene_sets	WP_PANCREATIC_ADENOCARCINOMA_PATHWAY	88	3	0.000270157	0.00459338	RHOA:KRAS:MAPK1	http://www.gsea-msigdb.org/gsea/msigdb/human/geneset/WP_PANCREATIC_ADENOCARCINOMA_PATHWAY
Curated_gene_sets	REACTOME_MITOCHONDRIAL_BIOGENESIS	89	3	0.000279313	0.00473665	PRKAA2:CAMK4:PRKAG1	http://www.gsea-msigdb.org/gsea/msigdb/human/geneset/REACTOME_MITOCHONDRIAL_BIOGENESIS
Curated_gene_sets	WP_P53_TRANSCRIPTIONAL_GENE_NETWORK	90	3	0.000288667	0.00488254	PRKAA2:PRKAA1:PRKAG1	http://www.gsea-msigdb.org/gsea/msigdb/human/geneset/WP_P53_TRANSCRIPTIONAL_GENE_NETWORK
Curated_gene_sets	REACTOME_REGULATION_OF_TP53_ACTIVITY_THROUGH_PHOSPHORYLATION	91	3	0.000298222	0.00501801	PRKAA2:PRKAA1:PRKAG1	http://www.gsea-msigdb.org/gsea/msigdb/human/geneset/REACTOME_REGULATION_OF_TP53_ACTIVITY_THROUGH_PHOSPHORYLATION
Curated_gene_sets	REACTOME_EPH_EPHRIN_SIGNALING	91	3	0.000298222	0.00501801	RHOA:HRAS:MYL9	http://www.gsea-msigdb.org/gsea/msigdb/human/geneset/REACTOME_EPH_EPHRIN_SIGNALING
Curated_gene_sets	BIOCARTA_PAR1_PATHWAY	18	2	0.000301851	0.0050529	RHOA:GNAQ	http://www.gsea-msigdb.org/gsea/msigdb/human/geneset/BIOCARTA_PAR1_PATHWAY
Curated_gene_sets	BIOCARTA_CARDIACEGF_PATHWAY	18	2	0.000301851	0.0050529	RHOA:HRAS	http://www.gsea-msigdb.org/gsea/msigdb/human/geneset/BIOCARTA_CARDIACEGF_PATHWAY
Curated_gene_sets	WP_THYROID_HORMONES_PRODUCTION_AND_PERIPHERAL_DOWNSTREAM_SIGNALING_EFFECTS	92	3	0.000307979	0.00514221	HRAS:PRKACA:MAPK1	http://www.gsea-msigdb.org/gsea/msigdb/human/geneset/WP_THYROID_HORMONES_PRODUCTION_AND_PERIPHERAL_DOWNSTREAM_SIGNALING_EFFECTS
Curated_gene_sets	WP_MALIGNANT_PLEURAL_MESOTHELIOMA	428	5	0.000324363	0.0054019	PRKAA2:PRKAA1:HRAS:PRKAG1:MAPK1	http://www.gsea-msigdb.org/gsea/msigdb/human/geneset/WP_MALIGNANT_PLEURAL_MESOTHELIOMA
Curated_gene_sets	REACTOME_CLEC7A_DECTIN_1_SIGNALING	94	3	0.000328106	0.00545025	PPP3R1:PPP3CA:PPP3CB	http://www.gsea-msigdb.org/gsea/msigdb/human/geneset/REACTOME_CLEC7A_DECTIN_1_SIGNALING
Curated_gene_sets	REACTOME_NEGATIVE_REGULATION_OF_NMDA_RECEPTOR_MEDIATED_NEURONAL_TRANSMISSION	19	2	0.000337063	0.00552835	CAMK1:CAMK4	http://www.gsea-msigdb.org/gsea/msigdb/human/geneset/REACTOME_NEGATIVE_REGULATION_OF_NMDA_RECEPTOR_MEDIATED_NEURONAL_TRANSMISSION
Curated_gene_sets	REACTOME_PLASMA_LIPOPROTEIN_ASSEMBLY	19	2	0.000337063	0.00552835	PRKACB:PRKACA	http://www.gsea-msigdb.org/gsea/msigdb/human/geneset/REACTOME_PLASMA_LIPOPROTEIN_ASSEMBLY
Curated_gene_sets	WP_MITOCHONDRIAL_GENE_EXPRESSION	19	2	0.000337063	0.00552835	PPP3CA:CAMK4	http://www.gsea-msigdb.org/gsea/msigdb/human/geneset/WP_MITOCHONDRIAL_GENE_EXPRESSION
Curated_gene_sets	REACTOME_PKA_MEDIATED_PHOSPHORYLATION_OF_CREB	19	2	0.000337063	0.00552835	PRKACB:PRKACA	http://www.gsea-msigdb.org/gsea/msigdb/human/geneset/REACTOME_PKA_MEDIATED_PHOSPHORYLATION_OF_CREB
Curated_gene_sets	BIOCARTA_MCALPAIN_PATHWAY	19	2	0.000337063	0.00552835	PRKACB:HRAS	http://www.gsea-msigdb.org/gsea/msigdb/human/geneset/BIOCARTA_MCALPAIN_PATHWAY
Curated_gene_sets	REACTOME_RNA_POLYMERASE_II_TRANSCRIPTION	1299	8	0.000353378	0.00578134	PRKAA2:PRKAA1:CAMK4:KRAS:PRKAG1:PRKACA:MYL9:MAPK1	http://www.gsea-msigdb.org/gsea/msigdb/human/geneset/REACTOME_RNA_POLYMERASE_II_TRANSCRIPTION
Curated_gene_sets	WP_HEREDITARY_LEIOMYOMATOSIS_AND_RENAL_CELL_CARCINOMA_PATHWAY	20	2	0.000374182	0.00606062	PRKAA1:PRKAG1	http://www.gsea-msigdb.org/gsea/msigdb/human/geneset/WP_HEREDITARY_LEIOMYOMATOSIS_AND_RENAL_CELL_CARCINOMA_PATHWAY
Curated_gene_sets	BIOCARTA_STATHMIN_PATHWAY	20	2	0.000374182	0.00606062	PRKACB:CAMK4	http://www.gsea-msigdb.org/gsea/msigdb/human/geneset/BIOCARTA_STATHMIN_PATHWAY
Curated_gene_sets	REACTOME_RHO_GTPASES_ACTIVATE_PAKS	20	2	0.000374182	0.00606062	PPP1CB:MYL9	http://www.gsea-msigdb.org/gsea/msigdb/human/geneset/REACTOME_RHO_GTPASES_ACTIVATE_PAKS
Curated_gene_sets	REACTOME_SEMA4D_INDUCED_CELL_MIGRATION_AND_GROWTH_CONE_COLLAPSE	20	2	0.000374182	0.00606062	RHOA:MYL9	http://www.gsea-msigdb.org/gsea/msigdb/human/geneset/REACTOME_SEMA4D_INDUCED_CELL_MIGRATION_AND_GROWTH_CONE_COLLAPSE
Curated_gene_sets	HUMMERICH_SKIN_CANCER_PROGRESSION_DN	99	3	0.000382089	0.0061733	PPP1CB:PRKACA:MYL9	http://www.gsea-msigdb.org/gsea/msigdb/human/geneset/HUMMERICH_SKIN_CANCER_PROGRESSION_DN
Curated_gene_sets	WP_VITAMIN_D_IN_INFLAMMATORY_DISEASES	21	2	0.000413202	0.00661021	PPP3R1:PPP3CA	http://www.gsea-msigdb.org/gsea/msigdb/human/geneset/WP_VITAMIN_D_IN_INFLAMMATORY_DISEASES
Curated_gene_sets	PID_S1P_META_PATHWAY	21	2	0.000413202	0.00661021	GNAI1:GNAQ	http://www.gsea-msigdb.org/gsea/msigdb/human/geneset/PID_S1P_META_PATHWAY
Curated_gene_sets	WP_NICOTINE_EFFECT_ON_DOPAMINERGIC_NEURONS	21	2	0.000413202	0.00661021	GNAI1:PRKACA	http://www.gsea-msigdb.org/gsea/msigdb/human/geneset/WP_NICOTINE_EFFECT_ON_DOPAMINERGIC_NEURONS
Curated_gene_sets	MOOTHA_GLYCOGEN_METABOLISM	21	2	0.000413202	0.00661021	PPP1CB:PPP1CC	http://www.gsea-msigdb.org/gsea/msigdb/human/geneset/MOOTHA_GLYCOGEN_METABOLISM
Curated_gene_sets	BIOCARTA_EDG1_PATHWAY	22	2	0.000454118	0.00721148	RHOA:MAPK1	http://www.gsea-msigdb.org/gsea/msigdb/human/geneset/BIOCARTA_EDG1_PATHWAY
Curated_gene_sets	PID_PRL_SIGNALING_EVENTS_PATHWAY	22	2	0.000454118	0.00721148	RHOA:MAPK1	http://www.gsea-msigdb.org/gsea/msigdb/human/geneset/PID_PRL_SIGNALING_EVENTS_PATHWAY
Curated_gene_sets	BIOCARTA_RAS_PATHWAY	22	2	0.000454118	0.00721148	RHOA:HRAS	http://www.gsea-msigdb.org/gsea/msigdb/human/geneset/BIOCARTA_RAS_PATHWAY
Curated_gene_sets	REACTOME_PLATELET_ACTIVATION_SIGNALING_AND_AGGREGATION	255	4	0.000460221	0.00729057	RHOA:GNAI1:GNAQ:MAPK1	http://www.gsea-msigdb.org/gsea/msigdb/human/geneset/REACTOME_PLATELET_ACTIVATION_SIGNALING_AND_AGGREGATION
Curated_gene_sets	WP_ESTROGEN_SIGNALING_PATHWAY	23	2	0.000496925	0.00783381	PRKACA:MAPK1	http://www.gsea-msigdb.org/gsea/msigdb/human/geneset/WP_ESTROGEN_SIGNALING_PATHWAY
Curated_gene_sets	BIOCARTA_HER2_PATHWAY	23	2	0.000496925	0.00783381	HRAS:MAPK1	http://www.gsea-msigdb.org/gsea/msigdb/human/geneset/BIOCARTA_HER2_PATHWAY
Curated_gene_sets	REACTOME_SEMA4D_IN_SEMAPHORIN_SIGNALING	24	2	0.000541619	0.00845628	RHOA:MYL9	http://www.gsea-msigdb.org/gsea/msigdb/human/geneset/REACTOME_SEMA4D_IN_SEMAPHORIN_SIGNALING
Curated_gene_sets	SA_B_CELL_RECEPTOR_COMPLEXES	24	2	0.000541619	0.00845628	HRAS:MAPK1	http://www.gsea-msigdb.org/gsea/msigdb/human/geneset/SA_B_CELL_RECEPTOR_COMPLEXES
Curated_gene_sets	DING_LUNG_CANCER_MUTATED_SIGNIFICANTLY	24	2	0.000541619	0.00845628	NRAS:KRAS	http://www.gsea-msigdb.org/gsea/msigdb/human/geneset/DING_LUNG_CANCER_MUTATED_SIGNIFICANTLY
Curated_gene_sets	KEGG_DORSO_VENTRAL_AXIS_FORMATION	24	2	0.000541619	0.00845628	KRAS:MAPK1	http://www.gsea-msigdb.org/gsea/msigdb/human/geneset/KEGG_DORSO_VENTRAL_AXIS_FORMATION
Curated_gene_sets	WP_SPINAL_CORD_INJURY	112	3	0.000548338	0.00854066	RHOA:PPP3CA:MAPK1	http://www.gsea-msigdb.org/gsea/msigdb/human/geneset/WP_SPINAL_CORD_INJURY
Curated_gene_sets	KEGG_LEUKOCYTE_TRANSENDOTHELIAL_MIGRATION	114	3	0.000577408	0.00897192	RHOA:GNAI1:MYL9	http://www.gsea-msigdb.org/gsea/msigdb/human/geneset/KEGG_LEUKOCYTE_TRANSENDOTHELIAL_MIGRATION
Curated_gene_sets	REACTOME_DOWNREGULATION_OF_TGF_BETA_RECEPTOR_SIGNALING	25	2	0.000588193	0.00905287	PPP1CB:PPP1CC	http://www.gsea-msigdb.org/gsea/msigdb/human/geneset/REACTOME_DOWNREGULATION_OF_TGF_BETA_RECEPTOR_SIGNALING
Curated_gene_sets	WP_S1P_RECEPTOR_SIGNAL_TRANSDUCTION	25	2	0.000588193	0.00905287	GNAI1:MAPK1	http://www.gsea-msigdb.org/gsea/msigdb/human/geneset/WP_S1P_RECEPTOR_SIGNAL_TRANSDUCTION
Curated_gene_sets	PID_VEGFR1_PATHWAY	25	2	0.000588193	0.00905287	PRKACA:MAPK1	http://www.gsea-msigdb.org/gsea/msigdb/human/geneset/PID_VEGFR1_PATHWAY
Curated_gene_sets	BIOCARTA_BAD_PATHWAY	25	2	0.000588193	0.00905287	PRKACB:MAPK1	http://www.gsea-msigdb.org/gsea/msigdb/human/geneset/BIOCARTA_BAD_PATHWAY
Curated_gene_sets	WP_FOLLICLE_STIMULATING_HORMONE_FSH_SIGNALING_PATHWAY	26	2	0.000636643	0.00970656	PRKACA:MAPK1	http://www.gsea-msigdb.org/gsea/msigdb/human/geneset/WP_FOLLICLE_STIMULATING_HORMONE_FSH_SIGNALING_PATHWAY
Curated_gene_sets	PID_IL3_PATHWAY	26	2	0.000636643	0.00970656	PRKACB:PRKACA	http://www.gsea-msigdb.org/gsea/msigdb/human/geneset/PID_IL3_PATHWAY
Curated_gene_sets	BIOCARTA_NO1_PATHWAY	26	2	0.000636643	0.00970656	PRKACB:CALM2:CALM1:CALM3	http://www.gsea-msigdb.org/gsea/msigdb/human/geneset/BIOCARTA_NO1_PATHWAY
Curated_gene_sets	WP_HIPPOCAMPAL_SYNAPTOGENESIS_AND_NEUROGENESIS	26	2	0.000636643	0.00970656	CAMK4:MAPK1	http://www.gsea-msigdb.org/gsea/msigdb/human/geneset/WP_HIPPOCAMPAL_SYNAPTOGENESIS_AND_NEUROGENESIS
Curated_gene_sets	REACTOME_ORGANELLE_BIOGENESIS_AND_MAINTENANCE	280	4	0.000654154	0.00995018	PRKAA2:CAMK4:PRKAG1:PRKACA	http://www.gsea-msigdb.org/gsea/msigdb/human/geneset/REACTOME_ORGANELLE_BIOGENESIS_AND_MAINTENANCE
Curated_gene_sets	BIOCARTA_ERK_PATHWAY	27	2	0.000686963	0.0104005	HRAS:MAPK1	http://www.gsea-msigdb.org/gsea/msigdb/human/geneset/BIOCARTA_ERK_PATHWAY
Curated_gene_sets	BIOCARTA_GH_PATHWAY	27	2	0.000686963	0.0104005	HRAS:MAPK1	http://www.gsea-msigdb.org/gsea/msigdb/human/geneset/BIOCARTA_GH_PATHWAY
Curated_gene_sets	REACTOME_ACTIVATION_OF_BH3_ONLY_PROTEINS	29	2	0.000793196	0.0119255	PPP3R1:PPP3CC	http://www.gsea-msigdb.org/gsea/msigdb/human/geneset/REACTOME_ACTIVATION_OF_BH3_ONLY_PROTEINS
Curated_gene_sets	WP_RAS_AND_BRADYKININ_PATHWAYS_IN_COVID19	29	2	0.000793196	0.0119255	RHOA:MAPK1	http://www.gsea-msigdb.org/gsea/msigdb/human/geneset/WP_RAS_AND_BRADYKININ_PATHWAYS_IN_COVID19
Curated_gene_sets	REACTOME_EPHA_MEDIATED_GROWTH_CONE_COLLAPSE	29	2	0.000793196	0.0119255	RHOA:MYL9	http://www.gsea-msigdb.org/gsea/msigdb/human/geneset/REACTOME_EPHA_MEDIATED_GROWTH_CONE_COLLAPSE
Curated_gene_sets	KIM_ALL_DISORDERS_CALB1_CORR_UP	527	5	0.000836287	0.0125443	PRKACB:CAMK1G:GNAI1:EEF2:MAPK1	http://www.gsea-msigdb.org/gsea/msigdb/human/geneset/KIM_ALL_DISORDERS_CALB1_CORR_UP
Curated_gene_sets	REACTOME_CELL_SURFACE_INTERACTIONS_AT_THE_VASCULAR_WALL	130	3	0.000845981	0.0125911	NRAS:HRAS:KRAS	http://www.gsea-msigdb.org/gsea/msigdb/human/geneset/REACTOME_CELL_SURFACE_INTERACTIONS_AT_THE_VASCULAR_WALL
Curated_gene_sets	PID_AVB3_OPN_PATHWAY	30	2	0.000849098	0.0125911	RHOA:MAPK1	http://www.gsea-msigdb.org/gsea/msigdb/human/geneset/PID_AVB3_OPN_PATHWAY
Curated_gene_sets	PID_RETINOIC_ACID_PATHWAY	30	2	0.000849098	0.0125911	PRKACA:MAPK1	http://www.gsea-msigdb.org/gsea/msigdb/human/geneset/PID_RETINOIC_ACID_PATHWAY
Curated_gene_sets	REACTOME_REGULATION_OF_MECP2_EXPRESSION_AND_ACTIVITY	30	2	0.000849098	0.0125911	CAMK4:PRKACA	http://www.gsea-msigdb.org/gsea/msigdb/human/geneset/REACTOME_REGULATION_OF_MECP2_EXPRESSION_AND_ACTIVITY
Curated_gene_sets	WP_ENDOTHELIN_PATHWAYS	30	2	0.000849098	0.0125911	GNAI1:MAPK1	http://www.gsea-msigdb.org/gsea/msigdb/human/geneset/WP_ENDOTHELIN_PATHWAYS
Curated_gene_sets	REACTOME_INTRACELLULAR_SIGNALING_BY_SECOND_MESSENGERS	302	4	0.000867685	0.0128374	PRKACB:CAMK4:PRKACA:MAPK1	http://www.gsea-msigdb.org/gsea/msigdb/human/geneset/REACTOME_INTRACELLULAR_SIGNALING_BY_SECOND_MESSENGERS
Curated_gene_sets	BARRIER_CANCER_RELAPSE_NORMAL_SAMPLE_UP	31	2	0.00090685	0.0133258	PRKACB:PRKAG1	http://www.gsea-msigdb.org/gsea/msigdb/human/geneset/BARRIER_CANCER_RELAPSE_NORMAL_SAMPLE_UP
Curated_gene_sets	WP_REGUCALCIN_IN_PROXIMAL_TUBULE_EPITHELIAL_KIDNEY_CELLS	31	2	0.00090685	0.0133258	PPP3R1:MAPK1	http://www.gsea-msigdb.org/gsea/msigdb/human/geneset/WP_REGUCALCIN_IN_PROXIMAL_TUBULE_EPITHELIAL_KIDNEY_CELLS
Curated_gene_sets	WP_MIRNA_REGULATION_OF_PROSTATE_CANCER_SIGNALING_PATHWAYS	31	2	0.00090685	0.0133258	KRAS:MAPK1	http://www.gsea-msigdb.org/gsea/msigdb/human/geneset/WP_MIRNA_REGULATION_OF_PROSTATE_CANCER_SIGNALING_PATHWAYS
Curated_gene_sets	PID_NETRIN_PATHWAY	32	2	0.000966448	0.0141376	RHOA:MAPK1	http://www.gsea-msigdb.org/gsea/msigdb/human/geneset/PID_NETRIN_PATHWAY
Curated_gene_sets	REACTOME_THROMBIN_SIGNALLING_THROUGH_PROTEINASE_ACTIVATED_RECEPTORS_PARS	32	2	0.000966448	0.0141376	GNAQ:MAPK1	http://www.gsea-msigdb.org/gsea/msigdb/human/geneset/REACTOME_THROMBIN_SIGNALLING_THROUGH_PROTEINASE_ACTIVATED_RECEPTORS_PARS
Curated_gene_sets	REACTOME_SIGNAL_AMPLIFICATION	33	2	0.00102789	0.0149021	GNAI1:GNAQ	http://www.gsea-msigdb.org/gsea/msigdb/human/geneset/REACTOME_SIGNAL_AMPLIFICATION
Curated_gene_sets	PID_INTEGRIN_A4B1_PATHWAY	33	2	0.00102789	0.0149021	PRKACB:PRKACA	http://www.gsea-msigdb.org/gsea/msigdb/human/geneset/PID_INTEGRIN_A4B1_PATHWAY
Curated_gene_sets	REACTOME_GLUCAGON_SIGNALING_IN_METABOLIC_REGULATION	33	2	0.00102789	0.0149021	PRKACB:PRKACA	http://www.gsea-msigdb.org/gsea/msigdb/human/geneset/REACTOME_GLUCAGON_SIGNALING_IN_METABOLIC_REGULATION
Curated_gene_sets	BIOCARTA_MET_PATHWAY	33	2	0.00102789	0.0149021	HRAS:MAPK1	http://www.gsea-msigdb.org/gsea/msigdb/human/geneset/BIOCARTA_MET_PATHWAY
Curated_gene_sets	KEGG_REGULATION_OF_AUTOPHAGY	34	2	0.00109116	0.0157141	PRKAA2:PRKAA1	http://www.gsea-msigdb.org/gsea/msigdb/human/geneset/KEGG_REGULATION_OF_AUTOPHAGY
Curated_gene_sets	LIU_OVARIAN_CANCER_TUMORS_AND_XENOGRAFTS_KINASES_DN	34	2	0.00109116	0.0157141	PRKACB:CAMK4	http://www.gsea-msigdb.org/gsea/msigdb/human/geneset/LIU_OVARIAN_CANCER_TUMORS_AND_XENOGRAFTS_KINASES_DN
Curated_gene_sets	WP_HEPATOCYTE_GROWTH_FACTOR_RECEPTOR_SIGNALING	34	2	0.00109116	0.0157141	HRAS:MAPK1	http://www.gsea-msigdb.org/gsea/msigdb/human/geneset/WP_HEPATOCYTE_GROWTH_FACTOR_RECEPTOR_SIGNALING
Curated_gene_sets	REACTOME_AUTOPHAGY	144	3	0.00113704	0.0163386	PRKAA2:PRKAA1:PRKAG1	http://www.gsea-msigdb.org/gsea/msigdb/human/geneset/REACTOME_AUTOPHAGY
Curated_gene_sets	WP_2Q112_COPY_NUMBER_VARIATION_SYNDROME	35	2	0.00115626	0.0165417	RHOA:MAPK1	http://www.gsea-msigdb.org/gsea/msigdb/human/geneset/WP_2Q112_COPY_NUMBER_VARIATION_SYNDROME
Curated_gene_sets	WP_G13_SIGNALING_PATHWAY	35	2	0.00115626	0.0165417	PPP1CB:RHOA	http://www.gsea-msigdb.org/gsea/msigdb/human/geneset/WP_G13_SIGNALING_PATHWAY
Curated_gene_sets	WP_NONALCOHOLIC_FATTY_LIVER_DISEASE	146	3	0.00118315	0.0168891	PRKAA2:PRKAA1:PRKAG1	http://www.gsea-msigdb.org/gsea/msigdb/human/geneset/WP_NONALCOHOLIC_FATTY_LIVER_DISEASE
Curated_gene_sets	BIOCARTA_IL2RB_PATHWAY	36	2	0.00122319	0.0173843	HRAS:MAPK1	http://www.gsea-msigdb.org/gsea/msigdb/human/geneset/BIOCARTA_IL2RB_PATHWAY
Curated_gene_sets	REACTOME_FCGR3A_MEDIATED_IL10_SYNTHESIS	36	2	0.00122319	0.0173843	PRKACB:PRKACA	http://www.gsea-msigdb.org/gsea/msigdb/human/geneset/REACTOME_FCGR3A_MEDIATED_IL10_SYNTHESIS
Curated_gene_sets	MATZUK_SPERMATID_DIFFERENTIATION	37	2	0.00129194	0.0182814	CAMK4:PPP1CC	http://www.gsea-msigdb.org/gsea/msigdb/human/geneset/MATZUK_SPERMATID_DIFFERENTIATION
Curated_gene_sets	LEE_AGING_MUSCLE_DN	37	2	0.00129194	0.0182814	CALM2:PPP3CC:CALM1:CALM3	http://www.gsea-msigdb.org/gsea/msigdb/human/geneset/LEE_AGING_MUSCLE_DN
Curated_gene_sets	KOYAMA_SEMA3B_TARGETS_DN	341	4	0.00136047	0.0191962	NRAS:PRKAA1:CALML4:MYL9	http://www.gsea-msigdb.org/gsea/msigdb/human/geneset/KOYAMA_SEMA3B_TARGETS_DN
Curated_gene_sets	CROONQUIST_NRAS_VS_STROMAL_STIMULATION_UP	38	2	0.0013625	0.0191962	NRAS:PRKACA	http://www.gsea-msigdb.org/gsea/msigdb/human/geneset/CROONQUIST_NRAS_VS_STROMAL_STIMULATION_UP
Curated_gene_sets	REACTOME_G_ALPHA_S_SIGNALLING_EVENTS	154	3	0.00137937	0.0193918	PRKACB:GNAI1:PRKACA	http://www.gsea-msigdb.org/gsea/msigdb/human/geneset/REACTOME_G_ALPHA_S_SIGNALLING_EVENTS
Curated_gene_sets	WP_EPITHELIAL_TO_MESENCHYMAL_TRANSITION_IN_COLORECTAL_CANCER	155	3	0.00140525	0.019713	HRAS:KRAS:MAPK1	http://www.gsea-msigdb.org/gsea/msigdb/human/geneset/WP_EPITHELIAL_TO_MESENCHYMAL_TRANSITION_IN_COLORECTAL_CANCER
Curated_gene_sets	MALONEY_RESPONSE_TO_17AAG_UP	39	2	0.00143488	0.019999	EEF2:MYL9	http://www.gsea-msigdb.org/gsea/msigdb/human/geneset/MALONEY_RESPONSE_TO_17AAG_UP
Curated_gene_sets	REACTOME_RET_SIGNALING	39	2	0.00143488	0.019999	PRKACB:PRKACA	http://www.gsea-msigdb.org/gsea/msigdb/human/geneset/REACTOME_RET_SIGNALING
Curated_gene_sets	PID_AURORA_B_PATHWAY	39	2	0.00143488	0.019999	RHOA:PPP1CC	http://www.gsea-msigdb.org/gsea/msigdb/human/geneset/PID_AURORA_B_PATHWAY
Curated_gene_sets	WP_EGFEGFR_SIGNALING_PATHWAY	158	3	0.00148471	0.0206052	HRAS:KRAS:MAPK1	http://www.gsea-msigdb.org/gsea/msigdb/human/geneset/WP_EGFEGFR_SIGNALING_PATHWAY
Curated_gene_sets	REACTOME_REGULATION_OF_TP53_ACTIVITY	158	3	0.00148471	0.0206052	PRKAA2:PRKAA1:PRKAG1	http://www.gsea-msigdb.org/gsea/msigdb/human/geneset/REACTOME_REGULATION_OF_TP53_ACTIVITY
Curated_gene_sets	GRUETZMANN_PANCREATIC_CANCER_UP	350	4	0.00149726	0.0207157	PRKACB:RHOA:PPP3CA:MYL9	http://www.gsea-msigdb.org/gsea/msigdb/human/geneset/GRUETZMANN_PANCREATIC_CANCER_UP
Curated_gene_sets	HOFMANN_CELL_LYMPHOMA_DN	40	2	0.00150906	0.0207157	PRKAA2:HRAS	http://www.gsea-msigdb.org/gsea/msigdb/human/geneset/HOFMANN_CELL_LYMPHOMA_DN
Curated_gene_sets	KEGG_ALDOSTERONE_REGULATED_SODIUM_REABSORPTION	40	2	0.00150906	0.0207157	KRAS:MAPK1	http://www.gsea-msigdb.org/gsea/msigdb/human/geneset/KEGG_ALDOSTERONE_REGULATED_SODIUM_REABSORPTION
Curated_gene_sets	MARTIN_INTERACT_WITH_HDAC	40	2	0.00150906	0.0207157	CAMK1:MAPK1	http://www.gsea-msigdb.org/gsea/msigdb/human/geneset/MARTIN_INTERACT_WITH_HDAC
Curated_gene_sets	WP_IL5_SIGNALING_PATHWAY	40	2	0.00150906	0.0207157	KRAS:MAPK1	http://www.gsea-msigdb.org/gsea/msigdb/human/geneset/WP_IL5_SIGNALING_PATHWAY
Curated_gene_sets	FIRESTEIN_PROLIFERATION	159	3	0.00151182	0.0207157	PRKACB:PRKAA1:CAMK4	http://www.gsea-msigdb.org/gsea/msigdb/human/geneset/FIRESTEIN_PROLIFERATION
Curated_gene_sets	REACTOME_GLUCAGON_LIKE_PEPTIDE_1_GLP1_REGULATES_INSULIN_SECRETION	42	2	0.00166281	0.0224999	PRKACB:PRKACA	http://www.gsea-msigdb.org/gsea/msigdb/human/geneset/REACTOME_GLUCAGON_LIKE_PEPTIDE_1_GLP1_REGULATES_INSULIN_SECRETION
Curated_gene_sets	WP_TRANSLATION_INHIBITORS_IN_CHRONICALLY_ACTIVATED_PDGFRA_CELLS	42	2	0.00166281	0.0224999	PRKACA:MAPK1	http://www.gsea-msigdb.org/gsea/msigdb/human/geneset/WP_TRANSLATION_INHIBITORS_IN_CHRONICALLY_ACTIVATED_PDGFRA_CELLS
Curated_gene_sets	KEGG_VASOPRESSIN_REGULATED_WATER_REABSORPTION	42	2	0.00166281	0.0224999	PRKACB:PRKACA	http://www.gsea-msigdb.org/gsea/msigdb/human/geneset/KEGG_VASOPRESSIN_REGULATED_WATER_REABSORPTION
Curated_gene_sets	REACTOME_EPHB_MEDIATED_FORWARD_SIGNALING	42	2	0.00166281	0.0224999	RHOA:HRAS	http://www.gsea-msigdb.org/gsea/msigdb/human/geneset/REACTOME_EPHB_MEDIATED_FORWARD_SIGNALING
Curated_gene_sets	WP_IL2_SIGNALING_PATHWAY	42	2	0.00166281	0.0224999	HRAS:MAPK1	http://www.gsea-msigdb.org/gsea/msigdb/human/geneset/WP_IL2_SIGNALING_PATHWAY
Curated_gene_sets	WP_VASOPRESSINREGULATED_WATER_REABSORPTION	42	2	0.00166281	0.0224999	PRKACB:PRKACA	http://www.gsea-msigdb.org/gsea/msigdb/human/geneset/WP_VASOPRESSINREGULATED_WATER_REABSORPTION
Curated_gene_sets	PID_PLK1_PATHWAY	43	2	0.00174238	0.0233335	PPP1CB:RHOA	http://www.gsea-msigdb.org/gsea/msigdb/human/geneset/PID_PLK1_PATHWAY
Curated_gene_sets	WP_HEDGEHOG_SIGNALING_PATHWAY_WP4249	43	2	0.00174238	0.0233335	PRKACB:PRKACA	http://www.gsea-msigdb.org/gsea/msigdb/human/geneset/WP_HEDGEHOG_SIGNALING_PATHWAY_WP4249
Curated_gene_sets	REACTOME_VASOPRESSIN_REGULATES_RENAL_WATER_HOMEOSTASIS_VIA_AQUAPORINS	43	2	0.00174238	0.0233335	PRKACB:PRKACA	http://www.gsea-msigdb.org/gsea/msigdb/human/geneset/REACTOME_VASOPRESSIN_REGULATES_RENAL_WATER_HOMEOSTASIS_VIA_AQUAPORINS
Curated_gene_sets	REACTOME_TGF_BETA_RECEPTOR_SIGNALING_ACTIVATES_SMADS	43	2	0.00174238	0.0233335	PPP1CB:PPP1CC	http://www.gsea-msigdb.org/gsea/msigdb/human/geneset/REACTOME_TGF_BETA_RECEPTOR_SIGNALING_ACTIVATES_SMADS
Curated_gene_sets	WP_INTERLEUKIN11_SIGNALING_PATHWAY	43	2	0.00174238	0.0233335	HRAS:MAPK1	http://www.gsea-msigdb.org/gsea/msigdb/human/geneset/WP_INTERLEUKIN11_SIGNALING_PATHWAY
Curated_gene_sets	BIOCARTA_KERATINOCYTE_PATHWAY	44	2	0.00182373	0.0243727	HRAS:MAPK1	http://www.gsea-msigdb.org/gsea/msigdb/human/geneset/BIOCARTA_KERATINOCYTE_PATHWAY
Curated_gene_sets	REACTOME_APOPTOSIS	174	3	0.00195627	0.0260903	PPP3R1:PPP3CC:MAPK1	http://www.gsea-msigdb.org/gsea/msigdb/human/geneset/REACTOME_APOPTOSIS
Curated_gene_sets	KEGG_OLFACTORY_TRANSDUCTION	377	4	0.00196515	0.0261016	CALML6:PRKACB:CALM2:CALM1:PRKACA:CALM3	http://www.gsea-msigdb.org/gsea/msigdb/human/geneset/KEGG_OLFACTORY_TRANSDUCTION
Curated_gene_sets	PURBEY_TARGETS_OF_CTBP1_NOT_SATB1_DN	377	4	0.00196515	0.0261016	CALM2:PPP3CA:PPP1CC:CALM1:CALM3:MAPK1	http://www.gsea-msigdb.org/gsea/msigdb/human/geneset/PURBEY_TARGETS_OF_CTBP1_NOT_SATB1_DN
Curated_gene_sets	WP_ENDOPLASMIC_RETICULUM_STRESS_RESPONSE_IN_CORONAVIRUS_INFECTION	46	2	0.00199177	0.0263473	PPP1CB:PPP1CC	http://www.gsea-msigdb.org/gsea/msigdb/human/geneset/WP_ENDOPLASMIC_RETICULUM_STRESS_RESPONSE_IN_CORONAVIRUS_INFECTION
Curated_gene_sets	PID_SYNDECAN_1_PATHWAY	46	2	0.00199177	0.0263473	PRKACA:MAPK1	http://www.gsea-msigdb.org/gsea/msigdb/human/geneset/PID_SYNDECAN_1_PATHWAY
Curated_gene_sets	PID_HEDGEHOG_GLI_PATHWAY	47	2	0.00207844	0.027438	GNAI1:PRKACA	http://www.gsea-msigdb.org/gsea/msigdb/human/geneset/PID_HEDGEHOG_GLI_PATHWAY
Curated_gene_sets	KEGG_TASTE_TRANSDUCTION	50	2	0.00234905	0.0308848	PRKACB:PRKACA	http://www.gsea-msigdb.org/gsea/msigdb/human/geneset/KEGG_TASTE_TRANSDUCTION
Curated_gene_sets	WP_CARDIAC_HYPERTROPHIC_RESPONSE	50	2	0.00234905	0.0308848	PPP3CA:MAPK1	http://www.gsea-msigdb.org/gsea/msigdb/human/geneset/WP_CARDIAC_HYPERTROPHIC_RESPONSE
Curated_gene_sets	REACTOME_SIGNALING_BY_RHO_GTPASES_MIRO_GTPASES_AND_RHOBTB3	667	5	0.00237453	0.0311567	PPP1CB:RHOA:PPP1CC:MYL9:MAPK1	http://www.gsea-msigdb.org/gsea/msigdb/human/geneset/REACTOME_SIGNALING_BY_RHO_GTPASES_MIRO_GTPASES_AND_RHOBTB3
Curated_gene_sets	DIAZ_CHRONIC_MYELOGENOUS_LEUKEMIA_UP	1343	7	0.00238157	0.0311861	PRKACB:PPP3CA:GNAQ:KRAS:PRKAG1:PPP1CC:MAPK1	http://www.gsea-msigdb.org/gsea/msigdb/human/geneset/DIAZ_CHRONIC_MYELOGENOUS_LEUKEMIA_UP
Curated_gene_sets	BIOCARTA_PPARA_PATHWAY	51	2	0.00244276	0.0317951	PRKACB:MAPK1	http://www.gsea-msigdb.org/gsea/msigdb/human/geneset/BIOCARTA_PPARA_PATHWAY
Curated_gene_sets	WP_WNT_SIGNALING_PATHWAY	51	2	0.00244276	0.0317951	RHOA:MAPK1	http://www.gsea-msigdb.org/gsea/msigdb/human/geneset/WP_WNT_SIGNALING_PATHWAY
Curated_gene_sets	REACTOME_AQUAPORIN_MEDIATED_TRANSPORT	51	2	0.00244276	0.0317951	PRKACB:PRKACA	http://www.gsea-msigdb.org/gsea/msigdb/human/geneset/REACTOME_AQUAPORIN_MEDIATED_TRANSPORT
Curated_gene_sets	KEGG_VIBRIO_CHOLERAE_INFECTION	52	2	0.00253822	0.0329057	PRKACB:PRKACA	http://www.gsea-msigdb.org/gsea/msigdb/human/geneset/KEGG_VIBRIO_CHOLERAE_INFECTION
Curated_gene_sets	WP_NETRINUNC5B_SIGNALING_PATHWAY	52	2	0.00253822	0.0329057	RHOA:MAPK1	http://www.gsea-msigdb.org/gsea/msigdb/human/geneset/WP_NETRINUNC5B_SIGNALING_PATHWAY
Curated_gene_sets	REACTOME_CYTOKINE_SIGNALING_IN_IMMUNE_SYSTEM	693	5	0.00280342	0.0362714	NRAS:HRAS:KRAS:PRKACA:MAPK1	http://www.gsea-msigdb.org/gsea/msigdb/human/geneset/REACTOME_CYTOKINE_SIGNALING_IN_IMMUNE_SYSTEM
Curated_gene_sets	KEGG_HEDGEHOG_SIGNALING_PATHWAY	55	2	0.00283502	0.0366073	PRKACB:PRKACA	http://www.gsea-msigdb.org/gsea/msigdb/human/geneset/KEGG_HEDGEHOG_SIGNALING_PATHWAY
Curated_gene_sets	GOTZMANN_EPITHELIAL_TO_MESENCHYMAL_TRANSITION_DN	200	3	0.0029043	0.0374275	PRKACB:PPP1CB:GNAI1	http://www.gsea-msigdb.org/gsea/msigdb/human/geneset/GOTZMANN_EPITHELIAL_TO_MESENCHYMAL_TRANSITION_DN
Curated_gene_sets	MODY_HIPPOCAMPUS_POSTNATAL	56	2	0.00293742	0.0377792	PPP3CA:HRAS	http://www.gsea-msigdb.org/gsea/msigdb/human/geneset/MODY_HIPPOCAMPUS_POSTNATAL
Curated_gene_sets	KRIEG_HYPOXIA_NOT_VIA_KDM3A	702	5	0.00296429	0.0380496	PRKAA2:PPP3CC:CAMK1D:PPP1CC:MAPK1	http://www.gsea-msigdb.org/gsea/msigdb/human/geneset/KRIEG_HYPOXIA_NOT_VIA_KDM3A
Curated_gene_sets	REACTOME_PROGRAMMED_CELL_DEATH	205	3	0.00311383	0.0398902	PPP3R1:PPP3CC:MAPK1	http://www.gsea-msigdb.org/gsea/msigdb/human/geneset/REACTOME_PROGRAMMED_CELL_DEATH
Curated_gene_sets	REACTOME_DEGRADATION_OF_GLI1_BY_THE_PROTEASOME	58	2	0.00314737	0.0402404	PRKACB:PRKACA	http://www.gsea-msigdb.org/gsea/msigdb/human/geneset/REACTOME_DEGRADATION_OF_GLI1_BY_THE_PROTEASOME
Curated_gene_sets	REACTOME_METABOLISM_OF_LIPIDS	717	5	0.00324724	0.0411297	PRKAA2:PRKACB:PPP1CB:PPP1CC:PRKACA	http://www.gsea-msigdb.org/gsea/msigdb/human/geneset/REACTOME_METABOLISM_OF_LIPIDS
Curated_gene_sets	REACTOME_TRANSCRIPTIONAL_REGULATION_BY_MECP2	59	2	0.00325491	0.0411297	CAMK4:PRKACA	http://www.gsea-msigdb.org/gsea/msigdb/human/geneset/REACTOME_TRANSCRIPTIONAL_REGULATION_BY_MECP2
Curated_gene_sets	BURTON_ADIPOGENESIS_PEAK_AT_0HR	59	2	0.00325491	0.0411297	CALML4:MYL9	http://www.gsea-msigdb.org/gsea/msigdb/human/geneset/BURTON_ADIPOGENESIS_PEAK_AT_0HR
Curated_gene_sets	PID_FCER1_PATHWAY	59	2	0.00325491	0.0411297	HRAS:MAPK1	http://www.gsea-msigdb.org/gsea/msigdb/human/geneset/PID_FCER1_PATHWAY
Curated_gene_sets	WP_KIT_RECEPTOR_SIGNALING_PATHWAY	59	2	0.00325491	0.0411297	HRAS:MAPK1	http://www.gsea-msigdb.org/gsea/msigdb/human/geneset/WP_KIT_RECEPTOR_SIGNALING_PATHWAY
Curated_gene_sets	PID_FAK_PATHWAY	59	2	0.00325491	0.0411297	RHOA:MAPK1	http://www.gsea-msigdb.org/gsea/msigdb/human/geneset/PID_FAK_PATHWAY
Curated_gene_sets	REACTOME_SEMAPHORIN_INTERACTIONS	64	2	0.00381817	0.0481534	RHOA:MYL9	http://www.gsea-msigdb.org/gsea/msigdb/human/geneset/REACTOME_SEMAPHORIN_INTERACTIONS
Curated_gene_sets	REACTOME_NEUTROPHIL_DEGRANULATION	456	4	0.00390265	0.0491235	NRAS:RHOA:EEF2:MAPK1	http://www.gsea-msigdb.org/gsea/msigdb/human/geneset/REACTOME_NEUTROPHIL_DEGRANULATION
KEGG	KEGG_LONG_TERM_POTENTIATION	68	16	1.70877e-33	3.17831e-31	CALML6:PRKACB:NRAS:PPP1CB:CALM2:PPP3R1:PPP3CA:CAMK4:PPP3CC:GNAQ:PPP3CB:HRAS:KRAS:PPP1CC:CALM1:PRKACA:CALM3:MAPK1	http://www.gsea-msigdb.org/gsea/msigdb/human/geneset/KEGG_LONG_TERM_POTENTIATION
KEGG	KEGG_INSULIN_SIGNALING_PATHWAY	134	13	1.30561e-21	1.21422e-19	CALML6:PRKAA2:PRKACB:NRAS:PPP1CB:CALM2:PRKAA1:HRAS:KRAS:PRKAG1:PPP1CC:CALM1:PRKACA:CALM3:MAPK1	http://www.gsea-msigdb.org/gsea/msigdb/human/geneset/KEGG_INSULIN_SIGNALING_PATHWAY
KEGG	KEGG_OOCYTE_MEIOSIS	109	11	1.86334e-18	1.15527e-16	CALML6:PRKACB:PPP1CB:CALM2:PPP3R1:PPP3CA:PPP3CC:PPP3CB:PPP1CC:CALM1:PRKACA:CALM3:MAPK1	http://www.gsea-msigdb.org/gsea/msigdb/human/geneset/KEGG_OOCYTE_MEIOSIS
KEGG	KEGG_MELANOGENESIS	98	10	7.52073e-17	3.49714e-15	CALML6:PRKACB:NRAS:CALM2:GNAI1:GNAQ:HRAS:KRAS:CALM1:PRKACA:CALM3:MAPK1	http://www.gsea-msigdb.org/gsea/msigdb/human/geneset/KEGG_MELANOGENESIS
KEGG	KEGG_VASCULAR_SMOOTH_MUSCLE_CONTRACTION	110	10	2.49338e-16	9.27536e-15	CALML6:PRKACB:PPP1CB:CALM2:RHOA:GNAQ:PPP1CC:CALM1:PRKACA:CALM3:MYL9:MAPK1	http://www.gsea-msigdb.org/gsea/msigdb/human/geneset/KEGG_VASCULAR_SMOOTH_MUSCLE_CONTRACTION
KEGG	KEGG_AXON_GUIDANCE	127	10	1.09626e-15	3.39841e-14	NRAS:PPP3R1:RHOA:PPP3CA:GNAI1:PPP3CC:PPP3CB:HRAS:KRAS:MAPK1	http://www.gsea-msigdb.org/gsea/msigdb/human/geneset/KEGG_AXON_GUIDANCE
KEGG	KEGG_GNRH_SIGNALING_PATHWAY	97	9	7.95371e-15	2.11341e-13	CALML6:PRKACB:NRAS:CALM2:GNAQ:HRAS:KRAS:CALM1:PRKACA:CALM3:MAPK1	http://www.gsea-msigdb.org/gsea/msigdb/human/geneset/KEGG_GNRH_SIGNALING_PATHWAY
KEGG	KEGG_T_CELL_RECEPTOR_SIGNALING_PATHWAY	105	9	1.66083e-14	3.86144e-13	NRAS:PPP3R1:RHOA:PPP3CA:PPP3CC:PPP3CB:HRAS:KRAS:MAPK1	http://www.gsea-msigdb.org/gsea/msigdb/human/geneset/KEGG_T_CELL_RECEPTOR_SIGNALING_PATHWAY
KEGG	KEGG_CALCIUM_SIGNALING_PATHWAY	173	10	2.56165e-14	5.29407e-13	CALML6:PRKACB:CALM2:PPP3R1:PPP3CA:CAMK4:PPP3CC:GNAQ:PPP3CB:CALM1:PRKACA:CALM3	http://www.gsea-msigdb.org/gsea/msigdb/human/geneset/KEGG_CALCIUM_SIGNALING_PATHWAY
KEGG	KEGG_B_CELL_RECEPTOR_SIGNALING_PATHWAY	74	8	8.40411e-14	1.56316e-12	NRAS:PPP3R1:PPP3CA:PPP3CC:PPP3CB:HRAS:KRAS:MAPK1	http://www.gsea-msigdb.org/gsea/msigdb/human/geneset/KEGG_B_CELL_RECEPTOR_SIGNALING_PATHWAY
KEGG	KEGG_VEGF_SIGNALING_PATHWAY	75	8	9.39907e-14	1.5893e-12	NRAS:PPP3R1:PPP3CA:PPP3CC:PPP3CB:HRAS:KRAS:MAPK1	http://www.gsea-msigdb.org/gsea/msigdb/human/geneset/KEGG_VEGF_SIGNALING_PATHWAY
KEGG	KEGG_GAP_JUNCTION	87	8	3.22025e-13	4.99138e-12	PRKACB:NRAS:GNAI1:GNAQ:HRAS:KRAS:PRKACA:MAPK1	http://www.gsea-msigdb.org/gsea/msigdb/human/geneset/KEGG_GAP_JUNCTION
KEGG	KEGG_MAPK_SIGNALING_PATHWAY	256	10	1.31287e-12	1.87841e-11	PRKACB:NRAS:PPP3R1:PPP3CA:PPP3CC:PPP3CB:HRAS:KRAS:PRKACA:MAPK1	http://www.gsea-msigdb.org/gsea/msigdb/human/geneset/KEGG_MAPK_SIGNALING_PATHWAY
KEGG	KEGG_NEUROTROPHIN_SIGNALING_PATHWAY	122	8	5.14087e-12	6.83002e-11	CALML6:NRAS:CALM2:RHOA:CAMK4:HRAS:KRAS:CALM1:CALM3:MAPK1	http://www.gsea-msigdb.org/gsea/msigdb/human/geneset/KEGG_NEUROTROPHIN_SIGNALING_PATHWAY
KEGG	KEGG_NATURAL_KILLER_CELL_MEDIATED_CYTOTOXICITY	129	8	8.08639e-12	1.00271e-10	NRAS:PPP3R1:PPP3CA:PPP3CC:PPP3CB:HRAS:KRAS:MAPK1	http://www.gsea-msigdb.org/gsea/msigdb/human/geneset/KEGG_NATURAL_KILLER_CELL_MEDIATED_CYTOTOXICITY
KEGG	KEGG_ALZHEIMERS_DISEASE	152	8	3.04455e-11	3.53929e-10	CALML6:CALM2:PPP3R1:PPP3CA:PPP3CC:GNAQ:PPP3CB:CALM1:CALM3:MAPK1	http://www.gsea-msigdb.org/gsea/msigdb/human/geneset/KEGG_ALZHEIMERS_DISEASE
KEGG	KEGG_CHEMOKINE_SIGNALING_PATHWAY	186	8	1.53656e-10	1.68118e-09	PRKACB:NRAS:RHOA:GNAI1:HRAS:KRAS:PRKACA:MAPK1	http://www.gsea-msigdb.org/gsea/msigdb/human/geneset/KEGG_CHEMOKINE_SIGNALING_PATHWAY
KEGG	KEGG_GLIOMA	63	6	3.17756e-10	3.28348e-09	CALML6:NRAS:CALM2:HRAS:KRAS:CALM1:CALM3:MAPK1	http://www.gsea-msigdb.org/gsea/msigdb/human/geneset/KEGG_GLIOMA
KEGG	KEGG_REGULATION_OF_ACTIN_CYTOSKELETON	206	8	3.46741e-10	3.39441e-09	NRAS:PPP1CB:RHOA:HRAS:KRAS:PPP1CC:MYL9:MAPK1	http://www.gsea-msigdb.org/gsea/msigdb/human/geneset/KEGG_REGULATION_OF_ACTIN_CYTOSKELETON
KEGG	KEGG_LONG_TERM_DEPRESSION	68	6	5.09414e-10	4.73755e-09	NRAS:GNAI1:GNAQ:HRAS:KRAS:MAPK1	http://www.gsea-msigdb.org/gsea/msigdb/human/geneset/KEGG_LONG_TERM_DEPRESSION
KEGG	KEGG_WNT_SIGNALING_PATHWAY	148	7	1.29731e-09	1.14905e-08	PRKACB:PPP3R1:RHOA:PPP3CA:PPP3CC:PPP3CB:PRKACA	http://www.gsea-msigdb.org/gsea/msigdb/human/geneset/KEGG_WNT_SIGNALING_PATHWAY
KEGG	KEGG_APOPTOSIS	86	6	2.15055e-09	1.81819e-08	PRKACB:PPP3R1:PPP3CA:PPP3CC:PPP3CB:PRKACA	http://www.gsea-msigdb.org/gsea/msigdb/human/geneset/KEGG_APOPTOSIS
KEGG	KEGG_TIGHT_JUNCTION	131	6	2.73727e-08	2.21362e-07	NRAS:RHOA:GNAI1:HRAS:KRAS:MYL9	http://www.gsea-msigdb.org/gsea/msigdb/human/geneset/KEGG_TIGHT_JUNCTION
KEGG	KEGG_THYROID_CANCER	29	4	7.93385e-08	6.14874e-07	NRAS:HRAS:KRAS:MAPK1	http://www.gsea-msigdb.org/gsea/msigdb/human/geneset/KEGG_THYROID_CANCER
KEGG	KEGG_PROGESTERONE_MEDIATED_OOCYTE_MATURATION	84	5	1.20142e-07	8.93853e-07	PRKACB:GNAI1:KRAS:PRKACA:MAPK1	http://www.gsea-msigdb.org/gsea/msigdb/human/geneset/KEGG_PROGESTERONE_MEDIATED_OOCYTE_MATURATION
KEGG	KEGG_FOCAL_ADHESION	195	6	2.90916e-07	2.08117e-06	PPP1CB:RHOA:HRAS:PPP1CC:MYL9:MAPK1	http://www.gsea-msigdb.org/gsea/msigdb/human/geneset/KEGG_FOCAL_ADHESION
KEGG	KEGG_BLADDER_CANCER	41	4	3.34318e-07	2.30308e-06	NRAS:HRAS:KRAS:MAPK1	http://www.gsea-msigdb.org/gsea/msigdb/human/geneset/KEGG_BLADDER_CANCER
KEGG	KEGG_AMYOTROPHIC_LATERAL_SCLEROSIS_ALS	51	4	8.16911e-07	5.2395e-06	PPP3R1:PPP3CA:PPP3CC:PPP3CB	http://www.gsea-msigdb.org/gsea/msigdb/human/geneset/KEGG_AMYOTROPHIC_LATERAL_SCLEROSIS_ALS
KEGG	KEGG_ENDOMETRIAL_CANCER	51	4	8.16911e-07	5.2395e-06	NRAS:HRAS:KRAS:MAPK1	http://www.gsea-msigdb.org/gsea/msigdb/human/geneset/KEGG_ENDOMETRIAL_CANCER
KEGG	KEGG_NON_SMALL_CELL_LUNG_CANCER	53	4	9.5535e-07	5.92317e-06	NRAS:HRAS:KRAS:MAPK1	http://www.gsea-msigdb.org/gsea/msigdb/human/geneset/KEGG_NON_SMALL_CELL_LUNG_CANCER
KEGG	KEGG_ACUTE_MYELOID_LEUKEMIA	56	4	1.19477e-06	7.16859e-06	NRAS:HRAS:KRAS:MAPK1	http://www.gsea-msigdb.org/gsea/msigdb/human/geneset/KEGG_ACUTE_MYELOID_LEUKEMIA
KEGG	KEGG_RENAL_CELL_CARCINOMA	70	4	2.94181e-06	1.65811e-05	NRAS:HRAS:KRAS:MAPK1	http://www.gsea-msigdb.org/gsea/msigdb/human/geneset/KEGG_RENAL_CELL_CARCINOMA
KEGG	KEGG_MELANOMA	70	4	2.94181e-06	1.65811e-05	NRAS:HRAS:KRAS:MAPK1	http://www.gsea-msigdb.org/gsea/msigdb/human/geneset/KEGG_MELANOMA
KEGG	KEGG_CHRONIC_MYELOID_LEUKEMIA	72	4	3.29434e-06	1.8022e-05	NRAS:HRAS:KRAS:MAPK1	http://www.gsea-msigdb.org/gsea/msigdb/human/geneset/KEGG_CHRONIC_MYELOID_LEUKEMIA
KEGG	KEGG_FC_EPSILON_RI_SIGNALING_PATHWAY	76	4	4.09215e-06	2.17468e-05	NRAS:HRAS:KRAS:MAPK1	http://www.gsea-msigdb.org/gsea/msigdb/human/geneset/KEGG_FC_EPSILON_RI_SIGNALING_PATHWAY
KEGG	KEGG_PROSTATE_CANCER	85	4	6.4013e-06	3.30734e-05	NRAS:HRAS:KRAS:MAPK1	http://www.gsea-msigdb.org/gsea/msigdb/human/geneset/KEGG_PROSTATE_CANCER
KEGG	KEGG_ERBB_SIGNALING_PATHWAY	86	4	6.70697e-06	3.37161e-05	NRAS:HRAS:KRAS:MAPK1	http://www.gsea-msigdb.org/gsea/msigdb/human/geneset/KEGG_ERBB_SIGNALING_PATHWAY
KEGG	KEGG_PRION_DISEASES	34	3	1.55161e-05	7.59472e-05	PRKACB:PRKACA:MAPK1	http://www.gsea-msigdb.org/gsea/msigdb/human/geneset/KEGG_PRION_DISEASES
KEGG	KEGG_MTOR_SIGNALING_PATHWAY	51	3	5.31229e-05	0.000253356	PRKAA2:PRKAA1:MAPK1	http://www.gsea-msigdb.org/gsea/msigdb/human/geneset/KEGG_MTOR_SIGNALING_PATHWAY
KEGG	KEGG_PATHWAYS_IN_CANCER	320	5	8.36237e-05	0.00038885	NRAS:RHOA:HRAS:KRAS:MAPK1	http://www.gsea-msigdb.org/gsea/msigdb/human/geneset/KEGG_PATHWAYS_IN_CANCER
KEGG	KEGG_COLORECTAL_CANCER	62	3	9.54619e-05	0.000433071	RHOA:KRAS:MAPK1	http://www.gsea-msigdb.org/gsea/msigdb/human/geneset/KEGG_COLORECTAL_CANCER
KEGG	KEGG_ADIPOCYTOKINE_SIGNALING_PATHWAY	66	3	0.00011506	0.000509554	PRKAA2:PRKAA1:PRKAG1	http://www.gsea-msigdb.org/gsea/msigdb/human/geneset/KEGG_ADIPOCYTOKINE_SIGNALING_PATHWAY
KEGG	KEGG_HYPERTROPHIC_CARDIOMYOPATHY_HCM	81	3	0.000211464	0.000914704	PRKAA2:PRKAA1:PRKAG1	http://www.gsea-msigdb.org/gsea/msigdb/human/geneset/KEGG_HYPERTROPHIC_CARDIOMYOPATHY_HCM
KEGG	KEGG_DORSO_VENTRAL_AXIS_FORMATION	24	2	0.000541619	0.00228957	KRAS:MAPK1	http://www.gsea-msigdb.org/gsea/msigdb/human/geneset/KEGG_DORSO_VENTRAL_AXIS_FORMATION
KEGG	KEGG_LEUKOCYTE_TRANSENDOTHELIAL_MIGRATION	114	3	0.000577408	0.00238662	RHOA:GNAI1:MYL9	http://www.gsea-msigdb.org/gsea/msigdb/human/geneset/KEGG_LEUKOCYTE_TRANSENDOTHELIAL_MIGRATION
KEGG	KEGG_REGULATION_OF_AUTOPHAGY	34	2	0.00109116	0.00441208	PRKAA2:PRKAA1	http://www.gsea-msigdb.org/gsea/msigdb/human/geneset/KEGG_REGULATION_OF_AUTOPHAGY
KEGG	KEGG_ALDOSTERONE_REGULATED_SODIUM_REABSORPTION	40	2	0.00150906	0.00597201	KRAS:MAPK1	http://www.gsea-msigdb.org/gsea/msigdb/human/geneset/KEGG_ALDOSTERONE_REGULATED_SODIUM_REABSORPTION
KEGG	KEGG_VASOPRESSIN_REGULATED_WATER_REABSORPTION	42	2	0.00166281	0.00644339	PRKACB:PRKACA	http://www.gsea-msigdb.org/gsea/msigdb/human/geneset/KEGG_VASOPRESSIN_REGULATED_WATER_REABSORPTION
KEGG	KEGG_OLFACTORY_TRANSDUCTION	377	4	0.00196515	0.00745956	CALML6:PRKACB:CALM2:CALM1:PRKACA:CALM3	http://www.gsea-msigdb.org/gsea/msigdb/human/geneset/KEGG_OLFACTORY_TRANSDUCTION
KEGG	KEGG_TASTE_TRANSDUCTION	50	2	0.00234905	0.00873847	PRKACB:PRKACA	http://www.gsea-msigdb.org/gsea/msigdb/human/geneset/KEGG_TASTE_TRANSDUCTION
KEGG	KEGG_VIBRIO_CHOLERAE_INFECTION	52	2	0.00253822	0.00925703	PRKACB:PRKACA	http://www.gsea-msigdb.org/gsea/msigdb/human/geneset/KEGG_VIBRIO_CHOLERAE_INFECTION
KEGG	KEGG_HEDGEHOG_SIGNALING_PATHWAY	55	2	0.00283502	0.0101407	PRKACB:PRKACA	http://www.gsea-msigdb.org/gsea/msigdb/human/geneset/KEGG_HEDGEHOG_SIGNALING_PATHWAY
KEGG	KEGG_PANCREATIC_CANCER	70	2	0.00454959	0.0159665	KRAS:MAPK1	http://www.gsea-msigdb.org/gsea/msigdb/human/geneset/KEGG_PANCREATIC_CANCER
KEGG	KEGG_ADHERENS_JUNCTION	72	2	0.00480669	0.0165564	RHOA:MAPK1	http://www.gsea-msigdb.org/gsea/msigdb/human/geneset/KEGG_ADHERENS_JUNCTION
KEGG	KEGG_PHOSPHATIDYLINOSITOL_SIGNALING_SYSTEM	74	2	0.00507038	0.0171471	CALML6:CALM2:CALM1:CALM3	http://www.gsea-msigdb.org/gsea/msigdb/human/geneset/KEGG_PHOSPHATIDYLINOSITOL_SIGNALING_SYSTEM
KEGG	KEGG_TGF_BETA_SIGNALING_PATHWAY	83	2	0.00633749	0.0210495	RHOA:MAPK1	http://www.gsea-msigdb.org/gsea/msigdb/human/geneset/KEGG_TGF_BETA_SIGNALING_PATHWAY
KEGG	KEGG_DILATED_CARDIOMYOPATHY	88	2	0.00709751	0.0231603	PRKACB:PRKACA	http://www.gsea-msigdb.org/gsea/msigdb/human/geneset/KEGG_DILATED_CARDIOMYOPATHY
microRNA_targets	MIR4799_5P	394	6	1.69787e-05	0.0441108	PRKACB:RHOA:PRKAA1:CAMK4:KRAS:MAPK1	http://www.gsea-msigdb.org/gsea/msigdb/human/geneset/MIR4799_5P
Reactome	REACTOME_ACTIVATION_OF_NMDA_RECEPTORS_AND_POSTSYNAPTIC_EVENTS	87	11	1.38372e-19	2.28868e-16	PRKAA2:PRKACB:NRAS:CAMK1:PRKAA1:CAMK4:HRAS:KRAS:PRKAG1:PRKACA:MAPK1	http://www.gsea-msigdb.org/gsea/msigdb/human/geneset/REACTOME_ACTIVATION_OF_NMDA_RECEPTORS_AND_POSTSYNAPTIC_EVENTS
Reactome	REACTOME_NEUROTRANSMITTER_RECEPTORS_AND_POSTSYNAPTIC_SIGNAL_TRANSMISSION	190	12	1.27301e-17	1.05278e-14	PRKAA2:PRKACB:NRAS:CAMK1:PRKAA1:CAMK4:GNAI1:HRAS:KRAS:PRKAG1:PRKACA:MAPK1	http://www.gsea-msigdb.org/gsea/msigdb/human/geneset/REACTOME_NEUROTRANSMITTER_RECEPTORS_AND_POSTSYNAPTIC_SIGNAL_TRANSMISSION
Reactome	REACTOME_OPIOID_SIGNALLING	88	10	2.44392e-17	1.34741e-14	PRKACB:PPP3R1:PPP3CA:CAMK4:GNAI1:PPP3CC:GNAQ:PPP3CB:PRKACA:MAPK1	http://www.gsea-msigdb.org/gsea/msigdb/human/geneset/REACTOME_OPIOID_SIGNALLING
Reactome	REACTOME_TRANSMISSION_ACROSS_CHEMICAL_SYNAPSES	251	12	3.75061e-16	1.55088e-13	PRKAA2:PRKACB:NRAS:CAMK1:PRKAA1:CAMK4:GNAI1:HRAS:KRAS:PRKAG1:PRKACA:MAPK1	http://www.gsea-msigdb.org/gsea/msigdb/human/geneset/REACTOME_TRANSMISSION_ACROSS_CHEMICAL_SYNAPSES
Reactome	REACTOME_NEURONAL_SYSTEM	390	12	7.36621e-14	2.43674e-11	PRKAA2:PRKACB:NRAS:CAMK1:PRKAA1:CAMK4:GNAI1:HRAS:KRAS:PRKAG1:PRKACA:MAPK1	http://www.gsea-msigdb.org/gsea/msigdb/human/geneset/REACTOME_NEURONAL_SYSTEM
Reactome	REACTOME_SIGNALING_BY_GPCR	688	14	9.21283e-14	2.53967e-11	PRKACB:NRAS:PPP3R1:RHOA:PPP3CA:CAMK4:GNAI1:PPP3CC:GNAQ:PPP3CB:HRAS:KRAS:PRKACA:MAPK1	http://www.gsea-msigdb.org/gsea/msigdb/human/geneset/REACTOME_SIGNALING_BY_GPCR
Reactome	REACTOME_DARPP_32_EVENTS	22	6	3.62986e-13	8.57684e-11	PRKACB:PPP3R1:PPP3CA:PPP3CC:PPP3CB:PRKACA	http://www.gsea-msigdb.org/gsea/msigdb/human/geneset/REACTOME_DARPP_32_EVENTS
Reactome	REACTOME_G_ALPHA_I_SIGNALLING_EVENTS	307	10	7.97404e-12	1.64863e-09	PRKACB:PPP3R1:PPP3CA:CAMK4:GNAI1:PPP3CC:GNAQ:PPP3CB:PRKACA:MAPK1	http://www.gsea-msigdb.org/gsea/msigdb/human/geneset/REACTOME_G_ALPHA_I_SIGNALLING_EVENTS
Reactome	REACTOME_C_TYPE_LECTIN_RECEPTORS_CLRS	133	8	1.03568e-11	1.90334e-09	PRKACB:NRAS:PPP3R1:PPP3CA:PPP3CB:HRAS:KRAS:PRKACA	http://www.gsea-msigdb.org/gsea/msigdb/human/geneset/REACTOME_C_TYPE_LECTIN_RECEPTORS_CLRS
Reactome	REACTOME_ESTROGEN_STIMULATED_SIGNALING_THROUGH_PRKCZ	5	4	1.71009e-11	2.82849e-09	NRAS:HRAS:KRAS:MAPK1	http://www.gsea-msigdb.org/gsea/msigdb/human/geneset/REACTOME_ESTROGEN_STIMULATED_SIGNALING_THROUGH_PRKCZ
Reactome	REACTOME_CD209_DC_SIGN_SIGNALING	21	5	8.42354e-11	1.26659e-08	PRKACB:NRAS:HRAS:KRAS:PRKACA	http://www.gsea-msigdb.org/gsea/msigdb/human/geneset/REACTOME_CD209_DC_SIGN_SIGNALING
Reactome	REACTOME_G_PROTEIN_MEDIATED_EVENTS	53	6	1.08403e-10	1.49415e-08	PRKACB:CAMK4:GNAI1:GNAQ:PRKACA:MAPK1	http://www.gsea-msigdb.org/gsea/msigdb/human/geneset/REACTOME_G_PROTEIN_MEDIATED_EVENTS
Reactome	REACTOME_FC_EPSILON_RECEPTOR_FCERI_SIGNALING	127	7	4.42464e-10	5.62951e-08	NRAS:PPP3R1:PPP3CA:PPP3CB:HRAS:KRAS:MAPK1	http://www.gsea-msigdb.org/gsea/msigdb/human/geneset/REACTOME_FC_EPSILON_RECEPTOR_FCERI_SIGNALING
Reactome	REACTOME_RAF_ACTIVATION	33	5	9.70975e-10	1.14714e-07	NRAS:PPP1CB:HRAS:KRAS:PPP1CC	http://www.gsea-msigdb.org/gsea/msigdb/human/geneset/REACTOME_RAF_ACTIVATION
Reactome	REACTOME_DOWNSTREAM_SIGNALING_EVENTS_OF_B_CELL_RECEPTOR_BCR	77	6	1.09395e-09	1.20626e-07	NRAS:PPP3R1:PPP3CA:PPP3CB:HRAS:KRAS	http://www.gsea-msigdb.org/gsea/msigdb/human/geneset/REACTOME_DOWNSTREAM_SIGNALING_EVENTS_OF_B_CELL_RECEPTOR_BCR
Reactome	REACTOME_ONCOGENIC_MAPK_SIGNALING	79	6	1.28004e-09	1.32325e-07	NRAS:PPP1CB:HRAS:KRAS:PPP1CC:MAPK1	http://www.gsea-msigdb.org/gsea/msigdb/human/geneset/REACTOME_ONCOGENIC_MAPK_SIGNALING
Reactome	REACTOME_PTK6_REGULATES_RHO_GTPASES_RAS_GTPASE_AND_MAP_KINASES	14	4	3.39345e-09	3.30162e-07	NRAS:RHOA:HRAS:KRAS	http://www.gsea-msigdb.org/gsea/msigdb/human/geneset/REACTOME_PTK6_REGULATES_RHO_GTPASES_RAS_GTPASE_AND_MAP_KINASES
Reactome	REACTOME_SIGNALING_BY_VEGF	104	6	6.8213e-09	6.26802e-07	PRKACB:NRAS:RHOA:HRAS:KRAS:PRKACA	http://www.gsea-msigdb.org/gsea/msigdb/human/geneset/REACTOME_SIGNALING_BY_VEGF
Reactome	REACTOME_SIGNALING_BY_THE_B_CELL_RECEPTOR_BCR	106	6	7.65402e-09	6.66303e-07	NRAS:PPP3R1:PPP3CA:PPP3CB:HRAS:KRAS	http://www.gsea-msigdb.org/gsea/msigdb/human/geneset/REACTOME_SIGNALING_BY_THE_B_CELL_RECEPTOR_BCR
Reactome	REACTOME_MAPK_FAMILY_SIGNALING_CASCADES	313	8	9.36897e-09	7.74814e-07	PRKACB:NRAS:PPP1CB:HRAS:KRAS:PPP1CC:PRKACA:MAPK1	http://www.gsea-msigdb.org/gsea/msigdb/human/geneset/REACTOME_MAPK_FAMILY_SIGNALING_CASCADES
Reactome	REACTOME_GASTRIN_CREB_SIGNALLING_PATHWAY_VIA_PKC_AND_MAPK	18	4	1.03329e-08	8.13836e-07	NRAS:HRAS:KRAS:MAPK1	http://www.gsea-msigdb.org/gsea/msigdb/human/geneset/REACTOME_GASTRIN_CREB_SIGNALLING_PATHWAY_VIA_PKC_AND_MAPK
Reactome	REACTOME_ACTIVATION_OF_RAS_IN_B_CELLS	5	3	2.66623e-08	2.00452e-06	NRAS:HRAS:KRAS	http://www.gsea-msigdb.org/gsea/msigdb/human/geneset/REACTOME_ACTIVATION_OF_RAS_IN_B_CELLS
Reactome	REACTOME_TRIGLYCERIDE_CATABOLISM	24	4	3.56703e-08	2.56516e-06	PRKACB:PPP1CB:PPP1CC:PRKACA	http://www.gsea-msigdb.org/gsea/msigdb/human/geneset/REACTOME_TRIGLYCERIDE_CATABOLISM
Reactome	REACTOME_NERVOUS_SYSTEM_DEVELOPMENT	541	9	3.8588e-08	2.65936e-06	PRKACB:NRAS:RHOA:PPP3CB:HRAS:KRAS:PRKACA:MYL9:MAPK1	http://www.gsea-msigdb.org/gsea/msigdb/human/geneset/REACTOME_NERVOUS_SYSTEM_DEVELOPMENT
Reactome	REACTOME_CREB1_PHOSPHORYLATION_THROUGH_NMDA_RECEPTOR_MEDIATED_ACTIVATION_OF_RAS_SIGNALING	25	4	4.24229e-08	2.8067e-06	NRAS:HRAS:KRAS:MAPK1	http://www.gsea-msigdb.org/gsea/msigdb/human/geneset/REACTOME_CREB1_PHOSPHORYLATION_THROUGH_NMDA_RECEPTOR_MEDIATED_ACTIVATION_OF_RAS_SIGNALING
Reactome	REACTOME_CALCINEURIN_ACTIVATES_NFAT	6	3	5.32734e-08	3.25449e-06	PPP3R1:PPP3CA:PPP3CB	http://www.gsea-msigdb.org/gsea/msigdb/human/geneset/REACTOME_CALCINEURIN_ACTIVATES_NFAT
Reactome	REACTOME_RAS_SIGNALING_DOWNSTREAM_OF_NF1_LOSS_OF_FUNCTION_VARIANTS	6	3	5.32734e-08	3.25449e-06	NRAS:HRAS:KRAS	http://www.gsea-msigdb.org/gsea/msigdb/human/geneset/REACTOME_RAS_SIGNALING_DOWNSTREAM_OF_NF1_LOSS_OF_FUNCTION_VARIANTS
Reactome	REACTOME_EXTRA_NUCLEAR_ESTROGEN_SIGNALING	72	5	5.50941e-08	3.25449e-06	NRAS:GNAI1:HRAS:KRAS:MAPK1	http://www.gsea-msigdb.org/gsea/msigdb/human/geneset/REACTOME_EXTRA_NUCLEAR_ESTROGEN_SIGNALING
Reactome	REACTOME_INNATE_IMMUNE_SYSTEM	1009	11	6.17023e-08	3.51916e-06	PRKACB:NRAS:PPP3R1:RHOA:PPP3CA:PPP3CB:HRAS:KRAS:EEF2:PRKACA:MAPK1	http://www.gsea-msigdb.org/gsea/msigdb/human/geneset/REACTOME_INNATE_IMMUNE_SYSTEM
Reactome	REACTOME_HEMOSTASIS	593	9	8.46722e-08	4.66826e-06	PRKACB:NRAS:RHOA:GNAI1:GNAQ:HRAS:KRAS:PRKACA:MAPK1	http://www.gsea-msigdb.org/gsea/msigdb/human/geneset/REACTOME_HEMOSTASIS
Reactome	REACTOME_SOS_MEDIATED_SIGNALLING	7	3	9.31389e-08	4.96941e-06	NRAS:HRAS:KRAS	http://www.gsea-msigdb.org/gsea/msigdb/human/geneset/REACTOME_SOS_MEDIATED_SIGNALLING
Reactome	REACTOME_FCERI_MEDIATED_MAPK_ACTIVATION	32	4	1.19768e-07	6.19051e-06	NRAS:HRAS:KRAS:MAPK1	http://www.gsea-msigdb.org/gsea/msigdb/human/geneset/REACTOME_FCERI_MEDIATED_MAPK_ACTIVATION
Reactome	REACTOME_ACTIVATED_NTRK3_SIGNALS_THROUGH_RAS	8	3	1.48879e-07	7.24252e-06	NRAS:HRAS:KRAS	http://www.gsea-msigdb.org/gsea/msigdb/human/geneset/REACTOME_ACTIVATED_NTRK3_SIGNALS_THROUGH_RAS
Reactome	REACTOME_ACTIVATED_NTRK2_SIGNALS_THROUGH_RAS	8	3	1.48879e-07	7.24252e-06	NRAS:HRAS:KRAS	http://www.gsea-msigdb.org/gsea/msigdb/human/geneset/REACTOME_ACTIVATED_NTRK2_SIGNALS_THROUGH_RAS
Reactome	REACTOME_SIGNALLING_TO_ERKS	34	4	1.54156e-07	7.28498e-06	NRAS:HRAS:KRAS:MAPK1	http://www.gsea-msigdb.org/gsea/msigdb/human/geneset/REACTOME_SIGNALLING_TO_ERKS
Reactome	REACTOME_CA_DEPENDENT_EVENTS	36	4	1.95418e-07	8.97839e-06	PRKACB:CAMK4:PRKACA:MAPK1	http://www.gsea-msigdb.org/gsea/msigdb/human/geneset/REACTOME_CA_DEPENDENT_EVENTS
Reactome	REACTOME_TRIGLYCERIDE_METABOLISM	37	4	2.1889e-07	9.22534e-06	PRKACB:PPP1CB:PPP1CC:PRKACA	http://www.gsea-msigdb.org/gsea/msigdb/human/geneset/REACTOME_TRIGLYCERIDE_METABOLISM
Reactome	REACTOME_EGFR_TRANSACTIVATION_BY_GASTRIN	9	3	2.23104e-07	9.22534e-06	NRAS:HRAS:KRAS	http://www.gsea-msigdb.org/gsea/msigdb/human/geneset/REACTOME_EGFR_TRANSACTIVATION_BY_GASTRIN
Reactome	REACTOME_ROBO_RECEPTORS_BIND_AKAP5	9	3	2.23104e-07	9.22534e-06	PRKACB:PPP3CB:PRKACA	http://www.gsea-msigdb.org/gsea/msigdb/human/geneset/REACTOME_ROBO_RECEPTORS_BIND_AKAP5
Reactome	REACTOME_SHC_RELATED_EVENTS_TRIGGERED_BY_IGF1R	9	3	2.23104e-07	9.22534e-06	NRAS:HRAS:KRAS	http://www.gsea-msigdb.org/gsea/msigdb/human/geneset/REACTOME_SHC_RELATED_EVENTS_TRIGGERED_BY_IGF1R
Reactome	REACTOME_SIGNALING_BY_FGFR3	39	4	2.72066e-07	1.09755e-05	NRAS:HRAS:KRAS:MAPK1	http://www.gsea-msigdb.org/gsea/msigdb/human/geneset/REACTOME_SIGNALING_BY_FGFR3
Reactome	REACTOME_SIGNALING_BY_FGFR4	40	4	3.01998e-07	1.16164e-05	NRAS:HRAS:KRAS:MAPK1	http://www.gsea-msigdb.org/gsea/msigdb/human/geneset/REACTOME_SIGNALING_BY_FGFR4
Reactome	REACTOME_MAP2K_AND_MAPK_ACTIVATION	40	4	3.01998e-07	1.16164e-05	NRAS:HRAS:KRAS:MAPK1	http://www.gsea-msigdb.org/gsea/msigdb/human/geneset/REACTOME_MAP2K_AND_MAPK_ACTIVATION
Reactome	REACTOME_ACTIVATED_NTRK2_SIGNALS_THROUGH_FRS2_AND_FRS3	10	3	3.18413e-07	1.17035e-05	NRAS:HRAS:KRAS	http://www.gsea-msigdb.org/gsea/msigdb/human/geneset/REACTOME_ACTIVATED_NTRK2_SIGNALS_THROUGH_FRS2_AND_FRS3
Reactome	REACTOME_CLEC7A_DECTIN_1_INDUCES_NFAT_ACTIVATION	10	3	3.18413e-07	1.17035e-05	PPP3R1:PPP3CA:PPP3CB	http://www.gsea-msigdb.org/gsea/msigdb/human/geneset/REACTOME_CLEC7A_DECTIN_1_INDUCES_NFAT_ACTIVATION
Reactome	REACTOME_NEGATIVE_REGULATION_OF_MAPK_PATHWAY	42	4	3.69146e-07	1.32732e-05	NRAS:HRAS:KRAS:MAPK1	http://www.gsea-msigdb.org/gsea/msigdb/human/geneset/REACTOME_NEGATIVE_REGULATION_OF_MAPK_PATHWAY
Reactome	REACTOME_INTEGRATION_OF_ENERGY_METABOLISM	107	5	4.04479e-07	1.42342e-05	PRKAA2:PRKACB:GNAI1:GNAQ:PRKACA	http://www.gsea-msigdb.org/gsea/msigdb/human/geneset/REACTOME_INTEGRATION_OF_ENERGY_METABOLISM
Reactome	REACTOME_SIGNALING_BY_FGFR4_IN_DISEASE	11	3	4.37398e-07	1.44691e-05	NRAS:HRAS:KRAS	http://www.gsea-msigdb.org/gsea/msigdb/human/geneset/REACTOME_SIGNALING_BY_FGFR4_IN_DISEASE
Reactome	REACTOME_CONSTITUTIVE_SIGNALING_BY_OVEREXPRESSED_ERBB2	11	3	4.37398e-07	1.44691e-05	NRAS:HRAS:KRAS	http://www.gsea-msigdb.org/gsea/msigdb/human/geneset/REACTOME_CONSTITUTIVE_SIGNALING_BY_OVEREXPRESSED_ERBB2
Reactome	REACTOME_MET_ACTIVATES_RAS_SIGNALING	11	3	4.37398e-07	1.44691e-05	NRAS:HRAS:KRAS	http://www.gsea-msigdb.org/gsea/msigdb/human/geneset/REACTOME_MET_ACTIVATES_RAS_SIGNALING
Reactome	REACTOME_SIGNALING_BY_MODERATE_KINASE_ACTIVITY_BRAF_MUTANTS	44	4	4.46828e-07	1.44913e-05	NRAS:HRAS:KRAS:MAPK1	http://www.gsea-msigdb.org/gsea/msigdb/human/geneset/REACTOME_SIGNALING_BY_MODERATE_KINASE_ACTIVITY_BRAF_MUTANTS
Reactome	REACTOME_SIGNALING_BY_PDGFRA_TRANSMEMBRANE_JUXTAMEMBRANE_AND_KINASE_DOMAIN_MUTANTS	12	3	5.82636e-07	1.85323e-05	NRAS:HRAS:KRAS	http://www.gsea-msigdb.org/gsea/msigdb/human/geneset/REACTOME_SIGNALING_BY_PDGFRA_TRANSMEMBRANE_JUXTAMEMBRANE_AND_KINASE_DOMAIN_MUTANTS
Reactome	REACTOME_SIGNALING_BY_FGFR1	49	4	6.93976e-07	2.16573e-05	NRAS:HRAS:KRAS:MAPK1	http://www.gsea-msigdb.org/gsea/msigdb/human/geneset/REACTOME_SIGNALING_BY_FGFR1
Reactome	REACTOME_SIGNALING_BY_ERBB2	50	4	7.5358e-07	2.23497e-05	NRAS:RHOA:HRAS:KRAS	http://www.gsea-msigdb.org/gsea/msigdb/human/geneset/REACTOME_SIGNALING_BY_ERBB2
Reactome	REACTOME_SHC1_EVENTS_IN_EGFR_SIGNALING	13	3	7.56699e-07	2.23497e-05	NRAS:HRAS:KRAS	http://www.gsea-msigdb.org/gsea/msigdb/human/geneset/REACTOME_SHC1_EVENTS_IN_EGFR_SIGNALING
Reactome	REACTOME_P38MAPK_EVENTS	13	3	7.56699e-07	2.23497e-05	NRAS:HRAS:KRAS	http://www.gsea-msigdb.org/gsea/msigdb/human/geneset/REACTOME_P38MAPK_EVENTS
Reactome	REACTOME_INSULIN_RECEPTOR_SIGNALLING_CASCADE	52	4	8.84117e-07	2.56549e-05	NRAS:HRAS:KRAS:MAPK1	http://www.gsea-msigdb.org/gsea/msigdb/human/geneset/REACTOME_INSULIN_RECEPTOR_SIGNALLING_CASCADE
Reactome	REACTOME_SHC1_EVENTS_IN_ERBB4_SIGNALING	14	3	9.62147e-07	2.69727e-05	NRAS:HRAS:KRAS	http://www.gsea-msigdb.org/gsea/msigdb/human/geneset/REACTOME_SHC1_EVENTS_IN_ERBB4_SIGNALING
Reactome	REACTOME_ERYTHROPOIETIN_ACTIVATES_RAS	14	3	9.62147e-07	2.69727e-05	NRAS:HRAS:KRAS	http://www.gsea-msigdb.org/gsea/msigdb/human/geneset/REACTOME_ERYTHROPOIETIN_ACTIVATES_RAS
Reactome	REACTOME_SIGNALING_BY_PTK6	54	4	1.03076e-06	2.84147e-05	NRAS:RHOA:HRAS:KRAS	http://www.gsea-msigdb.org/gsea/msigdb/human/geneset/REACTOME_SIGNALING_BY_PTK6
Reactome	REACTOME_SIGNALING_BY_NTRKS	131	5	1.10595e-06	2.99875e-05	NRAS:RHOA:HRAS:KRAS:MAPK1	http://www.gsea-msigdb.org/gsea/msigdb/human/geneset/REACTOME_SIGNALING_BY_NTRKS
Reactome	REACTOME_CONSTITUTIVE_SIGNALING_BY_EGFRVIII	15	3	1.20153e-06	3.20537e-05	NRAS:HRAS:KRAS	http://www.gsea-msigdb.org/gsea/msigdb/human/geneset/REACTOME_CONSTITUTIVE_SIGNALING_BY_EGFRVIII
Reactome	REACTOME_GRB2_EVENTS_IN_ERBB2_SIGNALING	16	3	1.47738e-06	3.75937e-05	NRAS:HRAS:KRAS	http://www.gsea-msigdb.org/gsea/msigdb/human/geneset/REACTOME_GRB2_EVENTS_IN_ERBB2_SIGNALING
Reactome	REACTOME_SIGNALING_BY_FLT3_ITD_AND_TKD_MUTANTS	16	3	1.47738e-06	3.75937e-05	NRAS:HRAS:KRAS	http://www.gsea-msigdb.org/gsea/msigdb/human/geneset/REACTOME_SIGNALING_BY_FLT3_ITD_AND_TKD_MUTANTS
Reactome	REACTOME_SIGNALING_BY_ERBB2_ECD_MUTANTS	16	3	1.47738e-06	3.75937e-05	NRAS:HRAS:KRAS	http://www.gsea-msigdb.org/gsea/msigdb/human/geneset/REACTOME_SIGNALING_BY_ERBB2_ECD_MUTANTS
Reactome	REACTOME_CA2_PATHWAY	61	4	1.68923e-06	4.20245e-05	PPP3R1:PPP3CA:PPP3CB:KRAS	http://www.gsea-msigdb.org/gsea/msigdb/human/geneset/REACTOME_CA2_PATHWAY
Reactome	REACTOME_BETA_CATENIN_INDEPENDENT_WNT_SIGNALING	143	5	1.70524e-06	4.20245e-05	PPP3R1:RHOA:PPP3CA:PPP3CB:KRAS	http://www.gsea-msigdb.org/gsea/msigdb/human/geneset/REACTOME_BETA_CATENIN_INDEPENDENT_WNT_SIGNALING
Reactome	REACTOME_SIGNALING_BY_NTRK3_TRKC	17	3	1.79224e-06	4.20245e-05	NRAS:HRAS:KRAS	http://www.gsea-msigdb.org/gsea/msigdb/human/geneset/REACTOME_SIGNALING_BY_NTRK3_TRKC
Reactome	REACTOME_SHC_MEDIATED_CASCADE_FGFR3	17	3	1.79224e-06	4.20245e-05	NRAS:HRAS:KRAS	http://www.gsea-msigdb.org/gsea/msigdb/human/geneset/REACTOME_SHC_MEDIATED_CASCADE_FGFR3
Reactome	REACTOME_VEGFR2_MEDIATED_CELL_PROLIFERATION	17	3	1.79224e-06	4.20245e-05	NRAS:HRAS:KRAS	http://www.gsea-msigdb.org/gsea/msigdb/human/geneset/REACTOME_VEGFR2_MEDIATED_CELL_PROLIFERATION
Reactome	REACTOME_NCAM_SIGNALING_FOR_NEURITE_OUT_GROWTH	62	4	1.80395e-06	4.20245e-05	NRAS:HRAS:KRAS:MAPK1	http://www.gsea-msigdb.org/gsea/msigdb/human/geneset/REACTOME_NCAM_SIGNALING_FOR_NEURITE_OUT_GROWTH
Reactome	REACTOME_SIGNALING_BY_BRAF_AND_RAF1_FUSIONS	64	4	2.05063e-06	4.71076e-05	NRAS:HRAS:KRAS:MAPK1	http://www.gsea-msigdb.org/gsea/msigdb/human/geneset/REACTOME_SIGNALING_BY_BRAF_AND_RAF1_FUSIONS
Reactome	REACTOME_TIE2_SIGNALING	18	3	2.14862e-06	4.73843e-05	NRAS:HRAS:KRAS	http://www.gsea-msigdb.org/gsea/msigdb/human/geneset/REACTOME_TIE2_SIGNALING
Reactome	REACTOME_RAS_ACTIVATION_UPON_CA2_INFLUX_THROUGH_NMDA_RECEPTOR	18	3	2.14862e-06	4.73843e-05	NRAS:HRAS:KRAS	http://www.gsea-msigdb.org/gsea/msigdb/human/geneset/REACTOME_RAS_ACTIVATION_UPON_CA2_INFLUX_THROUGH_NMDA_RECEPTOR
Reactome	REACTOME_RHO_GTPASES_ACTIVATE_CIT	18	3	2.14862e-06	4.73843e-05	PPP1CB:RHOA:MYL9	http://www.gsea-msigdb.org/gsea/msigdb/human/geneset/REACTOME_RHO_GTPASES_ACTIVATE_CIT
Reactome	REACTOME_CONSTITUTIVE_SIGNALING_BY_LIGAND_RESPONSIVE_EGFR_CANCER_VARIANTS	19	3	2.54904e-06	5.27013e-05	NRAS:HRAS:KRAS	http://www.gsea-msigdb.org/gsea/msigdb/human/geneset/REACTOME_CONSTITUTIVE_SIGNALING_BY_LIGAND_RESPONSIVE_EGFR_CANCER_VARIANTS
Reactome	REACTOME_SIGNALING_BY_FLT3_FUSION_PROTEINS	19	3	2.54904e-06	5.27013e-05	NRAS:HRAS:KRAS	http://www.gsea-msigdb.org/gsea/msigdb/human/geneset/REACTOME_SIGNALING_BY_FLT3_FUSION_PROTEINS
Reactome	REACTOME_RHO_GTPASES_ACTIVATE_ROCKS	19	3	2.54904e-06	5.27013e-05	PPP1CB:RHOA:MYL9	http://www.gsea-msigdb.org/gsea/msigdb/human/geneset/REACTOME_RHO_GTPASES_ACTIVATE_ROCKS
Reactome	REACTOME_FRS_MEDIATED_FGFR3_SIGNALING	19	3	2.54904e-06	5.27013e-05	NRAS:HRAS:KRAS	http://www.gsea-msigdb.org/gsea/msigdb/human/geneset/REACTOME_FRS_MEDIATED_FGFR3_SIGNALING
Reactome	REACTOME_SHC_MEDIATED_CASCADE_FGFR4	19	3	2.54904e-06	5.27013e-05	NRAS:HRAS:KRAS	http://www.gsea-msigdb.org/gsea/msigdb/human/geneset/REACTOME_SHC_MEDIATED_CASCADE_FGFR4
Reactome	REACTOME_SIGNALING_BY_FGFR2	70	4	2.94181e-06	5.82983e-05	NRAS:HRAS:KRAS:MAPK1	http://www.gsea-msigdb.org/gsea/msigdb/human/geneset/REACTOME_SIGNALING_BY_FGFR2
Reactome	REACTOME_SIGNALLING_TO_RAS	20	3	2.99598e-06	5.82983e-05	NRAS:HRAS:KRAS	http://www.gsea-msigdb.org/gsea/msigdb/human/geneset/REACTOME_SIGNALLING_TO_RAS
Reactome	REACTOME_RAS_PROCESSING	20	3	2.99598e-06	5.82983e-05	NRAS:HRAS:KRAS	http://www.gsea-msigdb.org/gsea/msigdb/human/geneset/REACTOME_RAS_PROCESSING
Reactome	REACTOME_SIGNALING_BY_KIT_IN_DISEASE	20	3	2.99598e-06	5.82983e-05	NRAS:HRAS:KRAS	http://www.gsea-msigdb.org/gsea/msigdb/human/geneset/REACTOME_SIGNALING_BY_KIT_IN_DISEASE
Reactome	REACTOME_SIGNALING_BY_PDGFR_IN_DISEASE	20	3	2.99598e-06	5.82983e-05	NRAS:HRAS:KRAS	http://www.gsea-msigdb.org/gsea/msigdb/human/geneset/REACTOME_SIGNALING_BY_PDGFR_IN_DISEASE
Reactome	REACTOME_FRS_MEDIATED_FGFR4_SIGNALING	21	3	3.49196e-06	6.63873e-05	NRAS:HRAS:KRAS	http://www.gsea-msigdb.org/gsea/msigdb/human/geneset/REACTOME_FRS_MEDIATED_FGFR4_SIGNALING
Reactome	REACTOME_SHC_MEDIATED_CASCADE_FGFR1	21	3	3.49196e-06	6.63873e-05	NRAS:HRAS:KRAS	http://www.gsea-msigdb.org/gsea/msigdb/human/geneset/REACTOME_SHC_MEDIATED_CASCADE_FGFR1
Reactome	REACTOME_SHC1_EVENTS_IN_ERBB2_SIGNALING	22	3	4.03943e-06	7.5923e-05	NRAS:HRAS:KRAS	http://www.gsea-msigdb.org/gsea/msigdb/human/geneset/REACTOME_SHC1_EVENTS_IN_ERBB2_SIGNALING
Reactome	REACTOME_REGULATION_OF_INSULIN_SECRETION	77	4	4.31213e-06	8.01378e-05	PRKACB:GNAI1:GNAQ:PRKACA	http://www.gsea-msigdb.org/gsea/msigdb/human/geneset/REACTOME_REGULATION_OF_INSULIN_SECRETION
Reactome	REACTOME_FRS_MEDIATED_FGFR1_SIGNALING	23	3	4.64089e-06	8.52892e-05	NRAS:HRAS:KRAS	http://www.gsea-msigdb.org/gsea/msigdb/human/geneset/REACTOME_FRS_MEDIATED_FGFR1_SIGNALING
Reactome	REACTOME_SIGNALING_BY_INSULIN_RECEPTOR	79	4	4.77823e-06	8.68482e-05	NRAS:HRAS:KRAS:MAPK1	http://www.gsea-msigdb.org/gsea/msigdb/human/geneset/REACTOME_SIGNALING_BY_INSULIN_RECEPTOR
Reactome	REACTOME_FRS_MEDIATED_FGFR2_SIGNALING	24	3	5.29877e-06	9.12935e-05	NRAS:HRAS:KRAS	http://www.gsea-msigdb.org/gsea/msigdb/human/geneset/REACTOME_FRS_MEDIATED_FGFR2_SIGNALING
Reactome	REACTOME_SIGNALING_BY_EGFR_IN_CANCER	24	3	5.29877e-06	9.12935e-05	NRAS:HRAS:KRAS	http://www.gsea-msigdb.org/gsea/msigdb/human/geneset/REACTOME_SIGNALING_BY_EGFR_IN_CANCER
Reactome	REACTOME_SIGNALING_BY_NTRK2_TRKB	24	3	5.29877e-06	9.12935e-05	NRAS:HRAS:KRAS	http://www.gsea-msigdb.org/gsea/msigdb/human/geneset/REACTOME_SIGNALING_BY_NTRK2_TRKB
Reactome	REACTOME_ACTIVATION_OF_AMPK_DOWNSTREAM_OF_NMDARS	24	3	5.29877e-06	9.12935e-05	PRKAA2:PRKAA1:PRKAG1	http://www.gsea-msigdb.org/gsea/msigdb/human/geneset/REACTOME_ACTIVATION_OF_AMPK_DOWNSTREAM_OF_NMDARS
Reactome	REACTOME_DOWNSTREAM_SIGNALING_OF_ACTIVATED_FGFR3	24	3	5.29877e-06	9.12935e-05	NRAS:HRAS:KRAS	http://www.gsea-msigdb.org/gsea/msigdb/human/geneset/REACTOME_DOWNSTREAM_SIGNALING_OF_ACTIVATED_FGFR3
Reactome	REACTOME_SIGNALING_BY_RECEPTOR_TYROSINE_KINASES	508	7	5.74193e-06	9.73599e-05	PRKACB:NRAS:RHOA:HRAS:KRAS:PRKACA:MAPK1	http://www.gsea-msigdb.org/gsea/msigdb/human/geneset/REACTOME_SIGNALING_BY_RECEPTOR_TYROSINE_KINASES
Reactome	REACTOME_SIGNALING_BY_FGFR	83	4	5.82102e-06	9.73599e-05	NRAS:HRAS:KRAS:MAPK1	http://www.gsea-msigdb.org/gsea/msigdb/human/geneset/REACTOME_SIGNALING_BY_FGFR
Reactome	REACTOME_ESR_MEDIATED_SIGNALING	184	5	5.86951e-06	9.73599e-05	NRAS:GNAI1:HRAS:KRAS:MAPK1	http://www.gsea-msigdb.org/gsea/msigdb/human/geneset/REACTOME_ESR_MEDIATED_SIGNALING
Reactome	REACTOME_ADAPTIVE_IMMUNE_SYSTEM	730	8	5.88633e-06	9.73599e-05	PRKACB:NRAS:PPP3R1:PPP3CA:PPP3CB:HRAS:KRAS:PRKACA	http://www.gsea-msigdb.org/gsea/msigdb/human/geneset/REACTOME_ADAPTIVE_IMMUNE_SYSTEM
Reactome	REACTOME_SIGNALING_BY_ERYTHROPOIETIN	25	3	6.01555e-06	9.85121e-05	NRAS:HRAS:KRAS	http://www.gsea-msigdb.org/gsea/msigdb/human/geneset/REACTOME_SIGNALING_BY_ERYTHROPOIETIN
Reactome	REACTOME_SIGNALING_BY_ERBB2_IN_CANCER	26	3	6.79365e-06	0.000109094	NRAS:HRAS:KRAS	http://www.gsea-msigdb.org/gsea/msigdb/human/geneset/REACTOME_SIGNALING_BY_ERBB2_IN_CANCER
Reactome	REACTOME_DOWNSTREAM_SIGNALING_OF_ACTIVATED_FGFR4	26	3	6.79365e-06	0.000109094	NRAS:HRAS:KRAS	http://www.gsea-msigdb.org/gsea/msigdb/human/geneset/REACTOME_DOWNSTREAM_SIGNALING_OF_ACTIVATED_FGFR4
Reactome	REACTOME_SIGNALING_BY_TGF_BETA_RECEPTOR_COMPLEX	90	4	8.03855e-06	0.000127844	PPP1CB:RHOA:PPP1CC:MAPK1	http://www.gsea-msigdb.org/gsea/msigdb/human/geneset/REACTOME_SIGNALING_BY_TGF_BETA_RECEPTOR_COMPLEX
Reactome	REACTOME_FLT3_SIGNALING_IN_DISEASE	28	3	8.54356e-06	0.000134581	NRAS:HRAS:KRAS	http://www.gsea-msigdb.org/gsea/msigdb/human/geneset/REACTOME_FLT3_SIGNALING_IN_DISEASE
Reactome	REACTOME_DAP12_SIGNALING	29	3	9.52021e-06	0.000144463	NRAS:HRAS:KRAS	http://www.gsea-msigdb.org/gsea/msigdb/human/geneset/REACTOME_DAP12_SIGNALING
Reactome	REACTOME_DOWNSTREAM_SIGNAL_TRANSDUCTION	29	3	9.52021e-06	0.000144463	NRAS:HRAS:KRAS	http://www.gsea-msigdb.org/gsea/msigdb/human/geneset/REACTOME_DOWNSTREAM_SIGNAL_TRANSDUCTION
Reactome	REACTOME_ENERGY_DEPENDENT_REGULATION_OF_MTOR_BY_LKB1_AMPK	29	3	9.52021e-06	0.000144463	PRKAA2:PRKAA1:PRKAG1	http://www.gsea-msigdb.org/gsea/msigdb/human/geneset/REACTOME_ENERGY_DEPENDENT_REGULATION_OF_MTOR_BY_LKB1_AMPK
Reactome	REACTOME_DOWNSTREAM_SIGNALING_OF_ACTIVATED_FGFR2	29	3	9.52021e-06	0.000144463	NRAS:HRAS:KRAS	http://www.gsea-msigdb.org/gsea/msigdb/human/geneset/REACTOME_DOWNSTREAM_SIGNALING_OF_ACTIVATED_FGFR2
Reactome	REACTOME_FCERI_MEDIATED_CA_2_MOBILIZATION	30	3	1.05678e-05	0.00015747	PPP3R1:PPP3CA:PPP3CB	http://www.gsea-msigdb.org/gsea/msigdb/human/geneset/REACTOME_FCERI_MEDIATED_CA_2_MOBILIZATION
Reactome	REACTOME_DOWNSTREAM_SIGNALING_OF_ACTIVATED_FGFR1	30	3	1.05678e-05	0.00015747	NRAS:HRAS:KRAS	http://www.gsea-msigdb.org/gsea/msigdb/human/geneset/REACTOME_DOWNSTREAM_SIGNALING_OF_ACTIVATED_FGFR1
Reactome	REACTOME_DEVELOPMENTAL_BIOLOGY	1079	9	1.23196e-05	0.000181935	PRKACB:NRAS:RHOA:PPP3CB:HRAS:KRAS:PRKACA:MYL9:MAPK1	http://www.gsea-msigdb.org/gsea/msigdb/human/geneset/REACTOME_DEVELOPMENTAL_BIOLOGY
Reactome	REACTOME_G_ALPHA_Q_SIGNALLING_EVENTS	216	5	1.27842e-05	0.000187125	NRAS:GNAQ:HRAS:KRAS:MAPK1	http://www.gsea-msigdb.org/gsea/msigdb/human/geneset/REACTOME_G_ALPHA_Q_SIGNALLING_EVENTS
Reactome	REACTOME_PKA_MEDIATED_PHOSPHORYLATION_OF_KEY_METABOLIC_FACTORS	5	2	1.99584e-05	0.000289571	PRKACB:PRKACA	http://www.gsea-msigdb.org/gsea/msigdb/human/geneset/REACTOME_PKA_MEDIATED_PHOSPHORYLATION_OF_KEY_METABOLIC_FACTORS
Reactome	REACTOME_DAP12_INTERACTIONS	38	3	2.179e-05	0.00030804	NRAS:HRAS:KRAS	http://www.gsea-msigdb.org/gsea/msigdb/human/geneset/REACTOME_DAP12_INTERACTIONS
Reactome	REACTOME_SIGNALING_BY_FGFR1_IN_DISEASE	38	3	2.179e-05	0.00030804	NRAS:HRAS:KRAS	http://www.gsea-msigdb.org/gsea/msigdb/human/geneset/REACTOME_SIGNALING_BY_FGFR1_IN_DISEASE
Reactome	REACTOME_FLT3_SIGNALING	38	3	2.179e-05	0.00030804	NRAS:HRAS:KRAS	http://www.gsea-msigdb.org/gsea/msigdb/human/geneset/REACTOME_FLT3_SIGNALING
Reactome	REACTOME_SIGNALING_BY_TGFB_FAMILY_MEMBERS	118	4	2.3486e-05	0.000327787	PPP1CB:RHOA:PPP1CC:MAPK1	http://www.gsea-msigdb.org/gsea/msigdb/human/geneset/REACTOME_SIGNALING_BY_TGFB_FAMILY_MEMBERS
Reactome	REACTOME_MTOR_SIGNALLING	39	3	2.35832e-05	0.000327787	PRKAA2:PRKAA1:PRKAG1	http://www.gsea-msigdb.org/gsea/msigdb/human/geneset/REACTOME_MTOR_SIGNALLING
Reactome	REACTOME_DISEASES_OF_SIGNAL_TRANSDUCTION_BY_GROWTH_FACTOR_RECEPTORS_AND_SECOND_MESSENGERS	422	6	2.50088e-05	0.000344705	NRAS:PPP1CB:HRAS:KRAS:PPP1CC:MAPK1	http://www.gsea-msigdb.org/gsea/msigdb/human/geneset/REACTOME_DISEASES_OF_SIGNAL_TRANSDUCTION_BY_GROWTH_FACTOR_RECEPTORS_AND_SECOND_MESSENGERS
Reactome	REACTOME_DAG_AND_IP3_SIGNALING	40	3	2.54709e-05	0.000348172	PRKACB:CAMK4:PRKACA	http://www.gsea-msigdb.org/gsea/msigdb/human/geneset/REACTOME_DAG_AND_IP3_SIGNALING
Reactome	REACTOME_SIGNALING_BY_FGFR2_IN_DISEASE	42	3	2.95389e-05	0.00040047	NRAS:HRAS:KRAS	http://www.gsea-msigdb.org/gsea/msigdb/human/geneset/REACTOME_SIGNALING_BY_FGFR2_IN_DISEASE
Reactome	REACTOME_SIGNALING_BY_NUCLEAR_RECEPTORS	258	5	3.00526e-05	0.000404122	NRAS:GNAI1:HRAS:KRAS:MAPK1	http://www.gsea-msigdb.org/gsea/msigdb/human/geneset/REACTOME_SIGNALING_BY_NUCLEAR_RECEPTORS
Reactome	REACTOME_SIGNALING_BY_SCF_KIT	43	3	3.17238e-05	0.000419769	NRAS:HRAS:KRAS	http://www.gsea-msigdb.org/gsea/msigdb/human/geneset/REACTOME_SIGNALING_BY_SCF_KIT
Reactome	REACTOME_ADORA2B_MEDIATED_ANTI_INFLAMMATORY_CYTOKINES_PRODUCTION	43	3	3.17238e-05	0.000419769	PRKACB:GNAI1:PRKACA	http://www.gsea-msigdb.org/gsea/msigdb/human/geneset/REACTOME_ADORA2B_MEDIATED_ANTI_INFLAMMATORY_CYTOKINES_PRODUCTION
Reactome	REACTOME_GPER1_SIGNALING	45	3	3.64068e-05	0.000477912	PRKACB:GNAI1:PRKACA	http://www.gsea-msigdb.org/gsea/msigdb/human/geneset/REACTOME_GPER1_SIGNALING
Reactome	REACTOME_IRS_MEDIATED_SIGNALLING	46	3	3.89094e-05	0.000506742	NRAS:HRAS:KRAS	http://www.gsea-msigdb.org/gsea/msigdb/human/geneset/REACTOME_IRS_MEDIATED_SIGNALLING
Reactome	REACTOME_RHO_GTPASE_EFFECTORS	282	5	4.59433e-05	0.000593674	PPP1CB:RHOA:PPP1CC:MYL9:MAPK1	http://www.gsea-msigdb.org/gsea/msigdb/human/geneset/REACTOME_RHO_GTPASE_EFFECTORS
Reactome	REACTOME_SIGNALING_BY_EGFR	49	3	4.70886e-05	0.000603756	NRAS:HRAS:KRAS	http://www.gsea-msigdb.org/gsea/msigdb/human/geneset/REACTOME_SIGNALING_BY_EGFR
Reactome	REACTOME_HDL_ASSEMBLY	8	2	5.57344e-05	0.000695189	PRKACB:PRKACA	http://www.gsea-msigdb.org/gsea/msigdb/human/geneset/REACTOME_HDL_ASSEMBLY
Reactome	REACTOME_SIGNALING_BY_MRAS_COMPLEX_MUTANTS	8	2	5.57344e-05	0.000695189	PPP1CB:PPP1CC	http://www.gsea-msigdb.org/gsea/msigdb/human/geneset/REACTOME_SIGNALING_BY_MRAS_COMPLEX_MUTANTS
Reactome	REACTOME_LIPOPHAGY	8	2	5.57344e-05	0.000695189	PRKAA2:PRKAG1	http://www.gsea-msigdb.org/gsea/msigdb/human/geneset/REACTOME_LIPOPHAGY
Reactome	REACTOME_SIGNALING_BY_WNT	294	5	5.60041e-05	0.000695189	PPP3R1:RHOA:PPP3CA:PPP3CB:KRAS	http://www.gsea-msigdb.org/gsea/msigdb/human/geneset/REACTOME_SIGNALING_BY_WNT
Reactome	REACTOME_SIGNALING_BY_TYPE_1_INSULIN_LIKE_GROWTH_FACTOR_1_RECEPTOR_IGF1R	52	3	5.63212e-05	0.000695189	NRAS:HRAS:KRAS	http://www.gsea-msigdb.org/gsea/msigdb/human/geneset/REACTOME_SIGNALING_BY_TYPE_1_INSULIN_LIKE_GROWTH_FACTOR_1_RECEPTOR_IGF1R
Reactome	REACTOME_INTRINSIC_PATHWAY_FOR_APOPTOSIS	54	3	6.3091e-05	0.000772981	PPP3R1:PPP3CC:MAPK1	http://www.gsea-msigdb.org/gsea/msigdb/human/geneset/REACTOME_INTRINSIC_PATHWAY_FOR_APOPTOSIS
Reactome	REACTOME_SIGNALING_BY_ERBB4	56	3	7.03727e-05	0.000855857	NRAS:HRAS:KRAS	http://www.gsea-msigdb.org/gsea/msigdb/human/geneset/REACTOME_SIGNALING_BY_ERBB4
Reactome	REACTOME_LEISHMANIA_INFECTION	159	4	7.53621e-05	0.000909846	PRKACB:GNAI1:PRKACA:MAPK1	http://www.gsea-msigdb.org/gsea/msigdb/human/geneset/REACTOME_LEISHMANIA_INFECTION
Reactome	REACTOME_SIGNALING_BY_PDGF	58	3	7.81838e-05	0.000937072	NRAS:HRAS:KRAS	http://www.gsea-msigdb.org/gsea/msigdb/human/geneset/REACTOME_SIGNALING_BY_PDGF
Reactome	REACTOME_ACTIVATION_OF_PPARGC1A_PGC_1ALPHA_BY_PHOSPHORYLATION	10	2	8.94138e-05	0.00106396	PRKAA2:PRKAG1	http://www.gsea-msigdb.org/gsea/msigdb/human/geneset/REACTOME_ACTIVATION_OF_PPARGC1A_PGC_1ALPHA_BY_PHOSPHORYLATION
Reactome	REACTOME_RHO_GTPASES_ACTIVATE_PKNS	61	3	9.09301e-05	0.00107427	PPP1CB:RHOA:MYL9	http://www.gsea-msigdb.org/gsea/msigdb/human/geneset/REACTOME_RHO_GTPASES_ACTIVATE_PKNS
Reactome	REACTOME_SIGNALING_BY_FGFR_IN_DISEASE	62	3	9.54619e-05	0.00111982	NRAS:HRAS:KRAS	http://www.gsea-msigdb.org/gsea/msigdb/human/geneset/REACTOME_SIGNALING_BY_FGFR_IN_DISEASE
Reactome	REACTOME_CREB1_PHOSPHORYLATION_THROUGH_THE_ACTIVATION_OF_ADENYLATE_CYCLASE	11	2	0.000109186	0.00127157	PRKACB:PRKACA	http://www.gsea-msigdb.org/gsea/msigdb/human/geneset/REACTOME_CREB1_PHOSPHORYLATION_THROUGH_THE_ACTIVATION_OF_ADENYLATE_CYCLASE
Reactome	REACTOME_REGULATION_OF_RAS_BY_GAPS	65	3	0.000109936	0.00127157	NRAS:HRAS:KRAS	http://www.gsea-msigdb.org/gsea/msigdb/human/geneset/REACTOME_REGULATION_OF_RAS_BY_GAPS
Reactome	REACTOME_REGULATION_OF_GLYCOLYSIS_BY_FRUCTOSE_2_6_BISPHOSPHATE_METABOLISM	12	2	0.000130907	0.00149324	PRKACB:PRKACA	http://www.gsea-msigdb.org/gsea/msigdb/human/geneset/REACTOME_REGULATION_OF_GLYCOLYSIS_BY_FRUCTOSE_2_6_BISPHOSPHATE_METABOLISM
Reactome	REACTOME_LOSS_OF_FUNCTION_OF_MECP2_IN_RETT_SYNDROME	12	2	0.000130907	0.00149324	CAMK4:PRKACA	http://www.gsea-msigdb.org/gsea/msigdb/human/geneset/REACTOME_LOSS_OF_FUNCTION_OF_MECP2_IN_RETT_SYNDROME
Reactome	REACTOME_SIGNALING_BY_ROBO_RECEPTORS	188	4	0.000144003	0.00163138	PRKACB:RHOA:PPP3CB:PRKACA	http://www.gsea-msigdb.org/gsea/msigdb/human/geneset/REACTOME_SIGNALING_BY_ROBO_RECEPTORS
Reactome	REACTOME_ANTI_INFLAMMATORY_RESPONSE_FAVOURING_LEISHMANIA_PARASITE_INFECTION	74	3	0.000161748	0.00181994	PRKACB:GNAI1:PRKACA	http://www.gsea-msigdb.org/gsea/msigdb/human/geneset/REACTOME_ANTI_INFLAMMATORY_RESPONSE_FAVOURING_LEISHMANIA_PARASITE_INFECTION
Reactome	REACTOME_SIGNALING_BY_MET	78	3	0.000189097	0.00211328	NRAS:HRAS:KRAS	http://www.gsea-msigdb.org/gsea/msigdb/human/geneset/REACTOME_SIGNALING_BY_MET
Reactome	REACTOME_ACTIVATION_OF_BAD_AND_TRANSLOCATION_TO_MITOCHONDRIA	15	2	0.000207706	0.00230568	PPP3R1:PPP3CC	http://www.gsea-msigdb.org/gsea/msigdb/human/geneset/REACTOME_ACTIVATION_OF_BAD_AND_TRANSLOCATION_TO_MITOCHONDRIA
Reactome	REACTOME_TP53_REGULATES_METABOLIC_GENES	84	3	0.00023548	0.00259656	PRKAA2:PRKAA1:PRKAG1	http://www.gsea-msigdb.org/gsea/msigdb/human/geneset/REACTOME_TP53_REGULATES_METABOLIC_GENES
Reactome	REACTOME_RAP1_SIGNALLING	16	2	0.000237168	0.00259785	PRKACB:PRKACA	http://www.gsea-msigdb.org/gsea/msigdb/human/geneset/REACTOME_RAP1_SIGNALLING
Reactome	REACTOME_PKA_ACTIVATION_IN_GLUCAGON_SIGNALLING	17	2	0.000268551	0.00292226	PRKACB:PRKACA	http://www.gsea-msigdb.org/gsea/msigdb/human/geneset/REACTOME_PKA_ACTIVATION_IN_GLUCAGON_SIGNALLING
Reactome	REACTOME_MITOCHONDRIAL_BIOGENESIS	89	3	0.000279313	0.0030195	PRKAA2:CAMK4:PRKAG1	http://www.gsea-msigdb.org/gsea/msigdb/human/geneset/REACTOME_MITOCHONDRIAL_BIOGENESIS
Reactome	REACTOME_REGULATION_OF_TP53_ACTIVITY_THROUGH_PHOSPHORYLATION	91	3	0.000298222	0.00318232	PRKAA2:PRKAA1:PRKAG1	http://www.gsea-msigdb.org/gsea/msigdb/human/geneset/REACTOME_REGULATION_OF_TP53_ACTIVITY_THROUGH_PHOSPHORYLATION
Reactome	REACTOME_EPH_EPHRIN_SIGNALING	91	3	0.000298222	0.00318232	RHOA:HRAS:MYL9	http://www.gsea-msigdb.org/gsea/msigdb/human/geneset/REACTOME_EPH_EPHRIN_SIGNALING
Reactome	REACTOME_CLEC7A_DECTIN_1_SIGNALING	94	3	0.000328106	0.00347876	PPP3R1:PPP3CA:PPP3CB	http://www.gsea-msigdb.org/gsea/msigdb/human/geneset/REACTOME_CLEC7A_DECTIN_1_SIGNALING
Reactome	REACTOME_PKA_MEDIATED_PHOSPHORYLATION_OF_CREB	19	2	0.000337063	0.00350631	PRKACB:PRKACA	http://www.gsea-msigdb.org/gsea/msigdb/human/geneset/REACTOME_PKA_MEDIATED_PHOSPHORYLATION_OF_CREB
Reactome	REACTOME_NEGATIVE_REGULATION_OF_NMDA_RECEPTOR_MEDIATED_NEURONAL_TRANSMISSION	19	2	0.000337063	0.00350631	CAMK1:CAMK4	http://www.gsea-msigdb.org/gsea/msigdb/human/geneset/REACTOME_NEGATIVE_REGULATION_OF_NMDA_RECEPTOR_MEDIATED_NEURONAL_TRANSMISSION
Reactome	REACTOME_PLASMA_LIPOPROTEIN_ASSEMBLY	19	2	0.000337063	0.00350631	PRKACB:PRKACA	http://www.gsea-msigdb.org/gsea/msigdb/human/geneset/REACTOME_PLASMA_LIPOPROTEIN_ASSEMBLY
Reactome	REACTOME_RNA_POLYMERASE_II_TRANSCRIPTION	1299	8	0.000353378	0.00365305	PRKAA2:PRKAA1:CAMK4:KRAS:PRKAG1:PRKACA:MYL9:MAPK1	http://www.gsea-msigdb.org/gsea/msigdb/human/geneset/REACTOME_RNA_POLYMERASE_II_TRANSCRIPTION
Reactome	REACTOME_SEMA4D_INDUCED_CELL_MIGRATION_AND_GROWTH_CONE_COLLAPSE	20	2	0.000374182	0.00382035	RHOA:MYL9	http://www.gsea-msigdb.org/gsea/msigdb/human/geneset/REACTOME_SEMA4D_INDUCED_CELL_MIGRATION_AND_GROWTH_CONE_COLLAPSE
Reactome	REACTOME_RHO_GTPASES_ACTIVATE_PAKS	20	2	0.000374182	0.00382035	PPP1CB:MYL9	http://www.gsea-msigdb.org/gsea/msigdb/human/geneset/REACTOME_RHO_GTPASES_ACTIVATE_PAKS
Reactome	REACTOME_PLATELET_ACTIVATION_SIGNALING_AND_AGGREGATION	255	4	0.000460221	0.00466997	RHOA:GNAI1:GNAQ:MAPK1	http://www.gsea-msigdb.org/gsea/msigdb/human/geneset/REACTOME_PLATELET_ACTIVATION_SIGNALING_AND_AGGREGATION
Reactome	REACTOME_SEMA4D_IN_SEMAPHORIN_SIGNALING	24	2	0.000541619	0.00546242	RHOA:MYL9	http://www.gsea-msigdb.org/gsea/msigdb/human/geneset/REACTOME_SEMA4D_IN_SEMAPHORIN_SIGNALING
Reactome	REACTOME_DOWNREGULATION_OF_TGF_BETA_RECEPTOR_SIGNALING	25	2	0.000588193	0.00589619	PPP1CB:PPP1CC	http://www.gsea-msigdb.org/gsea/msigdb/human/geneset/REACTOME_DOWNREGULATION_OF_TGF_BETA_RECEPTOR_SIGNALING
Reactome	REACTOME_ORGANELLE_BIOGENESIS_AND_MAINTENANCE	280	4	0.000654154	0.00651789	PRKAA2:CAMK4:PRKAG1:PRKACA	http://www.gsea-msigdb.org/gsea/msigdb/human/geneset/REACTOME_ORGANELLE_BIOGENESIS_AND_MAINTENANCE
Reactome	REACTOME_ACTIVATION_OF_BH3_ONLY_PROTEINS	29	2	0.000793196	0.0078092	PPP3R1:PPP3CC	http://www.gsea-msigdb.org/gsea/msigdb/human/geneset/REACTOME_ACTIVATION_OF_BH3_ONLY_PROTEINS
Reactome	REACTOME_EPHA_MEDIATED_GROWTH_CONE_COLLAPSE	29	2	0.000793196	0.0078092	RHOA:MYL9	http://www.gsea-msigdb.org/gsea/msigdb/human/geneset/REACTOME_EPHA_MEDIATED_GROWTH_CONE_COLLAPSE
Reactome	REACTOME_CELL_SURFACE_INTERACTIONS_AT_THE_VASCULAR_WALL	130	3	0.000845981	0.00826122	NRAS:HRAS:KRAS	http://www.gsea-msigdb.org/gsea/msigdb/human/geneset/REACTOME_CELL_SURFACE_INTERACTIONS_AT_THE_VASCULAR_WALL
Reactome	REACTOME_REGULATION_OF_MECP2_EXPRESSION_AND_ACTIVITY	30	2	0.000849098	0.00826122	CAMK4:PRKACA	http://www.gsea-msigdb.org/gsea/msigdb/human/geneset/REACTOME_REGULATION_OF_MECP2_EXPRESSION_AND_ACTIVITY
Reactome	REACTOME_INTRACELLULAR_SIGNALING_BY_SECOND_MESSENGERS	302	4	0.000867685	0.0083927	PRKACB:CAMK4:PRKACA:MAPK1	http://www.gsea-msigdb.org/gsea/msigdb/human/geneset/REACTOME_INTRACELLULAR_SIGNALING_BY_SECOND_MESSENGERS
Reactome	REACTOME_THROMBIN_SIGNALLING_THROUGH_PROTEINASE_ACTIVATED_RECEPTORS_PARS	32	2	0.000966448	0.00929363	GNAQ:MAPK1	http://www.gsea-msigdb.org/gsea/msigdb/human/geneset/REACTOME_THROMBIN_SIGNALLING_THROUGH_PROTEINASE_ACTIVATED_RECEPTORS_PARS
Reactome	REACTOME_SIGNAL_AMPLIFICATION	33	2	0.00102789	0.00977082	GNAI1:GNAQ	http://www.gsea-msigdb.org/gsea/msigdb/human/geneset/REACTOME_SIGNAL_AMPLIFICATION
Reactome	REACTOME_GLUCAGON_SIGNALING_IN_METABOLIC_REGULATION	33	2	0.00102789	0.00977082	PRKACB:PRKACA	http://www.gsea-msigdb.org/gsea/msigdb/human/geneset/REACTOME_GLUCAGON_SIGNALING_IN_METABOLIC_REGULATION
Reactome	REACTOME_AUTOPHAGY	144	3	0.00113704	0.0107466	PRKAA2:PRKAA1:PRKAG1	http://www.gsea-msigdb.org/gsea/msigdb/human/geneset/REACTOME_AUTOPHAGY
Reactome	REACTOME_FCGR3A_MEDIATED_IL10_SYNTHESIS	36	2	0.00122319	0.0114952	PRKACB:PRKACA	http://www.gsea-msigdb.org/gsea/msigdb/human/geneset/REACTOME_FCGR3A_MEDIATED_IL10_SYNTHESIS
Reactome	REACTOME_G_ALPHA_S_SIGNALLING_EVENTS	154	3	0.00137937	0.0128897	PRKACB:GNAI1:PRKACA	http://www.gsea-msigdb.org/gsea/msigdb/human/geneset/REACTOME_G_ALPHA_S_SIGNALLING_EVENTS
Reactome	REACTOME_RET_SIGNALING	39	2	0.00143488	0.0133331	PRKACB:PRKACA	http://www.gsea-msigdb.org/gsea/msigdb/human/geneset/REACTOME_RET_SIGNALING
Reactome	REACTOME_REGULATION_OF_TP53_ACTIVITY	158	3	0.00148471	0.0137191	PRKAA2:PRKAA1:PRKAG1	http://www.gsea-msigdb.org/gsea/msigdb/human/geneset/REACTOME_REGULATION_OF_TP53_ACTIVITY
Reactome	REACTOME_EPHB_MEDIATED_FORWARD_SIGNALING	42	2	0.00166281	0.015195	RHOA:HRAS	http://www.gsea-msigdb.org/gsea/msigdb/human/geneset/REACTOME_EPHB_MEDIATED_FORWARD_SIGNALING
Reactome	REACTOME_GLUCAGON_LIKE_PEPTIDE_1_GLP1_REGULATES_INSULIN_SECRETION	42	2	0.00166281	0.015195	PRKACB:PRKACA	http://www.gsea-msigdb.org/gsea/msigdb/human/geneset/REACTOME_GLUCAGON_LIKE_PEPTIDE_1_GLP1_REGULATES_INSULIN_SECRETION
Reactome	REACTOME_VASOPRESSIN_REGULATES_RENAL_WATER_HOMEOSTASIS_VIA_AQUAPORINS	43	2	0.00174238	0.015748	PRKACB:PRKACA	http://www.gsea-msigdb.org/gsea/msigdb/human/geneset/REACTOME_VASOPRESSIN_REGULATES_RENAL_WATER_HOMEOSTASIS_VIA_AQUAPORINS
Reactome	REACTOME_TGF_BETA_RECEPTOR_SIGNALING_ACTIVATES_SMADS	43	2	0.00174238	0.015748	PPP1CB:PPP1CC	http://www.gsea-msigdb.org/gsea/msigdb/human/geneset/REACTOME_TGF_BETA_RECEPTOR_SIGNALING_ACTIVATES_SMADS
Reactome	REACTOME_APOPTOSIS	174	3	0.00195627	0.0175852	PPP3R1:PPP3CC:MAPK1	http://www.gsea-msigdb.org/gsea/msigdb/human/geneset/REACTOME_APOPTOSIS
Reactome	REACTOME_SIGNALING_BY_RHO_GTPASES_MIRO_GTPASES_AND_RHOBTB3	667	5	0.00237453	0.0212296	PPP1CB:RHOA:PPP1CC:MYL9:MAPK1	http://www.gsea-msigdb.org/gsea/msigdb/human/geneset/REACTOME_SIGNALING_BY_RHO_GTPASES_MIRO_GTPASES_AND_RHOBTB3
Reactome	REACTOME_AQUAPORIN_MEDIATED_TRANSPORT	51	2	0.00244276	0.0217222	PRKACB:PRKACA	http://www.gsea-msigdb.org/gsea/msigdb/human/geneset/REACTOME_AQUAPORIN_MEDIATED_TRANSPORT
Reactome	REACTOME_CYTOKINE_SIGNALING_IN_IMMUNE_SYSTEM	693	5	0.00280342	0.024796	NRAS:HRAS:KRAS:PRKACA:MAPK1	http://www.gsea-msigdb.org/gsea/msigdb/human/geneset/REACTOME_CYTOKINE_SIGNALING_IN_IMMUNE_SYSTEM
Reactome	REACTOME_PROGRAMMED_CELL_DEATH	205	3	0.00311383	0.0273951	PPP3R1:PPP3CC:MAPK1	http://www.gsea-msigdb.org/gsea/msigdb/human/geneset/REACTOME_PROGRAMMED_CELL_DEATH
Reactome	REACTOME_DEGRADATION_OF_GLI1_BY_THE_PROTEASOME	58	2	0.00314737	0.0275436	PRKACB:PRKACA	http://www.gsea-msigdb.org/gsea/msigdb/human/geneset/REACTOME_DEGRADATION_OF_GLI1_BY_THE_PROTEASOME
Reactome	REACTOME_METABOLISM_OF_LIPIDS	717	5	0.00324724	0.0281865	PRKAA2:PRKACB:PPP1CB:PPP1CC:PRKACA	http://www.gsea-msigdb.org/gsea/msigdb/human/geneset/REACTOME_METABOLISM_OF_LIPIDS
Reactome	REACTOME_TRANSCRIPTIONAL_REGULATION_BY_MECP2	59	2	0.00325491	0.0281865	CAMK4:PRKACA	http://www.gsea-msigdb.org/gsea/msigdb/human/geneset/REACTOME_TRANSCRIPTIONAL_REGULATION_BY_MECP2
Reactome	REACTOME_SEMAPHORIN_INTERACTIONS	64	2	0.00381817	0.0328919	RHOA:MYL9	http://www.gsea-msigdb.org/gsea/msigdb/human/geneset/REACTOME_SEMAPHORIN_INTERACTIONS
Reactome	REACTOME_NEUTROPHIL_DEGRANULATION	456	4	0.00390265	0.0334455	NRAS:RHOA:EEF2:MAPK1	http://www.gsea-msigdb.org/gsea/msigdb/human/geneset/REACTOME_NEUTROPHIL_DEGRANULATION
Reactome	REACTOME_TRANSLOCATION_OF_SLC2A4_GLUT4_TO_THE_PLASMA_MEMBRANE	66	2	0.00405529	0.0345745	PRKAA2:PRKAG1	http://www.gsea-msigdb.org/gsea/msigdb/human/geneset/REACTOME_TRANSLOCATION_OF_SLC2A4_GLUT4_TO_THE_PLASMA_MEMBRANE
Reactome	REACTOME_CIRCADIAN_CLOCK	68	2	0.00429911	0.0364653	PPP1CB:PPP1CC	http://www.gsea-msigdb.org/gsea/msigdb/human/geneset/REACTOME_CIRCADIAN_CLOCK
Reactome	REACTOME_GLYCOLYSIS	72	2	0.00480669	0.0405626	PRKACB:PRKACA	http://www.gsea-msigdb.org/gsea/msigdb/human/geneset/REACTOME_GLYCOLYSIS
Reactome	REACTOME_PLASMA_LIPOPROTEIN_ASSEMBLY_REMODELING_AND_CLEARANCE	73	2	0.00493772	0.0414568	PRKACB:PRKACA	http://www.gsea-msigdb.org/gsea/msigdb/human/geneset/REACTOME_PLASMA_LIPOPROTEIN_ASSEMBLY_REMODELING_AND_CLEARANCE
Reactome	REACTOME_SELECTIVE_AUTOPHAGY	76	2	0.00534062	0.0446131	PRKAA2:PRKAG1	http://www.gsea-msigdb.org/gsea/msigdb/human/geneset/REACTOME_SELECTIVE_AUTOPHAGY
Reactome	REACTOME_CELL_CYCLE_MITOTIC	514	4	0.0059599	0.049536	PPP1CB:PPP1CC:PRKACA:MAPK1	http://www.gsea-msigdb.org/gsea/msigdb/human/geneset/REACTOME_CELL_CYCLE_MITOTIC
Canonical_Pathways	KEGG_LONG_TERM_POTENTIATION	68	16	1.70877e-33	5.2801e-30	CALML6:PRKACB:NRAS:PPP1CB:CALM2:PPP3R1:PPP3CA:CAMK4:PPP3CC:GNAQ:PPP3CB:HRAS:KRAS:PPP1CC:CALM1:PRKACA:CALM3:MAPK1	http://www.gsea-msigdb.org/gsea/msigdb/human/geneset/KEGG_LONG_TERM_POTENTIATION
Canonical_Pathways	KEGG_INSULIN_SIGNALING_PATHWAY	134	13	1.30561e-21	2.01717e-18	CALML6:PRKAA2:PRKACB:NRAS:PPP1CB:CALM2:PRKAA1:HRAS:KRAS:PRKAG1:PPP1CC:CALM1:PRKACA:CALM3:MAPK1	http://www.gsea-msigdb.org/gsea/msigdb/human/geneset/KEGG_INSULIN_SIGNALING_PATHWAY
Canonical_Pathways	BIOCARTA_NFAT_PATHWAY	49	10	4.59554e-20	4.73341e-17	PRKACB:CAMK1G:CALM2:CAMK1:PPP3CA:CAMK4:PPP3CC:PPP3CB:HRAS:CALM1:CALM3:MAPK1	http://www.gsea-msigdb.org/gsea/msigdb/human/geneset/BIOCARTA_NFAT_PATHWAY
Canonical_Pathways	REACTOME_ACTIVATION_OF_NMDA_RECEPTORS_AND_POSTSYNAPTIC_EVENTS	87	11	1.38372e-19	1.06893e-16	PRKAA2:PRKACB:NRAS:CAMK1:PRKAA1:CAMK4:HRAS:KRAS:PRKAG1:PRKACA:MAPK1	http://www.gsea-msigdb.org/gsea/msigdb/human/geneset/REACTOME_ACTIVATION_OF_NMDA_RECEPTORS_AND_POSTSYNAPTIC_EVENTS
Canonical_Pathways	KEGG_OOCYTE_MEIOSIS	109	11	1.86334e-18	1.15155e-15	CALML6:PRKACB:PPP1CB:CALM2:PPP3R1:PPP3CA:PPP3CC:PPP3CB:PPP1CC:CALM1:PRKACA:CALM3:MAPK1	http://www.gsea-msigdb.org/gsea/msigdb/human/geneset/KEGG_OOCYTE_MEIOSIS
Canonical_Pathways	BIOCARTA_PGC1A_PATHWAY	13	7	9.45499e-18	4.86932e-15	CAMK1G:CALM2:CAMK1:PPP3CA:CAMK4:PPP3CC:PPP3CB:CALM1:CALM3	http://www.gsea-msigdb.org/gsea/msigdb/human/geneset/BIOCARTA_PGC1A_PATHWAY
Canonical_Pathways	REACTOME_NEUROTRANSMITTER_RECEPTORS_AND_POSTSYNAPTIC_SIGNAL_TRANSMISSION	190	12	1.27301e-17	5.61944e-15	PRKAA2:PRKACB:NRAS:CAMK1:PRKAA1:CAMK4:GNAI1:HRAS:KRAS:PRKAG1:PRKACA:MAPK1	http://www.gsea-msigdb.org/gsea/msigdb/human/geneset/REACTOME_NEUROTRANSMITTER_RECEPTORS_AND_POSTSYNAPTIC_SIGNAL_TRANSMISSION
Canonical_Pathways	WP_G_PROTEIN_SIGNALING_PATHWAYS	88	10	2.44392e-17	8.39079e-15	PRKACB:NRAS:RHOA:PPP3CA:GNAI1:PPP3CC:GNAQ:HRAS:KRAS:PRKACA	http://www.gsea-msigdb.org/gsea/msigdb/human/geneset/WP_G_PROTEIN_SIGNALING_PATHWAYS
Canonical_Pathways	REACTOME_OPIOID_SIGNALLING	88	10	2.44392e-17	8.39079e-15	PRKACB:PPP3R1:PPP3CA:CAMK4:GNAI1:PPP3CC:GNAQ:PPP3CB:PRKACA:MAPK1	http://www.gsea-msigdb.org/gsea/msigdb/human/geneset/REACTOME_OPIOID_SIGNALLING
Canonical_Pathways	BIOCARTA_FMLP_PATHWAY	31	8	4.57324e-17	1.41313e-14	CAMK1G:CALM2:CAMK1:PPP3CA:PPP3CC:PPP3CB:HRAS:CALM1:CALM3:MAPK1	http://www.gsea-msigdb.org/gsea/msigdb/human/geneset/BIOCARTA_FMLP_PATHWAY
Canonical_Pathways	KEGG_MELANOGENESIS	98	10	7.52073e-17	2.11264e-14	CALML6:PRKACB:NRAS:CALM2:GNAI1:GNAQ:HRAS:KRAS:CALM1:PRKACA:CALM3:MAPK1	http://www.gsea-msigdb.org/gsea/msigdb/human/geneset/KEGG_MELANOGENESIS
Canonical_Pathways	KEGG_VASCULAR_SMOOTH_MUSCLE_CONTRACTION	110	10	2.49338e-16	6.42044e-14	CALML6:PRKACB:PPP1CB:CALM2:RHOA:GNAQ:PPP1CC:CALM1:PRKACA:CALM3:MYL9:MAPK1	http://www.gsea-msigdb.org/gsea/msigdb/human/geneset/KEGG_VASCULAR_SMOOTH_MUSCLE_CONTRACTION
Canonical_Pathways	REACTOME_TRANSMISSION_ACROSS_CHEMICAL_SYNAPSES	251	12	3.75061e-16	8.9149e-14	PRKAA2:PRKACB:NRAS:CAMK1:PRKAA1:CAMK4:GNAI1:HRAS:KRAS:PRKAG1:PRKACA:MAPK1	http://www.gsea-msigdb.org/gsea/msigdb/human/geneset/REACTOME_TRANSMISSION_ACROSS_CHEMICAL_SYNAPSES
Canonical_Pathways	WP_ALZHEIMERS_DISEASE	254	12	4.3295e-16	9.35221e-14	CALML6:NRAS:CALM2:PPP3R1:PPP3CA:PPP3CC:GNAQ:PPP3CB:HRAS:KRAS:CALM1:CALML4:CALM3:MAPK1	http://www.gsea-msigdb.org/gsea/msigdb/human/geneset/WP_ALZHEIMERS_DISEASE
Canonical_Pathways	WP_ALZHEIMERS_DISEASE_AND_MIRNA_EFFECTS	255	12	4.53991e-16	9.35221e-14	CALML6:NRAS:CALM2:PPP3R1:PPP3CA:PPP3CC:GNAQ:PPP3CB:HRAS:KRAS:CALM1:CALML4:CALM3:MAPK1	http://www.gsea-msigdb.org/gsea/msigdb/human/geneset/WP_ALZHEIMERS_DISEASE_AND_MIRNA_EFFECTS
Canonical_Pathways	WP_RENINANGIOTENSINALDOSTERONE_SYSTEM_RAAS	41	8	5.48929e-16	1.06012e-13	CALML6:CAMK1G:CALM2:CAMK1:CAMK4:GNAQ:CAMK1D:CALM1:CALML4:CALM3	http://www.gsea-msigdb.org/gsea/msigdb/human/geneset/WP_RENINANGIOTENSINALDOSTERONE_SYSTEM_RAAS
Canonical_Pathways	KEGG_AXON_GUIDANCE	127	10	1.09626e-15	1.99262e-13	NRAS:PPP3R1:RHOA:PPP3CA:GNAI1:PPP3CC:PPP3CB:HRAS:KRAS:MAPK1	http://www.gsea-msigdb.org/gsea/msigdb/human/geneset/KEGG_AXON_GUIDANCE
Canonical_Pathways	WP_ENERGY_METABOLISM	47	8	1.7968e-15	3.08451e-13	PRKAA2:PPP3R1:PPP3CA:PRKAA1:CAMK4:PPP3CC:PPP3CB:PRKAG1	http://www.gsea-msigdb.org/gsea/msigdb/human/geneset/WP_ENERGY_METABOLISM
Canonical_Pathways	WP_SYNAPTIC_SIGNALING_PATHWAYS_ASSOCIATED_WITH_AUTISM_SPECTRUM_DISORDER	49	8	2.57223e-15	4.18325e-13	PRKAA2:NRAS:PRKAA1:CAMK4:HRAS:KRAS:PRKAG1:MAPK1	http://www.gsea-msigdb.org/gsea/msigdb/human/geneset/WP_SYNAPTIC_SIGNALING_PATHWAYS_ASSOCIATED_WITH_AUTISM_SPECTRUM_DISORDER
Canonical_Pathways	BIOCARTA_GPCR_PATHWAY	28	7	6.43303e-15	9.93904e-13	PRKACB:CALM2:PPP3CA:PPP3CC:GNAQ:PPP3CB:HRAS:CALM1:CALM3	http://www.gsea-msigdb.org/gsea/msigdb/human/geneset/BIOCARTA_GPCR_PATHWAY
Canonical_Pathways	KEGG_GNRH_SIGNALING_PATHWAY	97	9	7.95371e-15	1.17033e-12	CALML6:PRKACB:NRAS:CALM2:GNAQ:HRAS:KRAS:CALM1:PRKACA:CALM3:MAPK1	http://www.gsea-msigdb.org/gsea/msigdb/human/geneset/KEGG_GNRH_SIGNALING_PATHWAY
Canonical_Pathways	KEGG_T_CELL_RECEPTOR_SIGNALING_PATHWAY	105	9	1.66083e-14	2.33272e-12	NRAS:PPP3R1:RHOA:PPP3CA:PPP3CC:PPP3CB:HRAS:KRAS:MAPK1	http://www.gsea-msigdb.org/gsea/msigdb/human/geneset/KEGG_T_CELL_RECEPTOR_SIGNALING_PATHWAY
Canonical_Pathways	KEGG_CALCIUM_SIGNALING_PATHWAY	173	10	2.56165e-14	3.44152e-12	CALML6:PRKACB:CALM2:PPP3R1:PPP3CA:CAMK4:PPP3CC:GNAQ:PPP3CB:CALM1:PRKACA:CALM3	http://www.gsea-msigdb.org/gsea/msigdb/human/geneset/KEGG_CALCIUM_SIGNALING_PATHWAY
Canonical_Pathways	WP_RAS_SIGNALING	178	10	3.41779e-14	4.4004e-12	CALML6:PRKACB:NRAS:CALM2:RHOA:HRAS:KRAS:CALM1:CALML4:PRKACA:CALM3:MAPK1	http://www.gsea-msigdb.org/gsea/msigdb/human/geneset/WP_RAS_SIGNALING
Canonical_Pathways	REACTOME_NEURONAL_SYSTEM	390	12	7.36621e-14	9.10464e-12	PRKAA2:PRKACB:NRAS:CAMK1:PRKAA1:CAMK4:GNAI1:HRAS:KRAS:PRKAG1:PRKACA:MAPK1	http://www.gsea-msigdb.org/gsea/msigdb/human/geneset/REACTOME_NEURONAL_SYSTEM
Canonical_Pathways	KEGG_B_CELL_RECEPTOR_SIGNALING_PATHWAY	74	8	8.40411e-14	9.98796e-12	NRAS:PPP3R1:PPP3CA:PPP3CC:PPP3CB:HRAS:KRAS:MAPK1	http://www.gsea-msigdb.org/gsea/msigdb/human/geneset/KEGG_B_CELL_RECEPTOR_SIGNALING_PATHWAY
Canonical_Pathways	REACTOME_SIGNALING_BY_GPCR	688	14	9.21283e-14	1.03725e-11	PRKACB:NRAS:PPP3R1:RHOA:PPP3CA:CAMK4:GNAI1:PPP3CC:GNAQ:PPP3CB:HRAS:KRAS:PRKACA:MAPK1	http://www.gsea-msigdb.org/gsea/msigdb/human/geneset/REACTOME_SIGNALING_BY_GPCR
Canonical_Pathways	KEGG_VEGF_SIGNALING_PATHWAY	75	8	9.39907e-14	1.03725e-11	NRAS:PPP3R1:PPP3CA:PPP3CC:PPP3CB:HRAS:KRAS:MAPK1	http://www.gsea-msigdb.org/gsea/msigdb/human/geneset/KEGG_VEGF_SIGNALING_PATHWAY
Canonical_Pathways	WP_COMMON_PATHWAYS_UNDERLYING_DRUG_ADDICTION	40	7	1.00161e-13	1.06724e-11	PRKACB:PPP1CB:CAMK4:GNAI1:PPP1CC:PRKACA:MAPK1	http://www.gsea-msigdb.org/gsea/msigdb/human/geneset/WP_COMMON_PATHWAYS_UNDERLYING_DRUG_ADDICTION
Canonical_Pathways	KEGG_GAP_JUNCTION	87	8	3.22025e-13	3.31685e-11	PRKACB:NRAS:GNAI1:GNAQ:HRAS:KRAS:PRKACA:MAPK1	http://www.gsea-msigdb.org/gsea/msigdb/human/geneset/KEGG_GAP_JUNCTION
Canonical_Pathways	REACTOME_DARPP_32_EVENTS	22	6	3.62986e-13	3.61815e-11	PRKACB:PPP3R1:PPP3CA:PPP3CC:PPP3CB:PRKACA	http://www.gsea-msigdb.org/gsea/msigdb/human/geneset/REACTOME_DARPP_32_EVENTS
Canonical_Pathways	BIOCARTA_HDAC_PATHWAY	23	6	4.90627e-13	4.73761e-11	CAMK1G:CALM2:CAMK1:PPP3CA:PPP3CC:PPP3CB:CALM1:CALM3	http://www.gsea-msigdb.org/gsea/msigdb/human/geneset/BIOCARTA_HDAC_PATHWAY
Canonical_Pathways	WP_MAPK_SIGNALING_PATHWAY	235	10	5.58603e-13	5.23055e-11	PRKACB:NRAS:PPP3R1:PPP3CA:PPP3CC:PPP3CB:HRAS:KRAS:PRKACA:MAPK1	http://www.gsea-msigdb.org/gsea/msigdb/human/geneset/WP_MAPK_SIGNALING_PATHWAY
Canonical_Pathways	BIOCARTA_VIP_PATHWAY	24	6	6.5354e-13	5.93952e-11	PRKACB:CALM2:PPP3CA:PPP3CC:GNAQ:PPP3CB:CALM1:CALM3	http://www.gsea-msigdb.org/gsea/msigdb/human/geneset/BIOCARTA_VIP_PATHWAY
Canonical_Pathways	KEGG_MAPK_SIGNALING_PATHWAY	256	10	1.31287e-12	1.15907e-10	PRKACB:NRAS:PPP3R1:PPP3CA:PPP3CC:PPP3CB:HRAS:KRAS:PRKACA:MAPK1	http://www.gsea-msigdb.org/gsea/msigdb/human/geneset/KEGG_MAPK_SIGNALING_PATHWAY
Canonical_Pathways	WP_THERMOGENESIS	106	8	1.63365e-12	1.40221e-10	PRKAA2:PRKACB:NRAS:PRKAA1:HRAS:KRAS:PRKAG1:PRKACA	http://www.gsea-msigdb.org/gsea/msigdb/human/geneset/WP_THERMOGENESIS
Canonical_Pathways	PID_CD8_TCR_DOWNSTREAM_PATHWAY	64	7	3.26328e-12	2.72528e-10	NRAS:PPP3R1:PPP3CA:PPP3CB:HRAS:KRAS:MAPK1	http://www.gsea-msigdb.org/gsea/msigdb/human/geneset/PID_CD8_TCR_DOWNSTREAM_PATHWAY
Canonical_Pathways	WP_MELANOMA	65	7	3.65369e-12	2.97103e-10	CALML6:NRAS:CALM2:HRAS:KRAS:CALM1:CALML4:CALM3:MAPK1	http://www.gsea-msigdb.org/gsea/msigdb/human/geneset/WP_MELANOMA
Canonical_Pathways	KEGG_NEUROTROPHIN_SIGNALING_PATHWAY	122	8	5.14087e-12	4.07315e-10	CALML6:NRAS:CALM2:RHOA:CAMK4:HRAS:KRAS:CALM1:CALM3:MAPK1	http://www.gsea-msigdb.org/gsea/msigdb/human/geneset/KEGG_NEUROTROPHIN_SIGNALING_PATHWAY
Canonical_Pathways	REACTOME_G_ALPHA_I_SIGNALLING_EVENTS	307	10	7.97404e-12	6.09438e-10	PRKACB:PPP3R1:PPP3CA:CAMK4:GNAI1:PPP3CC:GNAQ:PPP3CB:PRKACA:MAPK1	http://www.gsea-msigdb.org/gsea/msigdb/human/geneset/REACTOME_G_ALPHA_I_SIGNALLING_EVENTS
Canonical_Pathways	KEGG_NATURAL_KILLER_CELL_MEDIATED_CYTOTOXICITY	129	8	8.08639e-12	6.09438e-10	NRAS:PPP3R1:PPP3CA:PPP3CC:PPP3CB:HRAS:KRAS:MAPK1	http://www.gsea-msigdb.org/gsea/msigdb/human/geneset/KEGG_NATURAL_KILLER_CELL_MEDIATED_CYTOTOXICITY
Canonical_Pathways	PID_GMCSF_PATHWAY	36	6	9.34903e-12	6.87822e-10	PRKACB:NRAS:HRAS:KRAS:PRKACA:MAPK1	http://www.gsea-msigdb.org/gsea/msigdb/human/geneset/PID_GMCSF_PATHWAY
Canonical_Pathways	REACTOME_C_TYPE_LECTIN_RECEPTORS_CLRS	133	8	1.03568e-11	7.44241e-10	PRKACB:NRAS:PPP3R1:PPP3CA:PPP3CB:HRAS:KRAS:PRKACA	http://www.gsea-msigdb.org/gsea/msigdb/human/geneset/REACTOME_C_TYPE_LECTIN_RECEPTORS_CLRS
Canonical_Pathways	BIOCARTA_FCER1_PATHWAY	37	6	1.11478e-11	7.82879e-10	CALM2:PPP3CA:PPP3CC:PPP3CB:HRAS:CALM1:CALM3:MAPK1	http://www.gsea-msigdb.org/gsea/msigdb/human/geneset/BIOCARTA_FCER1_PATHWAY
Canonical_Pathways	REACTOME_ESTROGEN_STIMULATED_SIGNALING_THROUGH_PRKCZ	5	4	1.71009e-11	1.17426e-09	NRAS:HRAS:KRAS:MAPK1	http://www.gsea-msigdb.org/gsea/msigdb/human/geneset/REACTOME_ESTROGEN_STIMULATED_SIGNALING_THROUGH_PRKCZ
Canonical_Pathways	BIOCARTA_CALCINEURIN_PATHWAY	16	5	1.81703e-11	1.20659e-09	CALM2:PPP3CA:PPP3CC:GNAQ:PPP3CB:CALM1:CALM3	http://www.gsea-msigdb.org/gsea/msigdb/human/geneset/BIOCARTA_CALCINEURIN_PATHWAY
Canonical_Pathways	PID_ER_NONGENOMIC_PATHWAY	40	6	1.83527e-11	1.20659e-09	NRAS:RHOA:GNAI1:GNAQ:HRAS:KRAS	http://www.gsea-msigdb.org/gsea/msigdb/human/geneset/PID_ER_NONGENOMIC_PATHWAY
Canonical_Pathways	KEGG_ALZHEIMERS_DISEASE	152	8	3.04455e-11	1.95993e-09	CALML6:CALM2:PPP3R1:PPP3CA:PPP3CC:GNAQ:PPP3CB:CALM1:CALM3:MAPK1	http://www.gsea-msigdb.org/gsea/msigdb/human/geneset/KEGG_ALZHEIMERS_DISEASE
Canonical_Pathways	PID_ERBB2_ERBB3_PATHWAY	44	6	3.36222e-11	2.12026e-09	NRAS:PPP3CB:HRAS:KRAS:PRKACA:MAPK1	http://www.gsea-msigdb.org/gsea/msigdb/human/geneset/PID_ERBB2_ERBB3_PATHWAY
Canonical_Pathways	BIOCARTA_NOS1_PATHWAY	19	5	4.82289e-11	2.98055e-09	PRKACB:CALM2:PPP3CA:PPP3CC:PPP3CB:CALM1:CALM3	http://www.gsea-msigdb.org/gsea/msigdb/human/geneset/BIOCARTA_NOS1_PATHWAY
Canonical_Pathways	WP_SEROTONIN_RECEPTOR_2_AND_ELKSRFGATA4_SIGNALING	20	5	6.42423e-11	3.89233e-09	NRAS:GNAQ:HRAS:KRAS:MAPK1	http://www.gsea-msigdb.org/gsea/msigdb/human/geneset/WP_SEROTONIN_RECEPTOR_2_AND_ELKSRFGATA4_SIGNALING
Canonical_Pathways	WP_HIPPO_SIGNALING_REGULATION_PATHWAYS	98	7	7.03932e-11	4.18298e-09	PRKAA2:PRKACB:RHOA:PRKAA1:GNAQ:PRKAG1:PRKACA	http://www.gsea-msigdb.org/gsea/msigdb/human/geneset/WP_HIPPO_SIGNALING_REGULATION_PATHWAYS
Canonical_Pathways	REACTOME_CD209_DC_SIGN_SIGNALING	21	5	8.42354e-11	4.91108e-09	PRKACB:NRAS:HRAS:KRAS:PRKACA	http://www.gsea-msigdb.org/gsea/msigdb/human/geneset/REACTOME_CD209_DC_SIGN_SIGNALING
Canonical_Pathways	REACTOME_G_PROTEIN_MEDIATED_EVENTS	53	6	1.08403e-10	6.20305e-09	PRKACB:CAMK4:GNAI1:GNAQ:PRKACA:MAPK1	http://www.gsea-msigdb.org/gsea/msigdb/human/geneset/REACTOME_G_PROTEIN_MEDIATED_EVENTS
Canonical_Pathways	BIOCARTA_CACAM_PATHWAY	7	4	1.19471e-10	6.71211e-09	CAMK1G:CALM2:CAMK1:CAMK4:CALM1:CALM3	http://www.gsea-msigdb.org/gsea/msigdb/human/geneset/BIOCARTA_CACAM_PATHWAY
Canonical_Pathways	PID_SHP2_PATHWAY	56	6	1.5287e-10	8.32978e-09	NRAS:RHOA:GNAI1:HRAS:KRAS:PRKACA	http://www.gsea-msigdb.org/gsea/msigdb/human/geneset/PID_SHP2_PATHWAY
Canonical_Pathways	KEGG_CHEMOKINE_SIGNALING_PATHWAY	186	8	1.53656e-10	8.32978e-09	PRKACB:NRAS:RHOA:GNAI1:HRAS:KRAS:PRKACA:MAPK1	http://www.gsea-msigdb.org/gsea/msigdb/human/geneset/KEGG_CHEMOKINE_SIGNALING_PATHWAY
Canonical_Pathways	WP_HIPPOMERLIN_SIGNALING_DYSREGULATION	118	7	2.63279e-10	1.40264e-08	PRKACB:NRAS:PPP1CB:HRAS:KRAS:PPP1CC:PRKACA	http://www.gsea-msigdb.org/gsea/msigdb/human/geneset/WP_HIPPOMERLIN_SIGNALING_DYSREGULATION
Canonical_Pathways	KEGG_GLIOMA	63	6	3.17756e-10	1.66418e-08	CALML6:NRAS:CALM2:HRAS:KRAS:CALM1:CALM3:MAPK1	http://www.gsea-msigdb.org/gsea/msigdb/human/geneset/KEGG_GLIOMA
Canonical_Pathways	KEGG_REGULATION_OF_ACTIN_CYTOSKELETON	206	8	3.46741e-10	1.77442e-08	NRAS:PPP1CB:RHOA:HRAS:KRAS:PPP1CC:MYL9:MAPK1	http://www.gsea-msigdb.org/gsea/msigdb/human/geneset/KEGG_REGULATION_OF_ACTIN_CYTOSKELETON
Canonical_Pathways	PID_MTOR_4PATHWAY	64	6	3.5029e-10	1.77442e-08	NRAS:RHOA:HRAS:KRAS:EEF2:MAPK1	http://www.gsea-msigdb.org/gsea/msigdb/human/geneset/PID_MTOR_4PATHWAY
Canonical_Pathways	PID_VEGFR1_2_PATHWAY	65	6	3.85541e-10	1.92149e-08	PRKAA2:RHOA:PRKAA1:PRKAG1:PRKACA:MAPK1	http://www.gsea-msigdb.org/gsea/msigdb/human/geneset/PID_VEGFR1_2_PATHWAY
Canonical_Pathways	REACTOME_FC_EPSILON_RECEPTOR_FCERI_SIGNALING	127	7	4.42464e-10	2.17018e-08	NRAS:PPP3R1:PPP3CA:PPP3CB:HRAS:KRAS:MAPK1	http://www.gsea-msigdb.org/gsea/msigdb/human/geneset/REACTOME_FC_EPSILON_RECEPTOR_FCERI_SIGNALING
Canonical_Pathways	WP_LIPID_METABOLISM_PATHWAY	29	5	4.87752e-10	2.35493e-08	PRKAA2:PRKACB:PRKAA1:PRKAG1:PRKACA	http://www.gsea-msigdb.org/gsea/msigdb/human/geneset/WP_LIPID_METABOLISM_PATHWAY
Canonical_Pathways	KEGG_LONG_TERM_DEPRESSION	68	6	5.09414e-10	2.42167e-08	NRAS:GNAI1:GNAQ:HRAS:KRAS:MAPK1	http://www.gsea-msigdb.org/gsea/msigdb/human/geneset/KEGG_LONG_TERM_DEPRESSION
Canonical_Pathways	BIOCARTA_BCR_PATHWAY	31	5	6.96494e-10	3.26086e-08	CALM2:PPP3CA:PPP3CC:PPP3CB:HRAS:CALM1:CALM3	http://www.gsea-msigdb.org/gsea/msigdb/human/geneset/BIOCARTA_BCR_PATHWAY
Canonical_Pathways	WP_BRAINDERIVED_NEUROTROPHIC_FACTOR_BDNF_SIGNALING_PATHWAY	141	7	9.23522e-10	4.25923e-08	PRKAA2:CAMK1:PRKAA1:CAMK4:HRAS:EEF2:MAPK1	http://www.gsea-msigdb.org/gsea/msigdb/human/geneset/WP_BRAINDERIVED_NEUROTROPHIC_FACTOR_BDNF_SIGNALING_PATHWAY
Canonical_Pathways	REACTOME_RAF_ACTIVATION	33	5	9.70975e-10	4.41223e-08	NRAS:PPP1CB:HRAS:KRAS:PPP1CC	http://www.gsea-msigdb.org/gsea/msigdb/human/geneset/REACTOME_RAF_ACTIVATION
Canonical_Pathways	REACTOME_DOWNSTREAM_SIGNALING_EVENTS_OF_B_CELL_RECEPTOR_BCR	77	6	1.09395e-09	4.89897e-08	NRAS:PPP3R1:PPP3CA:PPP3CB:HRAS:KRAS	http://www.gsea-msigdb.org/gsea/msigdb/human/geneset/REACTOME_DOWNSTREAM_SIGNALING_EVENTS_OF_B_CELL_RECEPTOR_BCR
Canonical_Pathways	WP_CALCIUM_REGULATION_IN_CARDIAC_CELLS	147	7	1.23711e-09	5.46097e-08	PRKACB:CALM2:CAMK1:CAMK4:GNAI1:GNAQ:CALM1:PRKACA:CALM3	http://www.gsea-msigdb.org/gsea/msigdb/human/geneset/WP_CALCIUM_REGULATION_IN_CARDIAC_CELLS
Canonical_Pathways	REACTOME_ONCOGENIC_MAPK_SIGNALING	79	6	1.28004e-09	5.56763e-08	NRAS:PPP1CB:HRAS:KRAS:PPP1CC:MAPK1	http://www.gsea-msigdb.org/gsea/msigdb/human/geneset/REACTOME_ONCOGENIC_MAPK_SIGNALING
Canonical_Pathways	KEGG_WNT_SIGNALING_PATHWAY	148	7	1.29731e-09	5.56763e-08	PRKACB:PPP3R1:RHOA:PPP3CA:PPP3CC:PPP3CB:PRKACA	http://www.gsea-msigdb.org/gsea/msigdb/human/geneset/KEGG_WNT_SIGNALING_PATHWAY
Canonical_Pathways	PID_ERBB1_RECEPTOR_PROXIMAL_PATHWAY	35	5	1.32552e-09	5.61074e-08	NRAS:GNAI1:HRAS:KRAS:MAPK1	http://www.gsea-msigdb.org/gsea/msigdb/human/geneset/PID_ERBB1_RECEPTOR_PROXIMAL_PATHWAY
Canonical_Pathways	KEGG_APOPTOSIS	86	6	2.15055e-09	8.98001e-08	PRKACB:PPP3R1:PPP3CA:PPP3CC:PPP3CB:PRKACA	http://www.gsea-msigdb.org/gsea/msigdb/human/geneset/KEGG_APOPTOSIS
Canonical_Pathways	PID_CXCR3_PATHWAY	41	5	3.04195e-09	1.25328e-07	NRAS:GNAI1:HRAS:KRAS:MAPK1	http://www.gsea-msigdb.org/gsea/msigdb/human/geneset/PID_CXCR3_PATHWAY
Canonical_Pathways	REACTOME_PTK6_REGULATES_RHO_GTPASES_RAS_GTPASE_AND_MAP_KINASES	14	4	3.39345e-09	1.34433e-07	NRAS:RHOA:HRAS:KRAS	http://www.gsea-msigdb.org/gsea/msigdb/human/geneset/REACTOME_PTK6_REGULATES_RHO_GTPASES_RAS_GTPASE_AND_MAP_KINASES
Canonical_Pathways	BIOCARTA_NDKDYNAMIN_PATHWAY	14	4	3.39345e-09	1.34433e-07	CALM2:PPP3CA:PPP3CC:PPP3CB:CALM1:CALM3	http://www.gsea-msigdb.org/gsea/msigdb/human/geneset/BIOCARTA_NDKDYNAMIN_PATHWAY
Canonical_Pathways	PID_TCR_RAS_PATHWAY	14	4	3.39345e-09	1.34433e-07	NRAS:HRAS:KRAS:MAPK1	http://www.gsea-msigdb.org/gsea/msigdb/human/geneset/PID_TCR_RAS_PATHWAY
Canonical_Pathways	BIOCARTA_TCR_PATHWAY	42	5	3.44964e-09	1.34929e-07	CALM2:PPP3CA:PPP3CC:PPP3CB:HRAS:CALM1:CALM3	http://www.gsea-msigdb.org/gsea/msigdb/human/geneset/BIOCARTA_TCR_PATHWAY
Canonical_Pathways	WP_ENVELOPE_PROTEINS_AND_THEIR_POTENTIAL_ROLES_IN_EDMD_PHYSIOPATHOLOGY	46	5	5.53695e-09	2.13865e-07	NRAS:RHOA:HRAS:KRAS:MAPK1	http://www.gsea-msigdb.org/gsea/msigdb/human/geneset/WP_ENVELOPE_PROTEINS_AND_THEIR_POTENTIAL_ROLES_IN_EDMD_PHYSIOPATHOLOGY
Canonical_Pathways	BIOCARTA_MEF2D_PATHWAY	16	4	6.15778e-09	2.34908e-07	CALM2:PPP3CA:PPP3CC:PPP3CB:CALM1:CALM3	http://www.gsea-msigdb.org/gsea/msigdb/human/geneset/BIOCARTA_MEF2D_PATHWAY
Canonical_Pathways	REACTOME_SIGNALING_BY_VEGF	104	6	6.8213e-09	2.57047e-07	PRKACB:NRAS:RHOA:HRAS:KRAS:PRKACA	http://www.gsea-msigdb.org/gsea/msigdb/human/geneset/REACTOME_SIGNALING_BY_VEGF
Canonical_Pathways	REACTOME_SIGNALING_BY_THE_B_CELL_RECEPTOR_BCR	106	6	7.65402e-09	2.84951e-07	NRAS:PPP3R1:PPP3CA:PPP3CB:HRAS:KRAS	http://www.gsea-msigdb.org/gsea/msigdb/human/geneset/REACTOME_SIGNALING_BY_THE_B_CELL_RECEPTOR_BCR
Canonical_Pathways	REACTOME_MAPK_FAMILY_SIGNALING_CASCADES	313	8	9.36897e-09	3.44644e-07	PRKACB:NRAS:PPP1CB:HRAS:KRAS:PPP1CC:PRKACA:MAPK1	http://www.gsea-msigdb.org/gsea/msigdb/human/geneset/REACTOME_MAPK_FAMILY_SIGNALING_CASCADES
Canonical_Pathways	WP_INHIBITION_OF_EXOSOME_BIOGENESIS_AND_SECRETION_BY_MANUMYCIN_A_IN_CRPC_CELLS	18	4	1.03329e-08	3.70677e-07	NRAS:HRAS:KRAS:MAPK1	http://www.gsea-msigdb.org/gsea/msigdb/human/geneset/WP_INHIBITION_OF_EXOSOME_BIOGENESIS_AND_SECRETION_BY_MANUMYCIN_A_IN_CRPC_CELLS
Canonical_Pathways	REACTOME_GASTRIN_CREB_SIGNALLING_PATHWAY_VIA_PKC_AND_MAPK	18	4	1.03329e-08	3.70677e-07	NRAS:HRAS:KRAS:MAPK1	http://www.gsea-msigdb.org/gsea/msigdb/human/geneset/REACTOME_GASTRIN_CREB_SIGNALLING_PATHWAY_VIA_PKC_AND_MAPK
Canonical_Pathways	PID_NFAT_3PATHWAY	52	5	1.04365e-08	3.70677e-07	PPP3R1:PPP3CA:CAMK4:PPP3CB:PRKACA	http://www.gsea-msigdb.org/gsea/msigdb/human/geneset/PID_NFAT_3PATHWAY
Canonical_Pathways	WP_GASTRIN_SIGNALING_PATHWAY	114	6	1.18739e-08	4.16937e-07	RHOA:GNAQ:HRAS:KRAS:PRKACA:MAPK1	http://www.gsea-msigdb.org/gsea/msigdb/human/geneset/WP_GASTRIN_SIGNALING_PATHWAY
Canonical_Pathways	BIOCARTA_CCR3_PATHWAY	19	4	1.30754e-08	4.48923e-07	RHOA:GNAQ:HRAS:MAPK1	http://www.gsea-msigdb.org/gsea/msigdb/human/geneset/BIOCARTA_CCR3_PATHWAY
Canonical_Pathways	BIOCARTA_CHREBP_PATHWAY	19	4	1.30754e-08	4.48923e-07	PRKAA2:PRKACB:PRKAA1:PRKAG1	http://www.gsea-msigdb.org/gsea/msigdb/human/geneset/BIOCARTA_CHREBP_PATHWAY
Canonical_Pathways	PID_IL2_1PATHWAY	55	5	1.39285e-08	4.72956e-07	NRAS:RHOA:HRAS:KRAS:MAPK1	http://www.gsea-msigdb.org/gsea/msigdb/human/geneset/PID_IL2_1PATHWAY
Canonical_Pathways	WP_FRAGILE_X_SYNDROME	118	6	1.46145e-08	4.90855e-07	CAMK1:PPP3CA:CAMK4:KRAS:PRKACA:MAPK1	http://www.gsea-msigdb.org/gsea/msigdb/human/geneset/WP_FRAGILE_X_SYNDROME
Canonical_Pathways	PID_TRKR_PATHWAY	60	5	2.17602e-08	7.23e-07	NRAS:RHOA:HRAS:KRAS:MAPK1	http://www.gsea-msigdb.org/gsea/msigdb/human/geneset/PID_TRKR_PATHWAY
Canonical_Pathways	WP_PHYSIOLOGICAL_AND_PATHOLOGICAL_HYPERTROPHY_OF_THE_HEART	22	4	2.4604e-08	8.08791e-07	RHOA:PPP3CA:PPP3CB:MAPK1	http://www.gsea-msigdb.org/gsea/msigdb/human/geneset/WP_PHYSIOLOGICAL_AND_PATHOLOGICAL_HYPERTROPHY_OF_THE_HEART
Canonical_Pathways	PID_BCR_5PATHWAY	62	5	2.57318e-08	8.3696e-07	PPP3CA:PPP3CC:PPP3CB:HRAS:MAPK1	http://www.gsea-msigdb.org/gsea/msigdb/human/geneset/PID_BCR_5PATHWAY
Canonical_Pathways	REACTOME_ACTIVATION_OF_RAS_IN_B_CELLS	5	3	2.66623e-08	8.58194e-07	NRAS:HRAS:KRAS	http://www.gsea-msigdb.org/gsea/msigdb/human/geneset/REACTOME_ACTIVATION_OF_RAS_IN_B_CELLS
Canonical_Pathways	KEGG_TIGHT_JUNCTION	131	6	2.73727e-08	8.71975e-07	NRAS:RHOA:GNAI1:HRAS:KRAS:MYL9	http://www.gsea-msigdb.org/gsea/msigdb/human/geneset/KEGG_TIGHT_JUNCTION
Canonical_Pathways	PID_ENDOTHELIN_PATHWAY	63	5	2.79226e-08	8.80418e-07	RHOA:GNAI1:GNAQ:HRAS:MAPK1	http://www.gsea-msigdb.org/gsea/msigdb/human/geneset/PID_ENDOTHELIN_PATHWAY
Canonical_Pathways	WP_AMPACTIVATED_PROTEIN_KINASE_SIGNALING	65	5	3.27488e-08	1.02216e-06	PRKAA2:PRKACB:PRKAA1:PRKAG1:EEF2	http://www.gsea-msigdb.org/gsea/msigdb/human/geneset/WP_AMPACTIVATED_PROTEIN_KINASE_SIGNALING
Canonical_Pathways	BIOCARTA_PYK2_PATHWAY	24	4	3.56703e-08	1.0806e-06	CALM2:GNAQ:HRAS:CALM1:CALM3:MAPK1	http://www.gsea-msigdb.org/gsea/msigdb/human/geneset/BIOCARTA_PYK2_PATHWAY
Canonical_Pathways	REACTOME_TRIGLYCERIDE_CATABOLISM	24	4	3.56703e-08	1.0806e-06	PRKACB:PPP1CB:PPP1CC:PRKACA	http://www.gsea-msigdb.org/gsea/msigdb/human/geneset/REACTOME_TRIGLYCERIDE_CATABOLISM
Canonical_Pathways	PID_S1P_S1P2_PATHWAY	24	4	3.56703e-08	1.0806e-06	RHOA:GNAI1:GNAQ:MAPK1	http://www.gsea-msigdb.org/gsea/msigdb/human/geneset/PID_S1P_S1P2_PATHWAY
Canonical_Pathways	REACTOME_NERVOUS_SYSTEM_DEVELOPMENT	541	9	3.8588e-08	1.15764e-06	PRKACB:NRAS:RHOA:PPP3CB:HRAS:KRAS:PRKACA:MYL9:MAPK1	http://www.gsea-msigdb.org/gsea/msigdb/human/geneset/REACTOME_NERVOUS_SYSTEM_DEVELOPMENT
Canonical_Pathways	BIOCARTA_AT1R_PATHWAY	25	4	4.24229e-08	1.23667e-06	CALM2:GNAQ:HRAS:CALM1:CALM3:MAPK1	http://www.gsea-msigdb.org/gsea/msigdb/human/geneset/BIOCARTA_AT1R_PATHWAY
Canonical_Pathways	WP_RELATIONSHIP_BETWEEN_INFLAMMATION_COX2_AND_EGFR	25	4	4.24229e-08	1.23667e-06	NRAS:HRAS:KRAS:MAPK1	http://www.gsea-msigdb.org/gsea/msigdb/human/geneset/WP_RELATIONSHIP_BETWEEN_INFLAMMATION_COX2_AND_EGFR
Canonical_Pathways	REACTOME_CREB1_PHOSPHORYLATION_THROUGH_NMDA_RECEPTOR_MEDIATED_ACTIVATION_OF_RAS_SIGNALING	25	4	4.24229e-08	1.23667e-06	NRAS:HRAS:KRAS:MAPK1	http://www.gsea-msigdb.org/gsea/msigdb/human/geneset/REACTOME_CREB1_PHOSPHORYLATION_THROUGH_NMDA_RECEPTOR_MEDIATED_ACTIVATION_OF_RAS_SIGNALING
Canonical_Pathways	WP_HEAD_AND_NECK_SQUAMOUS_CELL_CARCINOMA	70	5	4.77513e-08	1.37899e-06	PRKAA2:NRAS:PRKAA1:HRAS:KRAS	http://www.gsea-msigdb.org/gsea/msigdb/human/geneset/WP_HEAD_AND_NECK_SQUAMOUS_CELL_CARCINOMA
Canonical_Pathways	REACTOME_CALCINEURIN_ACTIVATES_NFAT	6	3	5.32734e-08	1.51023e-06	PPP3R1:PPP3CA:PPP3CB	http://www.gsea-msigdb.org/gsea/msigdb/human/geneset/REACTOME_CALCINEURIN_ACTIVATES_NFAT
Canonical_Pathways	REACTOME_RAS_SIGNALING_DOWNSTREAM_OF_NF1_LOSS_OF_FUNCTION_VARIANTS	6	3	5.32734e-08	1.51023e-06	NRAS:HRAS:KRAS	http://www.gsea-msigdb.org/gsea/msigdb/human/geneset/REACTOME_RAS_SIGNALING_DOWNSTREAM_OF_NF1_LOSS_OF_FUNCTION_VARIANTS
Canonical_Pathways	REACTOME_EXTRA_NUCLEAR_ESTROGEN_SIGNALING	72	5	5.50941e-08	1.54764e-06	NRAS:GNAI1:HRAS:KRAS:MAPK1	http://www.gsea-msigdb.org/gsea/msigdb/human/geneset/REACTOME_EXTRA_NUCLEAR_ESTROGEN_SIGNALING
Canonical_Pathways	PID_TCR_CALCIUM_PATHWAY	27	4	5.87399e-08	1.62059e-06	PPP3R1:PPP3CA:PPP3CB:PRKACA	http://www.gsea-msigdb.org/gsea/msigdb/human/geneset/PID_TCR_CALCIUM_PATHWAY
Canonical_Pathways	WP_NANOPARTICLEMEDIATED_ACTIVATION_OF_RECEPTOR_SIGNALING	27	4	5.87399e-08	1.62059e-06	NRAS:HRAS:KRAS:MAPK1	http://www.gsea-msigdb.org/gsea/msigdb/human/geneset/WP_NANOPARTICLEMEDIATED_ACTIVATION_OF_RECEPTOR_SIGNALING
Canonical_Pathways	REACTOME_INNATE_IMMUNE_SYSTEM	1009	11	6.17023e-08	1.68726e-06	PRKACB:NRAS:PPP3R1:RHOA:PPP3CA:PPP3CB:HRAS:KRAS:EEF2:PRKACA:MAPK1	http://www.gsea-msigdb.org/gsea/msigdb/human/geneset/REACTOME_INNATE_IMMUNE_SYSTEM
Canonical_Pathways	WP_LEPTIN_SIGNALING_PATHWAY	75	5	6.77622e-08	1.83671e-06	PRKAA2:RHOA:PRKAA1:HRAS:MAPK1	http://www.gsea-msigdb.org/gsea/msigdb/human/geneset/WP_LEPTIN_SIGNALING_PATHWAY
Canonical_Pathways	KEGG_THYROID_CANCER	29	4	7.93385e-08	2.11341e-06	NRAS:HRAS:KRAS:MAPK1	http://www.gsea-msigdb.org/gsea/msigdb/human/geneset/KEGG_THYROID_CANCER
Canonical_Pathways	PID_S1P_S1P3_PATHWAY	29	4	7.93385e-08	2.11341e-06	RHOA:GNAI1:GNAQ:MAPK1	http://www.gsea-msigdb.org/gsea/msigdb/human/geneset/PID_S1P_S1P3_PATHWAY
Canonical_Pathways	REACTOME_HEMOSTASIS	593	9	8.46722e-08	2.23621e-06	PRKACB:NRAS:RHOA:GNAI1:GNAQ:HRAS:KRAS:PRKACA:MAPK1	http://www.gsea-msigdb.org/gsea/msigdb/human/geneset/REACTOME_HEMOSTASIS
Canonical_Pathways	PID_SYNDECAN_2_PATHWAY	30	4	9.14545e-08	2.37474e-06	RHOA:HRAS:PRKACA:MAPK1	http://www.gsea-msigdb.org/gsea/msigdb/human/geneset/PID_SYNDECAN_2_PATHWAY
Canonical_Pathways	WP_INITIATION_OF_TRANSCRIPTION_AND_TRANSLATION_ELONGATION_AT_THE_HIV1_LTR	30	4	9.14545e-08	2.37474e-06	PPP3R1:PPP3CA:PPP3CC:PPP3CB	http://www.gsea-msigdb.org/gsea/msigdb/human/geneset/WP_INITIATION_OF_TRANSCRIPTION_AND_TRANSLATION_ELONGATION_AT_THE_HIV1_LTR
Canonical_Pathways	REACTOME_SOS_MEDIATED_SIGNALLING	7	3	9.31389e-08	2.39833e-06	NRAS:HRAS:KRAS	http://www.gsea-msigdb.org/gsea/msigdb/human/geneset/REACTOME_SOS_MEDIATED_SIGNALLING
Canonical_Pathways	WP_CHEMOKINE_SIGNALING_PATHWAY	165	6	1.08355e-07	2.76709e-06	PRKACB:NRAS:GNAI1:HRAS:KRAS:MAPK1	http://www.gsea-msigdb.org/gsea/msigdb/human/geneset/WP_CHEMOKINE_SIGNALING_PATHWAY
Canonical_Pathways	WP_MAPK_CASCADE	32	4	1.19768e-07	2.9699e-06	NRAS:HRAS:KRAS:MAPK1	http://www.gsea-msigdb.org/gsea/msigdb/human/geneset/WP_MAPK_CASCADE
Canonical_Pathways	WP_BDNFTRKB_SIGNALING	32	4	1.19768e-07	2.9699e-06	NRAS:HRAS:KRAS:MAPK1	http://www.gsea-msigdb.org/gsea/msigdb/human/geneset/WP_BDNFTRKB_SIGNALING
Canonical_Pathways	REACTOME_FCERI_MEDIATED_MAPK_ACTIVATION	32	4	1.19768e-07	2.9699e-06	NRAS:HRAS:KRAS:MAPK1	http://www.gsea-msigdb.org/gsea/msigdb/human/geneset/REACTOME_FCERI_MEDIATED_MAPK_ACTIVATION
Canonical_Pathways	KEGG_PROGESTERONE_MEDIATED_OOCYTE_MATURATION	84	5	1.20142e-07	2.9699e-06	PRKACB:GNAI1:KRAS:PRKACA:MAPK1	http://www.gsea-msigdb.org/gsea/msigdb/human/geneset/KEGG_PROGESTERONE_MEDIATED_OOCYTE_MATURATION
Canonical_Pathways	PID_MAPK_TRK_PATHWAY	33	4	1.36154e-07	3.33901e-06	NRAS:HRAS:KRAS:MAPK1	http://www.gsea-msigdb.org/gsea/msigdb/human/geneset/PID_MAPK_TRK_PATHWAY
Canonical_Pathways	REACTOME_ACTIVATED_NTRK2_SIGNALS_THROUGH_RAS	8	3	1.48879e-07	3.59403e-06	NRAS:HRAS:KRAS	http://www.gsea-msigdb.org/gsea/msigdb/human/geneset/REACTOME_ACTIVATED_NTRK2_SIGNALS_THROUGH_RAS
Canonical_Pathways	REACTOME_ACTIVATED_NTRK3_SIGNALS_THROUGH_RAS	8	3	1.48879e-07	3.59403e-06	NRAS:HRAS:KRAS	http://www.gsea-msigdb.org/gsea/msigdb/human/geneset/REACTOME_ACTIVATED_NTRK3_SIGNALS_THROUGH_RAS
Canonical_Pathways	REACTOME_SIGNALLING_TO_ERKS	34	4	1.54156e-07	3.69258e-06	NRAS:HRAS:KRAS:MAPK1	http://www.gsea-msigdb.org/gsea/msigdb/human/geneset/REACTOME_SIGNALLING_TO_ERKS
Canonical_Pathways	PID_PI3K_PLC_TRK_PATHWAY	35	4	1.73876e-07	4.1329e-06	NRAS:CAMK4:HRAS:KRAS	http://www.gsea-msigdb.org/gsea/msigdb/human/geneset/PID_PI3K_PLC_TRK_PATHWAY
Canonical_Pathways	WP_CORTICOTROPINRELEASING_HORMONE_SIGNALING_PATHWAY	91	5	1.79738e-07	4.23963e-06	PRKAA2:RHOA:GNAI1:GNAQ:MAPK1	http://www.gsea-msigdb.org/gsea/msigdb/human/geneset/WP_CORTICOTROPINRELEASING_HORMONE_SIGNALING_PATHWAY
Canonical_Pathways	REACTOME_CA_DEPENDENT_EVENTS	36	4	1.95418e-07	4.57457e-06	PRKACB:CAMK4:PRKACA:MAPK1	http://www.gsea-msigdb.org/gsea/msigdb/human/geneset/REACTOME_CA_DEPENDENT_EVENTS
Canonical_Pathways	REACTOME_TRIGLYCERIDE_METABOLISM	37	4	2.1889e-07	5.06905e-06	PRKACB:PPP1CB:PPP1CC:PRKACA	http://www.gsea-msigdb.org/gsea/msigdb/human/geneset/REACTOME_TRIGLYCERIDE_METABOLISM
Canonical_Pathways	REACTOME_ROBO_RECEPTORS_BIND_AKAP5	9	3	2.23104e-07	5.06905e-06	PRKACB:PPP3CB:PRKACA	http://www.gsea-msigdb.org/gsea/msigdb/human/geneset/REACTOME_ROBO_RECEPTORS_BIND_AKAP5
Canonical_Pathways	REACTOME_SHC_RELATED_EVENTS_TRIGGERED_BY_IGF1R	9	3	2.23104e-07	5.06905e-06	NRAS:HRAS:KRAS	http://www.gsea-msigdb.org/gsea/msigdb/human/geneset/REACTOME_SHC_RELATED_EVENTS_TRIGGERED_BY_IGF1R
Canonical_Pathways	REACTOME_EGFR_TRANSACTIVATION_BY_GASTRIN	9	3	2.23104e-07	5.06905e-06	NRAS:HRAS:KRAS	http://www.gsea-msigdb.org/gsea/msigdb/human/geneset/REACTOME_EGFR_TRANSACTIVATION_BY_GASTRIN
Canonical_Pathways	WP_KISSPEPTINKISSPEPTIN_RECEPTOR_SYSTEM_IN_THE_OVARY	38	4	2.44402e-07	5.51242e-06	NRAS:HRAS:KRAS:MAPK1	http://www.gsea-msigdb.org/gsea/msigdb/human/geneset/WP_KISSPEPTINKISSPEPTIN_RECEPTOR_SYSTEM_IN_THE_OVARY
Canonical_Pathways	WP_BLADDER_CANCER	39	4	2.72066e-07	6.00488e-06	NRAS:HRAS:KRAS:MAPK1	http://www.gsea-msigdb.org/gsea/msigdb/human/geneset/WP_BLADDER_CANCER
Canonical_Pathways	REACTOME_SIGNALING_BY_FGFR3	39	4	2.72066e-07	6.00488e-06	NRAS:HRAS:KRAS:MAPK1	http://www.gsea-msigdb.org/gsea/msigdb/human/geneset/REACTOME_SIGNALING_BY_FGFR3
Canonical_Pathways	PID_RET_PATHWAY	39	4	2.72066e-07	6.00488e-06	RHOA:HRAS:PRKACA:MAPK1	http://www.gsea-msigdb.org/gsea/msigdb/human/geneset/PID_RET_PATHWAY
Canonical_Pathways	WP_FOCAL_ADHESION	194	6	2.82237e-07	6.1852e-06	PPP1CB:RHOA:HRAS:PPP1CC:MYL9:MAPK1	http://www.gsea-msigdb.org/gsea/msigdb/human/geneset/WP_FOCAL_ADHESION
Canonical_Pathways	KEGG_FOCAL_ADHESION	195	6	2.90916e-07	6.3305e-06	PPP1CB:RHOA:HRAS:PPP1CC:MYL9:MAPK1	http://www.gsea-msigdb.org/gsea/msigdb/human/geneset/KEGG_FOCAL_ADHESION
Canonical_Pathways	REACTOME_SIGNALING_BY_FGFR4	40	4	3.01998e-07	6.43568e-06	NRAS:HRAS:KRAS:MAPK1	http://www.gsea-msigdb.org/gsea/msigdb/human/geneset/REACTOME_SIGNALING_BY_FGFR4
Canonical_Pathways	REACTOME_MAP2K_AND_MAPK_ACTIVATION	40	4	3.01998e-07	6.43568e-06	NRAS:HRAS:KRAS:MAPK1	http://www.gsea-msigdb.org/gsea/msigdb/human/geneset/REACTOME_MAP2K_AND_MAPK_ACTIVATION
Canonical_Pathways	PID_EPHB_FWD_PATHWAY	40	4	3.01998e-07	6.43568e-06	NRAS:HRAS:KRAS:MAPK1	http://www.gsea-msigdb.org/gsea/msigdb/human/geneset/PID_EPHB_FWD_PATHWAY
Canonical_Pathways	BIOCARTA_LEPTIN_PATHWAY	10	3	3.18413e-07	6.64796e-06	PRKAA2:PRKAA1:PRKAG1	http://www.gsea-msigdb.org/gsea/msigdb/human/geneset/BIOCARTA_LEPTIN_PATHWAY
Canonical_Pathways	REACTOME_ACTIVATED_NTRK2_SIGNALS_THROUGH_FRS2_AND_FRS3	10	3	3.18413e-07	6.64796e-06	NRAS:HRAS:KRAS	http://www.gsea-msigdb.org/gsea/msigdb/human/geneset/REACTOME_ACTIVATED_NTRK2_SIGNALS_THROUGH_FRS2_AND_FRS3
Canonical_Pathways	REACTOME_CLEC7A_DECTIN_1_INDUCES_NFAT_ACTIVATION	10	3	3.18413e-07	6.64796e-06	PPP3R1:PPP3CA:PPP3CB	http://www.gsea-msigdb.org/gsea/msigdb/human/geneset/REACTOME_CLEC7A_DECTIN_1_INDUCES_NFAT_ACTIVATION
Canonical_Pathways	KEGG_BLADDER_CANCER	41	4	3.34318e-07	6.93317e-06	NRAS:HRAS:KRAS:MAPK1	http://www.gsea-msigdb.org/gsea/msigdb/human/geneset/KEGG_BLADDER_CANCER
Canonical_Pathways	REACTOME_NEGATIVE_REGULATION_OF_MAPK_PATHWAY	42	4	3.69146e-07	7.60441e-06	NRAS:HRAS:KRAS:MAPK1	http://www.gsea-msigdb.org/gsea/msigdb/human/geneset/REACTOME_NEGATIVE_REGULATION_OF_MAPK_PATHWAY
Canonical_Pathways	REACTOME_INTEGRATION_OF_ENERGY_METABOLISM	107	5	4.04479e-07	8.22264e-06	PRKAA2:PRKACB:GNAI1:GNAQ:PRKACA	http://www.gsea-msigdb.org/gsea/msigdb/human/geneset/REACTOME_INTEGRATION_OF_ENERGY_METABOLISM
Canonical_Pathways	WP_DNA_DAMAGE_RESPONSE_ONLY_ATM_DEPENDENT	107	5	4.04479e-07	8.22264e-06	NRAS:RHOA:HRAS:KRAS:MAPK1	http://www.gsea-msigdb.org/gsea/msigdb/human/geneset/WP_DNA_DAMAGE_RESPONSE_ONLY_ATM_DEPENDENT
Canonical_Pathways	BIOCARTA_AKAP13_PATHWAY	11	3	4.37398e-07	8.66384e-06	PRKACB:RHOA:PRKAG1	http://www.gsea-msigdb.org/gsea/msigdb/human/geneset/BIOCARTA_AKAP13_PATHWAY
Canonical_Pathways	REACTOME_SIGNALING_BY_FGFR4_IN_DISEASE	11	3	4.37398e-07	8.66384e-06	NRAS:HRAS:KRAS	http://www.gsea-msigdb.org/gsea/msigdb/human/geneset/REACTOME_SIGNALING_BY_FGFR4_IN_DISEASE
Canonical_Pathways	REACTOME_MET_ACTIVATES_RAS_SIGNALING	11	3	4.37398e-07	8.66384e-06	NRAS:HRAS:KRAS	http://www.gsea-msigdb.org/gsea/msigdb/human/geneset/REACTOME_MET_ACTIVATES_RAS_SIGNALING
Canonical_Pathways	REACTOME_CONSTITUTIVE_SIGNALING_BY_OVEREXPRESSED_ERBB2	11	3	4.37398e-07	8.66384e-06	NRAS:HRAS:KRAS	http://www.gsea-msigdb.org/gsea/msigdb/human/geneset/REACTOME_CONSTITUTIVE_SIGNALING_BY_OVEREXPRESSED_ERBB2
Canonical_Pathways	REACTOME_SIGNALING_BY_MODERATE_KINASE_ACTIVITY_BRAF_MUTANTS	44	4	4.46828e-07	8.79426e-06	NRAS:HRAS:KRAS:MAPK1	http://www.gsea-msigdb.org/gsea/msigdb/human/geneset/REACTOME_SIGNALING_BY_MODERATE_KINASE_ACTIVITY_BRAF_MUTANTS
Canonical_Pathways	SIG_BCR_SIGNALING_PATHWAY	45	4	4.89939e-07	9.52146e-06	PPP3CA:PPP3CC:PPP3CB:MAPK1	http://www.gsea-msigdb.org/gsea/msigdb/human/geneset/SIG_BCR_SIGNALING_PATHWAY
Canonical_Pathways	WP_ARYL_HYDROCARBON_RECEPTOR_PATHWAY_WP2586	45	4	4.89939e-07	9.52146e-06	NRAS:HRAS:KRAS:MAPK1	http://www.gsea-msigdb.org/gsea/msigdb/human/geneset/WP_ARYL_HYDROCARBON_RECEPTOR_PATHWAY_WP2586
Canonical_Pathways	WP_WNT_SIGNALING	113	5	5.30919e-07	1.02534e-05	PPP3R1:RHOA:PPP3CA:PPP3CC:PPP3CB	http://www.gsea-msigdb.org/gsea/msigdb/human/geneset/WP_WNT_SIGNALING
Canonical_Pathways	PID_PI3KCI_PATHWAY	46	4	5.36073e-07	1.02886e-05	NRAS:RHOA:HRAS:KRAS	http://www.gsea-msigdb.org/gsea/msigdb/human/geneset/PID_PI3KCI_PATHWAY
Canonical_Pathways	REACTOME_SIGNALING_BY_PDGFRA_TRANSMEMBRANE_JUXTAMEMBRANE_AND_KINASE_DOMAIN_MUTANTS	12	3	5.82636e-07	1.10291e-05	NRAS:HRAS:KRAS	http://www.gsea-msigdb.org/gsea/msigdb/human/geneset/REACTOME_SIGNALING_BY_PDGFRA_TRANSMEMBRANE_JUXTAMEMBRANE_AND_KINASE_DOMAIN_MUTANTS
Canonical_Pathways	WP_RALA_DOWNSTREAM_REGULATED_GENES	12	3	5.82636e-07	1.10291e-05	NRAS:HRAS:KRAS	http://www.gsea-msigdb.org/gsea/msigdb/human/geneset/WP_RALA_DOWNSTREAM_REGULATED_GENES
Canonical_Pathways	PID_LKB1_PATHWAY	47	4	5.85364e-07	1.10291e-05	PRKAA2:PRKAA1:PRKAG1:PRKACA	http://www.gsea-msigdb.org/gsea/msigdb/human/geneset/PID_LKB1_PATHWAY
Canonical_Pathways	REACTOME_SIGNALING_BY_FGFR1	49	4	6.93976e-07	1.29963e-05	NRAS:HRAS:KRAS:MAPK1	http://www.gsea-msigdb.org/gsea/msigdb/human/geneset/REACTOME_SIGNALING_BY_FGFR1
Canonical_Pathways	REACTOME_SIGNALING_BY_ERBB2	50	4	7.5358e-07	1.39179e-05	NRAS:RHOA:HRAS:KRAS	http://www.gsea-msigdb.org/gsea/msigdb/human/geneset/REACTOME_SIGNALING_BY_ERBB2
Canonical_Pathways	REACTOME_P38MAPK_EVENTS	13	3	7.56699e-07	1.39179e-05	NRAS:HRAS:KRAS	http://www.gsea-msigdb.org/gsea/msigdb/human/geneset/REACTOME_P38MAPK_EVENTS
Canonical_Pathways	REACTOME_SHC1_EVENTS_IN_EGFR_SIGNALING	13	3	7.56699e-07	1.39179e-05	NRAS:HRAS:KRAS	http://www.gsea-msigdb.org/gsea/msigdb/human/geneset/REACTOME_SHC1_EVENTS_IN_EGFR_SIGNALING
Canonical_Pathways	KEGG_AMYOTROPHIC_LATERAL_SCLEROSIS_ALS	51	4	8.16911e-07	1.48486e-05	PPP3R1:PPP3CA:PPP3CC:PPP3CB	http://www.gsea-msigdb.org/gsea/msigdb/human/geneset/KEGG_AMYOTROPHIC_LATERAL_SCLEROSIS_ALS
Canonical_Pathways	KEGG_ENDOMETRIAL_CANCER	51	4	8.16911e-07	1.48486e-05	NRAS:HRAS:KRAS:MAPK1	http://www.gsea-msigdb.org/gsea/msigdb/human/geneset/KEGG_ENDOMETRIAL_CANCER
Canonical_Pathways	REACTOME_INSULIN_RECEPTOR_SIGNALLING_CASCADE	52	4	8.84117e-07	1.59762e-05	NRAS:HRAS:KRAS:MAPK1	http://www.gsea-msigdb.org/gsea/msigdb/human/geneset/REACTOME_INSULIN_RECEPTOR_SIGNALLING_CASCADE
Canonical_Pathways	PID_PDGFRB_PATHWAY	127	5	9.48491e-07	1.67968e-05	NRAS:RHOA:HRAS:KRAS:MAPK1	http://www.gsea-msigdb.org/gsea/msigdb/human/geneset/PID_PDGFRB_PATHWAY
Canonical_Pathways	KEGG_NON_SMALL_CELL_LUNG_CANCER	53	4	9.5535e-07	1.67968e-05	NRAS:HRAS:KRAS:MAPK1	http://www.gsea-msigdb.org/gsea/msigdb/human/geneset/KEGG_NON_SMALL_CELL_LUNG_CANCER
Canonical_Pathways	BIOCARTA_AKAPCENTROSOME_PATHWAY	14	3	9.62147e-07	1.67968e-05	PRKACB:RHOA:PRKAG1	http://www.gsea-msigdb.org/gsea/msigdb/human/geneset/BIOCARTA_AKAPCENTROSOME_PATHWAY
Canonical_Pathways	PID_S1P_S1P4_PATHWAY	14	3	9.62147e-07	1.67968e-05	RHOA:GNAI1:MAPK1	http://www.gsea-msigdb.org/gsea/msigdb/human/geneset/PID_S1P_S1P4_PATHWAY
Canonical_Pathways	REACTOME_SHC1_EVENTS_IN_ERBB4_SIGNALING	14	3	9.62147e-07	1.67968e-05	NRAS:HRAS:KRAS	http://www.gsea-msigdb.org/gsea/msigdb/human/geneset/REACTOME_SHC1_EVENTS_IN_ERBB4_SIGNALING
Canonical_Pathways	REACTOME_ERYTHROPOIETIN_ACTIVATES_RAS	14	3	9.62147e-07	1.67968e-05	NRAS:HRAS:KRAS	http://www.gsea-msigdb.org/gsea/msigdb/human/geneset/REACTOME_ERYTHROPOIETIN_ACTIVATES_RAS
Canonical_Pathways	WP_ANGIOPOIETINLIKE_PROTEIN_8_REGULATORY_PATHWAY	129	5	1.02483e-06	1.77907e-05	PRKAA2:PRKAA1:HRAS:PRKAG1:MAPK1	http://www.gsea-msigdb.org/gsea/msigdb/human/geneset/WP_ANGIOPOIETINLIKE_PROTEIN_8_REGULATORY_PATHWAY
Canonical_Pathways	REACTOME_SIGNALING_BY_PTK6	54	4	1.03076e-06	1.77936e-05	NRAS:RHOA:HRAS:KRAS	http://www.gsea-msigdb.org/gsea/msigdb/human/geneset/REACTOME_SIGNALING_BY_PTK6
Canonical_Pathways	REACTOME_SIGNALING_BY_NTRKS	131	5	1.10595e-06	1.89854e-05	NRAS:RHOA:HRAS:KRAS:MAPK1	http://www.gsea-msigdb.org/gsea/msigdb/human/geneset/REACTOME_SIGNALING_BY_NTRKS
Canonical_Pathways	KEGG_ACUTE_MYELOID_LEUKEMIA	56	4	1.19477e-06	2.02881e-05	NRAS:HRAS:KRAS:MAPK1	http://www.gsea-msigdb.org/gsea/msigdb/human/geneset/KEGG_ACUTE_MYELOID_LEUKEMIA
Canonical_Pathways	WP_AIRWAY_SMOOTH_MUSCLE_CELL_CONTRACTION	15	3	1.20153e-06	2.02881e-05	PPP1CB:RHOA:GNAQ	http://www.gsea-msigdb.org/gsea/msigdb/human/geneset/WP_AIRWAY_SMOOTH_MUSCLE_CELL_CONTRACTION
Canonical_Pathways	REACTOME_CONSTITUTIVE_SIGNALING_BY_EGFRVIII	15	3	1.20153e-06	2.02881e-05	NRAS:HRAS:KRAS	http://www.gsea-msigdb.org/gsea/msigdb/human/geneset/REACTOME_CONSTITUTIVE_SIGNALING_BY_EGFRVIII
Canonical_Pathways	WP_NEUROINFLAMMATION_AND_GLUTAMATERGIC_SIGNALING	134	5	1.23704e-06	2.07742e-05	PPP1CB:CAMK4:PPP1CC:PRKACA:MAPK1	http://www.gsea-msigdb.org/gsea/msigdb/human/geneset/WP_NEUROINFLAMMATION_AND_GLUTAMATERGIC_SIGNALING
Canonical_Pathways	WP_MET_IN_TYPE_1_PAPILLARY_RENAL_CELL_CARCINOMA	58	4	1.37741e-06	2.30064e-05	NRAS:HRAS:KRAS:MAPK1	http://www.gsea-msigdb.org/gsea/msigdb/human/geneset/WP_MET_IN_TYPE_1_PAPILLARY_RENAL_CELL_CARCINOMA
Canonical_Pathways	REACTOME_SIGNALING_BY_FLT3_ITD_AND_TKD_MUTANTS	16	3	1.47738e-06	2.42825e-05	NRAS:HRAS:KRAS	http://www.gsea-msigdb.org/gsea/msigdb/human/geneset/REACTOME_SIGNALING_BY_FLT3_ITD_AND_TKD_MUTANTS
Canonical_Pathways	REACTOME_GRB2_EVENTS_IN_ERBB2_SIGNALING	16	3	1.47738e-06	2.42825e-05	NRAS:HRAS:KRAS	http://www.gsea-msigdb.org/gsea/msigdb/human/geneset/REACTOME_GRB2_EVENTS_IN_ERBB2_SIGNALING
Canonical_Pathways	REACTOME_SIGNALING_BY_ERBB2_ECD_MUTANTS	16	3	1.47738e-06	2.42825e-05	NRAS:HRAS:KRAS	http://www.gsea-msigdb.org/gsea/msigdb/human/geneset/REACTOME_SIGNALING_BY_ERBB2_ECD_MUTANTS
Canonical_Pathways	REACTOME_CA2_PATHWAY	61	4	1.68923e-06	2.76175e-05	PPP3R1:PPP3CA:PPP3CB:KRAS	http://www.gsea-msigdb.org/gsea/msigdb/human/geneset/REACTOME_CA2_PATHWAY
Canonical_Pathways	REACTOME_BETA_CATENIN_INDEPENDENT_WNT_SIGNALING	143	5	1.70524e-06	2.77326e-05	PPP3R1:RHOA:PPP3CA:PPP3CB:KRAS	http://www.gsea-msigdb.org/gsea/msigdb/human/geneset/REACTOME_BETA_CATENIN_INDEPENDENT_WNT_SIGNALING
Canonical_Pathways	REACTOME_VEGFR2_MEDIATED_CELL_PROLIFERATION	17	3	1.79224e-06	2.85857e-05	NRAS:HRAS:KRAS	http://www.gsea-msigdb.org/gsea/msigdb/human/geneset/REACTOME_VEGFR2_MEDIATED_CELL_PROLIFERATION
Canonical_Pathways	REACTOME_SIGNALING_BY_NTRK3_TRKC	17	3	1.79224e-06	2.85857e-05	NRAS:HRAS:KRAS	http://www.gsea-msigdb.org/gsea/msigdb/human/geneset/REACTOME_SIGNALING_BY_NTRK3_TRKC
Canonical_Pathways	REACTOME_SHC_MEDIATED_CASCADE_FGFR3	17	3	1.79224e-06	2.85857e-05	NRAS:HRAS:KRAS	http://www.gsea-msigdb.org/gsea/msigdb/human/geneset/REACTOME_SHC_MEDIATED_CASCADE_FGFR3
Canonical_Pathways	REACTOME_NCAM_SIGNALING_FOR_NEURITE_OUT_GROWTH	62	4	1.80395e-06	2.85857e-05	NRAS:HRAS:KRAS:MAPK1	http://www.gsea-msigdb.org/gsea/msigdb/human/geneset/REACTOME_NCAM_SIGNALING_FOR_NEURITE_OUT_GROWTH
Canonical_Pathways	WP_ENDOMETRIAL_CANCER	62	4	1.80395e-06	2.85857e-05	NRAS:HRAS:KRAS:MAPK1	http://www.gsea-msigdb.org/gsea/msigdb/human/geneset/WP_ENDOMETRIAL_CANCER
Canonical_Pathways	PID_LYSOPHOSPHOLIPID_PATHWAY	63	4	1.92436e-06	3.03381e-05	RHOA:GNAI1:GNAQ:HRAS	http://www.gsea-msigdb.org/gsea/msigdb/human/geneset/PID_LYSOPHOSPHOLIPID_PATHWAY
Canonical_Pathways	WP_THYROID_STIMULATING_HORMONE_TSH_SIGNALING_PATHWAY	64	4	2.05063e-06	3.20023e-05	GNAI1:GNAQ:HRAS:MAPK1	http://www.gsea-msigdb.org/gsea/msigdb/human/geneset/WP_THYROID_STIMULATING_HORMONE_TSH_SIGNALING_PATHWAY
Canonical_Pathways	REACTOME_SIGNALING_BY_BRAF_AND_RAF1_FUSIONS	64	4	2.05063e-06	3.20023e-05	NRAS:HRAS:KRAS:MAPK1	http://www.gsea-msigdb.org/gsea/msigdb/human/geneset/REACTOME_SIGNALING_BY_BRAF_AND_RAF1_FUSIONS
Canonical_Pathways	REACTOME_RAS_ACTIVATION_UPON_CA2_INFLUX_THROUGH_NMDA_RECEPTOR	18	3	2.14862e-06	3.3031e-05	NRAS:HRAS:KRAS	http://www.gsea-msigdb.org/gsea/msigdb/human/geneset/REACTOME_RAS_ACTIVATION_UPON_CA2_INFLUX_THROUGH_NMDA_RECEPTOR
Canonical_Pathways	REACTOME_RHO_GTPASES_ACTIVATE_CIT	18	3	2.14862e-06	3.3031e-05	PPP1CB:RHOA:MYL9	http://www.gsea-msigdb.org/gsea/msigdb/human/geneset/REACTOME_RHO_GTPASES_ACTIVATE_CIT
Canonical_Pathways	REACTOME_TIE2_SIGNALING	18	3	2.14862e-06	3.3031e-05	NRAS:HRAS:KRAS	http://www.gsea-msigdb.org/gsea/msigdb/human/geneset/REACTOME_TIE2_SIGNALING
Canonical_Pathways	REACTOME_FRS_MEDIATED_FGFR3_SIGNALING	19	3	2.54904e-06	3.76867e-05	NRAS:HRAS:KRAS	http://www.gsea-msigdb.org/gsea/msigdb/human/geneset/REACTOME_FRS_MEDIATED_FGFR3_SIGNALING
Canonical_Pathways	BIOCARTA_MAL_PATHWAY	19	3	2.54904e-06	3.76867e-05	RHOA:HRAS:MAPK1	http://www.gsea-msigdb.org/gsea/msigdb/human/geneset/BIOCARTA_MAL_PATHWAY
Canonical_Pathways	REACTOME_CONSTITUTIVE_SIGNALING_BY_LIGAND_RESPONSIVE_EGFR_CANCER_VARIANTS	19	3	2.54904e-06	3.76867e-05	NRAS:HRAS:KRAS	http://www.gsea-msigdb.org/gsea/msigdb/human/geneset/REACTOME_CONSTITUTIVE_SIGNALING_BY_LIGAND_RESPONSIVE_EGFR_CANCER_VARIANTS
Canonical_Pathways	REACTOME_SHC_MEDIATED_CASCADE_FGFR4	19	3	2.54904e-06	3.76867e-05	NRAS:HRAS:KRAS	http://www.gsea-msigdb.org/gsea/msigdb/human/geneset/REACTOME_SHC_MEDIATED_CASCADE_FGFR4
Canonical_Pathways	BIOCARTA_ECM_PATHWAY	19	3	2.54904e-06	3.76867e-05	RHOA:HRAS:MAPK1	http://www.gsea-msigdb.org/gsea/msigdb/human/geneset/BIOCARTA_ECM_PATHWAY
Canonical_Pathways	BIOCARTA_CXCR4_PATHWAY	19	3	2.54904e-06	3.76867e-05	GNAQ:HRAS:MAPK1	http://www.gsea-msigdb.org/gsea/msigdb/human/geneset/BIOCARTA_CXCR4_PATHWAY
Canonical_Pathways	REACTOME_SIGNALING_BY_FLT3_FUSION_PROTEINS	19	3	2.54904e-06	3.76867e-05	NRAS:HRAS:KRAS	http://www.gsea-msigdb.org/gsea/msigdb/human/geneset/REACTOME_SIGNALING_BY_FLT3_FUSION_PROTEINS
Canonical_Pathways	REACTOME_RHO_GTPASES_ACTIVATE_ROCKS	19	3	2.54904e-06	3.76867e-05	PPP1CB:RHOA:MYL9	http://www.gsea-msigdb.org/gsea/msigdb/human/geneset/REACTOME_RHO_GTPASES_ACTIVATE_ROCKS
Canonical_Pathways	WP_RAC1PAK1P38MMP2_PATHWAY	68	4	2.61806e-06	3.85228e-05	NRAS:HRAS:KRAS:MAPK1	http://www.gsea-msigdb.org/gsea/msigdb/human/geneset/WP_RAC1PAK1P38MMP2_PATHWAY
Canonical_Pathways	WP_STEROL_REGULATORY_ELEMENTBINDING_PROTEINS_SREBP_SIGNALING	69	4	2.77644e-06	4.06597e-05	PRKAA2:PRKAA1:PRKAG1:PRKACA	http://www.gsea-msigdb.org/gsea/msigdb/human/geneset/WP_STEROL_REGULATORY_ELEMENTBINDING_PROTEINS_SREBP_SIGNALING
Canonical_Pathways	REACTOME_SIGNALING_BY_FGFR2	70	4	2.94181e-06	4.2466e-05	NRAS:HRAS:KRAS:MAPK1	http://www.gsea-msigdb.org/gsea/msigdb/human/geneset/REACTOME_SIGNALING_BY_FGFR2
Canonical_Pathways	KEGG_RENAL_CELL_CARCINOMA	70	4	2.94181e-06	4.2466e-05	NRAS:HRAS:KRAS:MAPK1	http://www.gsea-msigdb.org/gsea/msigdb/human/geneset/KEGG_RENAL_CELL_CARCINOMA
Canonical_Pathways	KEGG_MELANOMA	70	4	2.94181e-06	4.2466e-05	NRAS:HRAS:KRAS:MAPK1	http://www.gsea-msigdb.org/gsea/msigdb/human/geneset/KEGG_MELANOMA
Canonical_Pathways	REACTOME_SIGNALING_BY_PDGFR_IN_DISEASE	20	3	2.99598e-06	4.2466e-05	NRAS:HRAS:KRAS	http://www.gsea-msigdb.org/gsea/msigdb/human/geneset/REACTOME_SIGNALING_BY_PDGFR_IN_DISEASE
Canonical_Pathways	REACTOME_SIGNALING_BY_KIT_IN_DISEASE	20	3	2.99598e-06	4.2466e-05	NRAS:HRAS:KRAS	http://www.gsea-msigdb.org/gsea/msigdb/human/geneset/REACTOME_SIGNALING_BY_KIT_IN_DISEASE
Canonical_Pathways	REACTOME_SIGNALLING_TO_RAS	20	3	2.99598e-06	4.2466e-05	NRAS:HRAS:KRAS	http://www.gsea-msigdb.org/gsea/msigdb/human/geneset/REACTOME_SIGNALLING_TO_RAS
Canonical_Pathways	REACTOME_RAS_PROCESSING	20	3	2.99598e-06	4.2466e-05	NRAS:HRAS:KRAS	http://www.gsea-msigdb.org/gsea/msigdb/human/geneset/REACTOME_RAS_PROCESSING
Canonical_Pathways	WP_FOCAL_ADHESION_PI3KAKTMTORSIGNALING_PATHWAY	295	6	3.25062e-06	4.58648e-05	PRKAA2:NRAS:PRKAA1:HRAS:KRAS:MAPK1	http://www.gsea-msigdb.org/gsea/msigdb/human/geneset/WP_FOCAL_ADHESION_PI3KAKTMTORSIGNALING_PATHWAY
Canonical_Pathways	WP_NONSMALL_CELL_LUNG_CANCER	72	4	3.29434e-06	4.60611e-05	NRAS:HRAS:KRAS:MAPK1	http://www.gsea-msigdb.org/gsea/msigdb/human/geneset/WP_NONSMALL_CELL_LUNG_CANCER
Canonical_Pathways	KEGG_CHRONIC_MYELOID_LEUKEMIA	72	4	3.29434e-06	4.60611e-05	NRAS:HRAS:KRAS:MAPK1	http://www.gsea-msigdb.org/gsea/msigdb/human/geneset/KEGG_CHRONIC_MYELOID_LEUKEMIA
Canonical_Pathways	REACTOME_SHC_MEDIATED_CASCADE_FGFR1	21	3	3.49196e-06	4.79562e-05	NRAS:HRAS:KRAS	http://www.gsea-msigdb.org/gsea/msigdb/human/geneset/REACTOME_SHC_MEDIATED_CASCADE_FGFR1
Canonical_Pathways	PID_S1P_S1P1_PATHWAY	21	3	3.49196e-06	4.79562e-05	RHOA:GNAI1:MAPK1	http://www.gsea-msigdb.org/gsea/msigdb/human/geneset/PID_S1P_S1P1_PATHWAY
Canonical_Pathways	REACTOME_FRS_MEDIATED_FGFR4_SIGNALING	21	3	3.49196e-06	4.79562e-05	NRAS:HRAS:KRAS	http://www.gsea-msigdb.org/gsea/msigdb/human/geneset/REACTOME_FRS_MEDIATED_FGFR4_SIGNALING
Canonical_Pathways	BIOCARTA_MPR_PATHWAY	21	3	3.49196e-06	4.79562e-05	PRKACB:HRAS:MAPK1	http://www.gsea-msigdb.org/gsea/msigdb/human/geneset/BIOCARTA_MPR_PATHWAY
Canonical_Pathways	WP_NONGENOMIC_ACTIONS_OF_125_DIHYDROXYVITAMIN_D3	74	4	3.67723e-06	5.02772e-05	NRAS:HRAS:KRAS:MAPK1	http://www.gsea-msigdb.org/gsea/msigdb/human/geneset/WP_NONGENOMIC_ACTIONS_OF_125_DIHYDROXYVITAMIN_D3
Canonical_Pathways	BIOCARTA_CREB_PATHWAY	22	3	4.03943e-06	5.4745e-05	PRKACB:HRAS:MAPK1	http://www.gsea-msigdb.org/gsea/msigdb/human/geneset/BIOCARTA_CREB_PATHWAY
Canonical_Pathways	REACTOME_SHC1_EVENTS_IN_ERBB2_SIGNALING	22	3	4.03943e-06	5.4745e-05	NRAS:HRAS:KRAS	http://www.gsea-msigdb.org/gsea/msigdb/human/geneset/REACTOME_SHC1_EVENTS_IN_ERBB2_SIGNALING
Canonical_Pathways	KEGG_FC_EPSILON_RI_SIGNALING_PATHWAY	76	4	4.09215e-06	5.52172e-05	NRAS:HRAS:KRAS:MAPK1	http://www.gsea-msigdb.org/gsea/msigdb/human/geneset/KEGG_FC_EPSILON_RI_SIGNALING_PATHWAY
Canonical_Pathways	REACTOME_REGULATION_OF_INSULIN_SECRETION	77	4	4.31213e-06	5.79325e-05	PRKACB:GNAI1:GNAQ:PRKACA	http://www.gsea-msigdb.org/gsea/msigdb/human/geneset/REACTOME_REGULATION_OF_INSULIN_SECRETION
Canonical_Pathways	BIOCARTA_IGF1R_PATHWAY	23	3	4.64089e-06	6.18118e-05	PRKACB:HRAS:MAPK1	http://www.gsea-msigdb.org/gsea/msigdb/human/geneset/BIOCARTA_IGF1R_PATHWAY
Canonical_Pathways	REACTOME_FRS_MEDIATED_FGFR1_SIGNALING	23	3	4.64089e-06	6.18118e-05	NRAS:HRAS:KRAS	http://www.gsea-msigdb.org/gsea/msigdb/human/geneset/REACTOME_FRS_MEDIATED_FGFR1_SIGNALING
Canonical_Pathways	REACTOME_SIGNALING_BY_INSULIN_RECEPTOR	79	4	4.77823e-06	6.33679e-05	NRAS:HRAS:KRAS:MAPK1	http://www.gsea-msigdb.org/gsea/msigdb/human/geneset/REACTOME_SIGNALING_BY_INSULIN_RECEPTOR
Canonical_Pathways	WP_MICRORNAS_IN_CARDIOMYOCYTE_HYPERTROPHY	80	4	5.02477e-06	6.60703e-05	RHOA:PPP3CA:PPP3CB:MAPK1	http://www.gsea-msigdb.org/gsea/msigdb/human/geneset/WP_MICRORNAS_IN_CARDIOMYOCYTE_HYPERTROPHY
Canonical_Pathways	WP_GLIOBLASTOMA_SIGNALING_PATHWAYS	80	4	5.02477e-06	6.60703e-05	NRAS:HRAS:KRAS:MAPK1	http://www.gsea-msigdb.org/gsea/msigdb/human/geneset/WP_GLIOBLASTOMA_SIGNALING_PATHWAYS
Canonical_Pathways	REACTOME_ACTIVATION_OF_AMPK_DOWNSTREAM_OF_NMDARS	24	3	5.29877e-06	6.76579e-05	PRKAA2:PRKAA1:PRKAG1	http://www.gsea-msigdb.org/gsea/msigdb/human/geneset/REACTOME_ACTIVATION_OF_AMPK_DOWNSTREAM_OF_NMDARS
Canonical_Pathways	REACTOME_SIGNALING_BY_EGFR_IN_CANCER	24	3	5.29877e-06	6.76579e-05	NRAS:HRAS:KRAS	http://www.gsea-msigdb.org/gsea/msigdb/human/geneset/REACTOME_SIGNALING_BY_EGFR_IN_CANCER
Canonical_Pathways	REACTOME_SIGNALING_BY_NTRK2_TRKB	24	3	5.29877e-06	6.76579e-05	NRAS:HRAS:KRAS	http://www.gsea-msigdb.org/gsea/msigdb/human/geneset/REACTOME_SIGNALING_BY_NTRK2_TRKB
Canonical_Pathways	BIOCARTA_TFF_PATHWAY	24	3	5.29877e-06	6.76579e-05	RHOA:HRAS:MAPK1	http://www.gsea-msigdb.org/gsea/msigdb/human/geneset/BIOCARTA_TFF_PATHWAY
Canonical_Pathways	REACTOME_DOWNSTREAM_SIGNALING_OF_ACTIVATED_FGFR3	24	3	5.29877e-06	6.76579e-05	NRAS:HRAS:KRAS	http://www.gsea-msigdb.org/gsea/msigdb/human/geneset/REACTOME_DOWNSTREAM_SIGNALING_OF_ACTIVATED_FGFR3
Canonical_Pathways	REACTOME_FRS_MEDIATED_FGFR2_SIGNALING	24	3	5.29877e-06	6.76579e-05	NRAS:HRAS:KRAS	http://www.gsea-msigdb.org/gsea/msigdb/human/geneset/REACTOME_FRS_MEDIATED_FGFR2_SIGNALING
Canonical_Pathways	WP_THYROXINE_THYROID_HORMONE_PRODUCTION	24	3	5.29877e-06	6.76579e-05	PRKAA2:PRKAA1:MAPK1	http://www.gsea-msigdb.org/gsea/msigdb/human/geneset/WP_THYROXINE_THYROID_HORMONE_PRODUCTION
Canonical_Pathways	WP_EGFR_TYROSINE_KINASE_INHIBITOR_RESISTANCE	82	4	5.54594e-06	7.05225e-05	NRAS:HRAS:KRAS:MAPK1	http://www.gsea-msigdb.org/gsea/msigdb/human/geneset/WP_EGFR_TYROSINE_KINASE_INHIBITOR_RESISTANCE
Canonical_Pathways	REACTOME_SIGNALING_BY_RECEPTOR_TYROSINE_KINASES	508	7	5.74193e-06	7.27154e-05	PRKACB:NRAS:RHOA:HRAS:KRAS:PRKACA:MAPK1	http://www.gsea-msigdb.org/gsea/msigdb/human/geneset/REACTOME_SIGNALING_BY_RECEPTOR_TYROSINE_KINASES
Canonical_Pathways	REACTOME_SIGNALING_BY_FGFR	83	4	5.82102e-06	7.31177e-05	NRAS:HRAS:KRAS:MAPK1	http://www.gsea-msigdb.org/gsea/msigdb/human/geneset/REACTOME_SIGNALING_BY_FGFR
Canonical_Pathways	PID_CMYB_PATHWAY	83	4	5.82102e-06	7.31177e-05	NRAS:PPP3CA:HRAS:KRAS	http://www.gsea-msigdb.org/gsea/msigdb/human/geneset/PID_CMYB_PATHWAY
Canonical_Pathways	REACTOME_ESR_MEDIATED_SIGNALING	184	5	5.86951e-06	7.33418e-05	NRAS:GNAI1:HRAS:KRAS:MAPK1	http://www.gsea-msigdb.org/gsea/msigdb/human/geneset/REACTOME_ESR_MEDIATED_SIGNALING
Canonical_Pathways	REACTOME_ADAPTIVE_IMMUNE_SYSTEM	730	8	5.88633e-06	7.33418e-05	PRKACB:NRAS:PPP3R1:PPP3CA:PPP3CB:HRAS:KRAS:PRKACA	http://www.gsea-msigdb.org/gsea/msigdb/human/geneset/REACTOME_ADAPTIVE_IMMUNE_SYSTEM
Canonical_Pathways	WP_1Q211_COPY_NUMBER_VARIATION_SYNDROME	25	3	6.01555e-06	7.43522e-05	PRKAA2:PRKAA1:PRKAG1	http://www.gsea-msigdb.org/gsea/msigdb/human/geneset/WP_1Q211_COPY_NUMBER_VARIATION_SYNDROME
Canonical_Pathways	REACTOME_SIGNALING_BY_ERYTHROPOIETIN	25	3	6.01555e-06	7.43522e-05	NRAS:HRAS:KRAS	http://www.gsea-msigdb.org/gsea/msigdb/human/geneset/REACTOME_SIGNALING_BY_ERYTHROPOIETIN
Canonical_Pathways	WP_PI3KAKT_SIGNALING_PATHWAY	330	6	6.19086e-06	7.62142e-05	PRKAA2:NRAS:PRKAA1:HRAS:KRAS:MAPK1	http://www.gsea-msigdb.org/gsea/msigdb/human/geneset/WP_PI3KAKT_SIGNALING_PATHWAY
Canonical_Pathways	KEGG_PROSTATE_CANCER	85	4	6.4013e-06	7.84922e-05	NRAS:HRAS:KRAS:MAPK1	http://www.gsea-msigdb.org/gsea/msigdb/human/geneset/KEGG_PROSTATE_CANCER
Canonical_Pathways	KEGG_ERBB_SIGNALING_PATHWAY	86	4	6.70697e-06	8.19151e-05	NRAS:HRAS:KRAS:MAPK1	http://www.gsea-msigdb.org/gsea/msigdb/human/geneset/KEGG_ERBB_SIGNALING_PATHWAY
Canonical_Pathways	REACTOME_SIGNALING_BY_ERBB2_IN_CANCER	26	3	6.79365e-06	8.20015e-05	NRAS:HRAS:KRAS	http://www.gsea-msigdb.org/gsea/msigdb/human/geneset/REACTOME_SIGNALING_BY_ERBB2_IN_CANCER
Canonical_Pathways	BIOCARTA_RACCYCD_PATHWAY	26	3	6.79365e-06	8.20015e-05	RHOA:HRAS:MAPK1	http://www.gsea-msigdb.org/gsea/msigdb/human/geneset/BIOCARTA_RACCYCD_PATHWAY
Canonical_Pathways	REACTOME_DOWNSTREAM_SIGNALING_OF_ACTIVATED_FGFR4	26	3	6.79365e-06	8.20015e-05	NRAS:HRAS:KRAS	http://www.gsea-msigdb.org/gsea/msigdb/human/geneset/REACTOME_DOWNSTREAM_SIGNALING_OF_ACTIVATED_FGFR4
Canonical_Pathways	BIOCARTA_BIOPEPTIDES_PATHWAY	27	3	7.63552e-06	9.18045e-05	CALM2:HRAS:CALM1:CALM3:MAPK1	http://www.gsea-msigdb.org/gsea/msigdb/human/geneset/BIOCARTA_BIOPEPTIDES_PATHWAY
Canonical_Pathways	WP_ERBB_SIGNALING_PATHWAY	89	4	7.68884e-06	9.20872e-05	NRAS:HRAS:KRAS:MAPK1	http://www.gsea-msigdb.org/gsea/msigdb/human/geneset/WP_ERBB_SIGNALING_PATHWAY
Canonical_Pathways	WP_TNFALPHA_SIGNALING_PATHWAY	90	4	8.03855e-06	9.5535e-05	NRAS:HRAS:KRAS:MAPK1	http://www.gsea-msigdb.org/gsea/msigdb/human/geneset/WP_TNFALPHA_SIGNALING_PATHWAY
Canonical_Pathways	REACTOME_SIGNALING_BY_TGF_BETA_RECEPTOR_COMPLEX	90	4	8.03855e-06	9.5535e-05	PPP1CB:RHOA:PPP1CC:MAPK1	http://www.gsea-msigdb.org/gsea/msigdb/human/geneset/REACTOME_SIGNALING_BY_TGF_BETA_RECEPTOR_COMPLEX
Canonical_Pathways	WP_CIRCADIAN_RHYTHM_GENES	198	5	8.3861e-06	9.92837e-05	PRKAA2:PPP1CB:PRKAA1:GNAQ:PPP1CC	http://www.gsea-msigdb.org/gsea/msigdb/human/geneset/WP_CIRCADIAN_RHYTHM_GENES
Canonical_Pathways	REACTOME_FLT3_SIGNALING_IN_DISEASE	28	3	8.54356e-06	0.000100379	NRAS:HRAS:KRAS	http://www.gsea-msigdb.org/gsea/msigdb/human/geneset/REACTOME_FLT3_SIGNALING_IN_DISEASE
Canonical_Pathways	PID_RAS_PATHWAY	28	3	8.54356e-06	0.000100379	NRAS:HRAS:KRAS	http://www.gsea-msigdb.org/gsea/msigdb/human/geneset/PID_RAS_PATHWAY
Canonical_Pathways	REACTOME_DOWNSTREAM_SIGNALING_OF_ACTIVATED_FGFR2	29	3	9.52021e-06	0.000109767	NRAS:HRAS:KRAS	http://www.gsea-msigdb.org/gsea/msigdb/human/geneset/REACTOME_DOWNSTREAM_SIGNALING_OF_ACTIVATED_FGFR2
Canonical_Pathways	REACTOME_DOWNSTREAM_SIGNAL_TRANSDUCTION	29	3	9.52021e-06	0.000109767	NRAS:HRAS:KRAS	http://www.gsea-msigdb.org/gsea/msigdb/human/geneset/REACTOME_DOWNSTREAM_SIGNAL_TRANSDUCTION
Canonical_Pathways	REACTOME_DAP12_SIGNALING	29	3	9.52021e-06	0.000109767	NRAS:HRAS:KRAS	http://www.gsea-msigdb.org/gsea/msigdb/human/geneset/REACTOME_DAP12_SIGNALING
Canonical_Pathways	WP_CANNABINOID_RECEPTOR_SIGNALING	29	3	9.52021e-06	0.000109767	PRKACB:PRKACA:MAPK1	http://www.gsea-msigdb.org/gsea/msigdb/human/geneset/WP_CANNABINOID_RECEPTOR_SIGNALING
Canonical_Pathways	REACTOME_ENERGY_DEPENDENT_REGULATION_OF_MTOR_BY_LKB1_AMPK	29	3	9.52021e-06	0.000109767	PRKAA2:PRKAA1:PRKAG1	http://www.gsea-msigdb.org/gsea/msigdb/human/geneset/REACTOME_ENERGY_DEPENDENT_REGULATION_OF_MTOR_BY_LKB1_AMPK
Canonical_Pathways	WP_GPR143_IN_MELANOCYTES_AND_RETINAL_PIGMENT_EPITHELIUM_CELLS	30	3	1.05678e-05	0.000118744	PRKACB:GNAQ:PRKACA	http://www.gsea-msigdb.org/gsea/msigdb/human/geneset/WP_GPR143_IN_MELANOCYTES_AND_RETINAL_PIGMENT_EPITHELIUM_CELLS
Canonical_Pathways	WP_PI3KAKTMTOR_SIGNALING_PATHWAY_AND_THERAPEUTIC_OPPORTUNITIES	30	3	1.05678e-05	0.000118744	NRAS:HRAS:KRAS	http://www.gsea-msigdb.org/gsea/msigdb/human/geneset/WP_PI3KAKTMTOR_SIGNALING_PATHWAY_AND_THERAPEUTIC_OPPORTUNITIES
Canonical_Pathways	WP_AUTOPHAGY	30	3	1.05678e-05	0.000118744	PRKAA2:PRKAA1:PRKAG1	http://www.gsea-msigdb.org/gsea/msigdb/human/geneset/WP_AUTOPHAGY
Canonical_Pathways	REACTOME_FCERI_MEDIATED_CA_2_MOBILIZATION	30	3	1.05678e-05	0.000118744	PPP3R1:PPP3CA:PPP3CB	http://www.gsea-msigdb.org/gsea/msigdb/human/geneset/REACTOME_FCERI_MEDIATED_CA_2_MOBILIZATION
Canonical_Pathways	WP_EXTRACELLULAR_VESICLEMEDIATED_SIGNALING_IN_RECIPIENT_CELLS	30	3	1.05678e-05	0.000118744	NRAS:HRAS:KRAS	http://www.gsea-msigdb.org/gsea/msigdb/human/geneset/WP_EXTRACELLULAR_VESICLEMEDIATED_SIGNALING_IN_RECIPIENT_CELLS
Canonical_Pathways	REACTOME_DOWNSTREAM_SIGNALING_OF_ACTIVATED_FGFR1	30	3	1.05678e-05	0.000118744	NRAS:HRAS:KRAS	http://www.gsea-msigdb.org/gsea/msigdb/human/geneset/REACTOME_DOWNSTREAM_SIGNALING_OF_ACTIVATED_FGFR1
Canonical_Pathways	WP_PROSTAGLANDIN_AND_LEUKOTRIENE_METABOLISM_IN_SENESCENCE	30	3	1.05678e-05	0.000118744	GNAI1:GNAQ:HRAS	http://www.gsea-msigdb.org/gsea/msigdb/human/geneset/WP_PROSTAGLANDIN_AND_LEUKOTRIENE_METABOLISM_IN_SENESCENCE
Canonical_Pathways	WP_SEROTONIN_HTR1_GROUP_AND_FOS_PATHWAY	31	3	1.16889e-05	0.000130392	RHOA:GNAI1:MAPK1	http://www.gsea-msigdb.org/gsea/msigdb/human/geneset/WP_SEROTONIN_HTR1_GROUP_AND_FOS_PATHWAY
Canonical_Pathways	PID_AR_NONGENOMIC_PATHWAY	31	3	1.16889e-05	0.000130392	GNAI1:HRAS:MAPK1	http://www.gsea-msigdb.org/gsea/msigdb/human/geneset/PID_AR_NONGENOMIC_PATHWAY
Canonical_Pathways	REACTOME_DEVELOPMENTAL_BIOLOGY	1079	9	1.23196e-05	0.000136934	PRKACB:NRAS:RHOA:PPP3CB:HRAS:KRAS:PRKACA:MYL9:MAPK1	http://www.gsea-msigdb.org/gsea/msigdb/human/geneset/REACTOME_DEVELOPMENTAL_BIOLOGY
Canonical_Pathways	REACTOME_G_ALPHA_Q_SIGNALLING_EVENTS	216	5	1.27842e-05	0.000141589	NRAS:GNAQ:HRAS:KRAS:MAPK1	http://www.gsea-msigdb.org/gsea/msigdb/human/geneset/REACTOME_G_ALPHA_Q_SIGNALLING_EVENTS
Canonical_Pathways	PID_IL12_STAT4_PATHWAY	32	3	1.28857e-05	0.000141697	PPP3R1:PPP3CA:PPP3CB	http://www.gsea-msigdb.org/gsea/msigdb/human/geneset/PID_IL12_STAT4_PATHWAY
Canonical_Pathways	WP_CAMKK2_PATHWAY	32	3	1.28857e-05	0.000141697	CAMK1:CAMK4:MAPK1	http://www.gsea-msigdb.org/gsea/msigdb/human/geneset/WP_CAMKK2_PATHWAY
Canonical_Pathways	PID_ERBB1_DOWNSTREAM_PATHWAY	102	4	1.32122e-05	0.000144772	NRAS:HRAS:KRAS:MAPK1	http://www.gsea-msigdb.org/gsea/msigdb/human/geneset/PID_ERBB1_DOWNSTREAM_PATHWAY
Canonical_Pathways	WP_ALPHA_6_BETA_4_SIGNALING_PATHWAY	33	3	1.41606e-05	0.000154072	RHOA:HRAS:MAPK1	http://www.gsea-msigdb.org/gsea/msigdb/human/geneset/WP_ALPHA_6_BETA_4_SIGNALING_PATHWAY
Canonical_Pathways	BIOCARTA_INTEGRIN_PATHWAY	33	3	1.41606e-05	0.000154072	RHOA:HRAS:MAPK1	http://www.gsea-msigdb.org/gsea/msigdb/human/geneset/BIOCARTA_INTEGRIN_PATHWAY
Canonical_Pathways	KEGG_PRION_DISEASES	34	3	1.55161e-05	0.000168227	PRKACB:PRKACA:MAPK1	http://www.gsea-msigdb.org/gsea/msigdb/human/geneset/KEGG_PRION_DISEASES
Canonical_Pathways	WP_TARGET_OF_RAPAMYCIN_SIGNALING	35	3	1.69544e-05	0.000183179	PRKAA2:PRKAA1:PRKAG1	http://www.gsea-msigdb.org/gsea/msigdb/human/geneset/WP_TARGET_OF_RAPAMYCIN_SIGNALING
Canonical_Pathways	WP_AMYOTROPHIC_LATERAL_SCLEROSIS_ALS	36	3	1.8478e-05	0.000198944	PPP3CA:PPP3CC:PPP3CB	http://www.gsea-msigdb.org/gsea/msigdb/human/geneset/WP_AMYOTROPHIC_LATERAL_SCLEROSIS_ALS
Canonical_Pathways	REACTOME_PKA_MEDIATED_PHOSPHORYLATION_OF_KEY_METABOLIC_FACTORS	5	2	1.99584e-05	0.000213396	PRKACB:PRKACA	http://www.gsea-msigdb.org/gsea/msigdb/human/geneset/REACTOME_PKA_MEDIATED_PHOSPHORYLATION_OF_KEY_METABOLIC_FACTORS
Canonical_Pathways	BIOCARTA_MITR_PATHWAY	5	2	1.99584e-05	0.000213396	CAMK1G:CAMK1	http://www.gsea-msigdb.org/gsea/msigdb/human/geneset/BIOCARTA_MITR_PATHWAY
Canonical_Pathways	REACTOME_FLT3_SIGNALING	38	3	2.179e-05	0.000230586	NRAS:HRAS:KRAS	http://www.gsea-msigdb.org/gsea/msigdb/human/geneset/REACTOME_FLT3_SIGNALING
Canonical_Pathways	REACTOME_SIGNALING_BY_FGFR1_IN_DISEASE	38	3	2.179e-05	0.000230586	NRAS:HRAS:KRAS	http://www.gsea-msigdb.org/gsea/msigdb/human/geneset/REACTOME_SIGNALING_BY_FGFR1_IN_DISEASE
Canonical_Pathways	REACTOME_DAP12_INTERACTIONS	38	3	2.179e-05	0.000230586	NRAS:HRAS:KRAS	http://www.gsea-msigdb.org/gsea/msigdb/human/geneset/REACTOME_DAP12_INTERACTIONS
Canonical_Pathways	WP_VEGFAVEGFR2_SIGNALING	413	6	2.21502e-05	0.000233598	PRKAA2:RHOA:PPP3CA:PRKAA1:HRAS:MAPK1	http://www.gsea-msigdb.org/gsea/msigdb/human/geneset/WP_VEGFAVEGFR2_SIGNALING
Canonical_Pathways	REACTOME_SIGNALING_BY_TGFB_FAMILY_MEMBERS	118	4	2.3486e-05	0.00024619	PPP1CB:RHOA:PPP1CC:MAPK1	http://www.gsea-msigdb.org/gsea/msigdb/human/geneset/REACTOME_SIGNALING_BY_TGFB_FAMILY_MEMBERS
Canonical_Pathways	REACTOME_MTOR_SIGNALLING	39	3	2.35832e-05	0.00024619	PRKAA2:PRKAA1:PRKAG1	http://www.gsea-msigdb.org/gsea/msigdb/human/geneset/REACTOME_MTOR_SIGNALLING
Canonical_Pathways	WP_PDGF_PATHWAY	39	3	2.35832e-05	0.00024619	RHOA:HRAS:MAPK1	http://www.gsea-msigdb.org/gsea/msigdb/human/geneset/WP_PDGF_PATHWAY
Canonical_Pathways	REACTOME_DISEASES_OF_SIGNAL_TRANSDUCTION_BY_GROWTH_FACTOR_RECEPTORS_AND_SECOND_MESSENGERS	422	6	2.50088e-05	0.000260193	NRAS:PPP1CB:HRAS:KRAS:PPP1CC:MAPK1	http://www.gsea-msigdb.org/gsea/msigdb/human/geneset/REACTOME_DISEASES_OF_SIGNAL_TRANSDUCTION_BY_GROWTH_FACTOR_RECEPTORS_AND_SECOND_MESSENGERS
Canonical_Pathways	REACTOME_DAG_AND_IP3_SIGNALING	40	3	2.54709e-05	0.000263227	PRKACB:CAMK4:PRKACA	http://www.gsea-msigdb.org/gsea/msigdb/human/geneset/REACTOME_DAG_AND_IP3_SIGNALING
Canonical_Pathways	PID_ERBB1_INTERNALIZATION_PATHWAY	40	3	2.54709e-05	0.000263227	NRAS:HRAS:KRAS	http://www.gsea-msigdb.org/gsea/msigdb/human/geneset/PID_ERBB1_INTERNALIZATION_PATHWAY
Canonical_Pathways	REACTOME_SIGNALING_BY_FGFR2_IN_DISEASE	42	3	2.95389e-05	0.00030324	NRAS:HRAS:KRAS	http://www.gsea-msigdb.org/gsea/msigdb/human/geneset/REACTOME_SIGNALING_BY_FGFR2_IN_DISEASE
Canonical_Pathways	PID_THROMBIN_PAR1_PATHWAY	42	3	2.95389e-05	0.00030324	RHOA:GNAI1:GNAQ	http://www.gsea-msigdb.org/gsea/msigdb/human/geneset/PID_THROMBIN_PAR1_PATHWAY
Canonical_Pathways	BIOCARTA_SAM68_PATHWAY	6	2	2.99109e-05	0.000306042	HRAS:MAPK1	http://www.gsea-msigdb.org/gsea/msigdb/human/geneset/BIOCARTA_SAM68_PATHWAY
Canonical_Pathways	REACTOME_SIGNALING_BY_NUCLEAR_RECEPTORS	258	5	3.00526e-05	0.000306477	NRAS:GNAI1:HRAS:KRAS:MAPK1	http://www.gsea-msigdb.org/gsea/msigdb/human/geneset/REACTOME_SIGNALING_BY_NUCLEAR_RECEPTORS
Canonical_Pathways	REACTOME_ADORA2B_MEDIATED_ANTI_INFLAMMATORY_CYTOKINES_PRODUCTION	43	3	3.17238e-05	0.000321399	PRKACB:GNAI1:PRKACA	http://www.gsea-msigdb.org/gsea/msigdb/human/geneset/REACTOME_ADORA2B_MEDIATED_ANTI_INFLAMMATORY_CYTOKINES_PRODUCTION
Canonical_Pathways	REACTOME_SIGNALING_BY_SCF_KIT	43	3	3.17238e-05	0.000321399	NRAS:HRAS:KRAS	http://www.gsea-msigdb.org/gsea/msigdb/human/geneset/REACTOME_SIGNALING_BY_SCF_KIT
Canonical_Pathways	REACTOME_GPER1_SIGNALING	45	3	3.64068e-05	0.000367638	PRKACB:GNAI1:PRKACA	http://www.gsea-msigdb.org/gsea/msigdb/human/geneset/REACTOME_GPER1_SIGNALING
Canonical_Pathways	WP_MICROTUBULE_CYTOSKELETON_REGULATION	46	3	3.89094e-05	0.000390358	CAMK4:GNAQ:PRKACA	http://www.gsea-msigdb.org/gsea/msigdb/human/geneset/WP_MICROTUBULE_CYTOSKELETON_REGULATION
Canonical_Pathways	REACTOME_IRS_MEDIATED_SIGNALLING	46	3	3.89094e-05	0.000390358	NRAS:HRAS:KRAS	http://www.gsea-msigdb.org/gsea/msigdb/human/geneset/REACTOME_IRS_MEDIATED_SIGNALLING
Canonical_Pathways	REACTOME_RHO_GTPASE_EFFECTORS	282	5	4.59433e-05	0.000459433	PPP1CB:RHOA:PPP1CC:MYL9:MAPK1	http://www.gsea-msigdb.org/gsea/msigdb/human/geneset/REACTOME_RHO_GTPASE_EFFECTORS
Canonical_Pathways	WP_IL3_SIGNALING_PATHWAY	49	3	4.70886e-05	0.000467857	HRAS:PRKACA:MAPK1	http://www.gsea-msigdb.org/gsea/msigdb/human/geneset/WP_IL3_SIGNALING_PATHWAY
Canonical_Pathways	REACTOME_SIGNALING_BY_EGFR	49	3	4.70886e-05	0.000467857	NRAS:HRAS:KRAS	http://www.gsea-msigdb.org/gsea/msigdb/human/geneset/REACTOME_SIGNALING_BY_EGFR
Canonical_Pathways	PID_CD8_TCR_PATHWAY	50	3	5.00461e-05	0.000495649	NRAS:HRAS:KRAS	http://www.gsea-msigdb.org/gsea/msigdb/human/geneset/PID_CD8_TCR_PATHWAY
Canonical_Pathways	KEGG_MTOR_SIGNALING_PATHWAY	51	3	5.31229e-05	0.000524441	PRKAA2:PRKAA1:MAPK1	http://www.gsea-msigdb.org/gsea/msigdb/human/geneset/KEGG_MTOR_SIGNALING_PATHWAY
Canonical_Pathways	WP_REGULATION_OF_ACTIN_CYTOSKELETON	146	4	5.40812e-05	0.0005322	NRAS:RHOA:KRAS:MAPK1	http://www.gsea-msigdb.org/gsea/msigdb/human/geneset/WP_REGULATION_OF_ACTIN_CYTOSKELETON
Canonical_Pathways	REACTOME_SIGNALING_BY_MRAS_COMPLEX_MUTANTS	8	2	5.57344e-05	0.000543278	PPP1CB:PPP1CC	http://www.gsea-msigdb.org/gsea/msigdb/human/geneset/REACTOME_SIGNALING_BY_MRAS_COMPLEX_MUTANTS
Canonical_Pathways	REACTOME_LIPOPHAGY	8	2	5.57344e-05	0.000543278	PRKAA2:PRKAG1	http://www.gsea-msigdb.org/gsea/msigdb/human/geneset/REACTOME_LIPOPHAGY
Canonical_Pathways	REACTOME_HDL_ASSEMBLY	8	2	5.57344e-05	0.000543278	PRKACB:PRKACA	http://www.gsea-msigdb.org/gsea/msigdb/human/geneset/REACTOME_HDL_ASSEMBLY
Canonical_Pathways	REACTOME_SIGNALING_BY_WNT	294	5	5.60041e-05	0.000544191	PPP3R1:RHOA:PPP3CA:PPP3CB:KRAS	http://www.gsea-msigdb.org/gsea/msigdb/human/geneset/REACTOME_SIGNALING_BY_WNT
Canonical_Pathways	REACTOME_SIGNALING_BY_TYPE_1_INSULIN_LIKE_GROWTH_FACTOR_1_RECEPTOR_IGF1R	52	3	5.63212e-05	0.000545557	NRAS:HRAS:KRAS	http://www.gsea-msigdb.org/gsea/msigdb/human/geneset/REACTOME_SIGNALING_BY_TYPE_1_INSULIN_LIKE_GROWTH_FACTOR_1_RECEPTOR_IGF1R
Canonical_Pathways	WP_HEPATITIS_B_INFECTION	148	4	5.7026e-05	0.000550657	NRAS:HRAS:KRAS:MAPK1	http://www.gsea-msigdb.org/gsea/msigdb/human/geneset/WP_HEPATITIS_B_INFECTION
Canonical_Pathways	REACTOME_INTRINSIC_PATHWAY_FOR_APOPTOSIS	54	3	6.3091e-05	0.000607107	PPP3R1:PPP3CC:MAPK1	http://www.gsea-msigdb.org/gsea/msigdb/human/geneset/REACTOME_INTRINSIC_PATHWAY_FOR_APOPTOSIS
Canonical_Pathways	WP_BREAST_CANCER_PATHWAY	152	4	6.32648e-05	0.000607107	NRAS:HRAS:KRAS:MAPK1	http://www.gsea-msigdb.org/gsea/msigdb/human/geneset/WP_BREAST_CANCER_PATHWAY
Canonical_Pathways	WP_MYOMETRIAL_RELAXATION_AND_CONTRACTION_PATHWAYS	153	4	6.48994e-05	0.000620864	PRKACB:CALM2:GNAQ:CALM1:PRKACA:CALM3	http://www.gsea-msigdb.org/gsea/msigdb/human/geneset/WP_MYOMETRIAL_RELAXATION_AND_CONTRACTION_PATHWAYS
Canonical_Pathways	WP_INSULIN_SIGNALING	154	4	6.65645e-05	0.000633847	PRKAA2:PRKAA1:HRAS:MAPK1	http://www.gsea-msigdb.org/gsea/msigdb/human/geneset/WP_INSULIN_SIGNALING
Canonical_Pathways	PID_TXA2PATHWAY	55	3	6.66668e-05	0.000633847	RHOA:GNAQ:PRKACA	http://www.gsea-msigdb.org/gsea/msigdb/human/geneset/PID_TXA2PATHWAY
Canonical_Pathways	REACTOME_SIGNALING_BY_ERBB4	56	3	7.03727e-05	0.00066703	NRAS:HRAS:KRAS	http://www.gsea-msigdb.org/gsea/msigdb/human/geneset/REACTOME_SIGNALING_BY_ERBB4
Canonical_Pathways	WP_LEPTIN_AND_ADIPONECTIN	9	2	7.15947e-05	0.000676538	PRKAA1:PRKAG1	http://www.gsea-msigdb.org/gsea/msigdb/human/geneset/WP_LEPTIN_AND_ADIPONECTIN
Canonical_Pathways	REACTOME_LEISHMANIA_INFECTION	159	4	7.53621e-05	0.000709966	PRKACB:GNAI1:PRKACA:MAPK1	http://www.gsea-msigdb.org/gsea/msigdb/human/geneset/REACTOME_LEISHMANIA_INFECTION
Canonical_Pathways	REACTOME_SIGNALING_BY_PDGF	58	3	7.81838e-05	0.00073431	NRAS:HRAS:KRAS	http://www.gsea-msigdb.org/gsea/msigdb/human/geneset/REACTOME_SIGNALING_BY_PDGF
Canonical_Pathways	KEGG_PATHWAYS_IN_CANCER	320	5	8.36237e-05	0.000783022	NRAS:RHOA:HRAS:KRAS:MAPK1	http://www.gsea-msigdb.org/gsea/msigdb/human/geneset/KEGG_PATHWAYS_IN_CANCER
Canonical_Pathways	PID_IL12_2PATHWAY	60	3	8.65412e-05	0.000807892	PPP3R1:PPP3CA:PPP3CB	http://www.gsea-msigdb.org/gsea/msigdb/human/geneset/PID_IL12_2PATHWAY
Canonical_Pathways	REACTOME_ACTIVATION_OF_PPARGC1A_PGC_1ALPHA_BY_PHOSPHORYLATION	10	2	8.94138e-05	0.000829696	PRKAA2:PRKAG1	http://www.gsea-msigdb.org/gsea/msigdb/human/geneset/REACTOME_ACTIVATION_OF_PPARGC1A_PGC_1ALPHA_BY_PHOSPHORYLATION
Canonical_Pathways	BIOCARTA_AKAP95_PATHWAY	10	2	8.94138e-05	0.000829696	PRKACB:PRKAG1	http://www.gsea-msigdb.org/gsea/msigdb/human/geneset/BIOCARTA_AKAP95_PATHWAY
Canonical_Pathways	PID_TCR_PATHWAY	61	3	9.09301e-05	0.000838728	NRAS:HRAS:KRAS	http://www.gsea-msigdb.org/gsea/msigdb/human/geneset/PID_TCR_PATHWAY
Canonical_Pathways	REACTOME_RHO_GTPASES_ACTIVATE_PKNS	61	3	9.09301e-05	0.000838728	PPP1CB:RHOA:MYL9	http://www.gsea-msigdb.org/gsea/msigdb/human/geneset/REACTOME_RHO_GTPASES_ACTIVATE_PKNS
Canonical_Pathways	REACTOME_SIGNALING_BY_FGFR_IN_DISEASE	62	3	9.54619e-05	0.000875303	NRAS:HRAS:KRAS	http://www.gsea-msigdb.org/gsea/msigdb/human/geneset/REACTOME_SIGNALING_BY_FGFR_IN_DISEASE
Canonical_Pathways	KEGG_COLORECTAL_CANCER	62	3	9.54619e-05	0.000875303	RHOA:KRAS:MAPK1	http://www.gsea-msigdb.org/gsea/msigdb/human/geneset/KEGG_COLORECTAL_CANCER
Canonical_Pathways	REACTOME_CREB1_PHOSPHORYLATION_THROUGH_THE_ACTIVATION_OF_ADENYLATE_CYCLASE	11	2	0.000109186	0.000996194	PRKACB:PRKACA	http://www.gsea-msigdb.org/gsea/msigdb/human/geneset/REACTOME_CREB1_PHOSPHORYLATION_THROUGH_THE_ACTIVATION_OF_ADENYLATE_CYCLASE
Canonical_Pathways	REACTOME_REGULATION_OF_RAS_BY_GAPS	65	3	0.000109936	0.000996194	NRAS:HRAS:KRAS	http://www.gsea-msigdb.org/gsea/msigdb/human/geneset/REACTOME_REGULATION_OF_RAS_BY_GAPS
Canonical_Pathways	WP_PHYSICOCHEMICAL_FEATURES_AND_TOXICITYASSOCIATED_PATHWAYS	65	3	0.000109936	0.000996194	CAMK1:RHOA:MAPK1	http://www.gsea-msigdb.org/gsea/msigdb/human/geneset/WP_PHYSICOCHEMICAL_FEATURES_AND_TOXICITYASSOCIATED_PATHWAYS
Canonical_Pathways	WP_ONCOSTATIN_M_SIGNALING_PATHWAY	65	3	0.000109936	0.000996194	HRAS:KRAS:MAPK1	http://www.gsea-msigdb.org/gsea/msigdb/human/geneset/WP_ONCOSTATIN_M_SIGNALING_PATHWAY
Canonical_Pathways	KEGG_ADIPOCYTOKINE_SIGNALING_PATHWAY	66	3	0.00011506	0.00103958	PRKAA2:PRKAA1:PRKAG1	http://www.gsea-msigdb.org/gsea/msigdb/human/geneset/KEGG_ADIPOCYTOKINE_SIGNALING_PATHWAY
Canonical_Pathways	REACTOME_LOSS_OF_FUNCTION_OF_MECP2_IN_RETT_SYNDROME	12	2	0.000130907	0.00117588	CAMK4:PRKACA	http://www.gsea-msigdb.org/gsea/msigdb/human/geneset/REACTOME_LOSS_OF_FUNCTION_OF_MECP2_IN_RETT_SYNDROME
Canonical_Pathways	REACTOME_REGULATION_OF_GLYCOLYSIS_BY_FRUCTOSE_2_6_BISPHOSPHATE_METABOLISM	12	2	0.000130907	0.00117588	PRKACB:PRKACA	http://www.gsea-msigdb.org/gsea/msigdb/human/geneset/REACTOME_REGULATION_OF_GLYCOLYSIS_BY_FRUCTOSE_2_6_BISPHOSPHATE_METABOLISM
Canonical_Pathways	REACTOME_SIGNALING_BY_ROBO_RECEPTORS	188	4	0.000144003	0.00128977	PRKACB:RHOA:PPP3CB:PRKACA	http://www.gsea-msigdb.org/gsea/msigdb/human/geneset/REACTOME_SIGNALING_BY_ROBO_RECEPTORS
Canonical_Pathways	WP_CHROMOSOMAL_AND_MICROSATELLITE_INSTABILITY_IN_COLORECTAL_CANCER	72	3	0.000149099	0.00133155	RHOA:KRAS:MAPK1	http://www.gsea-msigdb.org/gsea/msigdb/human/geneset/WP_CHROMOSOMAL_AND_MICROSATELLITE_INSTABILITY_IN_COLORECTAL_CANCER
Canonical_Pathways	WP_DOPAMINE_METABOLISM	13	2	0.000154571	0.00136855	PRKACB:PRKACA	http://www.gsea-msigdb.org/gsea/msigdb/human/geneset/WP_DOPAMINE_METABOLISM
Canonical_Pathways	BIOCARTA_CDK5_PATHWAY	13	2	0.000154571	0.00136855	HRAS:MAPK1	http://www.gsea-msigdb.org/gsea/msigdb/human/geneset/BIOCARTA_CDK5_PATHWAY
Canonical_Pathways	WP_CELLTYPE_DEPENDENT_SELECTIVITY_OF_CCK2R_SIGNALING	13	2	0.000154571	0.00136855	GNAI1:GNAQ	http://www.gsea-msigdb.org/gsea/msigdb/human/geneset/WP_CELLTYPE_DEPENDENT_SELECTIVITY_OF_CCK2R_SIGNALING
Canonical_Pathways	REACTOME_ANTI_INFLAMMATORY_RESPONSE_FAVOURING_LEISHMANIA_PARASITE_INFECTION	74	3	0.000161748	0.00142801	PRKACB:GNAI1:PRKACA	http://www.gsea-msigdb.org/gsea/msigdb/human/geneset/REACTOME_ANTI_INFLAMMATORY_RESPONSE_FAVOURING_LEISHMANIA_PARASITE_INFECTION
Canonical_Pathways	PID_MET_PATHWAY	76	3	0.000175076	0.00154126	RHOA:HRAS:MAPK1	http://www.gsea-msigdb.org/gsea/msigdb/human/geneset/PID_MET_PATHWAY
Canonical_Pathways	BIOCARTA_ERK5_PATHWAY	14	2	0.000180172	0.00157715	HRAS:MAPK1	http://www.gsea-msigdb.org/gsea/msigdb/human/geneset/BIOCARTA_ERK5_PATHWAY
Canonical_Pathways	PID_ARF6_DOWNSTREAM_PATHWAY	14	2	0.000180172	0.00157715	RHOA:MAPK1	http://www.gsea-msigdb.org/gsea/msigdb/human/geneset/PID_ARF6_DOWNSTREAM_PATHWAY
Canonical_Pathways	REACTOME_SIGNALING_BY_MET	78	3	0.000189097	0.00165059	NRAS:HRAS:KRAS	http://www.gsea-msigdb.org/gsea/msigdb/human/geneset/REACTOME_SIGNALING_BY_MET
Canonical_Pathways	REACTOME_ACTIVATION_OF_BAD_AND_TRANSLOCATION_TO_MITOCHONDRIA	15	2	0.000207706	0.00179277	PPP3R1:PPP3CC	http://www.gsea-msigdb.org/gsea/msigdb/human/geneset/REACTOME_ACTIVATION_OF_BAD_AND_TRANSLOCATION_TO_MITOCHONDRIA
Canonical_Pathways	PID_THROMBIN_PAR4_PATHWAY	15	2	0.000207706	0.00179277	RHOA:GNAQ	http://www.gsea-msigdb.org/gsea/msigdb/human/geneset/PID_THROMBIN_PAR4_PATHWAY
Canonical_Pathways	WP_ERK_PATHWAY_IN_HUNTINGTONS_DISEASE	15	2	0.000207706	0.00179277	HRAS:MAPK1	http://www.gsea-msigdb.org/gsea/msigdb/human/geneset/WP_ERK_PATHWAY_IN_HUNTINGTONS_DISEASE
Canonical_Pathways	BIOCARTA_CCR5_PATHWAY	15	2	0.000207706	0.00179277	CALM2:GNAQ:CALM1:CALM3	http://www.gsea-msigdb.org/gsea/msigdb/human/geneset/BIOCARTA_CCR5_PATHWAY
Canonical_Pathways	PID_REG_GR_PATHWAY	81	3	0.000211464	0.00181507	PRKACB:PRKACA:MAPK1	http://www.gsea-msigdb.org/gsea/msigdb/human/geneset/PID_REG_GR_PATHWAY
Canonical_Pathways	KEGG_HYPERTROPHIC_CARDIOMYOPATHY_HCM	81	3	0.000211464	0.00181507	PRKAA2:PRKAA1:PRKAG1	http://www.gsea-msigdb.org/gsea/msigdb/human/geneset/KEGG_HYPERTROPHIC_CARDIOMYOPATHY_HCM
Canonical_Pathways	REACTOME_TP53_REGULATES_METABOLIC_GENES	84	3	0.00023548	0.00200232	PRKAA2:PRKAA1:PRKAG1	http://www.gsea-msigdb.org/gsea/msigdb/human/geneset/REACTOME_TP53_REGULATES_METABOLIC_GENES
Canonical_Pathways	BIOCARTA_SPPA_PATHWAY	16	2	0.000237168	0.00200232	HRAS:MAPK1	http://www.gsea-msigdb.org/gsea/msigdb/human/geneset/BIOCARTA_SPPA_PATHWAY
Canonical_Pathways	BIOCARTA_CK1_PATHWAY	16	2	0.000237168	0.00200232	PRKACB:PPP3CA	http://www.gsea-msigdb.org/gsea/msigdb/human/geneset/BIOCARTA_CK1_PATHWAY
Canonical_Pathways	REACTOME_RAP1_SIGNALLING	16	2	0.000237168	0.00200232	PRKACB:PRKACA	http://www.gsea-msigdb.org/gsea/msigdb/human/geneset/REACTOME_RAP1_SIGNALLING
Canonical_Pathways	WP_MAP3K1_ROLE_IN_PROMOTING_AND_BLOCKING_GONADAL_DETERMINATION	16	2	0.000237168	0.00200232	RHOA:MAPK1	http://www.gsea-msigdb.org/gsea/msigdb/human/geneset/WP_MAP3K1_ROLE_IN_PROMOTING_AND_BLOCKING_GONADAL_DETERMINATION
Canonical_Pathways	BIOCARTA_CDMAC_PATHWAY	16	2	0.000237168	0.00200232	HRAS:MAPK1	http://www.gsea-msigdb.org/gsea/msigdb/human/geneset/BIOCARTA_CDMAC_PATHWAY
Canonical_Pathways	WP_TCELL_ACTIVATION_SARSCOV2	86	3	0.000252433	0.00212539	PPP3CC:HRAS:MAPK1	http://www.gsea-msigdb.org/gsea/msigdb/human/geneset/WP_TCELL_ACTIVATION_SARSCOV2
Canonical_Pathways	REACTOME_PKA_ACTIVATION_IN_GLUCAGON_SIGNALLING	17	2	0.000268551	0.0022307	PRKACB:PRKACA	http://www.gsea-msigdb.org/gsea/msigdb/human/geneset/REACTOME_PKA_ACTIVATION_IN_GLUCAGON_SIGNALLING
Canonical_Pathways	BIOCARTA_BARRESTIN_SRC_PATHWAY	17	2	0.000268551	0.0022307	HRAS:MAPK1	http://www.gsea-msigdb.org/gsea/msigdb/human/geneset/BIOCARTA_BARRESTIN_SRC_PATHWAY
Canonical_Pathways	BIOCARTA_SPRY_PATHWAY	17	2	0.000268551	0.0022307	HRAS:MAPK1	http://www.gsea-msigdb.org/gsea/msigdb/human/geneset/BIOCARTA_SPRY_PATHWAY
Canonical_Pathways	SA_TRKA_RECEPTOR	17	2	0.000268551	0.0022307	RHOA:HRAS	http://www.gsea-msigdb.org/gsea/msigdb/human/geneset/SA_TRKA_RECEPTOR
Canonical_Pathways	WP_4HYDROXYTAMOXIFEN_DEXAMETHASONE_AND_RETINOIC_ACIDS_REGULATION_OF_P27_EXPRESSION	17	2	0.000268551	0.0022307	PRKAA1:MAPK1	http://www.gsea-msigdb.org/gsea/msigdb/human/geneset/WP_4HYDROXYTAMOXIFEN_DEXAMETHASONE_AND_RETINOIC_ACIDS_REGULATION_OF_P27_EXPRESSION
Canonical_Pathways	WP_PANCREATIC_ADENOCARCINOMA_PATHWAY	88	3	0.000270157	0.00223803	RHOA:KRAS:MAPK1	http://www.gsea-msigdb.org/gsea/msigdb/human/geneset/WP_PANCREATIC_ADENOCARCINOMA_PATHWAY
Canonical_Pathways	REACTOME_MITOCHONDRIAL_BIOGENESIS	89	3	0.000279313	0.00230769	PRKAA2:CAMK4:PRKAG1	http://www.gsea-msigdb.org/gsea/msigdb/human/geneset/REACTOME_MITOCHONDRIAL_BIOGENESIS
Canonical_Pathways	WP_P53_TRANSCRIPTIONAL_GENE_NETWORK	90	3	0.000288667	0.00237862	PRKAA2:PRKAA1:PRKAG1	http://www.gsea-msigdb.org/gsea/msigdb/human/geneset/WP_P53_TRANSCRIPTIONAL_GENE_NETWORK
Canonical_Pathways	REACTOME_EPH_EPHRIN_SIGNALING	91	3	0.000298222	0.00244431	RHOA:HRAS:MYL9	http://www.gsea-msigdb.org/gsea/msigdb/human/geneset/REACTOME_EPH_EPHRIN_SIGNALING
Canonical_Pathways	REACTOME_REGULATION_OF_TP53_ACTIVITY_THROUGH_PHOSPHORYLATION	91	3	0.000298222	0.00244431	PRKAA2:PRKAA1:PRKAG1	http://www.gsea-msigdb.org/gsea/msigdb/human/geneset/REACTOME_REGULATION_OF_TP53_ACTIVITY_THROUGH_PHOSPHORYLATION
Canonical_Pathways	BIOCARTA_CARDIACEGF_PATHWAY	18	2	0.000301851	0.002461	RHOA:HRAS	http://www.gsea-msigdb.org/gsea/msigdb/human/geneset/BIOCARTA_CARDIACEGF_PATHWAY
Canonical_Pathways	BIOCARTA_PAR1_PATHWAY	18	2	0.000301851	0.002461	RHOA:GNAQ	http://www.gsea-msigdb.org/gsea/msigdb/human/geneset/BIOCARTA_PAR1_PATHWAY
Canonical_Pathways	WP_THYROID_HORMONES_PRODUCTION_AND_PERIPHERAL_DOWNSTREAM_SIGNALING_EFFECTS	92	3	0.000307979	0.00250435	HRAS:PRKACA:MAPK1	http://www.gsea-msigdb.org/gsea/msigdb/human/geneset/WP_THYROID_HORMONES_PRODUCTION_AND_PERIPHERAL_DOWNSTREAM_SIGNALING_EFFECTS
Canonical_Pathways	WP_MALIGNANT_PLEURAL_MESOTHELIOMA	428	5	0.000324363	0.00263066	PRKAA2:PRKAA1:HRAS:PRKAG1:MAPK1	http://www.gsea-msigdb.org/gsea/msigdb/human/geneset/WP_MALIGNANT_PLEURAL_MESOTHELIOMA
Canonical_Pathways	REACTOME_CLEC7A_DECTIN_1_SIGNALING	94	3	0.000328106	0.00265405	PPP3R1:PPP3CA:PPP3CB	http://www.gsea-msigdb.org/gsea/msigdb/human/geneset/REACTOME_CLEC7A_DECTIN_1_SIGNALING
Canonical_Pathways	WP_MITOCHONDRIAL_GENE_EXPRESSION	19	2	0.000337063	0.00269128	PPP3CA:CAMK4	http://www.gsea-msigdb.org/gsea/msigdb/human/geneset/WP_MITOCHONDRIAL_GENE_EXPRESSION
Canonical_Pathways	BIOCARTA_MCALPAIN_PATHWAY	19	2	0.000337063	0.00269128	PRKACB:HRAS	http://www.gsea-msigdb.org/gsea/msigdb/human/geneset/BIOCARTA_MCALPAIN_PATHWAY
Canonical_Pathways	REACTOME_PLASMA_LIPOPROTEIN_ASSEMBLY	19	2	0.000337063	0.00269128	PRKACB:PRKACA	http://www.gsea-msigdb.org/gsea/msigdb/human/geneset/REACTOME_PLASMA_LIPOPROTEIN_ASSEMBLY
Canonical_Pathways	REACTOME_PKA_MEDIATED_PHOSPHORYLATION_OF_CREB	19	2	0.000337063	0.00269128	PRKACB:PRKACA	http://www.gsea-msigdb.org/gsea/msigdb/human/geneset/REACTOME_PKA_MEDIATED_PHOSPHORYLATION_OF_CREB
Canonical_Pathways	REACTOME_NEGATIVE_REGULATION_OF_NMDA_RECEPTOR_MEDIATED_NEURONAL_TRANSMISSION	19	2	0.000337063	0.00269128	CAMK1:CAMK4	http://www.gsea-msigdb.org/gsea/msigdb/human/geneset/REACTOME_NEGATIVE_REGULATION_OF_NMDA_RECEPTOR_MEDIATED_NEURONAL_TRANSMISSION
Canonical_Pathways	REACTOME_RNA_POLYMERASE_II_TRANSCRIPTION	1299	8	0.000353378	0.00281428	PRKAA2:PRKAA1:CAMK4:KRAS:PRKAG1:PRKACA:MYL9:MAPK1	http://www.gsea-msigdb.org/gsea/msigdb/human/geneset/REACTOME_RNA_POLYMERASE_II_TRANSCRIPTION
Canonical_Pathways	WP_HEREDITARY_LEIOMYOMATOSIS_AND_RENAL_CELL_CARCINOMA_PATHWAY	20	2	0.000374182	0.00294954	PRKAA1:PRKAG1	http://www.gsea-msigdb.org/gsea/msigdb/human/geneset/WP_HEREDITARY_LEIOMYOMATOSIS_AND_RENAL_CELL_CARCINOMA_PATHWAY
Canonical_Pathways	REACTOME_SEMA4D_INDUCED_CELL_MIGRATION_AND_GROWTH_CONE_COLLAPSE	20	2	0.000374182	0.00294954	RHOA:MYL9	http://www.gsea-msigdb.org/gsea/msigdb/human/geneset/REACTOME_SEMA4D_INDUCED_CELL_MIGRATION_AND_GROWTH_CONE_COLLAPSE
Canonical_Pathways	REACTOME_RHO_GTPASES_ACTIVATE_PAKS	20	2	0.000374182	0.00294954	PPP1CB:MYL9	http://www.gsea-msigdb.org/gsea/msigdb/human/geneset/REACTOME_RHO_GTPASES_ACTIVATE_PAKS
Canonical_Pathways	BIOCARTA_STATHMIN_PATHWAY	20	2	0.000374182	0.00294954	PRKACB:CAMK4	http://www.gsea-msigdb.org/gsea/msigdb/human/geneset/BIOCARTA_STATHMIN_PATHWAY
Canonical_Pathways	WP_VITAMIN_D_IN_INFLAMMATORY_DISEASES	21	2	0.000413202	0.00323239	PPP3R1:PPP3CA	http://www.gsea-msigdb.org/gsea/msigdb/human/geneset/WP_VITAMIN_D_IN_INFLAMMATORY_DISEASES
Canonical_Pathways	WP_NICOTINE_EFFECT_ON_DOPAMINERGIC_NEURONS	21	2	0.000413202	0.00323239	GNAI1:PRKACA	http://www.gsea-msigdb.org/gsea/msigdb/human/geneset/WP_NICOTINE_EFFECT_ON_DOPAMINERGIC_NEURONS
Canonical_Pathways	PID_S1P_META_PATHWAY	21	2	0.000413202	0.00323239	GNAI1:GNAQ	http://www.gsea-msigdb.org/gsea/msigdb/human/geneset/PID_S1P_META_PATHWAY
Canonical_Pathways	PID_PRL_SIGNALING_EVENTS_PATHWAY	22	2	0.000454118	0.00352569	RHOA:MAPK1	http://www.gsea-msigdb.org/gsea/msigdb/human/geneset/PID_PRL_SIGNALING_EVENTS_PATHWAY
Canonical_Pathways	BIOCARTA_RAS_PATHWAY	22	2	0.000454118	0.00352569	RHOA:HRAS	http://www.gsea-msigdb.org/gsea/msigdb/human/geneset/BIOCARTA_RAS_PATHWAY
Canonical_Pathways	BIOCARTA_EDG1_PATHWAY	22	2	0.000454118	0.00352569	RHOA:MAPK1	http://www.gsea-msigdb.org/gsea/msigdb/human/geneset/BIOCARTA_EDG1_PATHWAY
Canonical_Pathways	REACTOME_PLATELET_ACTIVATION_SIGNALING_AND_AGGREGATION	255	4	0.000460221	0.00356411	RHOA:GNAI1:GNAQ:MAPK1	http://www.gsea-msigdb.org/gsea/msigdb/human/geneset/REACTOME_PLATELET_ACTIVATION_SIGNALING_AND_AGGREGATION
Canonical_Pathways	WP_ESTROGEN_SIGNALING_PATHWAY	23	2	0.000496925	0.00382918	PRKACA:MAPK1	http://www.gsea-msigdb.org/gsea/msigdb/human/geneset/WP_ESTROGEN_SIGNALING_PATHWAY
Canonical_Pathways	BIOCARTA_HER2_PATHWAY	23	2	0.000496925	0.00382918	HRAS:MAPK1	http://www.gsea-msigdb.org/gsea/msigdb/human/geneset/BIOCARTA_HER2_PATHWAY
Canonical_Pathways	REACTOME_SEMA4D_IN_SEMAPHORIN_SIGNALING	24	2	0.000541619	0.00414258	RHOA:MYL9	http://www.gsea-msigdb.org/gsea/msigdb/human/geneset/REACTOME_SEMA4D_IN_SEMAPHORIN_SIGNALING
Canonical_Pathways	KEGG_DORSO_VENTRAL_AXIS_FORMATION	24	2	0.000541619	0.00414258	KRAS:MAPK1	http://www.gsea-msigdb.org/gsea/msigdb/human/geneset/KEGG_DORSO_VENTRAL_AXIS_FORMATION
Canonical_Pathways	SA_B_CELL_RECEPTOR_COMPLEXES	24	2	0.000541619	0.00414258	HRAS:MAPK1	http://www.gsea-msigdb.org/gsea/msigdb/human/geneset/SA_B_CELL_RECEPTOR_COMPLEXES
Canonical_Pathways	WP_SPINAL_CORD_INJURY	112	3	0.000548338	0.00418362	RHOA:PPP3CA:MAPK1	http://www.gsea-msigdb.org/gsea/msigdb/human/geneset/WP_SPINAL_CORD_INJURY
Canonical_Pathways	KEGG_LEUKOCYTE_TRANSENDOTHELIAL_MIGRATION	114	3	0.000577408	0.00439456	RHOA:GNAI1:MYL9	http://www.gsea-msigdb.org/gsea/msigdb/human/geneset/KEGG_LEUKOCYTE_TRANSENDOTHELIAL_MIGRATION
Canonical_Pathways	PID_VEGFR1_PATHWAY	25	2	0.000588193	0.00443297	PRKACA:MAPK1	http://www.gsea-msigdb.org/gsea/msigdb/human/geneset/PID_VEGFR1_PATHWAY
Canonical_Pathways	BIOCARTA_BAD_PATHWAY	25	2	0.000588193	0.00443297	PRKACB:MAPK1	http://www.gsea-msigdb.org/gsea/msigdb/human/geneset/BIOCARTA_BAD_PATHWAY
Canonical_Pathways	WP_S1P_RECEPTOR_SIGNAL_TRANSDUCTION	25	2	0.000588193	0.00443297	GNAI1:MAPK1	http://www.gsea-msigdb.org/gsea/msigdb/human/geneset/WP_S1P_RECEPTOR_SIGNAL_TRANSDUCTION
Canonical_Pathways	REACTOME_DOWNREGULATION_OF_TGF_BETA_RECEPTOR_SIGNALING	25	2	0.000588193	0.00443297	PPP1CB:PPP1CC	http://www.gsea-msigdb.org/gsea/msigdb/human/geneset/REACTOME_DOWNREGULATION_OF_TGF_BETA_RECEPTOR_SIGNALING
Canonical_Pathways	PID_IL3_PATHWAY	26	2	0.000636643	0.00475175	PRKACB:PRKACA	http://www.gsea-msigdb.org/gsea/msigdb/human/geneset/PID_IL3_PATHWAY
Canonical_Pathways	WP_FOLLICLE_STIMULATING_HORMONE_FSH_SIGNALING_PATHWAY	26	2	0.000636643	0.00475175	PRKACA:MAPK1	http://www.gsea-msigdb.org/gsea/msigdb/human/geneset/WP_FOLLICLE_STIMULATING_HORMONE_FSH_SIGNALING_PATHWAY
Canonical_Pathways	WP_HIPPOCAMPAL_SYNAPTOGENESIS_AND_NEUROGENESIS	26	2	0.000636643	0.00475175	CAMK4:MAPK1	http://www.gsea-msigdb.org/gsea/msigdb/human/geneset/WP_HIPPOCAMPAL_SYNAPTOGENESIS_AND_NEUROGENESIS
Canonical_Pathways	BIOCARTA_NO1_PATHWAY	26	2	0.000636643	0.00475175	PRKACB:CALM2:CALM1:CALM3	http://www.gsea-msigdb.org/gsea/msigdb/human/geneset/BIOCARTA_NO1_PATHWAY
Canonical_Pathways	REACTOME_ORGANELLE_BIOGENESIS_AND_MAINTENANCE	280	4	0.000654154	0.00487069	PRKAA2:CAMK4:PRKAG1:PRKACA	http://www.gsea-msigdb.org/gsea/msigdb/human/geneset/REACTOME_ORGANELLE_BIOGENESIS_AND_MAINTENANCE
Canonical_Pathways	BIOCARTA_GH_PATHWAY	27	2	0.000686963	0.00509045	HRAS:MAPK1	http://www.gsea-msigdb.org/gsea/msigdb/human/geneset/BIOCARTA_GH_PATHWAY
Canonical_Pathways	BIOCARTA_ERK_PATHWAY	27	2	0.000686963	0.00509045	HRAS:MAPK1	http://www.gsea-msigdb.org/gsea/msigdb/human/geneset/BIOCARTA_ERK_PATHWAY
Canonical_Pathways	REACTOME_ACTIVATION_OF_BH3_ONLY_PROTEINS	29	2	0.000793196	0.00583566	PPP3R1:PPP3CC	http://www.gsea-msigdb.org/gsea/msigdb/human/geneset/REACTOME_ACTIVATION_OF_BH3_ONLY_PROTEINS
Canonical_Pathways	REACTOME_EPHA_MEDIATED_GROWTH_CONE_COLLAPSE	29	2	0.000793196	0.00583566	RHOA:MYL9	http://www.gsea-msigdb.org/gsea/msigdb/human/geneset/REACTOME_EPHA_MEDIATED_GROWTH_CONE_COLLAPSE
Canonical_Pathways	WP_RAS_AND_BRADYKININ_PATHWAYS_IN_COVID19	29	2	0.000793196	0.00583566	RHOA:MAPK1	http://www.gsea-msigdb.org/gsea/msigdb/human/geneset/WP_RAS_AND_BRADYKININ_PATHWAYS_IN_COVID19
Canonical_Pathways	REACTOME_CELL_SURFACE_INTERACTIONS_AT_THE_VASCULAR_WALL	130	3	0.000845981	0.00617344	NRAS:HRAS:KRAS	http://www.gsea-msigdb.org/gsea/msigdb/human/geneset/REACTOME_CELL_SURFACE_INTERACTIONS_AT_THE_VASCULAR_WALL
Canonical_Pathways	PID_AVB3_OPN_PATHWAY	30	2	0.000849098	0.00617344	RHOA:MAPK1	http://www.gsea-msigdb.org/gsea/msigdb/human/geneset/PID_AVB3_OPN_PATHWAY
Canonical_Pathways	PID_RETINOIC_ACID_PATHWAY	30	2	0.000849098	0.00617344	PRKACA:MAPK1	http://www.gsea-msigdb.org/gsea/msigdb/human/geneset/PID_RETINOIC_ACID_PATHWAY
Canonical_Pathways	WP_ENDOTHELIN_PATHWAYS	30	2	0.000849098	0.00617344	GNAI1:MAPK1	http://www.gsea-msigdb.org/gsea/msigdb/human/geneset/WP_ENDOTHELIN_PATHWAYS
Canonical_Pathways	REACTOME_REGULATION_OF_MECP2_EXPRESSION_AND_ACTIVITY	30	2	0.000849098	0.00617344	CAMK4:PRKACA	http://www.gsea-msigdb.org/gsea/msigdb/human/geneset/REACTOME_REGULATION_OF_MECP2_EXPRESSION_AND_ACTIVITY
Canonical_Pathways	REACTOME_INTRACELLULAR_SIGNALING_BY_SECOND_MESSENGERS	302	4	0.000867685	0.00629377	PRKACB:CAMK4:PRKACA:MAPK1	http://www.gsea-msigdb.org/gsea/msigdb/human/geneset/REACTOME_INTRACELLULAR_SIGNALING_BY_SECOND_MESSENGERS
Canonical_Pathways	WP_REGUCALCIN_IN_PROXIMAL_TUBULE_EPITHELIAL_KIDNEY_CELLS	31	2	0.00090685	0.00654712	PPP3R1:MAPK1	http://www.gsea-msigdb.org/gsea/msigdb/human/geneset/WP_REGUCALCIN_IN_PROXIMAL_TUBULE_EPITHELIAL_KIDNEY_CELLS
Canonical_Pathways	WP_MIRNA_REGULATION_OF_PROSTATE_CANCER_SIGNALING_PATHWAYS	31	2	0.00090685	0.00654712	KRAS:MAPK1	http://www.gsea-msigdb.org/gsea/msigdb/human/geneset/WP_MIRNA_REGULATION_OF_PROSTATE_CANCER_SIGNALING_PATHWAYS
Canonical_Pathways	REACTOME_THROMBIN_SIGNALLING_THROUGH_PROTEINASE_ACTIVATED_RECEPTORS_PARS	32	2	0.000966448	0.00694494	GNAQ:MAPK1	http://www.gsea-msigdb.org/gsea/msigdb/human/geneset/REACTOME_THROMBIN_SIGNALLING_THROUGH_PROTEINASE_ACTIVATED_RECEPTORS_PARS
Canonical_Pathways	PID_NETRIN_PATHWAY	32	2	0.000966448	0.00694494	RHOA:MAPK1	http://www.gsea-msigdb.org/gsea/msigdb/human/geneset/PID_NETRIN_PATHWAY
Canonical_Pathways	BIOCARTA_MET_PATHWAY	33	2	0.00102789	0.00731836	HRAS:MAPK1	http://www.gsea-msigdb.org/gsea/msigdb/human/geneset/BIOCARTA_MET_PATHWAY
Canonical_Pathways	REACTOME_GLUCAGON_SIGNALING_IN_METABOLIC_REGULATION	33	2	0.00102789	0.00731836	PRKACB:PRKACA	http://www.gsea-msigdb.org/gsea/msigdb/human/geneset/REACTOME_GLUCAGON_SIGNALING_IN_METABOLIC_REGULATION
Canonical_Pathways	REACTOME_SIGNAL_AMPLIFICATION	33	2	0.00102789	0.00731836	GNAI1:GNAQ	http://www.gsea-msigdb.org/gsea/msigdb/human/geneset/REACTOME_SIGNAL_AMPLIFICATION
Canonical_Pathways	PID_INTEGRIN_A4B1_PATHWAY	33	2	0.00102789	0.00731836	PRKACB:PRKACA	http://www.gsea-msigdb.org/gsea/msigdb/human/geneset/PID_INTEGRIN_A4B1_PATHWAY
Canonical_Pathways	WP_HEPATOCYTE_GROWTH_FACTOR_RECEPTOR_SIGNALING	34	2	0.00109116	0.00773321	HRAS:MAPK1	http://www.gsea-msigdb.org/gsea/msigdb/human/geneset/WP_HEPATOCYTE_GROWTH_FACTOR_RECEPTOR_SIGNALING
Canonical_Pathways	KEGG_REGULATION_OF_AUTOPHAGY	34	2	0.00109116	0.00773321	PRKAA2:PRKAA1	http://www.gsea-msigdb.org/gsea/msigdb/human/geneset/KEGG_REGULATION_OF_AUTOPHAGY
Canonical_Pathways	REACTOME_AUTOPHAGY	144	3	0.00113704	0.00803993	PRKAA2:PRKAA1:PRKAG1	http://www.gsea-msigdb.org/gsea/msigdb/human/geneset/REACTOME_AUTOPHAGY
Canonical_Pathways	WP_G13_SIGNALING_PATHWAY	35	2	0.00115626	0.00813861	PPP1CB:RHOA	http://www.gsea-msigdb.org/gsea/msigdb/human/geneset/WP_G13_SIGNALING_PATHWAY
Canonical_Pathways	WP_2Q112_COPY_NUMBER_VARIATION_SYNDROME	35	2	0.00115626	0.00813861	RHOA:MAPK1	http://www.gsea-msigdb.org/gsea/msigdb/human/geneset/WP_2Q112_COPY_NUMBER_VARIATION_SYNDROME
Canonical_Pathways	WP_NONALCOHOLIC_FATTY_LIVER_DISEASE	146	3	0.00118315	0.00830893	PRKAA2:PRKAA1:PRKAG1	http://www.gsea-msigdb.org/gsea/msigdb/human/geneset/WP_NONALCOHOLIC_FATTY_LIVER_DISEASE
Canonical_Pathways	REACTOME_FCGR3A_MEDIATED_IL10_SYNTHESIS	36	2	0.00122319	0.00855127	PRKACB:PRKACA	http://www.gsea-msigdb.org/gsea/msigdb/human/geneset/REACTOME_FCGR3A_MEDIATED_IL10_SYNTHESIS
Canonical_Pathways	BIOCARTA_IL2RB_PATHWAY	36	2	0.00122319	0.00855127	HRAS:MAPK1	http://www.gsea-msigdb.org/gsea/msigdb/human/geneset/BIOCARTA_IL2RB_PATHWAY
Canonical_Pathways	REACTOME_G_ALPHA_S_SIGNALLING_EVENTS	154	3	0.00137937	0.00962136	PRKACB:GNAI1:PRKACA	http://www.gsea-msigdb.org/gsea/msigdb/human/geneset/REACTOME_G_ALPHA_S_SIGNALLING_EVENTS
Canonical_Pathways	WP_EPITHELIAL_TO_MESENCHYMAL_TRANSITION_IN_COLORECTAL_CANCER	155	3	0.00140525	0.00977979	HRAS:KRAS:MAPK1	http://www.gsea-msigdb.org/gsea/msigdb/human/geneset/WP_EPITHELIAL_TO_MESENCHYMAL_TRANSITION_IN_COLORECTAL_CANCER
Canonical_Pathways	PID_AURORA_B_PATHWAY	39	2	0.00143488	0.00994119	RHOA:PPP1CC	http://www.gsea-msigdb.org/gsea/msigdb/human/geneset/PID_AURORA_B_PATHWAY
Canonical_Pathways	REACTOME_RET_SIGNALING	39	2	0.00143488	0.00994119	PRKACB:PRKACA	http://www.gsea-msigdb.org/gsea/msigdb/human/geneset/REACTOME_RET_SIGNALING
Canonical_Pathways	REACTOME_REGULATION_OF_TP53_ACTIVITY	158	3	0.00148471	0.0102406	PRKAA2:PRKAA1:PRKAG1	http://www.gsea-msigdb.org/gsea/msigdb/human/geneset/REACTOME_REGULATION_OF_TP53_ACTIVITY
Canonical_Pathways	WP_EGFEGFR_SIGNALING_PATHWAY	158	3	0.00148471	0.0102406	HRAS:KRAS:MAPK1	http://www.gsea-msigdb.org/gsea/msigdb/human/geneset/WP_EGFEGFR_SIGNALING_PATHWAY
Canonical_Pathways	WP_IL5_SIGNALING_PATHWAY	40	2	0.00150906	0.0103622	KRAS:MAPK1	http://www.gsea-msigdb.org/gsea/msigdb/human/geneset/WP_IL5_SIGNALING_PATHWAY
Canonical_Pathways	KEGG_ALDOSTERONE_REGULATED_SODIUM_REABSORPTION	40	2	0.00150906	0.0103622	KRAS:MAPK1	http://www.gsea-msigdb.org/gsea/msigdb/human/geneset/KEGG_ALDOSTERONE_REGULATED_SODIUM_REABSORPTION
Canonical_Pathways	WP_VASOPRESSINREGULATED_WATER_REABSORPTION	42	2	0.00166281	0.0112677	PRKACB:PRKACA	http://www.gsea-msigdb.org/gsea/msigdb/human/geneset/WP_VASOPRESSINREGULATED_WATER_REABSORPTION
Canonical_Pathways	WP_TRANSLATION_INHIBITORS_IN_CHRONICALLY_ACTIVATED_PDGFRA_CELLS	42	2	0.00166281	0.0112677	PRKACA:MAPK1	http://www.gsea-msigdb.org/gsea/msigdb/human/geneset/WP_TRANSLATION_INHIBITORS_IN_CHRONICALLY_ACTIVATED_PDGFRA_CELLS
Canonical_Pathways	KEGG_VASOPRESSIN_REGULATED_WATER_REABSORPTION	42	2	0.00166281	0.0112677	PRKACB:PRKACA	http://www.gsea-msigdb.org/gsea/msigdb/human/geneset/KEGG_VASOPRESSIN_REGULATED_WATER_REABSORPTION
Canonical_Pathways	REACTOME_EPHB_MEDIATED_FORWARD_SIGNALING	42	2	0.00166281	0.0112677	RHOA:HRAS	http://www.gsea-msigdb.org/gsea/msigdb/human/geneset/REACTOME_EPHB_MEDIATED_FORWARD_SIGNALING
Canonical_Pathways	REACTOME_GLUCAGON_LIKE_PEPTIDE_1_GLP1_REGULATES_INSULIN_SECRETION	42	2	0.00166281	0.0112677	PRKACB:PRKACA	http://www.gsea-msigdb.org/gsea/msigdb/human/geneset/REACTOME_GLUCAGON_LIKE_PEPTIDE_1_GLP1_REGULATES_INSULIN_SECRETION
Canonical_Pathways	WP_IL2_SIGNALING_PATHWAY	42	2	0.00166281	0.0112677	HRAS:MAPK1	http://www.gsea-msigdb.org/gsea/msigdb/human/geneset/WP_IL2_SIGNALING_PATHWAY
Canonical_Pathways	REACTOME_TGF_BETA_RECEPTOR_SIGNALING_ACTIVATES_SMADS	43	2	0.00174238	0.0116788	PPP1CB:PPP1CC	http://www.gsea-msigdb.org/gsea/msigdb/human/geneset/REACTOME_TGF_BETA_RECEPTOR_SIGNALING_ACTIVATES_SMADS
Canonical_Pathways	REACTOME_VASOPRESSIN_REGULATES_RENAL_WATER_HOMEOSTASIS_VIA_AQUAPORINS	43	2	0.00174238	0.0116788	PRKACB:PRKACA	http://www.gsea-msigdb.org/gsea/msigdb/human/geneset/REACTOME_VASOPRESSIN_REGULATES_RENAL_WATER_HOMEOSTASIS_VIA_AQUAPORINS
Canonical_Pathways	WP_HEDGEHOG_SIGNALING_PATHWAY_WP4249	43	2	0.00174238	0.0116788	PRKACB:PRKACA	http://www.gsea-msigdb.org/gsea/msigdb/human/geneset/WP_HEDGEHOG_SIGNALING_PATHWAY_WP4249
Canonical_Pathways	WP_INTERLEUKIN11_SIGNALING_PATHWAY	43	2	0.00174238	0.0116788	HRAS:MAPK1	http://www.gsea-msigdb.org/gsea/msigdb/human/geneset/WP_INTERLEUKIN11_SIGNALING_PATHWAY
Canonical_Pathways	PID_PLK1_PATHWAY	43	2	0.00174238	0.0116788	PPP1CB:RHOA	http://www.gsea-msigdb.org/gsea/msigdb/human/geneset/PID_PLK1_PATHWAY
Canonical_Pathways	BIOCARTA_KERATINOCYTE_PATHWAY	44	2	0.00182373	0.0121977	HRAS:MAPK1	http://www.gsea-msigdb.org/gsea/msigdb/human/geneset/BIOCARTA_KERATINOCYTE_PATHWAY
Canonical_Pathways	REACTOME_APOPTOSIS	174	3	0.00195627	0.0130559	PPP3R1:PPP3CC:MAPK1	http://www.gsea-msigdb.org/gsea/msigdb/human/geneset/REACTOME_APOPTOSIS
Canonical_Pathways	KEGG_OLFACTORY_TRANSDUCTION	377	4	0.00196515	0.0130869	CALML6:PRKACB:CALM2:CALM1:PRKACA:CALM3	http://www.gsea-msigdb.org/gsea/msigdb/human/geneset/KEGG_OLFACTORY_TRANSDUCTION
Canonical_Pathways	WP_ENDOPLASMIC_RETICULUM_STRESS_RESPONSE_IN_CORONAVIRUS_INFECTION	46	2	0.00199177	0.0132072	PPP1CB:PPP1CC	http://www.gsea-msigdb.org/gsea/msigdb/human/geneset/WP_ENDOPLASMIC_RETICULUM_STRESS_RESPONSE_IN_CORONAVIRUS_INFECTION
Canonical_Pathways	PID_SYNDECAN_1_PATHWAY	46	2	0.00199177	0.0132072	PRKACA:MAPK1	http://www.gsea-msigdb.org/gsea/msigdb/human/geneset/PID_SYNDECAN_1_PATHWAY
Canonical_Pathways	PID_HEDGEHOG_GLI_PATHWAY	47	2	0.00207844	0.0137524	GNAI1:PRKACA	http://www.gsea-msigdb.org/gsea/msigdb/human/geneset/PID_HEDGEHOG_GLI_PATHWAY
Canonical_Pathways	KEGG_TASTE_TRANSDUCTION	50	2	0.00234905	0.0154767	PRKACB:PRKACA	http://www.gsea-msigdb.org/gsea/msigdb/human/geneset/KEGG_TASTE_TRANSDUCTION
Canonical_Pathways	WP_CARDIAC_HYPERTROPHIC_RESPONSE	50	2	0.00234905	0.0154767	PPP3CA:MAPK1	http://www.gsea-msigdb.org/gsea/msigdb/human/geneset/WP_CARDIAC_HYPERTROPHIC_RESPONSE
Canonical_Pathways	REACTOME_SIGNALING_BY_RHO_GTPASES_MIRO_GTPASES_AND_RHOBTB3	667	5	0.00237453	0.0156113	PPP1CB:RHOA:PPP1CC:MYL9:MAPK1	http://www.gsea-msigdb.org/gsea/msigdb/human/geneset/REACTOME_SIGNALING_BY_RHO_GTPASES_MIRO_GTPASES_AND_RHOBTB3
Canonical_Pathways	WP_WNT_SIGNALING_PATHWAY	51	2	0.00244276	0.015958	RHOA:MAPK1	http://www.gsea-msigdb.org/gsea/msigdb/human/geneset/WP_WNT_SIGNALING_PATHWAY
Canonical_Pathways	BIOCARTA_PPARA_PATHWAY	51	2	0.00244276	0.015958	PRKACB:MAPK1	http://www.gsea-msigdb.org/gsea/msigdb/human/geneset/BIOCARTA_PPARA_PATHWAY
Canonical_Pathways	REACTOME_AQUAPORIN_MEDIATED_TRANSPORT	51	2	0.00244276	0.015958	PRKACB:PRKACA	http://www.gsea-msigdb.org/gsea/msigdb/human/geneset/REACTOME_AQUAPORIN_MEDIATED_TRANSPORT
Canonical_Pathways	KEGG_VIBRIO_CHOLERAE_INFECTION	52	2	0.00253822	0.0165118	PRKACB:PRKACA	http://www.gsea-msigdb.org/gsea/msigdb/human/geneset/KEGG_VIBRIO_CHOLERAE_INFECTION
Canonical_Pathways	WP_NETRINUNC5B_SIGNALING_PATHWAY	52	2	0.00253822	0.0165118	RHOA:MAPK1	http://www.gsea-msigdb.org/gsea/msigdb/human/geneset/WP_NETRINUNC5B_SIGNALING_PATHWAY
Canonical_Pathways	REACTOME_CYTOKINE_SIGNALING_IN_IMMUNE_SYSTEM	693	5	0.00280342	0.0181987	NRAS:HRAS:KRAS:PRKACA:MAPK1	http://www.gsea-msigdb.org/gsea/msigdb/human/geneset/REACTOME_CYTOKINE_SIGNALING_IN_IMMUNE_SYSTEM
Canonical_Pathways	KEGG_HEDGEHOG_SIGNALING_PATHWAY	55	2	0.00283502	0.0183652	PRKACB:PRKACA	http://www.gsea-msigdb.org/gsea/msigdb/human/geneset/KEGG_HEDGEHOG_SIGNALING_PATHWAY
Canonical_Pathways	REACTOME_PROGRAMMED_CELL_DEATH	205	3	0.00311383	0.0201292	PPP3R1:PPP3CC:MAPK1	http://www.gsea-msigdb.org/gsea/msigdb/human/geneset/REACTOME_PROGRAMMED_CELL_DEATH
Canonical_Pathways	REACTOME_DEGRADATION_OF_GLI1_BY_THE_PROTEASOME	58	2	0.00314737	0.0203035	PRKACB:PRKACA	http://www.gsea-msigdb.org/gsea/msigdb/human/geneset/REACTOME_DEGRADATION_OF_GLI1_BY_THE_PROTEASOME
Canonical_Pathways	REACTOME_METABOLISM_OF_LIPIDS	717	5	0.00324724	0.0207803	PRKAA2:PRKACB:PPP1CB:PPP1CC:PRKACA	http://www.gsea-msigdb.org/gsea/msigdb/human/geneset/REACTOME_METABOLISM_OF_LIPIDS
Canonical_Pathways	PID_FAK_PATHWAY	59	2	0.00325491	0.0207803	RHOA:MAPK1	http://www.gsea-msigdb.org/gsea/msigdb/human/geneset/PID_FAK_PATHWAY
Canonical_Pathways	PID_FCER1_PATHWAY	59	2	0.00325491	0.0207803	HRAS:MAPK1	http://www.gsea-msigdb.org/gsea/msigdb/human/geneset/PID_FCER1_PATHWAY
Canonical_Pathways	WP_KIT_RECEPTOR_SIGNALING_PATHWAY	59	2	0.00325491	0.0207803	HRAS:MAPK1	http://www.gsea-msigdb.org/gsea/msigdb/human/geneset/WP_KIT_RECEPTOR_SIGNALING_PATHWAY
Canonical_Pathways	REACTOME_TRANSCRIPTIONAL_REGULATION_BY_MECP2	59	2	0.00325491	0.0207803	CAMK4:PRKACA	http://www.gsea-msigdb.org/gsea/msigdb/human/geneset/REACTOME_TRANSCRIPTIONAL_REGULATION_BY_MECP2
Canonical_Pathways	REACTOME_SEMAPHORIN_INTERACTIONS	64	2	0.00381817	0.024326	RHOA:MYL9	http://www.gsea-msigdb.org/gsea/msigdb/human/geneset/REACTOME_SEMAPHORIN_INTERACTIONS
Canonical_Pathways	REACTOME_NEUTROPHIL_DEGRANULATION	456	4	0.00390265	0.0248131	NRAS:RHOA:EEF2:MAPK1	http://www.gsea-msigdb.org/gsea/msigdb/human/geneset/REACTOME_NEUTROPHIL_DEGRANULATION
Canonical_Pathways	PID_P75_NTR_PATHWAY	66	2	0.00405529	0.0256254	PRKACB:RHOA	http://www.gsea-msigdb.org/gsea/msigdb/human/geneset/PID_P75_NTR_PATHWAY
Canonical_Pathways	REACTOME_TRANSLOCATION_OF_SLC2A4_GLUT4_TO_THE_PLASMA_MEMBRANE	66	2	0.00405529	0.0256254	PRKAA2:PRKAG1	http://www.gsea-msigdb.org/gsea/msigdb/human/geneset/REACTOME_TRANSLOCATION_OF_SLC2A4_GLUT4_TO_THE_PLASMA_MEMBRANE
Canonical_Pathways	WP_AGERAGE_PATHWAY	66	2	0.00405529	0.0256254	RHOA:MAPK1	http://www.gsea-msigdb.org/gsea/msigdb/human/geneset/WP_AGERAGE_PATHWAY
Canonical_Pathways	WP_TH17_CELL_DIFFERENTIATION_PATHWAY	67	2	0.00417636	0.0263367	PPP3CA:MAPK1	http://www.gsea-msigdb.org/gsea/msigdb/human/geneset/WP_TH17_CELL_DIFFERENTIATION_PATHWAY
Canonical_Pathways	REACTOME_CIRCADIAN_CLOCK	68	2	0.00429911	0.0270555	PPP1CB:PPP1CC	http://www.gsea-msigdb.org/gsea/msigdb/human/geneset/REACTOME_CIRCADIAN_CLOCK
Canonical_Pathways	PID_CDC42_PATHWAY	69	2	0.00442352	0.0277819	HRAS:MAPK1	http://www.gsea-msigdb.org/gsea/msigdb/human/geneset/PID_CDC42_PATHWAY
Canonical_Pathways	KEGG_PANCREATIC_CANCER	70	2	0.00454959	0.0285157	KRAS:MAPK1	http://www.gsea-msigdb.org/gsea/msigdb/human/geneset/KEGG_PANCREATIC_CANCER
Canonical_Pathways	REACTOME_GLYCOLYSIS	72	2	0.00480669	0.0300054	PRKACB:PRKACA	http://www.gsea-msigdb.org/gsea/msigdb/human/geneset/REACTOME_GLYCOLYSIS
Canonical_Pathways	KEGG_ADHERENS_JUNCTION	72	2	0.00480669	0.0300054	RHOA:MAPK1	http://www.gsea-msigdb.org/gsea/msigdb/human/geneset/KEGG_ADHERENS_JUNCTION
Canonical_Pathways	PID_AVB3_INTEGRIN_PATHWAY	73	2	0.00493772	0.0306993	RHOA:MAPK1	http://www.gsea-msigdb.org/gsea/msigdb/human/geneset/PID_AVB3_INTEGRIN_PATHWAY
Canonical_Pathways	REACTOME_PLASMA_LIPOPROTEIN_ASSEMBLY_REMODELING_AND_CLEARANCE	73	2	0.00493772	0.0306993	PRKACB:PRKACA	http://www.gsea-msigdb.org/gsea/msigdb/human/geneset/REACTOME_PLASMA_LIPOPROTEIN_ASSEMBLY_REMODELING_AND_CLEARANCE
Canonical_Pathways	KEGG_PHOSPHATIDYLINOSITOL_SIGNALING_SYSTEM	74	2	0.00507038	0.0314608	CALML6:CALM2:CALM1:CALM3	http://www.gsea-msigdb.org/gsea/msigdb/human/geneset/KEGG_PHOSPHATIDYLINOSITOL_SIGNALING_SYSTEM
Canonical_Pathways	WP_PROLACTIN_SIGNALING_PATHWAY	75	2	0.00520469	0.0322294	HRAS:MAPK1	http://www.gsea-msigdb.org/gsea/msigdb/human/geneset/WP_PROLACTIN_SIGNALING_PATHWAY
Canonical_Pathways	REACTOME_SELECTIVE_AUTOPHAGY	76	2	0.00534062	0.033005	PRKAA2:PRKAG1	http://www.gsea-msigdb.org/gsea/msigdb/human/geneset/REACTOME_SELECTIVE_AUTOPHAGY
Canonical_Pathways	BIOCARTA_MAPK_PATHWAY	79	2	0.00575818	0.0355145	HRAS:MAPK1	http://www.gsea-msigdb.org/gsea/msigdb/human/geneset/BIOCARTA_MAPK_PATHWAY
Canonical_Pathways	REACTOME_CELL_CYCLE_MITOTIC	514	4	0.0059599	0.0366854	PPP1CB:PPP1CC:PRKACA:MAPK1	http://www.gsea-msigdb.org/gsea/msigdb/human/geneset/REACTOME_CELL_CYCLE_MITOTIC
Canonical_Pathways	WP_IL18_SIGNALING_PATHWAY	263	3	0.00624058	0.0383368	PRKAA1:EEF2:MAPK1	http://www.gsea-msigdb.org/gsea/msigdb/human/geneset/WP_IL18_SIGNALING_PATHWAY
Canonical_Pathways	KEGG_TGF_BETA_SIGNALING_PATHWAY	83	2	0.00633749	0.0388549	RHOA:MAPK1	http://www.gsea-msigdb.org/gsea/msigdb/human/geneset/KEGG_TGF_BETA_SIGNALING_PATHWAY
Canonical_Pathways	REACTOME_REGULATION_OF_PLK1_ACTIVITY_AT_G2_M_TRANSITION	86	2	0.00678875	0.0415391	PPP1CB:PRKACA	http://www.gsea-msigdb.org/gsea/msigdb/human/geneset/REACTOME_REGULATION_OF_PLK1_ACTIVITY_AT_G2_M_TRANSITION
Canonical_Pathways	WP_TCELL_RECEPTOR_SIGNALING_PATHWAY	87	2	0.00694234	0.0423949	HRAS:MAPK1	http://www.gsea-msigdb.org/gsea/msigdb/human/geneset/WP_TCELL_RECEPTOR_SIGNALING_PATHWAY
Canonical_Pathways	KEGG_DILATED_CARDIOMYOPATHY	88	2	0.00709751	0.043257	PRKACB:PRKACA	http://www.gsea-msigdb.org/gsea/msigdb/human/geneset/KEGG_DILATED_CARDIOMYOPATHY
Canonical_Pathways	REACTOME_INFECTIOUS_DISEASE	869	5	0.00732311	0.0442826	PRKACB:GNAI1:EEF2:PRKACA:MAPK1	http://www.gsea-msigdb.org/gsea/msigdb/human/geneset/REACTOME_INFECTIOUS_DISEASE
Canonical_Pathways	REACTOME_MAPK6_MAPK4_SIGNALING	90	2	0.00741256	0.0447359	PRKACB:PRKACA	http://www.gsea-msigdb.org/gsea/msigdb/human/geneset/REACTOME_MAPK6_MAPK4_SIGNALING
Canonical_Pathways	REACTOME_GLUCOSE_METABOLISM	92	2	0.00773386	0.0465841	PRKACB:PRKACA	http://www.gsea-msigdb.org/gsea/msigdb/human/geneset/REACTOME_GLUCOSE_METABOLISM
