# Supplementary material for: An evolutionary timeline of the oxytocin signaling pathway
Source: Commun Biol. 2024 Apr 17;7:471. doi: 10.1038/s42003-024-06094-9 (PMC11024182; doi:10.1038/s42003-024-06094-9)
Supplement: Supplementary file 4 — Suppementary Data 1-13 [file 42003_2024_6094_MOESM4_ESM.zip › sup_dat_07.xlsx]

## Sheet: Sheet1
Supplementary data 7
Enrichment of medium-aged genes supporting the OT pathway in different categories and pathways
Category	GeneSet	N_genes	N_overlap	p	adjP	genes	link
GO_bp	GO_REGULATION_OF_TRANSPORT	1781	21	1.49778e-18	1.10087e-14	NPR1:PTGS2:RYR2:CAMK2G:CACNA1C:ITPR2:MAP2K1:PRKCB:CACNB1:PRKCA:ROCK1:MAP2K2:CACNB4:SRC:KCNJ6:ITPR1:CACNA1D:ADCY5:CAMK2D:CAMK2A:PRKAG2	http://www.gsea-msigdb.org/gsea/msigdb/cards/GO_REGULATION_OF_TRANSPORT
GO_bp	GO_REGULATION_OF_SYSTEM_PROCESS	572	15	2.52754e-17	9.2887e-14	NPR1:PTGS2:RYR2:CAMK2G:CACNA1C:ITPR2:CACNB1:PRKCA:ROCK1:ROCK2:CACNB4:SRC:ITPR1:CACNA1D:CAMK2D	http://www.gsea-msigdb.org/gsea/msigdb/cards/GO_REGULATION_OF_SYSTEM_PROCESS
GO_bp	GO_CIRCULATORY_SYSTEM_PROCESS	525	13	1.51153e-14	3.70324e-11	NPR1:PTGS2:RYR2:CACNA1C:ITPR2:CACNB1:ROCK1:ROCK2:CACNB4:SRC:ITPR1:CACNA1D:CAMK2D	http://www.gsea-msigdb.org/gsea/msigdb/cards/GO_CIRCULATORY_SYSTEM_PROCESS
GO_bp	GO_CARDIAC_CONDUCTION	140	9	8.02455e-14	1.47451e-10	NPR1:RYR2:CACNA1C:ITPR2:CACNB1:CACNB4:ITPR1:CACNA1D:CAMK2D	http://www.gsea-msigdb.org/gsea/msigdb/cards/GO_CARDIAC_CONDUCTION
GO_bp	GO_DIVALENT_INORGANIC_CATION_TRANSPORT	463	12	1.2548e-13	1.84455e-10	PTGS2:RYR2:CAMK2G:CACNA1C:ITPR2:PRKCB:CACNB1:CACNB4:ITPR1:CACNA1D:CAMK2D:CAMK2A	http://www.gsea-msigdb.org/gsea/msigdb/cards/GO_DIVALENT_INORGANIC_CATION_TRANSPORT
GO_bp	GO_HEART_PROCESS	278	10	8.94727e-13	1.09604e-09	NPR1:RYR2:CACNA1C:ITPR2:CACNB1:CACNB4:SRC:ITPR1:CACNA1D:CAMK2D	http://www.gsea-msigdb.org/gsea/msigdb/cards/GO_HEART_PROCESS
GO_bp	GO_REGULATION_OF_BLOOD_CIRCULATION	283	10	1.06862e-12	1.12205e-09	NPR1:PTGS2:RYR2:CACNA1C:ITPR2:CACNB1:CACNB4:ITPR1:CACNA1D:CAMK2D	http://www.gsea-msigdb.org/gsea/msigdb/cards/GO_REGULATION_OF_BLOOD_CIRCULATION
GO_bp	GO_MULTICELLULAR_ORGANISMAL_SIGNALING	198	9	1.88015e-12	1.72739e-09	NPR1:RYR2:CACNA1C:ITPR2:CACNB1:CACNB4:ITPR1:CACNA1D:CAMK2D	http://www.gsea-msigdb.org/gsea/msigdb/cards/GO_MULTICELLULAR_ORGANISMAL_SIGNALING
GO_bp	GO_CELL_CELL_SIGNALING	1619	16	5.6215e-12	4.59089e-09	PTGS2:RYR2:CAMK2G:CCND1:CACNA1C:ITPR2:PRKCB:CACNB1:PRKCA:CACNB4:PLCB4:SRC:ITPR1:CACNA1D:ADCY5:CAMK2A	http://www.gsea-msigdb.org/gsea/msigdb/cards/GO_CELL_CELL_SIGNALING
GO_bp	GO_METAL_ION_TRANSPORT	862	13	8.26247e-12	5.65895e-09	PTGS2:RYR2:CAMK2G:CACNA1C:ITPR2:PRKCB:CACNB1:CACNB4:KCNJ6:ITPR1:CACNA1D:CAMK2D:CAMK2A	http://www.gsea-msigdb.org/gsea/msigdb/cards/GO_METAL_ION_TRANSPORT
GO_bp	GO_REGULATION_OF_CALCIUM_ION_TRANSPORT	234	9	8.46918e-12	5.65895e-09	PTGS2:RYR2:CAMK2G:CACNA1C:CACNB1:CACNB4:CACNA1D:CAMK2D:CAMK2A	http://www.gsea-msigdb.org/gsea/msigdb/cards/GO_REGULATION_OF_CALCIUM_ION_TRANSPORT
GO_bp	GO_REGULATION_OF_CELLULAR_LOCALIZATION	872	13	9.55148e-12	5.85028e-09	PTGS2:RYR2:CACNA1C:MAP2K1:PRKCB:ROCK1:MAP2K2:ROCK2:SRC:CACNA1D:ADCY5:CAMK2D:CAMK2A	http://www.gsea-msigdb.org/gsea/msigdb/cards/GO_REGULATION_OF_CELLULAR_LOCALIZATION
GO_bp	GO_PROTEIN_PHOSPHORYLATION	1900	16	6.43038e-11	3.63564e-08	NPR1:PTGS2:CAMK2G:CCND1:MAP2K1:MAP2K5:PRKCB:PRKCA:ROCK1:MAP2K2:ROCK2:SRC:ADCY5:CAMK2D:CAMK2A:PRKAG2	http://www.gsea-msigdb.org/gsea/msigdb/cards/GO_PROTEIN_PHOSPHORYLATION
GO_bp	GO_PEPTIDYL_SERINE_MODIFICATION	306	9	9.30754e-11	4.88646e-08	PTGS2:PRKCB:PRKCA:ROCK1:MAP2K2:ROCK2:SRC:CAMK2D:CAMK2A	http://www.gsea-msigdb.org/gsea/msigdb/cards/GO_PEPTIDYL_SERINE_MODIFICATION
GO_bp	GO_PEPTIDYL_THREONINE_MODIFICATION	117	7	1.11163e-10	5.44699e-08	MAP2K1:PRKCB:PRKCA:ROCK2:CAMK2D:CAMK2A:PRKAG2	http://www.gsea-msigdb.org/gsea/msigdb/cards/GO_PEPTIDYL_THREONINE_MODIFICATION
GO_bp	GO_RESPONSE_TO_ANGIOTENSIN	25	5	1.25166e-10	5.74979e-08	PTGS2:ROCK1:ROCK2:SRC:CAMK2A	http://www.gsea-msigdb.org/gsea/msigdb/cards/GO_RESPONSE_TO_ANGIOTENSIN
GO_bp	GO_CATION_TRANSPORT	1124	13	2.26894e-10	9.80981e-08	PTGS2:RYR2:CAMK2G:CACNA1C:ITPR2:PRKCB:CACNB1:CACNB4:KCNJ6:ITPR1:CACNA1D:CAMK2D:CAMK2A	http://www.gsea-msigdb.org/gsea/msigdb/cards/GO_CATION_TRANSPORT
GO_bp	GO_REGULATION_OF_MUSCLE_SYSTEM_PROCESS	229	8	3.19108e-10	1.30302e-07	PTGS2:RYR2:CAMK2G:CACNA1C:PRKCA:ROCK1:ROCK2:CAMK2D	http://www.gsea-msigdb.org/gsea/msigdb/cards/GO_REGULATION_OF_MUSCLE_SYSTEM_PROCESS
GO_bp	GO_REGULATION_OF_METAL_ION_TRANSPORT	366	9	4.54419e-10	1.75788e-07	PTGS2:RYR2:CAMK2G:CACNA1C:CACNB1:CACNB4:CACNA1D:CAMK2D:CAMK2A	http://www.gsea-msigdb.org/gsea/msigdb/cards/GO_REGULATION_OF_METAL_ION_TRANSPORT
GO_bp	GO_ANGIOTENSIN_ACTIVATED_SIGNALING_PATHWAY	12	4	1.0813e-09	3.97376e-07	ROCK1:ROCK2:SRC:CAMK2A	http://www.gsea-msigdb.org/gsea/msigdb/cards/GO_ANGIOTENSIN_ACTIVATED_SIGNALING_PATHWAY
GO_bp	GO_ION_TRANSPORT	1635	14	1.72116e-09	6.02404e-07	PTGS2:RYR2:CAMK2G:CACNA1C:ITPR2:PRKCB:CACNB1:CACNB4:KCNJ6:ITPR1:CACNA1D:CAMK2D:CAMK2A:PRKAG2	http://www.gsea-msigdb.org/gsea/msigdb/cards/GO_ION_TRANSPORT
GO_bp	GO_MUSCLE_SYSTEM_PROCESS	436	9	2.11533e-09	7.06711e-07	PTGS2:RYR2:CAMK2G:CACNA1C:PRKCA:ROCK1:ROCK2:CACNA1D:CAMK2D	http://www.gsea-msigdb.org/gsea/msigdb/cards/GO_MUSCLE_SYSTEM_PROCESS
GO_bp	GO_CELLULAR_RESPONSE_TO_NITROGEN_COMPOUND	619	10	2.29473e-09	7.33314e-07	PTGS2:RYR2:ITPR2:PRKCB:CACNB1:ROCK1:ROCK2:SRC:ADCY5:CAMK2A	http://www.gsea-msigdb.org/gsea/msigdb/cards/GO_CELLULAR_RESPONSE_TO_NITROGEN_COMPOUND
GO_bp	GO_CALCIUM_ION_TRANSMEMBRANE_TRANSPORT	305	8	3.06901e-09	9.39886e-07	RYR2:CACNA1C:ITPR2:CACNB1:CACNB4:ITPR1:CACNA1D:CAMK2D	http://www.gsea-msigdb.org/gsea/msigdb/cards/GO_CALCIUM_ION_TRANSMEMBRANE_TRANSPORT
GO_bp	GO_SIGNAL_RELEASE	459	9	3.31538e-09	9.74723e-07	CAMK2G:CACNA1C:ITPR2:PRKCB:PRKCA:ITPR1:CACNA1D:ADCY5:CAMK2A	http://www.gsea-msigdb.org/gsea/msigdb/cards/GO_SIGNAL_RELEASE
GO_bp	GO_REGULATION_OF_ION_TRANSPORT	659	10	4.1878e-09	1.18386e-06	PTGS2:RYR2:CAMK2G:CACNA1C:CACNB1:CACNB4:KCNJ6:CACNA1D:CAMK2D:CAMK2A	http://www.gsea-msigdb.org/gsea/msigdb/cards/GO_REGULATION_OF_ION_TRANSPORT
GO_bp	GO_INSULIN_SECRETION	205	7	5.67538e-09	1.54497e-06	CAMK2G:CACNA1C:ITPR2:PRKCA:ITPR1:CACNA1D:ADCY5	http://www.gsea-msigdb.org/gsea/msigdb/cards/GO_INSULIN_SECRETION
GO_bp	GO_PEPTIDYL_AMINO_ACID_MODIFICATION	1199	12	7.74819e-09	2.0339e-06	PTGS2:MAP2K1:MAP2K5:PRKCB:PRKCA:ROCK1:MAP2K2:ROCK2:SRC:CAMK2D:CAMK2A:PRKAG2	http://www.gsea-msigdb.org/gsea/msigdb/cards/GO_PEPTIDYL_AMINO_ACID_MODIFICATION
GO_bp	GO_RESPONSE_TO_NITROGEN_COMPOUND	948	11	9.07735e-09	2.30064e-06	PTGS2:RYR2:CCND1:ITPR2:PRKCB:CACNB1:ROCK1:ROCK2:SRC:ADCY5:CAMK2A	http://www.gsea-msigdb.org/gsea/msigdb/cards/GO_RESPONSE_TO_NITROGEN_COMPOUND
GO_bp	GO_REGULATION_OF_TRANSMEMBRANE_TRANSPORT	536	9	1.27691e-08	3.12844e-06	RYR2:CACNA1C:PRKCB:CACNB1:CACNB4:KCNJ6:CACNA1D:CAMK2D:PRKAG2	http://www.gsea-msigdb.org/gsea/msigdb/cards/GO_REGULATION_OF_TRANSMEMBRANE_TRANSPORT
GO_bp	GO_SECRETION	1614	13	1.89079e-08	4.35544e-06	NPR1:CAMK2G:CCND1:CACNA1C:ITPR2:PRKCB:PRKCA:ROCK1:SRC:ITPR1:CACNA1D:ADCY5:CAMK2A	http://www.gsea-msigdb.org/gsea/msigdb/cards/GO_SECRETION
GO_bp	GO_REGULATION_OF_SECRETION	772	10	1.89625e-08	4.35544e-06	NPR1:CACNA1C:ITPR2:PRKCB:PRKCA:SRC:ITPR1:CACNA1D:ADCY5:CAMK2A	http://www.gsea-msigdb.org/gsea/msigdb/cards/GO_REGULATION_OF_SECRETION
GO_bp	GO_PEPTIDE_HORMONE_SECRETION	248	7	2.11527e-08	4.71127e-06	CAMK2G:CACNA1C:ITPR2:PRKCA:ITPR1:CACNA1D:ADCY5	http://www.gsea-msigdb.org/gsea/msigdb/cards/GO_PEPTIDE_HORMONE_SECRETION
GO_bp	GO_REGULATION_OF_CARDIAC_CONDUCTION	68	5	2.366e-08	5.11473e-06	NPR1:RYR2:ITPR2:ITPR1:CAMK2D	http://www.gsea-msigdb.org/gsea/msigdb/cards/GO_REGULATION_OF_CARDIAC_CONDUCTION
GO_bp	GO_ION_HOMEOSTASIS	796	10	2.53512e-08	5.23878e-06	NPR1:RYR2:CACNA1C:ITPR2:PRKCB:SRC:ITPR1:CACNA1D:ADCY5:CAMK2D	http://www.gsea-msigdb.org/gsea/msigdb/cards/GO_ION_HOMEOSTASIS
GO_bp	GO_POSITIVE_REGULATION_OF_PHOSPHORUS_METABOLIC_PROCESS	1048	11	2.56593e-08	5.23878e-06	PTGS2:CCND1:MAP2K1:MAP2K5:PRKCA:ROCK1:MAP2K2:ROCK2:SRC:ADCY5:PRKAG2	http://www.gsea-msigdb.org/gsea/msigdb/cards/GO_POSITIVE_REGULATION_OF_PHOSPHORUS_METABOLIC_PROCESS
GO_bp	GO_CELLULAR_RESPONSE_TO_OXYGEN_CONTAINING_COMPOUND	1089	11	3.81078e-08	7.57006e-06	PTGS2:RYR2:ITPR2:PRKCB:CACNB1:PRKCA:ROCK1:ROCK2:SRC:ADCY5:CAMK2A	http://www.gsea-msigdb.org/gsea/msigdb/cards/GO_CELLULAR_RESPONSE_TO_OXYGEN_CONTAINING_COMPOUND
GO_bp	GO_POSITIVE_REGULATION_OF_MOLECULAR_FUNCTION	1719	13	4.02959e-08	7.79407e-06	RYR2:CCND1:CACNA1C:MAP2K1:MAP2K5:PRKCB:MAP2K2:ROCK2:SRC:CACNA1D:ADCY5:CAMK2A:PRKAG2	http://www.gsea-msigdb.org/gsea/msigdb/cards/GO_POSITIVE_REGULATION_OF_MOLECULAR_FUNCTION
GO_bp	GO_SECOND_MESSENGER_MEDIATED_SIGNALING	432	8	4.61857e-08	8.70424e-06	NPR1:RYR2:CACNA1C:ITPR2:PRKCA:ITPR1:ADCY5:CAMK2D	http://www.gsea-msigdb.org/gsea/msigdb/cards/GO_SECOND_MESSENGER_MEDIATED_SIGNALING
GO_bp	GO_REGULATION_OF_INTRACELLULAR_SIGNAL_TRANSDUCTION	1768	13	5.63817e-08	1.03601e-05	NPR1:PTGS2:MAP2K1:MAP2K5:PRKCB:PRKCA:ROCK1:MAP2K2:ROCK2:SRC:ITPR1:CAMK2D:PRKAG2	http://www.gsea-msigdb.org/gsea/msigdb/cards/GO_REGULATION_OF_INTRACELLULAR_SIGNAL_TRANSDUCTION
GO_bp	GO_METAL_ION_HOMEOSTASIS	643	9	6.12247e-08	1.09756e-05	NPR1:RYR2:CACNA1C:ITPR2:PRKCB:ITPR1:CACNA1D:ADCY5:CAMK2D	http://www.gsea-msigdb.org/gsea/msigdb/cards/GO_METAL_ION_HOMEOSTASIS
GO_bp	GO_REGULATION_OF_MUSCLE_ADAPTATION	83	5	6.50493e-08	1.13836e-05	CAMK2G:PRKCA:ROCK1:ROCK2:CAMK2D	http://www.gsea-msigdb.org/gsea/msigdb/cards/GO_REGULATION_OF_MUSCLE_ADAPTATION
GO_bp	GO_POSITIVE_REGULATION_OF_MUSCLE_HYPERTROPHY	31	4	6.76036e-08	1.15555e-05	PRKCA:ROCK1:ROCK2:CAMK2D	http://www.gsea-msigdb.org/gsea/msigdb/cards/GO_POSITIVE_REGULATION_OF_MUSCLE_HYPERTROPHY
GO_bp	GO_MEMBRANE_DEPOLARIZATION	85	5	7.3362e-08	1.20305e-05	CACNA1C:CACNB4:SRC:CACNA1D:CAMK2D	http://www.gsea-msigdb.org/gsea/msigdb/cards/GO_MEMBRANE_DEPOLARIZATION
GO_bp	GO_REGULATION_OF_INSULIN_SECRETION	173	6	7.36561e-08	1.20305e-05	CACNA1C:ITPR2:PRKCA:ITPR1:CACNA1D:ADCY5	http://www.gsea-msigdb.org/gsea/msigdb/cards/GO_REGULATION_OF_INSULIN_SECRETION
GO_bp	GO_MUSCLE_HYPERTROPHY	87	5	8.24968e-08	1.31816e-05	RYR2:PRKCA:ROCK1:ROCK2:CAMK2D	http://www.gsea-msigdb.org/gsea/msigdb/cards/GO_MUSCLE_HYPERTROPHY
GO_bp	GO_POSITIVE_REGULATION_OF_PROTEIN_MODIFICATION_PROCESS	1183	11	8.90665e-08	1.39285e-05	PTGS2:CCND1:MAP2K1:MAP2K5:PRKCA:ROCK1:MAP2K2:ROCK2:SRC:ADCY5:PRKAG2	http://www.gsea-msigdb.org/gsea/msigdb/cards/GO_POSITIVE_REGULATION_OF_PROTEIN_MODIFICATION_PROCESS
GO_bp	GO_REGULATION_OF_VASCULATURE_DEVELOPMENT	311	7	9.96599e-08	1.52604e-05	NPR1:PTGS2:MAP2K5:PRKCB:PRKCA:ROCK1:ROCK2	http://www.gsea-msigdb.org/gsea/msigdb/cards/GO_REGULATION_OF_VASCULATURE_DEVELOPMENT
GO_bp	GO_HORMONE_TRANSPORT	319	7	1.1847e-07	1.76196e-05	CAMK2G:CACNA1C:ITPR2:PRKCA:ITPR1:CACNA1D:ADCY5	http://www.gsea-msigdb.org/gsea/msigdb/cards/GO_HORMONE_TRANSPORT
GO_bp	GO_RESPONSE_TO_PEPTIDE	489	8	1.19861e-07	1.76196e-05	PTGS2:PRKCB:CACNB1:ROCK1:ROCK2:SRC:ADCY5:CAMK2A	http://www.gsea-msigdb.org/gsea/msigdb/cards/GO_RESPONSE_TO_PEPTIDE
GO_bp	GO_REGULATION_OF_CELLULAR_COMPONENT_MOVEMENT	946	10	1.2879e-07	1.83159e-05	PTGS2:RYR2:CACNA1C:MAP2K5:PRKCA:ROCK1:ROCK2:SRC:CAMK2D:CAMK2A	http://www.gsea-msigdb.org/gsea/msigdb/cards/GO_REGULATION_OF_CELLULAR_COMPONENT_MOVEMENT
GO_bp	GO_REGULATION_OF_BODY_FLUID_LEVELS	494	8	1.29582e-07	1.83159e-05	NPR1:CCND1:ITPR2:PRKCB:PRKCA:SRC:ITPR1:ADCY5	http://www.gsea-msigdb.org/gsea/msigdb/cards/GO_REGULATION_OF_BODY_FLUID_LEVELS
GO_bp	GO_DIVALENT_INORGANIC_CATION_HOMEOSTASIS	497	8	1.35734e-07	1.88235e-05	RYR2:CACNA1C:ITPR2:PRKCB:ITPR1:CACNA1D:ADCY5:CAMK2D	http://www.gsea-msigdb.org/gsea/msigdb/cards/GO_DIVALENT_INORGANIC_CATION_HOMEOSTASIS
GO_bp	GO_RESPONSE_TO_OXYGEN_CONTAINING_COMPOUND	1569	12	1.54862e-07	2.10784e-05	PTGS2:RYR2:CCND1:ITPR2:PRKCB:CACNB1:PRKCA:ROCK1:ROCK2:SRC:ADCY5:CAMK2A	http://www.gsea-msigdb.org/gsea/msigdb/cards/GO_RESPONSE_TO_OXYGEN_CONTAINING_COMPOUND
GO_bp	GO_TUBE_DEVELOPMENT	992	10	2.00597e-07	2.60058e-05	NPR1:PTGS2:RYR2:MAP2K1:MAP2K5:PRKCB:PRKCA:ROCK1:ROCK2:SRC	http://www.gsea-msigdb.org/gsea/msigdb/cards/GO_TUBE_DEVELOPMENT
GO_bp	GO_REGULATION_OF_PEPTIDE_HORMONE_SECRETION	205	6	2.01206e-07	2.60058e-05	CACNA1C:ITPR2:PRKCA:ITPR1:CACNA1D:ADCY5	http://www.gsea-msigdb.org/gsea/msigdb/cards/GO_REGULATION_OF_PEPTIDE_HORMONE_SECRETION
GO_bp	GO_REGULATION_OF_CYTOSOLIC_CALCIUM_ION_CONCENTRATION	345	7	2.01678e-07	2.60058e-05	RYR2:CACNA1C:ITPR2:ITPR1:CACNA1D:ADCY5:CAMK2D	http://www.gsea-msigdb.org/gsea/msigdb/cards/GO_REGULATION_OF_CYTOSOLIC_CALCIUM_ION_CONCENTRATION
GO_bp	GO_MUSCLE_CONTRACTION	346	7	2.05672e-07	2.60636e-05	PTGS2:RYR2:CACNA1C:ROCK1:ROCK2:CACNA1D:CAMK2D	http://www.gsea-msigdb.org/gsea/msigdb/cards/GO_MUSCLE_CONTRACTION
GO_bp	GO_MUSCLE_ADAPTATION	108	5	2.44385e-07	3.04445e-05	CAMK2G:PRKCA:ROCK1:ROCK2:CAMK2D	http://www.gsea-msigdb.org/gsea/msigdb/cards/GO_MUSCLE_ADAPTATION
GO_bp	GO_CIRCULATORY_SYSTEM_DEVELOPMENT	1027	10	2.76927e-07	3.39235e-05	NPR1:PTGS2:RYR2:CACNA1C:MAP2K1:MAP2K5:PRKCB:PRKCA:ROCK1:ROCK2	http://www.gsea-msigdb.org/gsea/msigdb/cards/GO_CIRCULATORY_SYSTEM_DEVELOPMENT
GO_bp	GO_CELLULAR_RESPONSE_TO_PEPTIDE	365	7	2.95296e-07	3.55807e-05	PRKCB:CACNB1:ROCK1:ROCK2:SRC:ADCY5:CAMK2A	http://www.gsea-msigdb.org/gsea/msigdb/cards/GO_CELLULAR_RESPONSE_TO_PEPTIDE
GO_bp	GO_ACTIN_MEDIATED_CELL_CONTRACTION	113	5	3.06404e-07	3.63237e-05	RYR2:CACNA1C:ROCK1:CACNA1D:CAMK2D	http://www.gsea-msigdb.org/gsea/msigdb/cards/GO_ACTIN_MEDIATED_CELL_CONTRACTION
GO_bp	GO_TUBE_MORPHOGENESIS	805	9	4.13056e-07	4.74369e-05	NPR1:PTGS2:RYR2:MAP2K5:PRKCB:PRKCA:ROCK1:ROCK2:SRC	http://www.gsea-msigdb.org/gsea/msigdb/cards/GO_TUBE_MORPHOGENESIS
GO_bp	GO_INORGANIC_ION_TRANSMEMBRANE_TRANSPORT	805	9	4.13056e-07	4.74369e-05	RYR2:CACNA1C:ITPR2:CACNB1:CACNB4:KCNJ6:ITPR1:CACNA1D:CAMK2D	http://www.gsea-msigdb.org/gsea/msigdb/cards/GO_INORGANIC_ION_TRANSMEMBRANE_TRANSPORT
GO_bp	GO_POSITIVE_REGULATION_OF_CATALYTIC_ACTIVITY	1380	11	4.24783e-07	4.80332e-05	RYR2:CCND1:CACNA1C:MAP2K1:MAP2K5:MAP2K2:ROCK2:SRC:CACNA1D:ADCY5:PRKAG2	http://www.gsea-msigdb.org/gsea/msigdb/cards/GO_POSITIVE_REGULATION_OF_CATALYTIC_ACTIVITY
GO_bp	GO_PEPTIDE_SECRETION	584	8	4.64079e-07	5.13242e-05	CAMK2G:CACNA1C:ITPR2:PRKCA:SRC:ITPR1:CACNA1D:ADCY5	http://www.gsea-msigdb.org/gsea/msigdb/cards/GO_PEPTIDE_SECRETION
GO_bp	GO_CATION_TRANSMEMBRANE_TRANSPORT	817	9	4.67853e-07	5.13242e-05	RYR2:CACNA1C:ITPR2:CACNB1:CACNB4:KCNJ6:ITPR1:CACNA1D:CAMK2D	http://www.gsea-msigdb.org/gsea/msigdb/cards/GO_CATION_TRANSMEMBRANE_TRANSPORT
GO_bp	GO_SEQUESTERING_OF_CALCIUM_ION	126	5	5.27141e-07	5.69778e-05	RYR2:CACNA1C:ITPR2:ITPR1:CAMK2D	http://www.gsea-msigdb.org/gsea/msigdb/cards/GO_SEQUESTERING_OF_CALCIUM_ION
GO_bp	GO_ION_TRANSMEMBRANE_TRANSPORT	1104	10	5.40675e-07	5.73762e-05	RYR2:CACNA1C:ITPR2:CACNB1:CACNB4:KCNJ6:ITPR1:CACNA1D:CAMK2D:PRKAG2	http://www.gsea-msigdb.org/gsea/msigdb/cards/GO_ION_TRANSMEMBRANE_TRANSPORT
GO_bp	GO_CALCIUM_ION_TRANSMEMBRANE_TRANSPORT_VIA_HIGH_VOLTAGE_GATED_CALCIUM_CHANNEL	13	3	5.4644e-07	5.73762e-05	CACNA1C:CACNB1:CAMK2D	http://www.gsea-msigdb.org/gsea/msigdb/cards/GO_CALCIUM_ION_TRANSMEMBRANE_TRANSPORT_VIA_HIGH_VOLTAGE_GATED_CALCIUM_CHANNEL
GO_bp	GO_REGULATION_OF_PROTEIN_MODIFICATION_PROCESS	1768	12	5.70481e-07	5.90568e-05	PTGS2:CCND1:MAP2K1:MAP2K5:PRKCA:ROCK1:MAP2K2:ROCK2:SRC:ADCY5:CAMK2D:PRKAG2	http://www.gsea-msigdb.org/gsea/msigdb/cards/GO_REGULATION_OF_PROTEIN_MODIFICATION_PROCESS
GO_bp	GO_CELL_COMMUNICATION_INVOLVED_IN_CARDIAC_CONDUCTION	54	4	6.65979e-07	6.79853e-05	RYR2:CACNA1C:CACNA1D:CAMK2D	http://www.gsea-msigdb.org/gsea/msigdb/cards/GO_CELL_COMMUNICATION_INVOLVED_IN_CARDIAC_CONDUCTION
GO_bp	GO_RESPONSE_TO_PEPTIDE_HORMONE	417	7	7.23786e-07	7.28744e-05	PTGS2:PRKCB:ROCK1:ROCK2:SRC:ADCY5:CAMK2A	http://www.gsea-msigdb.org/gsea/msigdb/cards/GO_RESPONSE_TO_PEPTIDE_HORMONE
GO_bp	GO_ACTIN_FILAMENT_BASED_MOVEMENT	135	5	7.42515e-07	7.29415e-05	RYR2:CACNA1C:ROCK1:CACNA1D:CAMK2D	http://www.gsea-msigdb.org/gsea/msigdb/cards/GO_ACTIN_FILAMENT_BASED_MOVEMENT
GO_bp	GO_CHEMICAL_HOMEOSTASIS	1143	10	7.44301e-07	7.29415e-05	NPR1:RYR2:CACNA1C:ITPR2:PRKCB:SRC:ITPR1:CACNA1D:ADCY5:CAMK2D	http://www.gsea-msigdb.org/gsea/msigdb/cards/GO_CHEMICAL_HOMEOSTASIS
GO_bp	GO_CALCIUM_ION_TRANSMEMBRANE_IMPORT_INTO_CYTOSOL	136	5	7.70187e-07	7.44852e-05	RYR2:CACNA1C:ITPR2:ITPR1:CAMK2D	http://www.gsea-msigdb.org/gsea/msigdb/cards/GO_CALCIUM_ION_TRANSMEMBRANE_IMPORT_INTO_CYTOSOL
GO_bp	GO_REGULATION_OF_INTRACELLULAR_TRANSPORT	423	7	7.96515e-07	7.6031e-05	PTGS2:MAP2K1:PRKCB:MAP2K2:SRC:CACNA1D:CAMK2A	http://www.gsea-msigdb.org/gsea/msigdb/cards/GO_REGULATION_OF_INTRACELLULAR_TRANSPORT
GO_bp	GO_REGULATION_OF_HORMONE_SECRETION	263	6	8.68049e-07	8.1797e-05	CACNA1C:ITPR2:PRKCA:ITPR1:CACNA1D:ADCY5	http://www.gsea-msigdb.org/gsea/msigdb/cards/GO_REGULATION_OF_HORMONE_SECRETION
GO_bp	GO_REGULATION_OF_MUSCLE_HYPERTROPHY	58	4	8.90339e-07	8.28353e-05	PRKCA:ROCK1:ROCK2:CAMK2D	http://www.gsea-msigdb.org/gsea/msigdb/cards/GO_REGULATION_OF_MUSCLE_HYPERTROPHY
GO_bp	GO_REGULATION_OF_CALCIUM_ION_TRANSMEMBRANE_TRANSPORT	142	5	9.5381e-07	8.76313e-05	RYR2:CACNA1C:CACNB1:CACNB4:CAMK2D	http://www.gsea-msigdb.org/gsea/msigdb/cards/GO_REGULATION_OF_CALCIUM_ION_TRANSMEMBRANE_TRANSPORT
GO_bp	GO_HOMEOSTATIC_PROCESS	1863	12	1.00443e-06	9.11427e-05	NPR1:PTGS2:RYR2:CACNA1C:ITPR2:PRKCB:PRKCA:SRC:ITPR1:CACNA1D:ADCY5:CAMK2D	http://www.gsea-msigdb.org/gsea/msigdb/cards/GO_HOMEOSTATIC_PROCESS
GO_bp	GO_CELLULAR_ION_HOMEOSTASIS	651	8	1.05379e-06	9.44553e-05	RYR2:CACNA1C:ITPR2:PRKCB:ITPR1:CACNA1D:ADCY5:CAMK2D	http://www.gsea-msigdb.org/gsea/msigdb/cards/GO_CELLULAR_ION_HOMEOSTASIS
GO_bp	GO_RESPONSE_TO_ABIOTIC_STIMULUS	1192	10	1.0938e-06	9.68605e-05	PTGS2:RYR2:CAMK2G:CCND1:ITPR2:ROCK2:SRC:ITPR1:CAMK2D:CAMK2A	http://www.gsea-msigdb.org/gsea/msigdb/cards/GO_RESPONSE_TO_ABIOTIC_STIMULUS
GO_bp	GO_REGULATION_OF_EARLY_ENDOSOME_TO_LATE_ENDOSOME_TRANSPORT	17	3	1.29479e-06	0.000112141	MAP2K1:MAP2K2:SRC	http://www.gsea-msigdb.org/gsea/msigdb/cards/GO_REGULATION_OF_EARLY_ENDOSOME_TO_LATE_ENDOSOME_TRANSPORT
GO_bp	GO_REGULATION_OF_ION_TRANSMEMBRANE_TRANSPORT	455	7	1.29687e-06	0.000112141	RYR2:CACNA1C:CACNB1:CACNB4:KCNJ6:CACNA1D:CAMK2D	http://www.gsea-msigdb.org/gsea/msigdb/cards/GO_REGULATION_OF_ION_TRANSMEMBRANE_TRANSPORT
GO_bp	GO_TRANSMEMBRANE_TRANSPORT	1546	11	1.3227e-06	0.000112796	RYR2:CACNA1C:ITPR2:PRKCB:CACNB1:CACNB4:KCNJ6:ITPR1:CACNA1D:CAMK2D:PRKAG2	http://www.gsea-msigdb.org/gsea/msigdb/cards/GO_TRANSMEMBRANE_TRANSPORT
GO_bp	GO_PLATELET_ACTIVATION	152	5	1.33513e-06	0.000112796	ITPR2:PRKCB:PRKCA:SRC:ITPR1	http://www.gsea-msigdb.org/gsea/msigdb/cards/GO_PLATELET_ACTIVATION
GO_bp	GO_REGULATION_OF_PEPTIDE_SECRETION	464	7	1.47772e-06	0.000123423	CACNA1C:ITPR2:PRKCA:SRC:ITPR1:CACNA1D:ADCY5	http://www.gsea-msigdb.org/gsea/msigdb/cards/GO_REGULATION_OF_PEPTIDE_SECRETION
GO_bp	GO_CELLULAR_RESPONSE_TO_FLUID_SHEAR_STRESS	18	3	1.55241e-06	0.000128096	PTGS2:MAP2K5:SRC	http://www.gsea-msigdb.org/gsea/msigdb/cards/GO_CELLULAR_RESPONSE_TO_FLUID_SHEAR_STRESS
GO_bp	GO_CARDIAC_MUSCLE_CELL_ACTION_POTENTIAL	67	4	1.59589e-06	0.000128096	RYR2:CACNA1C:CACNA1D:CAMK2D	http://www.gsea-msigdb.org/gsea/msigdb/cards/GO_CARDIAC_MUSCLE_CELL_ACTION_POTENTIAL
GO_bp	GO_CARDIAC_MUSCLE_CELL_CONTRACTION	67	4	1.59589e-06	0.000128096	RYR2:CACNA1C:CACNA1D:CAMK2D	http://www.gsea-msigdb.org/gsea/msigdb/cards/GO_CARDIAC_MUSCLE_CELL_CONTRACTION
GO_bp	GO_CARDIOVASCULAR_SYSTEM_DEVELOPMENT	689	8	1.61299e-06	0.000128096	NPR1:PTGS2:MAP2K1:MAP2K5:PRKCB:PRKCA:ROCK1:ROCK2	http://www.gsea-msigdb.org/gsea/msigdb/cards/GO_CARDIOVASCULAR_SYSTEM_DEVELOPMENT
GO_bp	GO_POSITIVE_REGULATION_OF_PROTEIN_METABOLIC_PROCESS	1578	11	1.62081e-06	0.000128096	PTGS2:CCND1:MAP2K1:MAP2K5:PRKCA:ROCK1:MAP2K2:ROCK2:SRC:ADCY5:PRKAG2	http://www.gsea-msigdb.org/gsea/msigdb/cards/GO_POSITIVE_REGULATION_OF_PROTEIN_METABOLIC_PROCESS
GO_bp	GO_REGULATION_OF_TISSUE_REMODELING	68	4	1.69416e-06	0.000132469	PRKCA:ROCK1:ROCK2:SRC	http://www.gsea-msigdb.org/gsea/msigdb/cards/GO_REGULATION_OF_TISSUE_REMODELING
GO_bp	GO_VASCULAR_PROCESS_IN_CIRCULATORY_SYSTEM	160	5	1.71929e-06	0.000133018	NPR1:PTGS2:ROCK1:ROCK2:SRC	http://www.gsea-msigdb.org/gsea/msigdb/cards/GO_VASCULAR_PROCESS_IN_CIRCULATORY_SYSTEM
GO_bp	GO_RESPONSE_TO_ENDOGENOUS_STIMULUS	1593	11	1.78e-06	0.000136281	PTGS2:RYR2:CCND1:ITPR2:PRKCB:CACNB1:ROCK1:ROCK2:SRC:ADCY5:CAMK2A	http://www.gsea-msigdb.org/gsea/msigdb/cards/GO_RESPONSE_TO_ENDOGENOUS_STIMULUS
GO_bp	GO_SYNAPTIC_SIGNALING	704	8	1.89494e-06	0.000143403	PTGS2:PRKCB:CACNB1:CACNB4:PLCB4:SRC:CACNA1D:CAMK2A	http://www.gsea-msigdb.org/gsea/msigdb/cards/GO_SYNAPTIC_SIGNALING
GO_bp	GO_REGULATION_OF_PROTEIN_LOCALIZATION	967	9	1.91204e-06	0.000143403	PTGS2:CACNA1C:ITPR2:PRKCA:ROCK2:SRC:ITPR1:CACNA1D:ADCY5	http://www.gsea-msigdb.org/gsea/msigdb/cards/GO_REGULATION_OF_PROTEIN_LOCALIZATION
GO_bp	GO_CYTOSOLIC_CALCIUM_ION_TRANSPORT	166	5	2.06076e-06	0.000151449	RYR2:CACNA1C:ITPR2:ITPR1:CAMK2D	http://www.gsea-msigdb.org/gsea/msigdb/cards/GO_CYTOSOLIC_CALCIUM_ION_TRANSPORT
GO_bp	GO_POSITIVE_REGULATION_OF_INTRACELLULAR_SIGNAL_TRANSDUCTION	977	9	2.08211e-06	0.000151449	NPR1:MAP2K1:MAP2K5:PRKCB:PRKCA:ROCK1:MAP2K2:ROCK2:SRC	http://www.gsea-msigdb.org/gsea/msigdb/cards/GO_POSITIVE_REGULATION_OF_INTRACELLULAR_SIGNAL_TRANSDUCTION
GO_bp	GO_REGULATION_OF_ESTABLISHMENT_OF_PROTEIN_LOCALIZATION	713	8	2.08355e-06	0.000151449	PTGS2:CACNA1C:ITPR2:PRKCA:SRC:ITPR1:CACNA1D:ADCY5	http://www.gsea-msigdb.org/gsea/msigdb/cards/GO_REGULATION_OF_ESTABLISHMENT_OF_PROTEIN_LOCALIZATION
GO_bp	GO_REGULATION_OF_PHOSPHORUS_METABOLIC_PROCESS	1620	11	2.10174e-06	0.000151449	PTGS2:CCND1:MAP2K1:MAP2K5:PRKCA:ROCK1:MAP2K2:ROCK2:SRC:ADCY5:PRKAG2	http://www.gsea-msigdb.org/gsea/msigdb/cards/GO_REGULATION_OF_PHOSPHORUS_METABOLIC_PROCESS
GO_bp	GO_REGULATION_OF_CARDIAC_MUSCLE_CONTRACTION_BY_REGULATION_OF_THE_RELEASE_OF_SEQUESTERED_CALCIUM_ION	20	3	2.1651e-06	0.0001545	RYR2:CACNA1C:CAMK2D	http://www.gsea-msigdb.org/gsea/msigdb/cards/GO_REGULATION_OF_CARDIAC_MUSCLE_CONTRACTION_BY_REGULATION_OF_THE_RELEASE_OF_SEQUESTERED_CALCIUM_ION
GO_bp	GO_CELLULAR_RESPONSE_TO_PEPTIDE_HORMONE_STIMULUS	309	6	2.2145e-06	0.000156506	PRKCB:ROCK1:ROCK2:SRC:ADCY5:CAMK2A	http://www.gsea-msigdb.org/gsea/msigdb/cards/GO_CELLULAR_RESPONSE_TO_PEPTIDE_HORMONE_STIMULUS
GO_bp	GO_REGULATION_OF_CATION_TRANSMEMBRANE_TRANSPORT	317	6	2.56719e-06	0.000179703	RYR2:CACNA1C:CACNB1:CACNB4:CACNA1D:CAMK2D	http://www.gsea-msigdb.org/gsea/msigdb/cards/GO_REGULATION_OF_CATION_TRANSMEMBRANE_TRANSPORT
GO_bp	GO_REGULATION_OF_VESICLE_MEDIATED_TRANSPORT	510	7	2.76791e-06	0.000191926	MAP2K1:PRKCB:ROCK1:MAP2K2:SRC:CACNA1D:CAMK2A	http://www.gsea-msigdb.org/gsea/msigdb/cards/GO_REGULATION_OF_VESICLE_MEDIATED_TRANSPORT
GO_bp	GO_REGULATION_OF_HORMONE_LEVELS	511	7	2.80403e-06	0.000192613	CAMK2G:CACNA1C:ITPR2:PRKCA:ITPR1:CACNA1D:ADCY5	http://www.gsea-msigdb.org/gsea/msigdb/cards/GO_REGULATION_OF_HORMONE_LEVELS
GO_bp	GO_POSITIVE_REGULATION_OF_MULTICELLULAR_ORGANISMAL_PROCESS	1683	11	3.06051e-06	0.000208285	NPR1:PTGS2:RYR2:CCND1:MAP2K1:PRKCB:PRKCA:ROCK1:ROCK2:SRC:CAMK2D	http://www.gsea-msigdb.org/gsea/msigdb/cards/GO_POSITIVE_REGULATION_OF_MULTICELLULAR_ORGANISMAL_PROCESS
GO_bp	GO_CELLULAR_RESPONSE_TO_ENDOGENOUS_STIMULUS	1338	10	3.12757e-06	0.000210289	PTGS2:RYR2:ITPR2:PRKCB:CACNB1:ROCK1:ROCK2:SRC:ADCY5:CAMK2A	http://www.gsea-msigdb.org/gsea/msigdb/cards/GO_CELLULAR_RESPONSE_TO_ENDOGENOUS_STIMULUS
GO_bp	GO_POSITIVE_REGULATION_OF_MAPK_CASCADE	520	7	3.14718e-06	0.000210289	MAP2K1:MAP2K5:PRKCA:ROCK1:MAP2K2:ROCK2:SRC	http://www.gsea-msigdb.org/gsea/msigdb/cards/GO_POSITIVE_REGULATION_OF_MAPK_CASCADE
GO_bp	GO_ACTIVATION_OF_PROTEIN_KINASE_ACTIVITY	329	6	3.1812e-06	0.000210647	MAP2K1:MAP2K5:MAP2K2:SRC:ADCY5:PRKAG2	http://www.gsea-msigdb.org/gsea/msigdb/cards/GO_ACTIVATION_OF_PROTEIN_KINASE_ACTIVITY
GO_bp	GO_NEGATIVE_REGULATION_OF_CELL_JUNCTION_ASSEMBLY	23	3	3.35487e-06	0.000220164	ROCK1:ROCK2:SRC	http://www.gsea-msigdb.org/gsea/msigdb/cards/GO_NEGATIVE_REGULATION_OF_CELL_JUNCTION_ASSEMBLY
GO_bp	GO_REGULATION_OF_ANATOMICAL_STRUCTURE_MORPHOGENESIS	1038	9	3.43216e-06	0.000223242	NPR1:PTGS2:MAP2K1:MAP2K5:PRKCB:PRKCA:ROCK1:ROCK2:SRC	http://www.gsea-msigdb.org/gsea/msigdb/cards/GO_REGULATION_OF_ANATOMICAL_STRUCTURE_MORPHOGENESIS
GO_bp	GO_CELL_COMMUNICATION_BY_ELECTRICAL_COUPLING_INVOLVED_IN_CARDIAC_CONDUCTION	24	3	3.83086e-06	0.000244842	RYR2:CACNA1C:CAMK2D	http://www.gsea-msigdb.org/gsea/msigdb/cards/GO_CELL_COMMUNICATION_BY_ELECTRICAL_COUPLING_INVOLVED_IN_CARDIAC_CONDUCTION
GO_bp	GO_REGULATION_OF_CYTOPLASMIC_TRANSPORT	24	3	3.83086e-06	0.000244842	MAP2K1:MAP2K2:SRC	http://www.gsea-msigdb.org/gsea/msigdb/cards/GO_REGULATION_OF_CYTOPLASMIC_TRANSPORT
GO_bp	GO_REGULATION_OF_CALCIUM_ION_TRANSMEMBRANE_TRANSPORTER_ACTIVITY	84	4	3.95828e-06	0.000250805	RYR2:CACNB1:CACNB4:CAMK2D	http://www.gsea-msigdb.org/gsea/msigdb/cards/GO_REGULATION_OF_CALCIUM_ION_TRANSMEMBRANE_TRANSPORTER_ACTIVITY
GO_bp	GO_REGULATION_OF_CARDIAC_MUSCLE_CONTRACTION_BY_CALCIUM_ION_SIGNALING	25	3	4.34953e-06	0.000272948	RYR2:CACNA1C:CAMK2D	http://www.gsea-msigdb.org/gsea/msigdb/cards/GO_REGULATION_OF_CARDIAC_MUSCLE_CONTRACTION_BY_CALCIUM_ION_SIGNALING
GO_bp	GO_CELLULAR_CHEMICAL_HOMEOSTASIS	788	8	4.38202e-06	0.000272948	RYR2:CACNA1C:ITPR2:PRKCB:ITPR1:CACNA1D:ADCY5:CAMK2D	http://www.gsea-msigdb.org/gsea/msigdb/cards/GO_CELLULAR_CHEMICAL_HOMEOSTASIS
GO_bp	GO_CELLULAR_RESPONSE_TO_DRUG	350	6	4.54197e-06	0.000280533	PTGS2:RYR2:ITPR2:ROCK2:SRC:ADCY5	http://www.gsea-msigdb.org/gsea/msigdb/cards/GO_CELLULAR_RESPONSE_TO_DRUG
GO_bp	GO_POSITIVE_REGULATION_OF_SIGNALING	1772	11	5.06877e-06	0.000310462	NPR1:PTGS2:MAP2K1:MAP2K5:PRKCB:PRKCA:ROCK1:MAP2K2:ROCK2:SRC:CACNA1D	http://www.gsea-msigdb.org/gsea/msigdb/cards/GO_POSITIVE_REGULATION_OF_SIGNALING
GO_bp	GO_POSITIVE_REGULATION_OF_KINASE_ACTIVITY	562	7	5.25044e-06	0.000318932	CCND1:MAP2K1:MAP2K5:MAP2K2:SRC:ADCY5:PRKAG2	http://www.gsea-msigdb.org/gsea/msigdb/cards/GO_POSITIVE_REGULATION_OF_KINASE_ACTIVITY
GO_bp	GO_VASCULAR_ENDOTHELIAL_GROWTH_FACTOR_RECEPTOR_SIGNALING_PATHWAY	91	4	5.44946e-06	0.000328308	PRKCB:ROCK1:ROCK2:SRC	http://www.gsea-msigdb.org/gsea/msigdb/cards/GO_VASCULAR_ENDOTHELIAL_GROWTH_FACTOR_RECEPTOR_SIGNALING_PATHWAY
GO_bp	GO_BLOOD_VESSEL_MORPHOGENESIS	571	7	5.8277e-06	0.000348241	NPR1:PTGS2:MAP2K5:PRKCB:PRKCA:ROCK1:ROCK2	http://www.gsea-msigdb.org/gsea/msigdb/cards/GO_BLOOD_VESSEL_MORPHOGENESIS
GO_bp	GO_REGULATION_OF_CARDIAC_MUSCLE_CELL_ACTION_POTENTIAL	28	3	6.17934e-06	0.000366276	RYR2:CACNA1C:CAMK2D	http://www.gsea-msigdb.org/gsea/msigdb/cards/GO_REGULATION_OF_CARDIAC_MUSCLE_CELL_ACTION_POTENTIAL
GO_bp	GO_REGULATION_OF_HEART_RATE	95	4	6.4685e-06	0.000380348	RYR2:CACNA1C:CACNA1D:CAMK2D	http://www.gsea-msigdb.org/gsea/msigdb/cards/GO_REGULATION_OF_HEART_RATE
GO_bp	GO_RESPONSE_TO_OXYGEN_LEVELS	375	6	6.7454e-06	0.000393482	PTGS2:RYR2:ITPR2:ROCK2:SRC:ITPR1	http://www.gsea-msigdb.org/gsea/msigdb/cards/GO_RESPONSE_TO_OXYGEN_LEVELS
GO_bp	GO_CELL_COMMUNICATION_BY_ELECTRICAL_COUPLING	29	3	6.88645e-06	0.000398546	RYR2:CACNA1C:CAMK2D	http://www.gsea-msigdb.org/gsea/msigdb/cards/GO_CELL_COMMUNICATION_BY_ELECTRICAL_COUPLING
GO_bp	GO_REGULATION_OF_EPITHELIAL_CELL_MIGRATION	213	5	6.97475e-06	0.000400503	PTGS2:MAP2K5:PRKCA:ROCK2:SRC	http://www.gsea-msigdb.org/gsea/msigdb/cards/GO_REGULATION_OF_EPITHELIAL_CELL_MIGRATION
GO_bp	GO_POSITIVE_REGULATION_OF_TISSUE_REMODELING	30	3	7.64506e-06	0.00043224	PRKCA:ROCK1:ROCK2	http://www.gsea-msigdb.org/gsea/msigdb/cards/GO_POSITIVE_REGULATION_OF_TISSUE_REMODELING
GO_bp	GO_CELL_CELL_SIGNALING_INVOLVED_IN_CARDIAC_CONDUCTION	30	3	7.64506e-06	0.00043224	RYR2:CACNA1C:CACNA1D	http://www.gsea-msigdb.org/gsea/msigdb/cards/GO_CELL_CELL_SIGNALING_INVOLVED_IN_CARDIAC_CONDUCTION
GO_bp	GO_REGULATION_OF_CONNECTIVE_TISSUE_REPLACEMENT	4	2	9.67386e-06	0.000538658	ROCK1:ROCK2	http://www.gsea-msigdb.org/gsea/msigdb/cards/GO_REGULATION_OF_CONNECTIVE_TISSUE_REPLACEMENT
GO_bp	GO_NEGATIVE_REGULATION_OF_BICELLULAR_TIGHT_JUNCTION_ASSEMBLY	4	2	9.67386e-06	0.000538658	ROCK1:ROCK2	http://www.gsea-msigdb.org/gsea/msigdb/cards/GO_NEGATIVE_REGULATION_OF_BICELLULAR_TIGHT_JUNCTION_ASSEMBLY
GO_bp	GO_RESPONSE_TO_FLUID_SHEAR_STRESS	33	3	1.02474e-05	0.000562078	PTGS2:MAP2K5:SRC	http://www.gsea-msigdb.org/gsea/msigdb/cards/GO_RESPONSE_TO_FLUID_SHEAR_STRESS
GO_bp	GO_RELEASE_OF_SEQUESTERED_CALCIUM_ION_INTO_CYTOSOL_BY_ENDOPLASMIC_RETICULUM	33	3	1.02474e-05	0.000562078	RYR2:CACNA1C:CAMK2D	http://www.gsea-msigdb.org/gsea/msigdb/cards/GO_RELEASE_OF_SEQUESTERED_CALCIUM_ION_INTO_CYTOSOL_BY_ENDOPLASMIC_RETICULUM
GO_bp	GO_POSITIVE_REGULATION_OF_TRANSFERASE_ACTIVITY	636	7	1.17857e-05	0.000641663	CCND1:MAP2K1:MAP2K5:MAP2K2:SRC:ADCY5:PRKAG2	http://www.gsea-msigdb.org/gsea/msigdb/cards/GO_POSITIVE_REGULATION_OF_TRANSFERASE_ACTIVITY
GO_bp	GO_REGULATION_OF_MEMBRANE_POTENTIAL	419	6	1.26946e-05	0.000686067	RYR2:CACNA1C:CACNB4:SRC:CACNA1D:CAMK2D	http://www.gsea-msigdb.org/gsea/msigdb/cards/GO_REGULATION_OF_MEMBRANE_POTENTIAL
GO_bp	GO_REGULATION_OF_SYNAPTIC_VESICLE_CYCLE	114	4	1.33354e-05	0.000712411	PRKCB:ROCK1:CACNA1D:CAMK2A	http://www.gsea-msigdb.org/gsea/msigdb/cards/GO_REGULATION_OF_SYNAPTIC_VESICLE_CYCLE
GO_bp	GO_SARCOPLASMIC_RETICULUM_CALCIUM_ION_TRANSPORT	36	3	1.33759e-05	0.000712411	RYR2:CACNA1C:CAMK2D	http://www.gsea-msigdb.org/gsea/msigdb/cards/GO_SARCOPLASMIC_RETICULUM_CALCIUM_ION_TRANSPORT
GO_bp	GO_NEGATIVE_REGULATION_OF_VASCULATURE_DEVELOPMENT	116	4	1.42844e-05	0.000755325	NPR1:MAP2K5:ROCK1:ROCK2	http://www.gsea-msigdb.org/gsea/msigdb/cards/GO_NEGATIVE_REGULATION_OF_VASCULATURE_DEVELOPMENT
GO_bp	GO_REGULATION_OF_HEART_RATE_BY_CARDIAC_CONDUCTION	37	3	1.45436e-05	0.000763542	CACNA1C:CACNA1D:CAMK2D	http://www.gsea-msigdb.org/gsea/msigdb/cards/GO_REGULATION_OF_HEART_RATE_BY_CARDIAC_CONDUCTION
GO_bp	GO_REGULATION_OF_TRANS_SYNAPTIC_SIGNALING	432	6	1.50966e-05	0.000786953	PTGS2:PRKCB:PLCB4:SRC:CACNA1D:CAMK2A	http://www.gsea-msigdb.org/gsea/msigdb/cards/GO_REGULATION_OF_TRANS_SYNAPTIC_SIGNALING
GO_bp	GO_NEGATIVE_REGULATION_OF_MYOSIN_LIGHT_CHAIN_PHOSPHATASE_ACTIVITY	5	2	1.61103e-05	0.000828046	ROCK1:ROCK2	http://www.gsea-msigdb.org/gsea/msigdb/cards/GO_NEGATIVE_REGULATION_OF_MYOSIN_LIGHT_CHAIN_PHOSPHATASE_ACTIVITY
GO_bp	GO_POSITIVE_REGULATION_OF_FIBROBLAST_GROWTH_FACTOR_PRODUCTION	5	2	1.61103e-05	0.000828046	PTGS2:ROCK2	http://www.gsea-msigdb.org/gsea/msigdb/cards/GO_POSITIVE_REGULATION_OF_FIBROBLAST_GROWTH_FACTOR_PRODUCTION
GO_bp	GO_CELLULAR_HOMEOSTASIS	952	8	1.75214e-05	0.000893856	RYR2:CACNA1C:ITPR2:PRKCB:ITPR1:CACNA1D:ADCY5:CAMK2D	http://www.gsea-msigdb.org/gsea/msigdb/cards/GO_CELLULAR_HOMEOSTASIS
GO_bp	GO_REGULATION_OF_TRANSPORTER_ACTIVITY	258	5	1.76339e-05	0.000893856	RYR2:CACNB1:CACNB4:CACNA1D:CAMK2D	http://www.gsea-msigdb.org/gsea/msigdb/cards/GO_REGULATION_OF_TRANSPORTER_ACTIVITY
GO_bp	GO_VESICLE_MEDIATED_TRANSPORT_BETWEEN_ENDOSOMAL_COMPARTMENTS	40	3	1.84457e-05	0.0009286	MAP2K1:MAP2K2:SRC	http://www.gsea-msigdb.org/gsea/msigdb/cards/GO_VESICLE_MEDIATED_TRANSPORT_BETWEEN_ENDOSOMAL_COMPARTMENTS
GO_bp	GO_RESPONSE_TO_HORMONE	961	8	1.87588e-05	0.00093794	PTGS2:CCND1:PRKCB:ROCK1:ROCK2:SRC:ADCY5:CAMK2A	http://www.gsea-msigdb.org/gsea/msigdb/cards/GO_RESPONSE_TO_HORMONE
GO_bp	GO_ACTION_POTENTIAL	126	4	1.97943e-05	0.000983026	RYR2:CACNA1C:CACNA1D:CAMK2D	http://www.gsea-msigdb.org/gsea/msigdb/cards/GO_ACTION_POTENTIAL
GO_bp	GO_REGULATION_OF_CELLULAR_RESPONSE_TO_STRESS	694	7	2.07412e-05	0.00102314	PTGS2:CAMK2G:MAP2K1:MAP2K2:ROCK2:CAMK2D:CAMK2A	http://www.gsea-msigdb.org/gsea/msigdb/cards/GO_REGULATION_OF_CELLULAR_RESPONSE_TO_STRESS
GO_bp	GO_REGULATION_OF_ACTIN_FILAMENT_BASED_MOVEMENT	42	3	2.13961e-05	0.00104841	RYR2:CACNA1C:CAMK2D	http://www.gsea-msigdb.org/gsea/msigdb/cards/GO_REGULATION_OF_ACTIN_FILAMENT_BASED_MOVEMENT
GO_bp	GO_G_PROTEIN_COUPLED_RECEPTOR_SIGNALING_PATHWAY	1302	9	2.16075e-05	0.00105176	NPR1:PRKCA:ROCK1:ROCK2:PLCB4:SRC:CACNA1D:ADCY5:CAMK2A	http://www.gsea-msigdb.org/gsea/msigdb/cards/GO_G_PROTEIN_COUPLED_RECEPTOR_SIGNALING_PATHWAY
GO_bp	GO_CELLULAR_RESPONSE_TO_HEAT	130	4	2.23853e-05	0.00108245	PTGS2:CAMK2G:CAMK2D:CAMK2A	http://www.gsea-msigdb.org/gsea/msigdb/cards/GO_CELLULAR_RESPONSE_TO_HEAT
GO_bp	GO_CARDIAC_MUSCLE_CONTRACTION	132	4	2.37704e-05	0.00114191	RYR2:CACNA1C:CACNA1D:CAMK2D	http://www.gsea-msigdb.org/gsea/msigdb/cards/GO_CARDIAC_MUSCLE_CONTRACTION
GO_bp	GO_TISSUE_MIGRATION	280	5	2.61258e-05	0.00124691	PTGS2:MAP2K5:PRKCA:ROCK2:SRC	http://www.gsea-msigdb.org/gsea/msigdb/cards/GO_TISSUE_MIGRATION
GO_bp	GO_REGULATION_OF_TUBE_SIZE	136	4	2.67283e-05	0.00126061	NPR1:PTGS2:ROCK1:ROCK2	http://www.gsea-msigdb.org/gsea/msigdb/cards/GO_REGULATION_OF_TUBE_SIZE
GO_bp	GO_REGULATION_OF_MAPK_CASCADE	722	7	2.67559e-05	0.00126061	MAP2K1:MAP2K5:PRKCA:ROCK1:MAP2K2:ROCK2:SRC	http://www.gsea-msigdb.org/gsea/msigdb/cards/GO_REGULATION_OF_MAPK_CASCADE
GO_bp	GO_ACTIN_FILAMENT_BASED_PROCESS	724	7	2.72356e-05	0.00127504	RYR2:CACNA1C:ROCK1:ROCK2:SRC:CACNA1D:CAMK2D	http://www.gsea-msigdb.org/gsea/msigdb/cards/GO_ACTIN_FILAMENT_BASED_PROCESS
GO_bp	GO_POSITIVE_REGULATION_OF_EPITHELIAL_CELL_MIGRATION	138	4	2.83045e-05	0.0013167	PTGS2:PRKCA:ROCK2:SRC	http://www.gsea-msigdb.org/gsea/msigdb/cards/GO_POSITIVE_REGULATION_OF_EPITHELIAL_CELL_MIGRATION
GO_bp	GO_REGULATION_OF_PROTEIN_SERINE_THREONINE_KINASE_ACTIVITY	495	6	3.2518e-05	0.00150319	CCND1:MAP2K1:MAP2K5:MAP2K2:SRC:PRKAG2	http://www.gsea-msigdb.org/gsea/msigdb/cards/GO_REGULATION_OF_PROTEIN_SERINE_THREONINE_KINASE_ACTIVITY
GO_bp	GO_HISTONE_THREONINE_PHOSPHORYLATION	7	2	3.37778e-05	0.00154203	PRKCB:PRKCA	http://www.gsea-msigdb.org/gsea/msigdb/cards/GO_HISTONE_THREONINE_PHOSPHORYLATION
GO_bp	GO_REGULATION_OF_MYOSIN_LIGHT_CHAIN_PHOSPHATASE_ACTIVITY	7	2	3.37778e-05	0.00154203	ROCK1:ROCK2	http://www.gsea-msigdb.org/gsea/msigdb/cards/GO_REGULATION_OF_MYOSIN_LIGHT_CHAIN_PHOSPHATASE_ACTIVITY
GO_bp	GO_REGULATION_OF_ACTION_POTENTIAL	49	3	3.41331e-05	0.00154863	RYR2:CACNA1C:CAMK2D	http://www.gsea-msigdb.org/gsea/msigdb/cards/GO_REGULATION_OF_ACTION_POTENTIAL
GO_bp	GO_CARDIAC_MUSCLE_CELL_ACTION_POTENTIAL_INVOLVED_IN_CONTRACTION	50	3	3.62807e-05	0.00163597	RYR2:CACNA1C:CACNA1D	http://www.gsea-msigdb.org/gsea/msigdb/cards/GO_CARDIAC_MUSCLE_CELL_ACTION_POTENTIAL_INVOLVED_IN_CONTRACTION
GO_bp	GO_ANATOMICAL_STRUCTURE_FORMATION_INVOLVED_IN_MORPHOGENESIS	1061	8	3.82824e-05	0.0017157	NPR1:PTGS2:MAP2K1:MAP2K5:PRKCB:PRKCA:ROCK1:ROCK2	http://www.gsea-msigdb.org/gsea/msigdb/cards/GO_ANATOMICAL_STRUCTURE_FORMATION_INVOLVED_IN_MORPHOGENESIS
GO_bp	GO_REGULATION_OF_ENDOTHELIAL_CELL_MIGRATION	152	4	4.13214e-05	0.00184068	PTGS2:MAP2K5:PRKCA:ROCK2	http://www.gsea-msigdb.org/gsea/msigdb/cards/GO_REGULATION_OF_ENDOTHELIAL_CELL_MIGRATION
GO_bp	GO_REGULATION_OF_RESPONSE_TO_STRESS	1420	9	4.30807e-05	0.00190749	PTGS2:CAMK2G:MAP2K1:PRKCA:MAP2K2:ROCK2:SRC:CAMK2D:CAMK2A	http://www.gsea-msigdb.org/gsea/msigdb/cards/GO_REGULATION_OF_RESPONSE_TO_STRESS
GO_bp	GO_FIBROBLAST_GROWTH_FACTOR_PRODUCTION	8	2	4.50012e-05	0.00198059	PTGS2:ROCK2	http://www.gsea-msigdb.org/gsea/msigdb/cards/GO_FIBROBLAST_GROWTH_FACTOR_PRODUCTION
GO_bp	GO_TISSUE_REMODELING	156	4	4.57329e-05	0.00200081	PRKCA:ROCK1:ROCK2:SRC	http://www.gsea-msigdb.org/gsea/msigdb/cards/GO_TISSUE_REMODELING
GO_bp	GO_REGULATION_OF_MUSCLE_CONTRACTION	157	4	4.68876e-05	0.00203919	PTGS2:RYR2:CACNA1C:CAMK2D	http://www.gsea-msigdb.org/gsea/msigdb/cards/GO_REGULATION_OF_MUSCLE_CONTRACTION
GO_bp	GO_CELLULAR_RESPONSE_TO_ORGANIC_CYCLIC_COMPOUND	532	6	4.86534e-05	0.00210354	PTGS2:RYR2:ITPR2:ROCK2:SRC:ADCY5	http://www.gsea-msigdb.org/gsea/msigdb/cards/GO_CELLULAR_RESPONSE_TO_ORGANIC_CYCLIC_COMPOUND
GO_bp	GO_MAINTENANCE_OF_LOCATION	320	5	4.94167e-05	0.00212405	RYR2:CACNA1C:ITPR2:ITPR1:CAMK2D	http://www.gsea-msigdb.org/gsea/msigdb/cards/GO_MAINTENANCE_OF_LOCATION
GO_bp	GO_REGULATION_OF_NEUROTRANSMITTER_LEVELS	322	5	5.09017e-05	0.00217516	PTGS2:PRKCB:ROCK2:CACNA1D:CAMK2A	http://www.gsea-msigdb.org/gsea/msigdb/cards/GO_REGULATION_OF_NEUROTRANSMITTER_LEVELS
GO_bp	GO_HEART_DEVELOPMENT	538	6	5.17893e-05	0.0022003	RYR2:CACNA1C:MAP2K1:MAP2K5:ROCK1:ROCK2	http://www.gsea-msigdb.org/gsea/msigdb/cards/GO_HEART_DEVELOPMENT
GO_bp	GO_POSITIVE_REGULATION_OF_PROTEIN_SERINE_THREONINE_KINASE_ACTIVITY	327	5	5.47659e-05	0.00231339	CCND1:MAP2K1:MAP2K5:MAP2K2:SRC	http://www.gsea-msigdb.org/gsea/msigdb/cards/GO_POSITIVE_REGULATION_OF_PROTEIN_SERINE_THREONINE_KINASE_ACTIVITY
GO_bp	GO_CONNECTIVE_TISSUE_REPLACEMENT	9	2	5.78127e-05	0.00241434	ROCK1:ROCK2	http://www.gsea-msigdb.org/gsea/msigdb/cards/GO_CONNECTIVE_TISSUE_REPLACEMENT
GO_bp	GO_POSITIVE_REGULATION_OF_ADENYLATE_CYCLASE_ACTIVITY	9	2	5.78127e-05	0.00241434	CACNA1C:CACNA1D	http://www.gsea-msigdb.org/gsea/msigdb/cards/GO_POSITIVE_REGULATION_OF_ADENYLATE_CYCLASE_ACTIVITY
GO_bp	GO_STRIATED_MUSCLE_CONTRACTION	166	4	5.8263e-05	0.00241939	RYR2:CACNA1C:CACNA1D:CAMK2D	http://www.gsea-msigdb.org/gsea/msigdb/cards/GO_STRIATED_MUSCLE_CONTRACTION
GO_bp	GO_COAGULATION	337	5	6.31739e-05	0.00260859	ITPR2:PRKCB:PRKCA:SRC:ITPR1	http://www.gsea-msigdb.org/gsea/msigdb/cards/GO_COAGULATION
GO_bp	GO_RESPONSE_TO_HEAT	170	4	6.39166e-05	0.00262451	PTGS2:CAMK2G:CAMK2D:CAMK2A	http://www.gsea-msigdb.org/gsea/msigdb/cards/GO_RESPONSE_TO_HEAT
GO_bp	GO_APOPTOTIC_PROCESS	1889	10	6.54603e-05	0.00267296	PTGS2:RYR2:MAP2K5:PRKCB:PRKCA:ROCK1:SRC:ITPR1:CAMK2D:CAMK2A	http://www.gsea-msigdb.org/gsea/msigdb/cards/GO_APOPTOTIC_PROCESS
GO_bp	GO_RESPONSE_TO_CYTOKINE	1155	8	7.00701e-05	0.00283563	PTGS2:CAMK2G:CCND1:MAP2K5:PRKCA:SRC:CAMK2D:CAMK2A	http://www.gsea-msigdb.org/gsea/msigdb/cards/GO_RESPONSE_TO_CYTOKINE
GO_bp	GO_REGULATION_OF_KINASE_ACTIVITY	840	7	7.02155e-05	0.00283563	CCND1:MAP2K1:MAP2K5:MAP2K2:SRC:ADCY5:PRKAG2	http://www.gsea-msigdb.org/gsea/msigdb/cards/GO_REGULATION_OF_KINASE_ACTIVITY
GO_bp	GO_SA_NODE_CELL_TO_ATRIAL_CARDIAC_MUSCLE_CELL_COMMUNICATION	10	2	7.22084e-05	0.00288441	RYR2:CACNA1D	http://www.gsea-msigdb.org/gsea/msigdb/cards/GO_SA_NODE_CELL_TO_ATRIAL_CARDIAC_MUSCLE_CELL_COMMUNICATION
GO_bp	GO_POSITIVE_REGULATION_OF_PRODUCTION_OF_MIRNAS_INVOLVED_IN_GENE_SILENCING_BY_MIRNA	10	2	7.22084e-05	0.00288441	MAP2K1:MAP2K2	http://www.gsea-msigdb.org/gsea/msigdb/cards/GO_POSITIVE_REGULATION_OF_PRODUCTION_OF_MIRNAS_INVOLVED_IN_GENE_SILENCING_BY_MIRNA
GO_bp	GO_REGULATION_OF_ADHERENS_JUNCTION_ORGANIZATION	67	3	8.73943e-05	0.00347215	ROCK1:ROCK2:SRC	http://www.gsea-msigdb.org/gsea/msigdb/cards/GO_REGULATION_OF_ADHERENS_JUNCTION_ORGANIZATION
GO_bp	GO_AV_NODE_CELL_TO_BUNDLE_OF_HIS_CELL_COMMUNICATION	11	2	8.81846e-05	0.00348471	RYR2:CACNA1C	http://www.gsea-msigdb.org/gsea/msigdb/cards/GO_AV_NODE_CELL_TO_BUNDLE_OF_HIS_CELL_COMMUNICATION
GO_bp	GO_SYNAPTIC_VESICLE_CYCLE	189	4	9.6388e-05	0.00378851	PRKCB:ROCK1:CACNA1D:CAMK2A	http://www.gsea-msigdb.org/gsea/msigdb/cards/GO_SYNAPTIC_VESICLE_CYCLE
GO_bp	GO_REGULATION_OF_ACTIN_FILAMENT_BASED_PROCESS	369	5	9.69493e-05	0.00379031	RYR2:CACNA1C:ROCK1:ROCK2:CAMK2D	http://www.gsea-msigdb.org/gsea/msigdb/cards/GO_REGULATION_OF_ACTIN_FILAMENT_BASED_PROCESS
GO_bp	GO_POSITIVE_REGULATION_OF_STRIATED_MUSCLE_CELL_APOPTOTIC_PROCESS	12	2	0.000105737	0.00406895	CAMK2D:CAMK2A	http://www.gsea-msigdb.org/gsea/msigdb/cards/GO_POSITIVE_REGULATION_OF_STRIATED_MUSCLE_CELL_APOPTOTIC_PROCESS
GO_bp	GO_REGULATION_OF_ENDOTHELIAL_CELL_DEVELOPMENT	12	2	0.000105737	0.00406895	ROCK1:ROCK2	http://www.gsea-msigdb.org/gsea/msigdb/cards/GO_REGULATION_OF_ENDOTHELIAL_CELL_DEVELOPMENT
GO_bp	GO_MITOTIC_NUCLEAR_ENVELOPE_DISASSEMBLY	12	2	0.000105737	0.00406895	PRKCB:PRKCA	http://www.gsea-msigdb.org/gsea/msigdb/cards/GO_MITOTIC_NUCLEAR_ENVELOPE_DISASSEMBLY
GO_bp	GO_ENDOTHELIAL_CELL_MIGRATION	195	4	0.00010876	0.00415669	PTGS2:MAP2K5:PRKCA:ROCK2	http://www.gsea-msigdb.org/gsea/msigdb/cards/GO_ENDOTHELIAL_CELL_MIGRATION
GO_bp	GO_RESPONSE_TO_ORGANIC_CYCLIC_COMPOUND	901	7	0.000109148	0.00415669	PTGS2:RYR2:CCND1:ITPR2:ROCK2:SRC:ADCY5	http://www.gsea-msigdb.org/gsea/msigdb/cards/GO_RESPONSE_TO_ORGANIC_CYCLIC_COMPOUND
GO_bp	GO_AMEBOIDAL_TYPE_CELL_MIGRATION	379	5	0.000109936	0.00416509	PTGS2:MAP2K5:PRKCA:ROCK2:SRC	http://www.gsea-msigdb.org/gsea/msigdb/cards/GO_AMEBOIDAL_TYPE_CELL_MIGRATION
GO_bp	GO_RESPONSE_TO_KETONE	196	4	0.000110929	0.00418116	CCND1:ROCK2:SRC:ADCY5	http://www.gsea-msigdb.org/gsea/msigdb/cards/GO_RESPONSE_TO_KETONE
GO_bp	GO_REGULATION_OF_CARDIAC_MUSCLE_CONTRACTION	75	3	0.000122347	0.00458802	RYR2:CACNA1C:CAMK2D	http://www.gsea-msigdb.org/gsea/msigdb/cards/GO_REGULATION_OF_CARDIAC_MUSCLE_CONTRACTION
GO_bp	GO_VESICLE_MEDIATED_TRANSPORT_IN_SYNAPSE	202	4	0.000124609	0.00464912	PRKCB:ROCK1:CACNA1D:CAMK2A	http://www.gsea-msigdb.org/gsea/msigdb/cards/GO_VESICLE_MEDIATED_TRANSPORT_IN_SYNAPSE
GO_bp	GO_SIGNAL_TRANSDUCTION_BY_PROTEIN_PHOSPHORYLATION	922	7	0.000126071	0.0046799	MAP2K1:MAP2K5:PRKCA:ROCK1:MAP2K2:ROCK2:SRC	http://www.gsea-msigdb.org/gsea/msigdb/cards/GO_SIGNAL_TRANSDUCTION_BY_PROTEIN_PHOSPHORYLATION
GO_bp	GO_REGULATION_OF_RELEASE_OF_SEQUESTERED_CALCIUM_ION_INTO_CYTOSOL	78	3	0.000137487	0.00507805	RYR2:CACNA1C:CAMK2D	http://www.gsea-msigdb.org/gsea/msigdb/cards/GO_REGULATION_OF_RELEASE_OF_SEQUESTERED_CALCIUM_ION_INTO_CYTOSOL
GO_bp	GO_REGULATION_OF_TRANSFERASE_ACTIVITY	939	7	0.000141292	0.00519249	CCND1:MAP2K1:MAP2K5:MAP2K2:SRC:ADCY5:PRKAG2	http://www.gsea-msigdb.org/gsea/msigdb/cards/GO_REGULATION_OF_TRANSFERASE_ACTIVITY
GO_bp	GO_REGULATION_OF_CELLULAR_RESPONSE_TO_HEAT	79	3	0.000142792	0.00522151	CAMK2G:CAMK2D:CAMK2A	http://www.gsea-msigdb.org/gsea/msigdb/cards/GO_REGULATION_OF_CELLULAR_RESPONSE_TO_HEAT
GO_bp	GO_PRESYNAPTIC_MODULATION_OF_CHEMICAL_SYNAPTIC_TRANSMISSION	14	2	0.000145558	0.00525237	PRKCB:CACNA1D	http://www.gsea-msigdb.org/gsea/msigdb/cards/GO_PRESYNAPTIC_MODULATION_OF_CHEMICAL_SYNAPTIC_TRANSMISSION
GO_bp	GO_ORGANELLE_INHERITANCE	14	2	0.000145558	0.00525237	MAP2K1:MAP2K2	http://www.gsea-msigdb.org/gsea/msigdb/cards/GO_ORGANELLE_INHERITANCE
GO_bp	GO_RESPONSE_TO_WOUNDING	649	6	0.00014578	0.00525237	ITPR2:MAP2K1:PRKCB:PRKCA:SRC:ITPR1	http://www.gsea-msigdb.org/gsea/msigdb/cards/GO_RESPONSE_TO_WOUNDING
GO_bp	GO_CALCIUM_MEDIATED_SIGNALING	213	4	0.000152815	0.00547897	RYR2:CACNA1C:ITPR1:CAMK2D	http://www.gsea-msigdb.org/gsea/msigdb/cards/GO_CALCIUM_MEDIATED_SIGNALING
GO_bp	GO_REGULATION_OF_GOLGI_ORGANIZATION	15	2	0.000167818	0.00595874	MAP2K1:MAP2K2	http://www.gsea-msigdb.org/gsea/msigdb/cards/GO_REGULATION_OF_GOLGI_ORGANIZATION
GO_bp	GO_REGULATION_OF_VENTRICULAR_CARDIAC_MUSCLE_CELL_ACTION_POTENTIAL	15	2	0.000167818	0.00595874	RYR2:CACNA1C	http://www.gsea-msigdb.org/gsea/msigdb/cards/GO_REGULATION_OF_VENTRICULAR_CARDIAC_MUSCLE_CELL_ACTION_POTENTIAL
GO_bp	GO_REGULATION_OF_SYNAPTIC_VESICLE_TRANSPORT	85	3	0.000177435	0.00626994	PRKCB:CACNA1D:CAMK2A	http://www.gsea-msigdb.org/gsea/msigdb/cards/GO_REGULATION_OF_SYNAPTIC_VESICLE_TRANSPORT
GO_bp	GO_EPHRIN_RECEPTOR_SIGNALING_PATHWAY	86	3	0.000183691	0.00645996	ROCK1:ROCK2:SRC	http://www.gsea-msigdb.org/gsea/msigdb/cards/GO_EPHRIN_RECEPTOR_SIGNALING_PATHWAY
GO_bp	GO_CELLULAR_RESPONSE_TO_HORMONE_STIMULUS	680	6	0.000188001	0.00658004	PRKCB:ROCK1:ROCK2:SRC:ADCY5:CAMK2A	http://www.gsea-msigdb.org/gsea/msigdb/cards/GO_CELLULAR_RESPONSE_TO_HORMONE_STIMULUS
GO_bp	GO_INTERFERON_GAMMA_MEDIATED_SIGNALING_PATHWAY	87	3	0.000190089	0.00662158	CAMK2G:CAMK2D:CAMK2A	http://www.gsea-msigdb.org/gsea/msigdb/cards/GO_INTERFERON_GAMMA_MEDIATED_SIGNALING_PATHWAY
GO_bp	GO_MEMBRANE_DISASSEMBLY	16	2	0.000191639	0.00664409	PRKCB:PRKCA	http://www.gsea-msigdb.org/gsea/msigdb/cards/GO_MEMBRANE_DISASSEMBLY
GO_bp	GO_REGULATION_OF_CELL_JUNCTION_ASSEMBLY	88	3	0.00019663	0.00675341	ROCK1:ROCK2:SRC	http://www.gsea-msigdb.org/gsea/msigdb/cards/GO_REGULATION_OF_CELL_JUNCTION_ASSEMBLY
GO_bp	GO_ADHERENS_JUNCTION_ASSEMBLY	88	3	0.00019663	0.00675341	ROCK1:ROCK2:SRC	http://www.gsea-msigdb.org/gsea/msigdb/cards/GO_ADHERENS_JUNCTION_ASSEMBLY
GO_bp	GO_RESPONSE_TO_DRUG	992	7	0.000198679	0.00679206	PTGS2:RYR2:CCND1:ITPR2:ROCK2:SRC:ADCY5	http://www.gsea-msigdb.org/gsea/msigdb/cards/GO_RESPONSE_TO_DRUG
GO_bp	GO_NEGATIVE_REGULATION_OF_CYSTEINE_TYPE_ENDOPEPTIDASE_ACTIVITY	89	3	0.000203315	0.00688648	PTGS2:MAP2K5:SRC	http://www.gsea-msigdb.org/gsea/msigdb/cards/GO_NEGATIVE_REGULATION_OF_CYSTEINE_TYPE_ENDOPEPTIDASE_ACTIVITY
GO_bp	GO_REGULATION_OF_STRIATED_MUSCLE_CONTRACTION	89	3	0.000203315	0.00688648	RYR2:CACNA1C:CAMK2D	http://www.gsea-msigdb.org/gsea/msigdb/cards/GO_REGULATION_OF_STRIATED_MUSCLE_CONTRACTION
GO_bp	GO_RESPONSE_TO_GROWTH_FACTOR	691	6	0.000205124	0.00691588	RYR2:MAP2K5:PRKCB:ROCK1:ROCK2:SRC	http://www.gsea-msigdb.org/gsea/msigdb/cards/GO_RESPONSE_TO_GROWTH_FACTOR
GO_bp	GO_NEGATIVE_REGULATION_OF_HYDROLASE_ACTIVITY	435	5	0.000209255	0.00702295	PTGS2:MAP2K5:ROCK1:ROCK2:SRC	http://www.gsea-msigdb.org/gsea/msigdb/cards/GO_NEGATIVE_REGULATION_OF_HYDROLASE_ACTIVITY
GO_bp	GO_ENZYME_LINKED_RECEPTOR_PROTEIN_SIGNALING_PATHWAY	1003	7	0.00021269	0.00710577	NPR1:RYR2:PRKCB:PRKCA:ROCK1:ROCK2:SRC	http://www.gsea-msigdb.org/gsea/msigdb/cards/GO_ENZYME_LINKED_RECEPTOR_PROTEIN_SIGNALING_PATHWAY
GO_bp	GO_PROTEIN_AUTOPHOSPHORYLATION	233	4	0.00021555	0.00716874	MAP2K2:SRC:CAMK2D:CAMK2A	http://www.gsea-msigdb.org/gsea/msigdb/cards/GO_PROTEIN_AUTOPHOSPHORYLATION
GO_bp	GO_RESPONSE_TO_TEMPERATURE_STIMULUS	234	4	0.000219107	0.00725422	PTGS2:CAMK2G:CAMK2D:CAMK2A	http://www.gsea-msigdb.org/gsea/msigdb/cards/GO_RESPONSE_TO_TEMPERATURE_STIMULUS
GO_bp	GO_CONTRACTILE_ACTIN_FILAMENT_BUNDLE_ASSEMBLY	92	3	0.000224251	0.00739124	ROCK1:ROCK2:SRC	http://www.gsea-msigdb.org/gsea/msigdb/cards/GO_CONTRACTILE_ACTIN_FILAMENT_BUNDLE_ASSEMBLY
GO_bp	GO_CELL_JUNCTION_ASSEMBLY	236	4	0.000226349	0.00742707	PRKCA:ROCK1:ROCK2:SRC	http://www.gsea-msigdb.org/gsea/msigdb/cards/GO_CELL_JUNCTION_ASSEMBLY
GO_bp	GO_CELLULAR_RESPONSE_TO_KETONE	94	3	0.000238957	0.00780591	ROCK2:SRC:ADCY5	http://www.gsea-msigdb.org/gsea/msigdb/cards/GO_CELLULAR_RESPONSE_TO_KETONE
GO_bp	GO_CELL_CYCLE	1776	9	0.000244234	0.007943	PTGS2:CCND1:MAP2K1:PRKCB:PRKCA:ROCK2:SRC:CAMK2A:PRKAG2	http://www.gsea-msigdb.org/gsea/msigdb/cards/GO_CELL_CYCLE
GO_bp	GO_CELL_SUBSTRATE_JUNCTION_ASSEMBLY	95	3	0.000246538	0.00798261	ROCK1:ROCK2:SRC	http://www.gsea-msigdb.org/gsea/msigdb/cards/GO_CELL_SUBSTRATE_JUNCTION_ASSEMBLY
GO_bp	GO_POSITIVE_REGULATION_OF_ENDOTHELIAL_CELL_MIGRATION	96	3	0.000254273	0.00819696	PTGS2:PRKCA:ROCK2	http://www.gsea-msigdb.org/gsea/msigdb/cards/GO_POSITIVE_REGULATION_OF_ENDOTHELIAL_CELL_MIGRATION
GO_bp	GO_REGULATION_OF_CALCIUM_ION_TRANSPORT_INTO_CYTOSOL	98	3	0.000270211	0.00867273	RYR2:CACNA1C:CAMK2D	http://www.gsea-msigdb.org/gsea/msigdb/cards/GO_REGULATION_OF_CALCIUM_ION_TRANSPORT_INTO_CYTOSOL
GO_bp	GO_ATRIAL_CARDIAC_MUSCLE_CELL_TO_AV_NODE_CELL_SIGNALING	19	2	0.000272435	0.00870608	RYR2:CACNA1C	http://www.gsea-msigdb.org/gsea/msigdb/cards/GO_ATRIAL_CARDIAC_MUSCLE_CELL_TO_AV_NODE_CELL_SIGNALING
GO_bp	GO_REGULATION_OF_PRODUCTION_OF_SMALL_RNA_INVOLVED_IN_GENE_SILENCING_BY_RNA	20	2	0.000302465	0.00958241	MAP2K1:MAP2K2	http://www.gsea-msigdb.org/gsea/msigdb/cards/GO_REGULATION_OF_PRODUCTION_OF_SMALL_RNA_INVOLVED_IN_GENE_SILENCING_BY_RNA
GO_bp	GO_REGULATION_OF_BICELLULAR_TIGHT_JUNCTION_ASSEMBLY	20	2	0.000302465	0.00958241	ROCK1:ROCK2	http://www.gsea-msigdb.org/gsea/msigdb/cards/GO_REGULATION_OF_BICELLULAR_TIGHT_JUNCTION_ASSEMBLY
GO_bp	GO_POSITIVE_REGULATION_OF_MAP_KINASE_ACTIVITY	255	4	0.000304029	0.00959062	MAP2K1:MAP2K5:MAP2K2:SRC	http://www.gsea-msigdb.org/gsea/msigdb/cards/GO_POSITIVE_REGULATION_OF_MAP_KINASE_ACTIVITY
GO_bp	GO_SMOOTH_MUSCLE_CONTRACTION	103	3	0.00031285	0.00982671	PTGS2:ROCK1:ROCK2	http://www.gsea-msigdb.org/gsea/msigdb/cards/GO_SMOOTH_MUSCLE_CONTRACTION
GO_bp	GO_NEGATIVE_REGULATION_OF_CATALYTIC_ACTIVITY	755	6	0.000330891	0.0103492	PTGS2:MAP2K5:ROCK1:ROCK2:SRC:PRKAG2	http://www.gsea-msigdb.org/gsea/msigdb/cards/GO_NEGATIVE_REGULATION_OF_CATALYTIC_ACTIVITY
GO_bp	GO_REGULATION_OF_AMYLOID_BETA_FORMATION	21	2	0.000334038	0.0104033	ROCK1:ROCK2	http://www.gsea-msigdb.org/gsea/msigdb/cards/GO_REGULATION_OF_AMYLOID_BETA_FORMATION
GO_bp	GO_NEGATIVE_REGULATION_OF_MOLECULAR_FUNCTION	1081	7	0.000336858	0.0104469	PTGS2:MAP2K5:ROCK1:ROCK2:SRC:CAMK2D:PRKAG2	http://www.gsea-msigdb.org/gsea/msigdb/cards/GO_NEGATIVE_REGULATION_OF_MOLECULAR_FUNCTION
GO_bp	GO_REGULATION_OF_NEUROTRANSMITTER_SECRETION	106	3	0.000340402	0.0105124	PRKCB:CACNA1D:CAMK2A	http://www.gsea-msigdb.org/gsea/msigdb/cards/GO_REGULATION_OF_NEUROTRANSMITTER_SECRETION
GO_bp	GO_CYCLIC_NUCLEOTIDE_BIOSYNTHETIC_PROCESS	22	2	0.00036715	0.0111051	NPR1:ADCY5	http://www.gsea-msigdb.org/gsea/msigdb/cards/GO_CYCLIC_NUCLEOTIDE_BIOSYNTHETIC_PROCESS
GO_bp	GO_MEMBRANE_DEPOLARIZATION_DURING_CARDIAC_MUSCLE_CELL_ACTION_POTENTIAL	22	2	0.00036715	0.0111051	CACNA1C:CACNA1D	http://www.gsea-msigdb.org/gsea/msigdb/cards/GO_MEMBRANE_DEPOLARIZATION_DURING_CARDIAC_MUSCLE_CELL_ACTION_POTENTIAL
GO_bp	GO_POSITIVE_REGULATION_OF_CYCLASE_ACTIVITY	22	2	0.00036715	0.0111051	CACNA1C:CACNA1D	http://www.gsea-msigdb.org/gsea/msigdb/cards/GO_POSITIVE_REGULATION_OF_CYCLASE_ACTIVITY
GO_bp	GO_POSITIVE_REGULATION_OF_LYASE_ACTIVITY	22	2	0.00036715	0.0111051	CACNA1C:CACNA1D	http://www.gsea-msigdb.org/gsea/msigdb/cards/GO_POSITIVE_REGULATION_OF_LYASE_ACTIVITY
GO_bp	GO_ENDOPLASMIC_RETICULUM_CALCIUM_ION_HOMEOSTASIS	22	2	0.00036715	0.0111051	ITPR1:CAMK2D	http://www.gsea-msigdb.org/gsea/msigdb/cards/GO_ENDOPLASMIC_RETICULUM_CALCIUM_ION_HOMEOSTASIS
GO_bp	GO_NUCLEOSIDE_PHOSPHATE_BIOSYNTHETIC_PROCESS	272	4	0.000388353	0.0116983	NPR1:PTGS2:ADCY5:PRKAG2	http://www.gsea-msigdb.org/gsea/msigdb/cards/GO_NUCLEOSIDE_PHOSPHATE_BIOSYNTHETIC_PROCESS
GO_bp	GO_BLOOD_VESSEL_ENDOTHELIAL_CELL_MIGRATION	112	3	0.000400101	0.012003	PTGS2:MAP2K5:PRKCA	http://www.gsea-msigdb.org/gsea/msigdb/cards/GO_BLOOD_VESSEL_ENDOTHELIAL_CELL_MIGRATION
GO_bp	GO_REGULATION_OF_CALCIUM_ION_DEPENDENT_EXOCYTOSIS	113	3	0.000410662	0.0122201	PRKCB:CACNA1D:CAMK2A	http://www.gsea-msigdb.org/gsea/msigdb/cards/GO_REGULATION_OF_CALCIUM_ION_DEPENDENT_EXOCYTOSIS
GO_bp	GO_REGULATION_OF_CELL_MATRIX_ADHESION	113	3	0.000410662	0.0122201	ROCK1:ROCK2:SRC	http://www.gsea-msigdb.org/gsea/msigdb/cards/GO_REGULATION_OF_CELL_MATRIX_ADHESION
GO_bp	GO_POSITIVE_REGULATION_OF_CALCIUM_ION_TRANSPORT	115	3	0.000432318	0.0128126	RYR2:CACNA1D:CAMK2A	http://www.gsea-msigdb.org/gsea/msigdb/cards/GO_POSITIVE_REGULATION_OF_CALCIUM_ION_TRANSPORT
GO_bp	GO_NEGATIVE_REGULATION_OF_BIOMINERAL_TISSUE_DEVELOPMENT	24	2	0.000437976	0.0128252	ROCK1:ROCK2	http://www.gsea-msigdb.org/gsea/msigdb/cards/GO_NEGATIVE_REGULATION_OF_BIOMINERAL_TISSUE_DEVELOPMENT
GO_bp	GO_POSITIVE_REGULATION_OF_POSTTRANSCRIPTIONAL_GENE_SILENCING	24	2	0.000437976	0.0128252	MAP2K1:MAP2K2	http://www.gsea-msigdb.org/gsea/msigdb/cards/GO_POSITIVE_REGULATION_OF_POSTTRANSCRIPTIONAL_GENE_SILENCING
GO_bp	GO_REGULATION_OF_ESTABLISHMENT_OR_MAINTENANCE_OF_CELL_POLARITY	24	2	0.000437976	0.0128252	ROCK1:ROCK2	http://www.gsea-msigdb.org/gsea/msigdb/cards/GO_REGULATION_OF_ESTABLISHMENT_OR_MAINTENANCE_OF_CELL_POLARITY
GO_bp	GO_CELL_JUNCTION_ORGANIZATION	284	4	0.000457174	0.0133342	PRKCA:ROCK1:ROCK2:SRC	http://www.gsea-msigdb.org/gsea/msigdb/cards/GO_CELL_JUNCTION_ORGANIZATION
GO_bp	GO_CELL_MOTILITY	1522	8	0.000473723	0.0137623	PTGS2:MAP2K1:MAP2K5:PRKCA:ROCK1:ROCK2:SRC:CAMK2A	http://www.gsea-msigdb.org/gsea/msigdb/cards/GO_CELL_MOTILITY
GO_bp	GO_SYNAPTIC_VESICLE_EXOCYTOSIS	120	3	0.000489639	0.0141687	PRKCB:CACNA1D:CAMK2A	http://www.gsea-msigdb.org/gsea/msigdb/cards/GO_SYNAPTIC_VESICLE_EXOCYTOSIS
GO_bp	GO_CELL_CELL_JUNCTION_ASSEMBLY	121	3	0.000501658	0.0144596	PRKCA:ROCK1:ROCK2	http://www.gsea-msigdb.org/gsea/msigdb/cards/GO_CELL_CELL_JUNCTION_ASSEMBLY
GO_bp	GO_REGULATION_OF_CELL_CYCLE	1156	7	0.000506206	0.0145337	PTGS2:CCND1:MAP2K1:PRKCA:ROCK2:SRC:PRKAG2	http://www.gsea-msigdb.org/gsea/msigdb/cards/GO_REGULATION_OF_CELL_CYCLE
GO_bp	GO_ERK1_AND_ERK2_CASCADE	294	4	0.000520857	0.0148961	MAP2K1:PRKCA:MAP2K2:SRC	http://www.gsea-msigdb.org/gsea/msigdb/cards/GO_ERK1_AND_ERK2_CASCADE
GO_bp	GO_WOUND_HEALING	537	5	0.000551248	0.015648	ITPR2:PRKCB:PRKCA:SRC:ITPR1	http://www.gsea-msigdb.org/gsea/msigdb/cards/GO_WOUND_HEALING
GO_bp	GO_POSITIVE_REGULATION_OF_MUSCLE_CELL_APOPTOTIC_PROCESS	27	2	0.000555664	0.015648	CAMK2D:CAMK2A	http://www.gsea-msigdb.org/gsea/msigdb/cards/GO_POSITIVE_REGULATION_OF_MUSCLE_CELL_APOPTOTIC_PROCESS
GO_bp	GO_AMYLOID_BETA_FORMATION	27	2	0.000555664	0.015648	ROCK1:ROCK2	http://www.gsea-msigdb.org/gsea/msigdb/cards/GO_AMYLOID_BETA_FORMATION
GO_bp	GO_REGULATION_OF_AMYLOID_PRECURSOR_PROTEIN_CATABOLIC_PROCESS	27	2	0.000555664	0.015648	ROCK1:ROCK2	http://www.gsea-msigdb.org/gsea/msigdb/cards/GO_REGULATION_OF_AMYLOID_PRECURSOR_PROTEIN_CATABOLIC_PROCESS
GO_bp	GO_RESPONSE_TO_INORGANIC_SUBSTANCE	542	5	0.000574977	0.0161301	PTGS2:RYR2:CCND1:SRC:CAMK2D	http://www.gsea-msigdb.org/gsea/msigdb/cards/GO_RESPONSE_TO_INORGANIC_SUBSTANCE
GO_bp	GO_REGULATION_OF_THE_FORCE_OF_HEART_CONTRACTION	28	2	0.000597932	0.016647	RYR2:CAMK2D	http://www.gsea-msigdb.org/gsea/msigdb/cards/GO_REGULATION_OF_THE_FORCE_OF_HEART_CONTRACTION
GO_bp	GO_AORTIC_VALVE_DEVELOPMENT	28	2	0.000597932	0.016647	ROCK1:ROCK2	http://www.gsea-msigdb.org/gsea/msigdb/cards/GO_AORTIC_VALVE_DEVELOPMENT
GO_bp	GO_ORGANOPHOSPHATE_BIOSYNTHETIC_PROCESS	550	5	0.000614539	0.0170447	NPR1:PTGS2:PLCB4:ADCY5:PRKAG2	http://www.gsea-msigdb.org/gsea/msigdb/cards/GO_ORGANOPHOSPHATE_BIOSYNTHETIC_PROCESS
GO_bp	GO_RESPONSE_TO_ANTIBIOTIC	310	4	0.000635576	0.017562	CCND1:ITPR2:SRC:ADCY5	http://www.gsea-msigdb.org/gsea/msigdb/cards/GO_RESPONSE_TO_ANTIBIOTIC
GO_bp	GO_REGULATION_OF_ADENYLATE_CYCLASE_ACTIVITY	29	2	0.000641713	0.0176651	CACNA1C:CACNA1D	http://www.gsea-msigdb.org/gsea/msigdb/cards/GO_REGULATION_OF_ADENYLATE_CYCLASE_ACTIVITY
GO_bp	GO_CELLULAR_RESPONSE_TO_ANTIBIOTIC	135	3	0.000690221	0.0189296	ITPR2:SRC:ADCY5	http://www.gsea-msigdb.org/gsea/msigdb/cards/GO_CELLULAR_RESPONSE_TO_ANTIBIOTIC
GO_bp	GO_REGULATION_OF_EPITHELIAL_CELL_DIFFERENTIATION	137	3	0.000720359	0.0196827	CCND1:ROCK1:ROCK2	http://www.gsea-msigdb.org/gsea/msigdb/cards/GO_REGULATION_OF_EPITHELIAL_CELL_DIFFERENTIATION
GO_bp	GO_REGULATION_OF_ENDOTHELIAL_CELL_DIFFERENTIATION	31	2	0.0007338	0.019902	ROCK1:ROCK2	http://www.gsea-msigdb.org/gsea/msigdb/cards/GO_REGULATION_OF_ENDOTHELIAL_CELL_DIFFERENTIATION
GO_bp	GO_RNA_DESTABILIZATION	31	2	0.0007338	0.019902	ROCK1:ROCK2	http://www.gsea-msigdb.org/gsea/msigdb/cards/GO_RNA_DESTABILIZATION
GO_bp	GO_ADHERENS_JUNCTION_ORGANIZATION	139	3	0.000751325	0.0203024	ROCK1:ROCK2:SRC	http://www.gsea-msigdb.org/gsea/msigdb/cards/GO_ADHERENS_JUNCTION_ORGANIZATION
GO_bp	GO_REGULATION_OF_ORGANELLE_ORGANIZATION	1237	7	0.000760076	0.0204636	CCND1:MAP2K1:ROCK1:MAP2K2:ROCK2:SRC:CAMK2D	http://www.gsea-msigdb.org/gsea/msigdb/cards/GO_REGULATION_OF_ORGANELLE_ORGANIZATION
GO_bp	GO_REGULATION_OF_HYDROLASE_ACTIVITY	1238	7	0.000763748	0.0204874	PTGS2:RYR2:MAP2K5:ROCK1:ROCK2:SRC:CAMK2D	http://www.gsea-msigdb.org/gsea/msigdb/cards/GO_REGULATION_OF_HYDROLASE_ACTIVITY
GO_bp	GO_RESPONSE_TO_MINERALOCORTICOID	32	2	0.000782099	0.020705	CCND1:SRC	http://www.gsea-msigdb.org/gsea/msigdb/cards/GO_RESPONSE_TO_MINERALOCORTICOID
GO_bp	GO_REGULATION_OF_VASCULAR_PERMEABILITY	32	2	0.000782099	0.020705	NPR1:SRC	http://www.gsea-msigdb.org/gsea/msigdb/cards/GO_REGULATION_OF_VASCULAR_PERMEABILITY
GO_bp	GO_ERBB2_SIGNALING_PATHWAY	32	2	0.000782099	0.020705	PRKCA:SRC	http://www.gsea-msigdb.org/gsea/msigdb/cards/GO_ERBB2_SIGNALING_PATHWAY
GO_bp	GO_REGULATION_OF_NEUROTRANSMITTER_TRANSPORT	141	3	0.000783129	0.020705	PRKCB:CACNA1D:CAMK2A	http://www.gsea-msigdb.org/gsea/msigdb/cards/GO_REGULATION_OF_NEUROTRANSMITTER_TRANSPORT
GO_bp	GO_APOPTOTIC_SIGNALING_PATHWAY	584	5	0.000806042	0.0212344	PTGS2:MAP2K5:PRKCA:SRC:ITPR1	http://www.gsea-msigdb.org/gsea/msigdb/cards/GO_APOPTOTIC_SIGNALING_PATHWAY
GO_bp	GO_REGULATION_OF_MAP_KINASE_ACTIVITY	331	4	0.000812089	0.0213173	MAP2K1:MAP2K5:MAP2K2:SRC	http://www.gsea-msigdb.org/gsea/msigdb/cards/GO_REGULATION_OF_MAP_KINASE_ACTIVITY
GO_bp	GO_REGULATION_OF_G_PROTEIN_COUPLED_RECEPTOR_SIGNALING_PATHWAY	143	3	0.000815779	0.021338	PRKCA:ROCK1:ROCK2	http://www.gsea-msigdb.org/gsea/msigdb/cards/GO_REGULATION_OF_G_PROTEIN_COUPLED_RECEPTOR_SIGNALING_PATHWAY
GO_bp	GO_NEGATIVE_REGULATION_OF_PROTEOLYSIS	332	4	0.000821275	0.0214056	PTGS2:MAP2K5:ROCK1:SRC	http://www.gsea-msigdb.org/gsea/msigdb/cards/GO_NEGATIVE_REGULATION_OF_PROTEOLYSIS
GO_bp	GO_POSTTRANSCRIPTIONAL_REGULATION_OF_GENE_EXPRESSION	588	5	0.000831213	0.0214542	MAP2K1:PRKCA:ROCK1:MAP2K2:ROCK2	http://www.gsea-msigdb.org/gsea/msigdb/cards/GO_POSTTRANSCRIPTIONAL_REGULATION_OF_GENE_EXPRESSION
GO_bp	GO_VENTRICULAR_CARDIAC_MUSCLE_CELL_ACTION_POTENTIAL	33	2	0.000831896	0.0214542	RYR2:CACNA1C	http://www.gsea-msigdb.org/gsea/msigdb/cards/GO_VENTRICULAR_CARDIAC_MUSCLE_CELL_ACTION_POTENTIAL
GO_bp	GO_POSITIVE_REGULATION_OF_CYCLIN_DEPENDENT_PROTEIN_KINASE_ACTIVITY	33	2	0.000831896	0.0214542	CCND1:SRC	http://www.gsea-msigdb.org/gsea/msigdb/cards/GO_POSITIVE_REGULATION_OF_CYCLIN_DEPENDENT_PROTEIN_KINASE_ACTIVITY
GO_bp	GO_RESPONSE_TO_LIPID	903	6	0.000855121	0.021976	PTGS2:CCND1:PRKCA:ROCK2:SRC:ADCY5	http://www.gsea-msigdb.org/gsea/msigdb/cards/GO_RESPONSE_TO_LIPID
GO_bp	GO_RESPONSE_TO_CALCIUM_ION	148	3	0.000901168	0.0230787	RYR2:CCND1:CAMK2D	http://www.gsea-msigdb.org/gsea/msigdb/cards/GO_RESPONSE_TO_CALCIUM_ION
GO_bp	GO_ACTIN_FILAMENT_BUNDLE_ORGANIZATION	150	3	0.000936852	0.0239092	ROCK1:ROCK2:SRC	http://www.gsea-msigdb.org/gsea/msigdb/cards/GO_ACTIN_FILAMENT_BUNDLE_ORGANIZATION
GO_bp	GO_CYTOSOLIC_TRANSPORT	151	3	0.000955026	0.0242887	MAP2K1:MAP2K2:SRC	http://www.gsea-msigdb.org/gsea/msigdb/cards/GO_CYTOSOLIC_TRANSPORT
GO_bp	GO_ACTIVATION_OF_MAPK_ACTIVITY	152	3	0.000973422	0.0245022	MAP2K1:MAP2K5:MAP2K2	http://www.gsea-msigdb.org/gsea/msigdb/cards/GO_ACTIVATION_OF_MAPK_ACTIVITY
GO_bp	GO_CELL_CELL_JUNCTION_ORGANIZATION	152	3	0.000973422	0.0245022	PRKCA:ROCK1:ROCK2	http://www.gsea-msigdb.org/gsea/msigdb/cards/GO_CELL_CELL_JUNCTION_ORGANIZATION
GO_bp	GO_RESPONSE_TO_PURINE_CONTAINING_COMPOUND	152	3	0.000973422	0.0245022	PTGS2:RYR2:ITPR2	http://www.gsea-msigdb.org/gsea/msigdb/cards/GO_RESPONSE_TO_PURINE_CONTAINING_COMPOUND
GO_bp	GO_STRIATED_MUSCLE_CELL_APOPTOTIC_PROCESS	36	2	0.00099024	0.0245059	CAMK2D:CAMK2A	http://www.gsea-msigdb.org/gsea/msigdb/cards/GO_STRIATED_MUSCLE_CELL_APOPTOTIC_PROCESS
GO_bp	GO_SEMI_LUNAR_VALVE_DEVELOPMENT	36	2	0.00099024	0.0245059	ROCK1:ROCK2	http://www.gsea-msigdb.org/gsea/msigdb/cards/GO_SEMI_LUNAR_VALVE_DEVELOPMENT
GO_bp	GO_MEMBRANE_DEPOLARIZATION_DURING_ACTION_POTENTIAL	36	2	0.00099024	0.0245059	CACNA1C:CACNA1D	http://www.gsea-msigdb.org/gsea/msigdb/cards/GO_MEMBRANE_DEPOLARIZATION_DURING_ACTION_POTENTIAL
GO_bp	GO_REGULATION_OF_VOLTAGE_GATED_CALCIUM_CHANNEL_ACTIVITY	36	2	0.00099024	0.0245059	CACNB1:CACNB4	http://www.gsea-msigdb.org/gsea/msigdb/cards/GO_REGULATION_OF_VOLTAGE_GATED_CALCIUM_CHANNEL_ACTIVITY
GO_bp	GO_AMYLOID_PRECURSOR_PROTEIN_CATABOLIC_PROCESS	36	2	0.00099024	0.0245059	ROCK1:ROCK2	http://www.gsea-msigdb.org/gsea/msigdb/cards/GO_AMYLOID_PRECURSOR_PROTEIN_CATABOLIC_PROCESS
GO_bp	GO_CALCIUM_ION_REGULATED_EXOCYTOSIS	154	3	0.00101089	0.0248496	PRKCB:CACNA1D:CAMK2A	http://www.gsea-msigdb.org/gsea/msigdb/cards/GO_CALCIUM_ION_REGULATED_EXOCYTOSIS
GO_bp	GO_BIOMINERAL_TISSUE_DEVELOPMENT	154	3	0.00101089	0.0248496	PTGS2:ROCK1:ROCK2	http://www.gsea-msigdb.org/gsea/msigdb/cards/GO_BIOMINERAL_TISSUE_DEVELOPMENT
GO_bp	GO_PEPTIDYL_TYROSINE_MODIFICATION	352	4	0.00102086	0.0250112	MAP2K1:MAP2K5:MAP2K2:SRC	http://www.gsea-msigdb.org/gsea/msigdb/cards/GO_PEPTIDYL_TYROSINE_MODIFICATION
GO_bp	GO_POSITIVE_REGULATION_OF_TRANSPORT	939	6	0.00104867	0.0256069	NPR1:PTGS2:RYR2:SRC:CACNA1D:CAMK2A	http://www.gsea-msigdb.org/gsea/msigdb/cards/GO_POSITIVE_REGULATION_OF_TRANSPORT
GO_bp	GO_REGULATION_OF_REGULATED_SECRETORY_PATHWAY	158	3	0.00108854	0.0264926	PRKCB:CACNA1D:CAMK2A	http://www.gsea-msigdb.org/gsea/msigdb/cards/GO_REGULATION_OF_REGULATED_SECRETORY_PATHWAY
GO_bp	GO_REGULATION_OF_CELL_MIGRATION_INVOLVED_IN_SPROUTING_ANGIOGENESIS	38	2	0.00110323	0.0266735	PTGS2:MAP2K5	http://www.gsea-msigdb.org/gsea/msigdb/cards/GO_REGULATION_OF_CELL_MIGRATION_INVOLVED_IN_SPROUTING_ANGIOGENESIS
GO_bp	GO_HISTONE_PHOSPHORYLATION	38	2	0.00110323	0.0266735	PRKCB:PRKCA	http://www.gsea-msigdb.org/gsea/msigdb/cards/GO_HISTONE_PHOSPHORYLATION
GO_bp	GO_CELL_CYCLE_PROCESS	1321	7	0.00112203	0.0270391	CCND1:MAP2K1:PRKCB:PRKCA:ROCK2:CAMK2A:PRKAG2	http://www.gsea-msigdb.org/gsea/msigdb/cards/GO_CELL_CYCLE_PROCESS
GO_bp	GO_RESPONSE_TO_METAL_ION	363	4	0.00114413	0.0274816	PTGS2:RYR2:CCND1:CAMK2D	http://www.gsea-msigdb.org/gsea/msigdb/cards/GO_RESPONSE_TO_METAL_ION
GO_bp	GO_AMYLOID_BETA_METABOLIC_PROCESS	39	2	0.00116194	0.0277281	ROCK1:ROCK2	http://www.gsea-msigdb.org/gsea/msigdb/cards/GO_AMYLOID_BETA_METABOLIC_PROCESS
GO_bp	GO_REGULATION_OF_KERATINOCYTE_DIFFERENTIATION	39	2	0.00116194	0.0277281	ROCK1:ROCK2	http://www.gsea-msigdb.org/gsea/msigdb/cards/GO_REGULATION_OF_KERATINOCYTE_DIFFERENTIATION
GO_bp	GO_SYNAPTIC_VESICLE_LOCALIZATION	162	3	0.00116988	0.0278272	PRKCB:CACNA1D:CAMK2A	http://www.gsea-msigdb.org/gsea/msigdb/cards/GO_SYNAPTIC_VESICLE_LOCALIZATION
GO_bp	GO_LOCOMOTION	1745	8	0.00117771	0.0278755	PTGS2:MAP2K1:MAP2K5:PRKCA:ROCK1:ROCK2:SRC:CAMK2A	http://www.gsea-msigdb.org/gsea/msigdb/cards/GO_LOCOMOTION
GO_bp	GO_EPITHELIAL_CELL_PROLIFERATION	366	4	0.00117949	0.0278755	CCND1:MAP2K1:MAP2K5:PRKCA	http://www.gsea-msigdb.org/gsea/msigdb/cards/GO_EPITHELIAL_CELL_PROLIFERATION
GO_bp	GO_RESPONSE_TO_CORTICOSTEROID	164	3	0.00121195	0.0284595	PTGS2:CCND1:SRC	http://www.gsea-msigdb.org/gsea/msigdb/cards/GO_RESPONSE_TO_CORTICOSTEROID
GO_bp	GO_REGULATION_OF_CATION_CHANNEL_ACTIVITY	164	3	0.00121195	0.0284595	CACNB1:CACNB4:CAMK2D	http://www.gsea-msigdb.org/gsea/msigdb/cards/GO_REGULATION_OF_CATION_CHANNEL_ACTIVITY
GO_bp	GO_ESTABLISHMENT_OF_ENDOTHELIAL_BARRIER	40	2	0.00122212	0.028607	ROCK1:ROCK2	http://www.gsea-msigdb.org/gsea/msigdb/cards/GO_ESTABLISHMENT_OF_ENDOTHELIAL_BARRIER
GO_bp	GO_SIGNAL_RELEASE_FROM_SYNAPSE	169	3	0.00132128	0.0308299	PRKCB:CACNA1D:CAMK2A	http://www.gsea-msigdb.org/gsea/msigdb/cards/GO_SIGNAL_RELEASE_FROM_SYNAPSE
GO_bp	GO_REGULATION_OF_CELL_DIFFERENTIATION	1777	8	0.00132644	0.0308524	PTGS2:CCND1:MAP2K1:PRKCB:PRKCA:ROCK1:ROCK2:CAMK2A	http://www.gsea-msigdb.org/gsea/msigdb/cards/GO_REGULATION_OF_CELL_DIFFERENTIATION
GO_bp	GO_REGULATION_OF_CELL_ADHESION	657	5	0.00136528	0.0316555	MAP2K5:PRKCA:ROCK1:ROCK2:SRC	http://www.gsea-msigdb.org/gsea/msigdb/cards/GO_REGULATION_OF_CELL_ADHESION
GO_bp	GO_POSITIVE_REGULATION_OF_CELL_CYCLE	383	4	0.00139455	0.0322325	CCND1:PRKCA:ROCK2:SRC	http://www.gsea-msigdb.org/gsea/msigdb/cards/GO_POSITIVE_REGULATION_OF_CELL_CYCLE
GO_bp	GO_INTRACELLULAR_TRANSPORT	1794	8	0.00141143	0.0323189	PTGS2:MAP2K1:PRKCB:MAP2K2:SRC:CACNA1D:CAMK2A:PRKAG2	http://www.gsea-msigdb.org/gsea/msigdb/cards/GO_INTRACELLULAR_TRANSPORT
GO_bp	GO_REGULATION_OF_FATTY_ACID_BIOSYNTHETIC_PROCESS	43	2	0.00141148	0.0323189	PTGS2:PRKAG2	http://www.gsea-msigdb.org/gsea/msigdb/cards/GO_REGULATION_OF_FATTY_ACID_BIOSYNTHETIC_PROCESS
GO_bp	GO_REGULATION_OF_MEMBRANE_DEPOLARIZATION	43	2	0.00141148	0.0323189	SRC:CAMK2D	http://www.gsea-msigdb.org/gsea/msigdb/cards/GO_REGULATION_OF_MEMBRANE_DEPOLARIZATION
GO_bp	GO_REGULATION_OF_BONE_REMODELING	44	2	0.00147752	0.0335177	PRKCA:SRC	http://www.gsea-msigdb.org/gsea/msigdb/cards/GO_REGULATION_OF_BONE_REMODELING
GO_bp	GO_REGULATION_OF_CYCLASE_ACTIVITY	44	2	0.00147752	0.0335177	CACNA1C:CACNA1D	http://www.gsea-msigdb.org/gsea/msigdb/cards/GO_REGULATION_OF_CYCLASE_ACTIVITY
GO_bp	GO_RESPONSE_TO_ISCHEMIA	44	2	0.00147752	0.0335177	ROCK2:CAMK2A	http://www.gsea-msigdb.org/gsea/msigdb/cards/GO_RESPONSE_TO_ISCHEMIA
GO_bp	GO_CELL_PART_MORPHOGENESIS	671	5	0.00149908	0.0339022	MAP2K1:PRKCA:ROCK1:SRC:CAMK2A	http://www.gsea-msigdb.org/gsea/msigdb/cards/GO_CELL_PART_MORPHOGENESIS
GO_bp	GO_REGULATION_OF_LYASE_ACTIVITY	45	2	0.00154501	0.0348339	CACNA1C:CACNA1D	http://www.gsea-msigdb.org/gsea/msigdb/cards/GO_REGULATION_OF_LYASE_ACTIVITY
GO_bp	GO_POSITIVE_REGULATION_OF_VASCULATURE_DEVELOPMENT	179	3	0.00155819	0.0350236	PTGS2:PRKCB:PRKCA	http://www.gsea-msigdb.org/gsea/msigdb/cards/GO_POSITIVE_REGULATION_OF_VASCULATURE_DEVELOPMENT
GO_bp	GO_POSITIVE_REGULATION_OF_EPITHELIAL_CELL_PROLIFERATION	180	3	0.00158325	0.0354783	CCND1:MAP2K5:PRKCA	http://www.gsea-msigdb.org/gsea/msigdb/cards/GO_POSITIVE_REGULATION_OF_EPITHELIAL_CELL_PROLIFERATION
GO_bp	GO_CORTICAL_CYTOSKELETON_ORGANIZATION	46	2	0.00161396	0.0360565	ROCK1:ROCK2	http://www.gsea-msigdb.org/gsea/msigdb/cards/GO_CORTICAL_CYTOSKELETON_ORGANIZATION
GO_bp	GO_RIBOSE_PHOSPHATE_BIOSYNTHETIC_PROCESS	182	3	0.00163412	0.0363963	NPR1:ADCY5:PRKAG2	http://www.gsea-msigdb.org/gsea/msigdb/cards/GO_RIBOSE_PHOSPHATE_BIOSYNTHETIC_PROCESS
GO_bp	GO_NEGATIVE_REGULATION_OF_PROTEIN_METABOLIC_PROCESS	1027	6	0.00166544	0.0369818	PTGS2:MAP2K5:ROCK1:ROCK2:SRC:PRKAG2	http://www.gsea-msigdb.org/gsea/msigdb/cards/GO_NEGATIVE_REGULATION_OF_PROTEIN_METABOLIC_PROCESS
GO_bp	GO_POSITIVE_REGULATION_OF_MRNA_CATABOLIC_PROCESS	47	2	0.00168435	0.0371944	ROCK1:ROCK2	http://www.gsea-msigdb.org/gsea/msigdb/cards/GO_POSITIVE_REGULATION_OF_MRNA_CATABOLIC_PROCESS
GO_bp	GO_REGULATION_OF_PROTEOLYSIS	689	5	0.00168513	0.0371944	PTGS2:MAP2K5:ROCK1:ROCK2:SRC	http://www.gsea-msigdb.org/gsea/msigdb/cards/GO_REGULATION_OF_PROTEOLYSIS
GO_bp	GO_TRANSMEMBRANE_RECEPTOR_PROTEIN_TYROSINE_KINASE_SIGNALING_PATHWAY	692	5	0.00171773	0.0378004	PRKCB:PRKCA:ROCK1:ROCK2:SRC	http://www.gsea-msigdb.org/gsea/msigdb/cards/GO_TRANSMEMBRANE_RECEPTOR_PROTEIN_TYROSINE_KINASE_SIGNALING_PATHWAY
GO_bp	GO_ACTOMYOSIN_STRUCTURE_ORGANIZATION	186	3	0.00173893	0.0381526	ROCK1:ROCK2:SRC	http://www.gsea-msigdb.org/gsea/msigdb/cards/GO_ACTOMYOSIN_STRUCTURE_ORGANIZATION
GO_bp	GO_NEUROMUSCULAR_JUNCTION_DEVELOPMENT	48	2	0.00175619	0.0384167	CACNB1:CACNB4	http://www.gsea-msigdb.org/gsea/msigdb/cards/GO_NEUROMUSCULAR_JUNCTION_DEVELOPMENT
GO_bp	GO_ENDOMEMBRANE_SYSTEM_ORGANIZATION	417	4	0.00190476	0.041543	MAP2K1:PRKCB:PRKCA:MAP2K2	http://www.gsea-msigdb.org/gsea/msigdb/cards/GO_ENDOMEMBRANE_SYSTEM_ORGANIZATION
GO_bp	GO_RESPONSE_TO_INTERFERON_GAMMA	193	3	0.0019323	0.0419017	CAMK2G:CAMK2D:CAMK2A	http://www.gsea-msigdb.org/gsea/msigdb/cards/GO_RESPONSE_TO_INTERFERON_GAMMA
GO_bp	GO_REPRODUCTIVE_SYSTEM_DEVELOPMENT	419	4	0.00193831	0.0419017	PTGS2:CCND1:MAP2K1:SRC	http://www.gsea-msigdb.org/gsea/msigdb/cards/GO_REPRODUCTIVE_SYSTEM_DEVELOPMENT
GO_bp	GO_REGULATION_OF_PEPTIDASE_ACTIVITY	419	4	0.00193831	0.0419017	PTGS2:MAP2K5:ROCK2:SRC	http://www.gsea-msigdb.org/gsea/msigdb/cards/GO_REGULATION_OF_PEPTIDASE_ACTIVITY
GO_bp	GO_REGULATION_OF_MRNA_CATABOLIC_PROCESS	194	3	0.00196098	0.0422674	PRKCA:ROCK1:ROCK2	http://www.gsea-msigdb.org/gsea/msigdb/cards/GO_REGULATION_OF_MRNA_CATABOLIC_PROCESS
GO_bp	GO_PRODUCTION_OF_SMALL_RNA_INVOLVED_IN_GENE_SILENCING_BY_RNA	51	2	0.00198034	0.0425598	MAP2K1:MAP2K2	http://www.gsea-msigdb.org/gsea/msigdb/cards/GO_PRODUCTION_OF_SMALL_RNA_INVOLVED_IN_GENE_SILENCING_BY_RNA
GO_bp	GO_PURINE_CONTAINING_COMPOUND_BIOSYNTHETIC_PROCESS	195	3	0.00198992	0.0426411	NPR1:ADCY5:PRKAG2	http://www.gsea-msigdb.org/gsea/msigdb/cards/GO_PURINE_CONTAINING_COMPOUND_BIOSYNTHETIC_PROCESS
GO_bp	GO_AMYLOID_PRECURSOR_PROTEIN_METABOLIC_PROCESS	52	2	0.00205792	0.0438425	ROCK1:ROCK2	http://www.gsea-msigdb.org/gsea/msigdb/cards/GO_AMYLOID_PRECURSOR_PROTEIN_METABOLIC_PROCESS
GO_bp	GO_NUCLEAR_ENVELOPE_ORGANIZATION	52	2	0.00205792	0.0438425	PRKCB:PRKCA	http://www.gsea-msigdb.org/gsea/msigdb/cards/GO_NUCLEAR_ENVELOPE_ORGANIZATION
GO_bp	GO_CELL_MORPHOGENESIS_INVOLVED_IN_DIFFERENTIATION	723	5	0.00208255	0.0442392	MAP2K1:PRKCA:ROCK1:SRC:CAMK2A	http://www.gsea-msigdb.org/gsea/msigdb/cards/GO_CELL_MORPHOGENESIS_INVOLVED_IN_DIFFERENTIATION
GO_bp	GO_POSITIVE_REGULATION_OF_ERK1_AND_ERK2_CASCADE	199	3	0.00210835	0.0446582	MAP2K1:PRKCA:SRC	http://www.gsea-msigdb.org/gsea/msigdb/cards/GO_POSITIVE_REGULATION_OF_ERK1_AND_ERK2_CASCADE
GO_bp	GO_CELL_MIGRATION_INVOLVED_IN_SPROUTING_ANGIOGENESIS	54	2	0.00221735	0.0465644	PTGS2:MAP2K5	http://www.gsea-msigdb.org/gsea/msigdb/cards/GO_CELL_MIGRATION_INVOLVED_IN_SPROUTING_ANGIOGENESIS
GO_bp	GO_POSITIVE_REGULATION_OF_BLOOD_VESSEL_ENDOTHELIAL_CELL_MIGRATION	54	2	0.00221735	0.0465644	PTGS2:PRKCA	http://www.gsea-msigdb.org/gsea/msigdb/cards/GO_POSITIVE_REGULATION_OF_BLOOD_VESSEL_ENDOTHELIAL_CELL_MIGRATION
GO_bp	GO_INOSITOL_PHOSPHATE_MEDIATED_SIGNALING	54	2	0.00221735	0.0465644	ITPR2:ITPR1	http://www.gsea-msigdb.org/gsea/msigdb/cards/GO_INOSITOL_PHOSPHATE_MEDIATED_SIGNALING
GO_bp	GO_RESPONSE_TO_MECHANICAL_STIMULUS	203	3	0.0022311	0.0467197	PTGS2:RYR2:SRC	http://www.gsea-msigdb.org/gsea/msigdb/cards/GO_RESPONSE_TO_MECHANICAL_STIMULUS
GO_bp	GO_REGULATION_OF_CELL_SUBSTRATE_ADHESION	204	3	0.00226247	0.047242	ROCK1:ROCK2:SRC	http://www.gsea-msigdb.org/gsea/msigdb/cards/GO_REGULATION_OF_CELL_SUBSTRATE_ADHESION
GO_bp	GO_TIGHT_JUNCTION_ORGANIZATION	55	2	0.0022992	0.0478729	ROCK1:ROCK2	http://www.gsea-msigdb.org/gsea/msigdb/cards/GO_TIGHT_JUNCTION_ORGANIZATION
GO_bp	GO_HEART_VALVE_DEVELOPMENT	56	2	0.00238246	0.0494664	ROCK1:ROCK2	http://www.gsea-msigdb.org/gsea/msigdb/cards/GO_HEART_VALVE_DEVELOPMENT
Chemical_and_Genetic_pertubation	YOSHIMURA_MAPK8_TARGETS_UP	1157	12	5.18178e-09	1.71102e-05	NPR1:CAMK2G:CCND1:CACNA1C:MAP2K5:PRKCB:PRKCA:CACNB4:KCNJ6:ITPR1:CACNA1D:CAMK2A	http://www.gsea-msigdb.org/gsea/msigdb/cards/YOSHIMURA_MAPK8_TARGETS_UP
GO_cc	GO_CALCIUM_CHANNEL_COMPLEX	66	5	2.03196e-08	2.03399e-05	RYR2:CACNA1C:CACNB1:CACNB4:CACNA1D	http://www.gsea-msigdb.org/gsea/msigdb/cards/GO_CALCIUM_CHANNEL_COMPLEX
GO_cc	GO_SARCOPLASM	77	5	4.44966e-08	2.22705e-05	RYR2:CAMK2G:ITPR2:ITPR1:CAMK2D	http://www.gsea-msigdb.org/gsea/msigdb/cards/GO_SARCOPLASM
GO_cc	GO_SARCOPLASMIC_RETICULUM_MEMBRANE	37	4	1.41159e-07	4.71001e-05	RYR2:CAMK2G:ITPR2:CAMK2D	http://www.gsea-msigdb.org/gsea/msigdb/cards/GO_SARCOPLASMIC_RETICULUM_MEMBRANE
GO_cc	GO_VOLTAGE_GATED_CALCIUM_CHANNEL_COMPLEX	43	4	2.62389e-07	5.9449e-05	CACNA1C:CACNB1:CACNB4:CACNA1D	http://www.gsea-msigdb.org/gsea/msigdb/cards/GO_VOLTAGE_GATED_CALCIUM_CHANNEL_COMPLEX
GO_cc	GO_CATION_CHANNEL_COMPLEX	219	6	2.96948e-07	5.9449e-05	RYR2:CACNA1C:CACNB1:CACNB4:KCNJ6:CACNA1D	http://www.gsea-msigdb.org/gsea/msigdb/cards/GO_CATION_CHANNEL_COMPLEX
GO_cc	GO_SARCOLEMMA	136	5	7.70187e-07	0.000128493	RYR2:CACNA1C:CACNB1:CACNA1D:CAMK2D	http://www.gsea-msigdb.org/gsea/msigdb/cards/GO_SARCOLEMMA
GO_cc	GO_TRANSPORTER_COMPLEX	331	6	3.2943e-06	0.000471085	RYR2:CACNA1C:CACNB1:CACNB4:KCNJ6:CACNA1D	http://www.gsea-msigdb.org/gsea/msigdb/cards/GO_TRANSPORTER_COMPLEX
GO_cc	GO_NEURON_PART	1700	10	2.62813e-05	0.00328845	PTGS2:CAMK2G:CACNA1C:PRKCB:PLCB4:SRC:ITPR1:CACNA1D:CAMK2D:CAMK2A	http://www.gsea-msigdb.org/gsea/msigdb/cards/GO_NEURON_PART
GO_cc	GO_PLATELET_DENSE_TUBULAR_NETWORK_MEMBRANE	9	2	5.78127e-05	0.0057825	ITPR2:ITPR1	http://www.gsea-msigdb.org/gsea/msigdb/cards/GO_PLATELET_DENSE_TUBULAR_NETWORK_MEMBRANE
GO_cc	GO_ENDOPLASMIC_RETICULUM	1863	10	5.81153e-05	0.0057825	PTGS2:RYR2:CAMK2G:ITPR2:MAP2K1:PRKCA:MAP2K2:PLCB4:ITPR1:CAMK2D	http://www.gsea-msigdb.org/gsea/msigdb/cards/GO_ENDOPLASMIC_RETICULUM
GO_cc	GO_NEURON_TO_NEURON_SYNAPSE	341	5	6.68036e-05	0.0057825	CACNA1C:PLCB4:SRC:ITPR1:CAMK2A	http://www.gsea-msigdb.org/gsea/msigdb/cards/GO_NEURON_TO_NEURON_SYNAPSE
GO_cc	GO_PLASMA_MEMBRANE_PROTEIN_COMPLEX	567	6	6.93207e-05	0.0057825	CACNA1C:CACNB1:PRKCA:CACNB4:KCNJ6:CACNA1D	http://www.gsea-msigdb.org/gsea/msigdb/cards/GO_PLASMA_MEMBRANE_PROTEIN_COMPLEX
GO_cc	GO_PLATELET_DENSE_TUBULAR_NETWORK	11	2	8.81846e-05	0.00679021	ITPR2:ITPR1	http://www.gsea-msigdb.org/gsea/msigdb/cards/GO_PLATELET_DENSE_TUBULAR_NETWORK
GO_cc	GO_L_TYPE_VOLTAGE_GATED_CALCIUM_CHANNEL_COMPLEX	12	2	0.000105737	0.00756022	CACNA1C:CACNA1D	http://www.gsea-msigdb.org/gsea/msigdb/cards/GO_L_TYPE_VOLTAGE_GATED_CALCIUM_CHANNEL_COMPLEX
GO_cc	GO_SYNAPSE_PART	928	7	0.000131281	0.00876085	CACNA1C:PRKCB:PLCB4:SRC:ITPR1:CACNA1D:CAMK2A	http://www.gsea-msigdb.org/gsea/msigdb/cards/GO_SYNAPSE_PART
GO_cc	GO_NEURON_PROJECTION	1295	8	0.000156431	0.0097867	PTGS2:CAMK2G:CACNA1C:PRKCB:PLCB4:SRC:CAMK2D:CAMK2A	http://www.gsea-msigdb.org/gsea/msigdb/cards/GO_NEURON_PROJECTION
GO_cc	GO_VESICLE_MEMBRANE	775	6	0.000380668	0.0224146	RYR2:CAMK2G:ITPR2:ITPR1:CAMK2D:CAMK2A	http://www.gsea-msigdb.org/gsea/msigdb/cards/GO_VESICLE_MEMBRANE
GO_cc	GO_MEMBRANE_PROTEIN_COMPLEX	1140	7	0.000465305	0.0258761	RYR2:CACNA1C:CACNB1:PRKCA:CACNB4:KCNJ6:CACNA1D	http://www.gsea-msigdb.org/gsea/msigdb/cards/GO_MEMBRANE_PROTEIN_COMPLEX
GO_cc	GO_SYNAPSE	1165	7	0.000530456	0.0279467	CACNA1C:PRKCB:PLCB4:SRC:ITPR1:CACNA1D:CAMK2A	http://www.gsea-msigdb.org/gsea/msigdb/cards/GO_SYNAPSE
GO_cc	GO_I_BAND	136	3	0.000705187	0.0352946	RYR2:CACNA1C:CACNA1D	http://www.gsea-msigdb.org/gsea/msigdb/cards/GO_I_BAND
GO_cc	GO_WHOLE_MEMBRANE	1637	8	0.000772137	0.0368052	PTGS2:CAMK2G:ITPR2:MAP2K2:SRC:ITPR1:CAMK2D:CAMK2A	http://www.gsea-msigdb.org/gsea/msigdb/cards/GO_WHOLE_MEMBRANE
GO_cc	GO_SMOOTH_ENDOPLASMIC_RETICULUM	34	2	0.000883187	0.040185	RYR2:PLCB4	http://www.gsea-msigdb.org/gsea/msigdb/cards/GO_SMOOTH_ENDOPLASMIC_RETICULUM
GO_cc	GO_POSTSYNAPSE	607	5	0.00095893	0.0417343	CACNA1C:PLCB4:SRC:ITPR1:CAMK2A	http://www.gsea-msigdb.org/gsea/msigdb/cards/GO_POSTSYNAPSE
GO_cc	GO_ENDOCYTIC_VESICLE_MEMBRANE	160	3	0.00112874	0.0470781	CAMK2G:CAMK2D:CAMK2A	http://www.gsea-msigdb.org/gsea/msigdb/cards/GO_ENDOCYTIC_VESICLE_MEMBRANE
Hallmark_gene_sets	HALLMARK_NOTCH_SIGNALING	32	2	0.000782099	0.0208106	CCND1:PRKCA	http://www.gsea-msigdb.org/gsea/msigdb/cards/HALLMARK_NOTCH_SIGNALING
Hallmark_gene_sets	HALLMARK_UV_RESPONSE_DN	144	3	0.000832424	0.0208106	MAP2K5:PRKCA:PLCB4	http://www.gsea-msigdb.org/gsea/msigdb/cards/HALLMARK_UV_RESPONSE_DN
Cancer_modules	MODULE_316	70	3	9.96075e-05	0.0429308	RYR2:CACNB4:KCNJ6	http://www.gsea-msigdb.org/gsea/msigdb/cards/MODULE_316
BioCarta	BIOCARTA_CCR3_PATHWAY	19	4	8.41534e-09	2.43203e-06	MAP2K1:PRKCB:PRKCA:ROCK2	http://www.gsea-msigdb.org/gsea/msigdb/cards/BIOCARTA_CCR3_PATHWAY
BioCarta	BIOCARTA_AT1R_PATHWAY	27	4	3.78385e-08	3.64511e-06	MAP2K1:PRKCB:PRKCA:MAP2K2	http://www.gsea-msigdb.org/gsea/msigdb/cards/BIOCARTA_AT1R_PATHWAY
BioCarta	BIOCARTA_PYK2_PATHWAY	27	4	3.78385e-08	3.64511e-06	MAP2K1:PRKCB:PRKCA:MAP2K2	http://www.gsea-msigdb.org/gsea/msigdb/cards/BIOCARTA_PYK2_PATHWAY
BioCarta	BIOCARTA_BIOPEPTIDES_PATHWAY	29	4	5.11189e-08	3.69334e-06	MAP2K1:PRKCB:PRKCA:MAP2K2	http://www.gsea-msigdb.org/gsea/msigdb/cards/BIOCARTA_BIOPEPTIDES_PATHWAY
BioCarta	BIOCARTA_MYOSIN_PATHWAY	11	3	3.15794e-07	1.82529e-05	PRKCB:PRKCA:ROCK1	http://www.gsea-msigdb.org/gsea/msigdb/cards/BIOCARTA_MYOSIN_PATHWAY
BioCarta	BIOCARTA_SPPA_PATHWAY	16	3	1.06721e-06	4.40604e-05	MAP2K1:PRKCB:PRKCA	http://www.gsea-msigdb.org/gsea/msigdb/cards/BIOCARTA_SPPA_PATHWAY
BioCarta	BIOCARTA_CDMAC_PATHWAY	16	3	1.06721e-06	4.40604e-05	MAP2K1:PRKCB:PRKCA	http://www.gsea-msigdb.org/gsea/msigdb/cards/BIOCARTA_CDMAC_PATHWAY
BioCarta	BIOCARTA_MAL_PATHWAY	19	3	1.84191e-06	5.32313e-05	MAP2K1:ROCK1:MAP2K2	http://www.gsea-msigdb.org/gsea/msigdb/cards/BIOCARTA_MAL_PATHWAY
BioCarta	BIOCARTA_PAR1_PATHWAY	19	3	1.84191e-06	5.32313e-05	PRKCB:PRKCA:ROCK1	http://www.gsea-msigdb.org/gsea/msigdb/cards/BIOCARTA_PAR1_PATHWAY
BioCarta	BIOCARTA_CXCR4_PATHWAY	19	3	1.84191e-06	5.32313e-05	MAP2K1:PRKCB:PRKCA	http://www.gsea-msigdb.org/gsea/msigdb/cards/BIOCARTA_CXCR4_PATHWAY
BioCarta	BIOCARTA_TPO_PATHWAY	24	3	3.83086e-06	0.000100647	MAP2K1:PRKCB:PRKCA	http://www.gsea-msigdb.org/gsea/msigdb/cards/BIOCARTA_TPO_PATHWAY
BioCarta	BIOCARTA_GH_PATHWAY	27	3	5.522e-06	0.000122758	MAP2K1:PRKCB:PRKCA	http://www.gsea-msigdb.org/gsea/msigdb/cards/BIOCARTA_GH_PATHWAY
BioCarta	BIOCARTA_EGF_PATHWAY	27	3	5.522e-06	0.000122758	MAP2K1:PRKCB:PRKCA	http://www.gsea-msigdb.org/gsea/msigdb/cards/BIOCARTA_EGF_PATHWAY
BioCarta	BIOCARTA_PDGF_PATHWAY	28	3	6.17934e-06	0.000127559	MAP2K1:PRKCB:PRKCA	http://www.gsea-msigdb.org/gsea/msigdb/cards/BIOCARTA_PDGF_PATHWAY
BioCarta	BIOCARTA_GPCR_PATHWAY	30	3	7.64506e-06	0.000147295	MAP2K1:PRKCB:PRKCA	http://www.gsea-msigdb.org/gsea/msigdb/cards/BIOCARTA_GPCR_PATHWAY
BioCarta	BIOCARTA_BCR_PATHWAY	33	3	1.02474e-05	0.000174206	MAP2K1:PRKCB:PRKCA	http://www.gsea-msigdb.org/gsea/msigdb/cards/BIOCARTA_BCR_PATHWAY
BioCarta	BIOCARTA_INTEGRIN_PATHWAY	33	3	1.02474e-05	0.000174206	MAP2K1:ROCK1:MAP2K2	http://www.gsea-msigdb.org/gsea/msigdb/cards/BIOCARTA_INTEGRIN_PATHWAY
BioCarta	BIOCARTA_PLCD_PATHWAY	5	2	1.61103e-05	0.000245046	PRKCB:PRKCA	http://www.gsea-msigdb.org/gsea/msigdb/cards/BIOCARTA_PLCD_PATHWAY
BioCarta	BIOCARTA_ION_PATHWAY	5	2	1.61103e-05	0.000245046	PRKCB:PRKCA	http://www.gsea-msigdb.org/gsea/msigdb/cards/BIOCARTA_ION_PATHWAY
BioCarta	BIOCARTA_TCR_PATHWAY	44	3	2.46416e-05	0.000356071	MAP2K1:PRKCB:PRKCA	http://www.gsea-msigdb.org/gsea/msigdb/cards/BIOCARTA_TCR_PATHWAY
BioCarta	BIOCARTA_KERATINOCYTE_PATHWAY	45	3	2.63791e-05	0.000363027	MAP2K1:PRKCB:PRKCA	http://www.gsea-msigdb.org/gsea/msigdb/cards/BIOCARTA_KERATINOCYTE_PATHWAY
BioCarta	BIOCARTA_ERBB4_PATHWAY	7	2	3.37778e-05	0.000424425	PRKCB:PRKCA	http://www.gsea-msigdb.org/gsea/msigdb/cards/BIOCARTA_ERBB4_PATHWAY
BioCarta	BIOCARTA_PKC_PATHWAY	7	2	3.37778e-05	0.000424425	PRKCB:PRKCA	http://www.gsea-msigdb.org/gsea/msigdb/cards/BIOCARTA_PKC_PATHWAY
BioCarta	BIOCARTA_PPARA_PATHWAY	52	3	4.08384e-05	0.000491762	PTGS2:PRKCB:PRKCA	http://www.gsea-msigdb.org/gsea/msigdb/cards/BIOCARTA_PPARA_PATHWAY
BioCarta	BIOCARTA_PLC_PATHWAY	9	2	5.78127e-05	0.000668315	PRKCB:PRKCA	http://www.gsea-msigdb.org/gsea/msigdb/cards/BIOCARTA_PLC_PATHWAY
BioCarta	BIOCARTA_SRCRPTP_PATHWAY	11	2	8.81846e-05	0.000943902	PRKCB:PRKCA	http://www.gsea-msigdb.org/gsea/msigdb/cards/BIOCARTA_SRCRPTP_PATHWAY
BioCarta	BIOCARTA_AGPCR_PATHWAY	11	2	8.81846e-05	0.000943902	PRKCB:PRKCA	http://www.gsea-msigdb.org/gsea/msigdb/cards/BIOCARTA_AGPCR_PATHWAY
BioCarta	BIOCARTA_CBL_PATHWAY	12	2	0.000105737	0.00109136	PRKCB:PRKCA	http://www.gsea-msigdb.org/gsea/msigdb/cards/BIOCARTA_CBL_PATHWAY
BioCarta	BIOCARTA_CDK5_PATHWAY	13	2	0.000124863	0.00124432	MAP2K1:MAP2K2	http://www.gsea-msigdb.org/gsea/msigdb/cards/BIOCARTA_CDK5_PATHWAY
BioCarta	BIOCARTA_BARR_MAPK_PATHWAY	14	2	0.000145558	0.00133869	MAP2K1:MAP2K2	http://www.gsea-msigdb.org/gsea/msigdb/cards/BIOCARTA_BARR_MAPK_PATHWAY
BioCarta	BIOCARTA_TRKA_PATHWAY	14	2	0.000145558	0.00133869	PRKCB:PRKCA	http://www.gsea-msigdb.org/gsea/msigdb/cards/BIOCARTA_TRKA_PATHWAY
BioCarta	BIOCARTA_MAPK_PATHWAY	80	3	0.000148229	0.00133869	MAP2K1:MAP2K5:MAP2K2	http://www.gsea-msigdb.org/gsea/msigdb/cards/BIOCARTA_MAPK_PATHWAY
BioCarta	BIOCARTA_CCR5_PATHWAY	17	2	0.000217018	0.00179195	PRKCB:PRKCA	http://www.gsea-msigdb.org/gsea/msigdb/cards/BIOCARTA_CCR5_PATHWAY
BioCarta	BIOCARTA_HCMV_PATHWAY	17	2	0.000217018	0.00179195	MAP2K1:MAP2K2	http://www.gsea-msigdb.org/gsea/msigdb/cards/BIOCARTA_HCMV_PATHWAY
BioCarta	BIOCARTA_BARRESTIN_SRC_PATHWAY	17	2	0.000217018	0.00179195	MAP2K1:MAP2K2	http://www.gsea-msigdb.org/gsea/msigdb/cards/BIOCARTA_BARRESTIN_SRC_PATHWAY
BioCarta	BIOCARTA_CHEMICAL_PATHWAY	18	2	0.000243952	0.00180774	PRKCB:PRKCA	http://www.gsea-msigdb.org/gsea/msigdb/cards/BIOCARTA_CHEMICAL_PATHWAY
BioCarta	BIOCARTA_CARDIACEGF_PATHWAY	18	2	0.000243952	0.00180774	PRKCB:PRKCA	http://www.gsea-msigdb.org/gsea/msigdb/cards/BIOCARTA_CARDIACEGF_PATHWAY
BioCarta	BIOCARTA_MEF2D_PATHWAY	18	2	0.000243952	0.00180774	PRKCB:PRKCA	http://www.gsea-msigdb.org/gsea/msigdb/cards/BIOCARTA_MEF2D_PATHWAY
BioCarta	BIOCARTA_CALCINEURIN_PATHWAY	18	2	0.000243952	0.00180774	PRKCB:PRKCA	http://www.gsea-msigdb.org/gsea/msigdb/cards/BIOCARTA_CALCINEURIN_PATHWAY
BioCarta	BIOCARTA_ECM_PATHWAY	19	2	0.000272435	0.00196834	MAP2K1:ROCK1	http://www.gsea-msigdb.org/gsea/msigdb/cards/BIOCARTA_ECM_PATHWAY
BioCarta	BIOCARTA_ARENRF2_PATHWAY	20	2	0.000302465	0.00213201	PRKCB:PRKCA	http://www.gsea-msigdb.org/gsea/msigdb/cards/BIOCARTA_ARENRF2_PATHWAY
BioCarta	BIOCARTA_NOS1_PATHWAY	21	2	0.000334038	0.0022985	PRKCB:PRKCA	http://www.gsea-msigdb.org/gsea/msigdb/cards/BIOCARTA_NOS1_PATHWAY
BioCarta	BIOCARTA_CREB_PATHWAY	22	2	0.00036715	0.00241151	PRKCB:PRKCA	http://www.gsea-msigdb.org/gsea/msigdb/cards/BIOCARTA_CREB_PATHWAY
BioCarta	BIOCARTA_EDG1_PATHWAY	22	2	0.00036715	0.00241151	PRKCB:PRKCA	http://www.gsea-msigdb.org/gsea/msigdb/cards/BIOCARTA_EDG1_PATHWAY
BioCarta	BIOCARTA_EIF4_PATHWAY	24	2	0.000437976	0.00281278	PRKCB:PRKCA	http://www.gsea-msigdb.org/gsea/msigdb/cards/BIOCARTA_EIF4_PATHWAY
BioCarta	BIOCARTA_VEGF_PATHWAY	27	2	0.000555664	0.00341674	PRKCB:PRKCA	http://www.gsea-msigdb.org/gsea/msigdb/cards/BIOCARTA_VEGF_PATHWAY
BioCarta	BIOCARTA_ERK_PATHWAY	27	2	0.000555664	0.00341674	MAP2K1:MAP2K2	http://www.gsea-msigdb.org/gsea/msigdb/cards/BIOCARTA_ERK_PATHWAY
BioCarta	BIOCARTA_MET_PATHWAY	33	2	0.000831896	0.00500871	MAP2K1:MAP2K2	http://www.gsea-msigdb.org/gsea/msigdb/cards/BIOCARTA_MET_PATHWAY
BioCarta	BIOCARTA_FMLP_PATHWAY	34	2	0.000883187	0.005209	MAP2K1:MAP2K2	http://www.gsea-msigdb.org/gsea/msigdb/cards/BIOCARTA_FMLP_PATHWAY
BioCarta	BIOCARTA_FCER1_PATHWAY	39	2	0.00116194	0.00671601	MAP2K1:PRKCB	http://www.gsea-msigdb.org/gsea/msigdb/cards/BIOCARTA_FCER1_PATHWAY
Wikipathways	Calcium Regulation in the Cardiac Cell	149	12	1.38306e-19	7.50999e-17	RYR2:CAMK2G:CACNA1C:ITPR2:PRKCB:CACNB1:PRKCA:ITPR1:CACNA1D:ADCY5:CAMK2D:CAMK2A	http://www.wikipathways.org/instance/WP536_r107185
Wikipathways	ErbB Signaling Pathway	91	9	1.49006e-15	4.04551e-13	CAMK2G:CCND1:MAP2K1:PRKCB:PRKCA:MAP2K2:SRC:CAMK2D:CAMK2A	http://www.wikipathways.org/instance/WP673_r106821
Wikipathways	Myometrial Relaxation and Contraction Pathways	155	9	2.03516e-13	3.68364e-11	RYR2:CAMK2G:ITPR2:PRKCB:PRKCA:ITPR1:ADCY5:CAMK2D:CAMK2A	http://www.wikipathways.org/instance/WP289_r107347
Wikipathways	Wnt Signaling	114	8	1.16015e-12	1.57491e-10	CAMK2G:CCND1:PRKCB:PRKCA:ROCK2:PLCB4:CAMK2D:CAMK2A	http://www.wikipathways.org/instance/WP428_r106791
Wikipathways	Signaling Pathways in Glioblastoma	82	7	8.76954e-12	7.42313e-10	CCND1:MAP2K1:MAP2K5:PRKCB:PRKCA:MAP2K2:SRC	http://www.wikipathways.org/instance/WP2261_r107126
Wikipathways	VEGFA-VEGFR2 Signaling Pathway	236	9	9.1418e-12	7.42313e-10	PTGS2:CCND1:MAP2K1:PRKCB:PRKCA:ROCK1:MAP2K2:ROCK2:SRC	http://www.wikipathways.org/instance/WP3888_r106441
Wikipathways	MicroRNAs in cardiomyocyte hypertrophy	83	7	9.56941e-12	7.42313e-10	MAP2K1:MAP2K5:PRKCB:ROCK1:MAP2K2:ROCK2:CAMK2D	http://www.wikipathways.org/instance/WP1544_r106646
Wikipathways	EGF/EGFR Signaling Pathway	161	8	1.90612e-11	1.29378e-09	MAP2K1:MAP2K5:PRKCB:PRKCA:ROCK1:MAP2K2:SRC:CAMK2A	http://www.wikipathways.org/instance/WP437_r106392
Wikipathways	Non-genomic actions of 1,25 dihydroxyvitamin D3	71	6	3.37209e-10	2.0345e-08	CAMK2G:PRKCB:PRKCA:PLCB4:CAMK2D:CAMK2A	http://www.wikipathways.org/instance/WP4341_r107169
Wikipathways	Leptin signaling pathway	76	6	5.12563e-10	2.69175e-08	CCND1:MAP2K1:ROCK1:MAP2K2:ROCK2:SRC	http://www.wikipathways.org/instance/WP2034_r106629
Wikipathways	MAPK Signaling Pathway	245	8	5.45289e-10	2.69175e-08	CACNA1C:MAP2K1:MAP2K5:CACNB1:PRKCA:MAP2K2:CACNB4:CACNA1D	http://www.wikipathways.org/instance/WP382_r107148
Wikipathways	Common Pathways Underlying Drug Addiction	42	5	1.97476e-09	8.93578e-08	MAP2K1:PRKCB:PRKCA:MAP2K2:CAMK2A	http://www.wikipathways.org/instance/WP2636_r106363
Wikipathways	Integrin-mediated Cell Adhesion	101	6	2.90906e-09	1.21509e-07	MAP2K1:MAP2K5:ROCK1:MAP2K2:ROCK2:SRC	http://www.wikipathways.org/instance/WP185_r106621
Wikipathways	Focal Adhesion	198	7	4.45932e-09	1.72958e-07	CCND1:MAP2K1:PRKCB:PRKCA:ROCK1:ROCK2:SRC	http://www.wikipathways.org/instance/WP306_r106731
Wikipathways	Gastrin Signaling Pathway	114	6	6.05457e-09	2.19175e-07	PTGS2:CCND1:MAP2K1:PRKCA:ROCK1:SRC	http://www.wikipathways.org/instance/WP4659_r106038
Wikipathways	Cardiac Hypertrophic Response	54	5	7.26562e-09	2.46577e-07	MAP2K1:MAP2K5:PRKCA:MAP2K2:CAMK2D	http://www.wikipathways.org/instance/WP2795_r106724
Wikipathways	Fragile X Syndrome	119	6	7.84465e-09	2.50567e-07	MAP2K1:PRKCA:MAP2K2:SRC:ITPR1:CAMK2A	http://www.wikipathways.org/instance/WP4549_r104796
Wikipathways	Kit receptor signaling pathway	59	5	1.14521e-08	3.45471e-07	MAP2K1:PRKCB:PRKCA:MAP2K2:SRC	http://www.wikipathways.org/instance/WP304_r78799
Wikipathways	Oncostatin M Signaling Pathway	65	5	1.87965e-08	5.37184e-07	MAP2K1:PRKCB:PRKCA:MAP2K2:SRC	http://www.wikipathways.org/instance/WP2374_r106575
Wikipathways	AGE/RAGE pathway	66	5	2.03196e-08	5.51677e-07	MAP2K1:PRKCB:PRKCA:ROCK1:SRC	http://www.wikipathways.org/instance/WP2324_r105867
Wikipathways	Non-small cell lung cancer	72	5	3.16472e-08	8.18305e-07	CCND1:MAP2K1:PRKCB:PRKCA:MAP2K2	http://www.wikipathways.org/instance/WP4255_r105677
Wikipathways	Arrhythmogenic Right Ventricular Cardiomyopathy	73	5	3.39447e-08	8.37818e-07	RYR2:CACNA1C:CACNB1:CACNB4:CACNA1D	http://www.wikipathways.org/instance/WP2118_r106506
Wikipathways	Chemokine signaling pathway	164	6	5.36046e-08	1.26554e-06	MAP2K1:PRKCB:ROCK1:ROCK2:PLCB4:ADCY5	http://www.wikipathways.org/instance/WP3929_r106503
Wikipathways	Alzheimers Disease	83	5	6.50493e-08	1.47174e-06	CACNA1C:ITPR2:PLCB4:ITPR1:CACNA1D	http://www.wikipathways.org/instance/WP2059_r106706
Wikipathways	Bladder Cancer	40	4	1.94819e-07	4.23147e-06	CCND1:MAP2K1:MAP2K2:SRC	http://www.wikipathways.org/instance/WP2828_r106313
Wikipathways	NO/cGMP/PKG mediated Neuroprotection	46	4	3.46051e-07	6.95946e-06	NPR1:CAMK2G:CAMK2D:CAMK2A	http://www.wikipathways.org/instance/WP4008_r107157
Wikipathways	Translation inhibitors in chronically activated PDGFRA cells	46	4	3.46051e-07	6.95946e-06	MAP2K1:MAP2K5:PRKCA:MAP2K2	http://www.wikipathways.org/instance/WP4566_r104315
Wikipathways	TGF-beta Signaling Pathway	131	5	6.39579e-07	1.24033e-05	CCND1:MAP2K1:ROCK1:MAP2K2:SRC	http://www.wikipathways.org/instance/WP366_r105483
Wikipathways	Brain-Derived Neurotrophic Factor (BDNF) signaling pathway	144	5	1.02215e-06	1.91388e-05	MAP2K1:MAP2K5:MAP2K2:SRC:CAMK2A	http://www.wikipathways.org/instance/WP2380_r106345
Wikipathways	Hepatitis B infection	152	5	1.33513e-06	2.41659e-05	MAP2K1:PRKCB:PRKCA:MAP2K2:SRC	http://www.wikipathways.org/instance/WP4666_r105200
Wikipathways	Insulin Signaling	159	5	1.667e-06	2.91995e-05	MAP2K1:MAP2K5:PRKCB:PRKCA:MAP2K2	http://www.wikipathways.org/instance/WP481_r106617
Wikipathways	Serotonin Receptor 2 and ELK-SRF/GATA4 signaling	20	3	2.1651e-06	3.67391e-05	MAP2K1:MAP2K2:ITPR1	http://www.wikipathways.org/instance/WP732_r106487
Wikipathways	IL-7 Signaling Pathway	25	3	4.34953e-06	7.15695e-05	CCND1:MAP2K1:MAP2K2	http://www.wikipathways.org/instance/WP205_r106598
Wikipathways	EPO Receptor Signaling	26	3	4.91265e-06	7.84579e-05	MAP2K1:MAP2K2:SRC	http://www.wikipathways.org/instance/WP581_r106394
Wikipathways	Androgen receptor signaling pathway	90	4	5.21448e-06	8.08989e-05	CCND1:ROCK1:ROCK2:SRC	http://www.wikipathways.org/instance/WP138_r105881
Wikipathways	Corticotropin-releasing hormone signaling pathway	92	4	5.6922e-06	8.58573e-05	MAP2K1:PRKCB:PRKCA:CAMK2A	http://www.wikipathways.org/instance/WP2355_r106369
Wikipathways	G Protein Signaling Pathways	93	4	5.94284e-06	8.72152e-05	PRKCB:PRKCA:ITPR1:ADCY5	http://www.wikipathways.org/instance/WP35_r106737
Wikipathways	Nanoparticle-mediated activation of receptor signaling	28	3	6.17934e-06	8.82996e-05	MAP2K1:MAP2K2:SRC	http://www.wikipathways.org/instance/WP2643_r106660
Wikipathways	PDGFR-beta pathway	29	3	6.88645e-06	9.5402e-05	MAP2K1:PRKCB:PRKCA	http://www.wikipathways.org/instance/WP3972_r105479
Wikipathways	B Cell Receptor Signaling Pathway	97	4	7.02777e-06	9.5402e-05	MAP2K1:PRKCB:MAP2K2:CAMK2A	http://www.wikipathways.org/instance/WP23_r106310
Wikipathways	Pathways Regulating Hippo Signaling	98	4	7.32044e-06	9.69512e-05	PRKCB:PRKCA:PLCB4:PRKAG2	http://www.wikipathways.org/instance/WP4540_r103347
Wikipathways	miRNA regulation of prostate cancer signaling pathways	34	3	1.12295e-05	0.000141805	CCND1:MAP2K1:MAP2K2	http://www.wikipathways.org/instance/WP3981_r97532
Wikipathways	Signaling of Hepatocyte Growth Factor Receptor	34	3	1.12295e-05	0.000141805	MAP2K1:MAP2K2:SRC	http://www.wikipathways.org/instance/WP313_r105816
Wikipathways	Spinal Cord Injury	115	4	1.38039e-05	0.000170352	PTGS2:CCND1:PRKCA:ROCK2	http://www.wikipathways.org/instance/WP2431_r106712
Wikipathways	Splicing factor NOVA regulated synaptic proteins	42	3	2.13961e-05	0.00025818	CAMK2G:PLCB4:KCNJ6	http://www.wikipathways.org/instance/WP4148_r106777
Wikipathways	Angiopoietin Like Protein 8 Regulatory Pathway	131	4	2.30702e-05	0.000272329	MAP2K1:MAP2K5:MAP2K2:PRKAG2	http://www.wikipathways.org/instance/WP3915_r106761
Wikipathways	Interleukin-11 Signaling Pathway	44	3	2.46416e-05	0.000284689	MAP2K1:MAP2K2:SRC	http://www.wikipathways.org/instance/WP2332_r106623
Wikipathways	Envelope proteins and their potential roles in EDMD physiopathology	46	3	2.81954e-05	0.000306202	MAP2K1:MAP2K2:ADCY5	http://www.wikipathways.org/instance/WP4535_r104294
Wikipathways	Regulation of Microtubule Cytoskeleton	46	3	2.81954e-05	0.000306202	PRKCA:ROCK1:SRC	http://www.wikipathways.org/instance/WP2038_r106497
Wikipathways	Aryl Hydrocarbon Receptor Netpath	46	3	2.81954e-05	0.000306202	PTGS2:MAP2K1:SRC	http://www.wikipathways.org/instance/WP2586_r107439
Wikipathways	Thymic Stromal LymphoPoietin (TSLP) Signaling Pathway	47	3	3.00921e-05	0.000320392	MAP2K1:MAP2K2:SRC	http://www.wikipathways.org/instance/WP2203_r105841
Wikipathways	Wnt Signaling Pathway (Netpath)	51	3	3.85153e-05	0.00040199	CCND1:PRKCB:PRKCA	http://www.wikipathways.org/instance/WP363_r107433
Wikipathways	Regulation of Actin Cytoskeleton	150	4	3.92366e-05	0.00040199	MAP2K1:ROCK1:MAP2K2:ROCK2	http://www.wikipathways.org/instance/WP51_r106499
Wikipathways	Pathogenic Escherichia coli infection	55	3	4.83551e-05	0.000486238	PRKCA:ROCK1:ROCK2	http://www.wikipathways.org/instance/WP2272_r106514
Wikipathways	MET in type 1 papillary renal cell carcinoma	59	3	5.97143e-05	0.000589543	MAP2K1:MAP2K2:SRC	http://www.wikipathways.org/instance/WP4205_r105480
Wikipathways	Ethanol metabolism resulting in production of ROS by CYP2E1	10	2	7.22084e-05	0.000692507	MAP2K1:MAP2K2	http://www.wikipathways.org/instance/WP4269_r106788
Wikipathways	Endometrial cancer	63	3	7.26941e-05	0.000692507	CCND1:MAP2K1:MAP2K2	http://www.wikipathways.org/instance/WP4155_r106779
Wikipathways	Association Between Physico-Chemical Features and Toxicity Associated Pathways	65	3	7.9823e-05	0.000747308	MAP2K1:ROCK2:SRC	http://www.wikipathways.org/instance/WP3680_r106306
Wikipathways	Ras Signaling	184	4	8.68887e-05	0.000799671	MAP2K1:PRKCB:PRKCA:MAP2K2	http://www.wikipathways.org/instance/WP4223_r106500
Wikipathways	Chromosomal and microsatellite instability in colorectal cancer	73	3	0.000112885	0.00102161	PTGS2:CCND1:MAP2K1	http://www.wikipathways.org/instance/WP4216_r106356
Wikipathways	Cell-type Dependent Selectivity of CCK2R Signaling	13	2	0.000124863	0.00111149	RYR2:ITPR1	http://www.wikipathways.org/instance/WP3679_r96380
Wikipathways	Prolactin Signaling Pathway	76	3	0.000127266	0.00111461	MAP2K1:MAP2K2:SRC	http://www.wikipathways.org/instance/WP2037_r106530
Wikipathways	T-Cell antigen Receptor (TCR) Signaling Pathway	89	3	0.000203315	0.001725	MAP2K1:MAP2K2:ITPR1	http://www.wikipathways.org/instance/WP69_r103503
Wikipathways	Pancreatic adenocarcinoma pathway	89	3	0.000203315	0.001725	CCND1:MAP2K1:MAP2K2	http://www.wikipathways.org/instance/WP4263_r105482
Wikipathways	IL-9 Signaling Pathway	17	2	0.000217018	0.00181294	MAP2K1:MAP2K2	http://www.wikipathways.org/instance/WP22_r97775
Wikipathways	4-hydroxytamoxifen, Dexamethasone, and Retinoic Acids Regulation of p27 Expression	18	2	0.000243952	0.00200706	MAP2K1:MAP2K2	http://www.wikipathways.org/instance/WP3879_r105282
Wikipathways	Serotonin Receptor 4/6/7 and NR3C Signaling	19	2	0.000272435	0.00220794	MAP2K1:MAP2K2	http://www.wikipathways.org/instance/WP734_r106485
Wikipathways	Wnt Signaling Pathway and Pluripotency	101	3	0.000295309	0.00235813	CCND1:PRKCB:PRKCA	http://www.wikipathways.org/instance/WP399_r105855
Wikipathways	Thermogenesis	108	3	0.000359612	0.00282999	NPR1:ADCY5:PRKAG2	http://www.wikipathways.org/instance/WP4321_r106178
Wikipathways	NRF2-ARE regulation	23	2	0.000401797	0.0031168	PRKCA:SRC	http://www.wikipathways.org/instance/WP4357_r98705
Wikipathways	ESC Pluripotency Pathways	116	3	0.000443416	0.0033912	MAP2K1:MAP2K5:MAP2K2	http://www.wikipathways.org/instance/WP3931_r106768
Wikipathways	Physiological and Pathological Hypertrophy of the Heart	25	2	0.000475682	0.00358744	PRKCB:CAMK2D	http://www.wikipathways.org/instance/WP1528_r106695
Wikipathways	Follicle Stimulating Hormone (FSH) signaling pathway	27	2	0.000555664	0.00413323	PRKCA:SRC	http://www.wikipathways.org/instance/WP2035_r101857
Wikipathways	miRs in Muscle Cell Differentiation	29	2	0.000641713	0.00470879	PRKCB:PRKCA	http://www.wikipathways.org/instance/WP2012_r102155
Wikipathways	Endothelin Pathways	32	2	0.000782099	0.0056624	MAP2K1:PRKCA	http://www.wikipathways.org/instance/WP2197_r106403
Wikipathways	Resistin as a regulator of inflammation	33	2	0.000831896	0.00579127	PLCB4:ITPR1	http://www.wikipathways.org/instance/WP4481_r102529
Wikipathways	MAPK Cascade	33	2	0.000831896	0.00579127	MAP2K1:MAP2K2	http://www.wikipathways.org/instance/WP422_r106634
Wikipathways	Alpha 6 Beta 4 signaling pathway	33	2	0.000831896	0.00579127	PRKCA:SRC	http://www.wikipathways.org/instance/WP244_r85199
Wikipathways	PI3K-Akt Signaling Pathway	340	4	0.000897434	0.00616844	CCND1:MAP2K1:PRKCA:MAP2K2	http://www.wikipathways.org/instance/WP4172_r106781
Wikipathways	Photodynamic therapy-induced NF-kB survival signaling	35	2	0.00093597	0.0063529	PTGS2:CCND1	http://www.wikipathways.org/instance/WP3617_r106541
Wikipathways	Melatonin metabolism and effects	36	2	0.00099024	0.00655732	PRKCA:CAMK2A	http://www.wikipathways.org/instance/WP3298_r107142
Wikipathways	Target Of Rapamycin (TOR) Signaling	36	2	0.00099024	0.00655732	PRKCA:PRKAG2	http://www.wikipathways.org/instance/WP1471_r106444
Wikipathways	Breast cancer pathway	154	3	0.00101089	0.0066134	CCND1:MAP2K1:MAP2K2	http://www.wikipathways.org/instance/WP4262_r106787
Wikipathways	PDGF Pathway	39	2	0.00116194	0.00742274	MAP2K1:SRC	http://www.wikipathways.org/instance/WP2526_r107132
Wikipathways	G13 Signaling Pathway	39	2	0.00116194	0.00742274	ROCK1:ROCK2	http://www.wikipathways.org/instance/WP524_r106423
Wikipathways	IL-5 Signaling Pathway	40	2	0.00122212	0.00771643	MAP2K1:MAP2K2	http://www.wikipathways.org/instance/WP127_r78498
Wikipathways	IL-2 Signaling Pathway	42	2	0.0013469	0.00840649	MAP2K1:MAP2K2	http://www.wikipathways.org/instance/WP49_r95132
Wikipathways	IL-6 signaling pathway	43	2	0.00141148	0.00870946	MAP2K1:MAP2K2	http://www.wikipathways.org/instance/WP364_r106597
Wikipathways	Energy Metabolism	47	2	0.00168435	0.0102764	CAMK2G:PRKAG2	http://www.wikipathways.org/instance/WP1541_r106404
Wikipathways	Structural Pathway of Interleukin 1 (IL-1)	48	2	0.00175619	0.0105957	MAP2K1:MAP2K2	http://www.wikipathways.org/instance/WP2637_r105827
Wikipathways	Hepatitis C and Hepatocellular Carcinoma	49	2	0.00182947	0.0107978	PTGS2:CCND1	http://www.wikipathways.org/instance/WP3646_r106591
Wikipathways	IL-3 Signaling Pathway	49	2	0.00182947	0.0107978	MAP2K1:SRC	http://www.wikipathways.org/instance/WP286_r78583
Wikipathways	Synaptic signaling pathways associated with autism spectrum disorder	50	2	0.00190419	0.011118	CACNA1C:PRKAG2	http://www.wikipathways.org/instance/WP4539_r103371
Wikipathways	IL-1 signaling pathway	54	2	0.00221735	0.0128087	MAP2K1:MAP2K2	http://www.wikipathways.org/instance/WP195_r106163
Wikipathways	RANKL/RANK (Receptor activator of NFKB (ligand)) Signaling Pathway	55	2	0.0022992	0.0131417	MAP2K1:SRC	http://www.wikipathways.org/instance/WP2018_r106175
Wikipathways	T-Cell antigen Receptor (TCR) pathway during Staphylococcus aureus infection	61	2	0.00281991	0.0157857	MAP2K1:MAP2K2	http://www.wikipathways.org/instance/WP3863_r106753
Wikipathways	Notch Signaling Pathway Netpath	61	2	0.00281991	0.0157857	CCND1:SRC	http://www.wikipathways.org/instance/WP61_r107434
Wikipathways	Human Thyroid Stimulating Hormone (TSH) signaling pathway	66	2	0.00329222	0.0182416	MAP2K1:SRC	http://www.wikipathways.org/instance/WP2032_r106594
Wikipathways	Regulatory circuits of the STAT3 signaling pathway	78	2	0.00456549	0.025041	PRKCB:SRC	http://www.wikipathways.org/instance/WP4538_r104390
Wikipathways	Viral Acute Myocarditis	84	2	0.00527467	0.0283579	CCND1:SRC	http://www.wikipathways.org/instance/WP4298_r107305
Wikipathways	Small cell lung cancer	96	2	0.00683452	0.0363838	PTGS2:CCND1	http://www.wikipathways.org/instance/WP4658_r106808
Wikipathways	Nuclear Receptors Meta-Pathway	318	3	0.0078176	0.0401088	PTGS2:CCND1:SRC	http://www.wikipathways.org/instance/WP2882_r103038
Wikipathways	Toll-like Receptor Signaling Pathway	103	2	0.00782971	0.0401088	MAP2K1:MAP2K2	http://www.wikipathways.org/instance/WP75_r105842
Wikipathways	Senescence and Autophagy in Cancer	105	2	0.00812538	0.0412344	MAP2K1:SRC	http://www.wikipathways.org/instance/WP615_r106820
GO_mf	GO_PROTEIN_KINASE_ACTIVITY	587	14	1.65776e-15	2.72701e-12	NPR1:CAMK2G:CCND1:MAP2K1:MAP2K5:PRKCB:PRKCA:ROCK1:MAP2K2:ROCK2:SRC:CAMK2D:CAMK2A:PRKAG2	http://www.gsea-msigdb.org/gsea/msigdb/cards/GO_PROTEIN_KINASE_ACTIVITY
GO_mf	GO_KINASE_ACTIVITY	750	14	4.84578e-14	3.98565e-11	NPR1:CAMK2G:CCND1:MAP2K1:MAP2K5:PRKCB:PRKCA:ROCK1:MAP2K2:ROCK2:SRC:CAMK2D:CAMK2A:PRKAG2	http://www.gsea-msigdb.org/gsea/msigdb/cards/GO_KINASE_ACTIVITY
GO_mf	GO_TRANSFERASE_ACTIVITY_TRANSFERRING_PHOSPHORUS_CONTAINING_GROUPS	898	14	5.66967e-13	3.10887e-10	NPR1:CAMK2G:CCND1:MAP2K1:MAP2K5:PRKCB:PRKCA:ROCK1:MAP2K2:ROCK2:SRC:CAMK2D:CAMK2A:PRKAG2	http://www.gsea-msigdb.org/gsea/msigdb/cards/GO_TRANSFERASE_ACTIVITY_TRANSFERRING_PHOSPHORUS_CONTAINING_GROUPS
GO_mf	GO_PROTEIN_SERINE_THREONINE_KINASE_ACTIVITY	434	11	2.23095e-12	9.1748e-10	CAMK2G:MAP2K1:MAP2K5:PRKCB:PRKCA:ROCK1:MAP2K2:ROCK2:CAMK2D:CAMK2A:PRKAG2	http://www.gsea-msigdb.org/gsea/msigdb/cards/GO_PROTEIN_SERINE_THREONINE_KINASE_ACTIVITY
GO_mf	GO_DRUG_BINDING	1694	15	1.89879e-10	6.24701e-08	NPR1:RYR2:CAMK2G:MAP2K1:MAP2K5:PRKCB:PRKCA:ROCK1:MAP2K2:ROCK2:SRC:ADCY5:CAMK2D:CAMK2A:PRKAG2	http://www.gsea-msigdb.org/gsea/msigdb/cards/GO_DRUG_BINDING
GO_mf	GO_CALCIUM_ION_TRANSMEMBRANE_TRANSPORTER_ACTIVITY	135	7	3.05735e-10	8.38224e-08	RYR2:CACNA1C:ITPR2:CACNB1:CACNB4:ITPR1:CACNA1D	http://www.gsea-msigdb.org/gsea/msigdb/cards/GO_CALCIUM_ION_TRANSMEMBRANE_TRANSPORTER_ACTIVITY
GO_mf	GO_HIGH_VOLTAGE_GATED_CALCIUM_CHANNEL_ACTIVITY	10	4	4.59532e-10	1.0799e-07	CACNA1C:CACNB1:CACNB4:CACNA1D	http://www.gsea-msigdb.org/gsea/msigdb/cards/GO_HIGH_VOLTAGE_GATED_CALCIUM_CHANNEL_ACTIVITY
GO_mf	GO_ADENYL_NUCLEOTIDE_BINDING	1516	14	6.36998e-10	1.30983e-07	NPR1:CAMK2G:MAP2K1:MAP2K5:PRKCB:PRKCA:ROCK1:MAP2K2:ROCK2:SRC:ADCY5:CAMK2D:CAMK2A:PRKAG2	http://www.gsea-msigdb.org/gsea/msigdb/cards/GO_ADENYL_NUCLEOTIDE_BINDING
GO_mf	GO_CATION_CHANNEL_ACTIVITY	313	8	3.7604e-09	6.87318e-07	RYR2:CACNA1C:ITPR2:CACNB1:CACNB4:KCNJ6:ITPR1:CACNA1D	http://www.gsea-msigdb.org/gsea/msigdb/cards/GO_CATION_CHANNEL_ACTIVITY
GO_mf	GO_GATED_CHANNEL_ACTIVITY	336	8	6.55189e-09	1.07779e-06	RYR2:CACNA1C:ITPR2:CACNB1:CACNB4:KCNJ6:ITPR1:CACNA1D	http://www.gsea-msigdb.org/gsea/msigdb/cards/GO_GATED_CHANNEL_ACTIVITY
GO_mf	GO_SCAFFOLD_PROTEIN_BINDING	56	5	8.76054e-09	1.24159e-06	ITPR2:MAP2K1:MAP2K2:SRC:ADCY5	http://www.gsea-msigdb.org/gsea/msigdb/cards/GO_SCAFFOLD_PROTEIN_BINDING
GO_mf	GO_RIBONUCLEOTIDE_BINDING	1857	14	9.05719e-09	1.24159e-06	NPR1:CAMK2G:MAP2K1:MAP2K5:PRKCB:PRKCA:ROCK1:MAP2K2:ROCK2:SRC:ADCY5:CAMK2D:CAMK2A:PRKAG2	http://www.gsea-msigdb.org/gsea/msigdb/cards/GO_RIBONUCLEOTIDE_BINDING
GO_mf	GO_METAL_ION_TRANSMEMBRANE_TRANSPORTER_ACTIVITY	434	8	4.78624e-08	6.05644e-06	RYR2:CACNA1C:ITPR2:CACNB1:CACNB4:KCNJ6:ITPR1:CACNA1D	http://www.gsea-msigdb.org/gsea/msigdb/cards/GO_METAL_ION_TRANSMEMBRANE_TRANSPORTER_ACTIVITY
GO_mf	GO_PASSIVE_TRANSMEMBRANE_TRANSPORTER_ACTIVITY	447	8	6.00981e-08	7.06153e-06	RYR2:CACNA1C:ITPR2:CACNB1:CACNB4:KCNJ6:ITPR1:CACNA1D	http://www.gsea-msigdb.org/gsea/msigdb/cards/GO_PASSIVE_TRANSMEMBRANE_TRANSPORTER_ACTIVITY
GO_mf	GO_VOLTAGE_GATED_CALCIUM_CHANNEL_ACTIVITY	47	4	3.77912e-07	4.14443e-05	CACNA1C:CACNB1:CACNB4:CACNA1D	http://www.gsea-msigdb.org/gsea/msigdb/cards/GO_VOLTAGE_GATED_CALCIUM_CHANNEL_ACTIVITY
GO_mf	GO_VOLTAGE_GATED_CATION_CHANNEL_ACTIVITY	138	5	8.27974e-07	8.06185e-05	CACNA1C:CACNB1:CACNB4:KCNJ6:CACNA1D	http://www.gsea-msigdb.org/gsea/msigdb/cards/GO_VOLTAGE_GATED_CATION_CHANNEL_ACTIVITY
GO_mf	GO_CATION_TRANSMEMBRANE_TRANSPORTER_ACTIVITY	631	8	8.3314e-07	8.06185e-05	RYR2:CACNA1C:ITPR2:CACNB1:CACNB4:KCNJ6:ITPR1:CACNA1D	http://www.gsea-msigdb.org/gsea/msigdb/cards/GO_CATION_TRANSMEMBRANE_TRANSPORTER_ACTIVITY
GO_mf	GO_MAP_KINASE_KINASE_ACTIVITY	16	3	1.06721e-06	9.75309e-05	MAP2K1:MAP2K5:MAP2K2	http://www.gsea-msigdb.org/gsea/msigdb/cards/GO_MAP_KINASE_KINASE_ACTIVITY
GO_mf	GO_CALCIUM_RELEASE_CHANNEL_ACTIVITY	21	3	2.52379e-06	0.000218507	RYR2:ITPR2:ITPR1	http://www.gsea-msigdb.org/gsea/msigdb/cards/GO_CALCIUM_RELEASE_CHANNEL_ACTIVITY
GO_mf	GO_VOLTAGE_GATED_ION_CHANNEL_ACTIVITY	192	5	4.20527e-06	0.000345883	CACNA1C:CACNB1:CACNB4:KCNJ6:CACNA1D	http://www.gsea-msigdb.org/gsea/msigdb/cards/GO_VOLTAGE_GATED_ION_CHANNEL_ACTIVITY
GO_mf	GO_CALMODULIN_BINDING	197	5	4.76778e-06	0.000373476	RYR2:CAMK2G:CACNA1C:CAMK2D:CAMK2A	http://www.gsea-msigdb.org/gsea/msigdb/cards/GO_CALMODULIN_BINDING
GO_mf	GO_LIGAND_GATED_CALCIUM_CHANNEL_ACTIVITY	27	3	5.522e-06	0.000412895	RYR2:ITPR2:ITPR1	http://www.gsea-msigdb.org/gsea/msigdb/cards/GO_LIGAND_GATED_CALCIUM_CHANNEL_ACTIVITY
GO_mf	GO_CALMODULIN_DEPENDENT_PROTEIN_KINASE_ACTIVITY	28	3	6.17934e-06	0.000441957	CAMK2G:CAMK2D:CAMK2A	http://www.gsea-msigdb.org/gsea/msigdb/cards/GO_CALMODULIN_DEPENDENT_PROTEIN_KINASE_ACTIVITY
GO_mf	GO_ION_TRANSMEMBRANE_TRANSPORTER_ACTIVITY	860	8	8.34597e-06	0.000572047	RYR2:CACNA1C:ITPR2:CACNB1:CACNB4:KCNJ6:ITPR1:CACNA1D	http://www.gsea-msigdb.org/gsea/msigdb/cards/GO_ION_TRANSMEMBRANE_TRANSPORTER_ACTIVITY
GO_mf	GO_LIGAND_GATED_CATION_CHANNEL_ACTIVITY	104	4	9.26963e-06	0.000609942	RYR2:ITPR2:KCNJ6:ITPR1	http://www.gsea-msigdb.org/gsea/msigdb/cards/GO_LIGAND_GATED_CATION_CHANNEL_ACTIVITY
GO_mf	GO_INTRACELLULAR_LIGAND_GATED_ION_CHANNEL_ACTIVITY	33	3	1.02474e-05	0.000648345	RYR2:ITPR2:ITPR1	http://www.gsea-msigdb.org/gsea/msigdb/cards/GO_INTRACELLULAR_LIGAND_GATED_ION_CHANNEL_ACTIVITY
GO_mf	GO_VOLTAGE_GATED_CALCIUM_CHANNEL_ACTIVITY_INVOLVED_IN_CARDIAC_MUSCLE_CELL_ACTION_POTENTIAL	5	2	1.61103e-05	0.000981534	CACNA1C:CACNA1D	http://www.gsea-msigdb.org/gsea/msigdb/cards/GO_VOLTAGE_GATED_CALCIUM_CHANNEL_ACTIVITY_INVOLVED_IN_CARDIAC_MUSCLE_CELL_ACTION_POTENTIAL
GO_mf	GO_PROTEIN_TYROSINE_KINASE_ACTIVITY	130	4	2.23853e-05	0.00130359	MAP2K1:MAP2K5:MAP2K2:SRC	http://www.gsea-msigdb.org/gsea/msigdb/cards/GO_PROTEIN_TYROSINE_KINASE_ACTIVITY
GO_mf	GO_PROTEIN_SERINE_THREONINE_TYROSINE_KINASE_ACTIVITY	43	3	2.29812e-05	0.00130359	MAP2K1:MAP2K5:MAP2K2	http://www.gsea-msigdb.org/gsea/msigdb/cards/GO_PROTEIN_SERINE_THREONINE_TYROSINE_KINASE_ACTIVITY
GO_mf	GO_LIGAND_GATED_ION_CHANNEL_ACTIVITY	136	4	2.67283e-05	0.0014656	RYR2:ITPR2:KCNJ6:ITPR1	http://www.gsea-msigdb.org/gsea/msigdb/cards/GO_LIGAND_GATED_ION_CHANNEL_ACTIVITY
GO_mf	GO_TRANSMEMBRANE_TRANSPORTER_ACTIVITY	1026	8	3.00916e-05	0.0015968	RYR2:CACNA1C:ITPR2:CACNB1:CACNB4:KCNJ6:ITPR1:CACNA1D	http://www.gsea-msigdb.org/gsea/msigdb/cards/GO_TRANSMEMBRANE_TRANSPORTER_ACTIVITY
GO_mf	GO_HISTONE_THREONINE_KINASE_ACTIVITY	7	2	3.37778e-05	0.00173639	PRKCB:PRKCA	http://www.gsea-msigdb.org/gsea/msigdb/cards/GO_HISTONE_THREONINE_KINASE_ACTIVITY
GO_mf	GO_TRANSPORTER_ACTIVITY	1228	8	0.000107926	0.00537996	RYR2:CACNA1C:ITPR2:CACNB1:CACNB4:KCNJ6:ITPR1:CACNA1D	http://www.gsea-msigdb.org/gsea/msigdb/cards/GO_TRANSPORTER_ACTIVITY
GO_mf	GO_INOSITOL_1_4_5_TRISPHOSPHATE_BINDING	13	2	0.000124863	0.00596914	ITPR2:ITPR1	http://www.gsea-msigdb.org/gsea/msigdb/cards/GO_INOSITOL_1_4_5_TRISPHOSPHATE_BINDING
GO_mf	GO_KINASE_REGULATOR_ACTIVITY	203	4	0.000127003	0.00596914	CCND1:MAP2K1:MAP2K2:PRKAG2	http://www.gsea-msigdb.org/gsea/msigdb/cards/GO_KINASE_REGULATOR_ACTIVITY
GO_mf	GO_KINASE_ACTIVATOR_ACTIVITY	85	3	0.000177435	0.0081078	MAP2K1:MAP2K2:PRKAG2	http://www.gsea-msigdb.org/gsea/msigdb/cards/GO_KINASE_ACTIVATOR_ACTIVITY
GO_mf	GO_PROTEIN_KINASE_C_ACTIVITY	16	2	0.000191639	0.00852017	PRKCB:PRKCA	http://www.gsea-msigdb.org/gsea/msigdb/cards/GO_PROTEIN_KINASE_C_ACTIVITY
GO_mf	GO_HISTONE_KINASE_ACTIVITY	17	2	0.000217018	0.00939461	PRKCB:PRKCA	http://www.gsea-msigdb.org/gsea/msigdb/cards/GO_HISTONE_KINASE_ACTIVITY
GO_mf	GO_KINASE_BINDING	714	6	0.000244929	0.010331	NPR1:RYR2:CCND1:PRKCB:SRC:PRKAG2	http://www.gsea-msigdb.org/gsea/msigdb/cards/GO_KINASE_BINDING
GO_mf	GO_TAU_PROTEIN_KINASE_ACTIVITY	22	2	0.00036715	0.01438	ROCK1:ROCK2	http://www.gsea-msigdb.org/gsea/msigdb/cards/GO_TAU_PROTEIN_KINASE_ACTIVITY
GO_mf	GO_CYCLASE_ACTIVITY	22	2	0.00036715	0.01438	NPR1:ADCY5	http://www.gsea-msigdb.org/gsea/msigdb/cards/GO_CYCLASE_ACTIVITY
GO_mf	GO_PHOSPHORUS_OXYGEN_LYASE_ACTIVITY	22	2	0.00036715	0.01438	NPR1:ADCY5	http://www.gsea-msigdb.org/gsea/msigdb/cards/GO_PHOSPHORUS_OXYGEN_LYASE_ACTIVITY
GO_mf	GO_ION_CHANNEL_REGULATOR_ACTIVITY	114	3	0.0004214	0.016121	PRKCB:ITPR1:CAMK2D	http://www.gsea-msigdb.org/gsea/msigdb/cards/GO_ION_CHANNEL_REGULATOR_ACTIVITY
GO_mf	GO_ION_CHANNEL_BINDING	122	3	0.000513866	0.0192116	RYR2:SRC:CAMK2D	http://www.gsea-msigdb.org/gsea/msigdb/cards/GO_ION_CHANNEL_BINDING
GO_mf	GO_PROTEIN_SERINE_THREONINE_KINASE_ACTIVATOR_ACTIVITY	29	2	0.000641713	0.0234582	MAP2K1:MAP2K2	http://www.gsea-msigdb.org/gsea/msigdb/cards/GO_PROTEIN_SERINE_THREONINE_KINASE_ACTIVATOR_ACTIVITY
GO_mf	GO_ALPHA_ACTININ_BINDING	31	2	0.0007338	0.0262413	CACNA1C:CACNA1D	http://www.gsea-msigdb.org/gsea/msigdb/cards/GO_ALPHA_ACTININ_BINDING
GO_mf	GO_CHANNEL_REGULATOR_ACTIVITY	141	3	0.000783129	0.0274095	PRKCB:ITPR1:CAMK2D	http://www.gsea-msigdb.org/gsea/msigdb/cards/GO_CHANNEL_REGULATOR_ACTIVITY
GO_mf	GO_CHANNEL_INHIBITOR_ACTIVITY	38	2	0.00110323	0.0378086	ITPR1:CAMK2D	http://www.gsea-msigdb.org/gsea/msigdb/cards/GO_CHANNEL_INHIBITOR_ACTIVITY
GO_mf	GO_ACTININ_BINDING	39	2	0.00116194	0.039008	CACNA1C:CACNA1D	http://www.gsea-msigdb.org/gsea/msigdb/cards/GO_ACTININ_BINDING
Curated_gene_sets	KEGG_GNRH_SIGNALING_PATHWAY	101	14	1.95531e-26	1.07562e-22	CAMK2G:CACNA1C:ITPR2:MAP2K1:PRKCB:PRKCA:MAP2K2:PLCB4:SRC:ITPR1:CACNA1D:ADCY5:CAMK2D:CAMK2A	http://www.gsea-msigdb.org/gsea/msigdb/cards/KEGG_GNRH_SIGNALING_PATHWAY
Curated_gene_sets	KEGG_VASCULAR_SMOOTH_MUSCLE_CONTRACTION	115	13	2.95182e-23	8.11898e-20	NPR1:CACNA1C:ITPR2:MAP2K1:PRKCB:PRKCA:ROCK1:MAP2K2:ROCK2:PLCB4:ITPR1:CACNA1D:ADCY5	http://www.gsea-msigdb.org/gsea/msigdb/cards/KEGG_VASCULAR_SMOOTH_MUSCLE_CONTRACTION
Curated_gene_sets	KEGG_LONG_TERM_POTENTIATION	70	11	2.71907e-21	4.98587e-18	CAMK2G:CACNA1C:ITPR2:MAP2K1:PRKCB:PRKCA:MAP2K2:PLCB4:ITPR1:CAMK2D:CAMK2A	http://www.gsea-msigdb.org/gsea/msigdb/cards/KEGG_LONG_TERM_POTENTIATION
Curated_gene_sets	REACTOME_CARDIAC_CONDUCTION	139	11	7.49569e-18	8.88021e-15	NPR1:RYR2:CAMK2G:CACNA1C:ITPR2:CACNB1:CACNB4:ITPR1:CACNA1D:CAMK2D:CAMK2A	http://www.gsea-msigdb.org/gsea/msigdb/cards/REACTOME_CARDIAC_CONDUCTION
Curated_gene_sets	KEGG_GAP_JUNCTION	89	10	8.07145e-18	8.88021e-15	ITPR2:MAP2K1:MAP2K5:PRKCB:PRKCA:MAP2K2:PLCB4:SRC:ITPR1:ADCY5	http://www.gsea-msigdb.org/gsea/msigdb/cards/KEGG_GAP_JUNCTION
Curated_gene_sets	KEGG_CALCIUM_SIGNALING_PATHWAY	177	11	1.14006e-16	1.04524e-13	RYR2:CAMK2G:CACNA1C:ITPR2:PRKCB:PRKCA:PLCB4:ITPR1:CACNA1D:CAMK2D:CAMK2A	http://www.gsea-msigdb.org/gsea/msigdb/cards/KEGG_CALCIUM_SIGNALING_PATHWAY
Curated_gene_sets	REACTOME_MUSCLE_CONTRACTION	206	11	6.20911e-16	4.87947e-13	NPR1:RYR2:CAMK2G:CACNA1C:ITPR2:CACNB1:CACNB4:ITPR1:CACNA1D:CAMK2D:CAMK2A	http://www.gsea-msigdb.org/gsea/msigdb/cards/REACTOME_MUSCLE_CONTRACTION
Curated_gene_sets	REACTOME_G_PROTEIN_MEDIATED_EVENTS	53	8	1.96028e-15	1.34794e-12	CAMK2G:ITPR2:PRKCA:PLCB4:ITPR1:ADCY5:CAMK2D:CAMK2A	http://www.gsea-msigdb.org/gsea/msigdb/cards/REACTOME_G_PROTEIN_MEDIATED_EVENTS
Curated_gene_sets	KEGG_MELANOGENESIS	101	9	3.94053e-15	2.40854e-12	CAMK2G:MAP2K1:PRKCB:PRKCA:MAP2K2:PLCB4:ADCY5:CAMK2D:CAMK2A	http://www.gsea-msigdb.org/gsea/msigdb/cards/KEGG_MELANOGENESIS
Curated_gene_sets	REACTOME_TRANSMISSION_ACROSS_CHEMICAL_SYNAPSES	264	11	9.7153e-15	5.34439e-12	CAMK2G:PRKCB:CACNB1:PRKCA:CACNB4:SRC:KCNJ6:ADCY5:CAMK2D:CAMK2A:PRKAG2	http://www.gsea-msigdb.org/gsea/msigdb/cards/REACTOME_TRANSMISSION_ACROSS_CHEMICAL_SYNAPSES
Curated_gene_sets	KEGG_GLIOMA	65	8	1.10585e-14	5.53027e-12	CAMK2G:CCND1:MAP2K1:PRKCB:PRKCA:MAP2K2:CAMK2D:CAMK2A	http://www.gsea-msigdb.org/gsea/msigdb/cards/KEGG_GLIOMA
Curated_gene_sets	REACTOME_DAG_AND_IP3_SIGNALING	40	7	4.45105e-14	2.04044e-11	CAMK2G:ITPR2:PRKCA:ITPR1:ADCY5:CAMK2D:CAMK2A	http://www.gsea-msigdb.org/gsea/msigdb/cards/REACTOME_DAG_AND_IP3_SIGNALING
Curated_gene_sets	REACTOME_PHASE_0_RAPID_DEPOLARISATION	44	7	9.11893e-14	3.85871e-11	CAMK2G:CACNA1C:CACNB1:CACNB4:CACNA1D:CAMK2D:CAMK2A	http://www.gsea-msigdb.org/gsea/msigdb/cards/REACTOME_PHASE_0_RAPID_DEPOLARISATION
Curated_gene_sets	KEGG_ERBB_SIGNALING_PATHWAY	87	8	1.25828e-13	4.94415e-11	CAMK2G:MAP2K1:PRKCB:PRKCA:MAP2K2:SRC:CAMK2D:CAMK2A	http://www.gsea-msigdb.org/gsea/msigdb/cards/KEGG_ERBB_SIGNALING_PATHWAY
Curated_gene_sets	KEGG_WNT_SIGNALING_PATHWAY	149	9	1.41915e-13	5.20451e-11	CAMK2G:CCND1:PRKCB:PRKCA:ROCK1:ROCK2:PLCB4:CAMK2D:CAMK2A	http://www.gsea-msigdb.org/gsea/msigdb/cards/KEGG_WNT_SIGNALING_PATHWAY
Curated_gene_sets	REACTOME_OPIOID_SIGNALLING	89	8	1.51842e-13	5.22053e-11	CAMK2G:ITPR2:PRKCA:PLCB4:ITPR1:ADCY5:CAMK2D:CAMK2A	http://www.gsea-msigdb.org/gsea/msigdb/cards/REACTOME_OPIOID_SIGNALLING
Curated_gene_sets	REACTOME_NEURONAL_SYSTEM	405	11	1.05352e-12	3.40907e-10	CAMK2G:PRKCB:CACNB1:PRKCA:CACNB4:SRC:KCNJ6:ADCY5:CAMK2D:CAMK2A:PRKAG2	http://www.gsea-msigdb.org/gsea/msigdb/cards/REACTOME_NEURONAL_SYSTEM
Curated_gene_sets	REACTOME_RAF_ACTIVATION	30	6	1.44742e-12	4.42347e-10	CAMK2G:MAP2K1:MAP2K2:SRC:CAMK2D:CAMK2A	http://www.gsea-msigdb.org/gsea/msigdb/cards/REACTOME_RAF_ACTIVATION
Curated_gene_sets	REACTOME_NEUROTRANSMITTER_RECEPTORS_AND_POSTSYNAPTIC_SIGNAL_TRANSMISSION	200	9	2.05889e-12	5.96104e-10	CAMK2G:PRKCB:PRKCA:SRC:KCNJ6:ADCY5:CAMK2D:CAMK2A:PRKAG2	http://www.gsea-msigdb.org/gsea/msigdb/cards/REACTOME_NEUROTRANSMITTER_RECEPTORS_AND_POSTSYNAPTIC_SIGNAL_TRANSMISSION
Curated_gene_sets	KEGG_LONG_TERM_DEPRESSION	70	7	2.79255e-12	7.68091e-10	ITPR2:MAP2K1:PRKCB:PRKCA:MAP2K2:PLCB4:ITPR1	http://www.gsea-msigdb.org/gsea/msigdb/cards/KEGG_LONG_TERM_DEPRESSION
Curated_gene_sets	REACTOME_SIGNALING_BY_MODERATE_KINASE_ACTIVITY_BRAF_MUTANTS	45	6	1.96044e-11	5.13542e-09	CAMK2G:MAP2K1:MAP2K2:SRC:CAMK2D:CAMK2A	http://www.gsea-msigdb.org/gsea/msigdb/cards/REACTOME_SIGNALING_BY_MODERATE_KINASE_ACTIVITY_BRAF_MUTANTS
Curated_gene_sets	KEGG_MAPK_SIGNALING_PATHWAY	266	9	2.67035e-11	6.58596e-09	CACNA1C:MAP2K1:MAP2K5:PRKCB:CACNB1:PRKCA:MAP2K2:CACNB4:CACNA1D	http://www.gsea-msigdb.org/gsea/msigdb/cards/KEGG_MAPK_SIGNALING_PATHWAY
Curated_gene_sets	REACTOME_VEGFR2_MEDIATED_CELL_PROLIFERATION	19	5	2.75363e-11	6.58596e-09	ITPR2:PRKCB:PRKCA:SRC:ITPR1	http://www.gsea-msigdb.org/gsea/msigdb/cards/REACTOME_VEGFR2_MEDIATED_CELL_PROLIFERATION
Curated_gene_sets	REACTOME_SIGNALING_BY_VEGF	105	7	5.15213e-11	1.18091e-08	ITPR2:PRKCB:PRKCA:ROCK1:ROCK2:SRC:ITPR1	http://www.gsea-msigdb.org/gsea/msigdb/cards/REACTOME_SIGNALING_BY_VEGF
Curated_gene_sets	REACTOME_ION_HOMEOSTASIS	54	6	6.16918e-11	1.33212e-08	RYR2:CAMK2G:ITPR2:ITPR1:CAMK2D:CAMK2A	http://www.gsea-msigdb.org/gsea/msigdb/cards/REACTOME_ION_HOMEOSTASIS
Curated_gene_sets	REACTOME_INTEGRATION_OF_ENERGY_METABOLISM	108	7	6.29615e-11	1.33212e-08	CACNA1C:ITPR2:PRKCA:ITPR1:CACNA1D:ADCY5:PRKAG2	http://www.gsea-msigdb.org/gsea/msigdb/cards/REACTOME_INTEGRATION_OF_ENERGY_METABOLISM
Curated_gene_sets	KEGG_OOCYTE_MEIOSIS	112	7	8.15361e-11	1.66122e-08	CAMK2G:ITPR2:MAP2K1:ITPR1:ADCY5:CAMK2D:CAMK2A	http://www.gsea-msigdb.org/gsea/msigdb/cards/KEGG_OOCYTE_MEIOSIS
Curated_gene_sets	REACTOME_SIGNALING_BY_RAS_MUTANTS	58	6	9.63542e-11	1.89302e-08	CAMK2G:MAP2K1:MAP2K2:SRC:CAMK2D:CAMK2A	http://www.gsea-msigdb.org/gsea/msigdb/cards/REACTOME_SIGNALING_BY_RAS_MUTANTS
Curated_gene_sets	PID_ENDOTHELIN_PATHWAY	63	6	1.61065e-10	3.05524e-08	MAP2K1:PRKCB:PRKCA:MAP2K2:SRC:ADCY5	http://www.gsea-msigdb.org/gsea/msigdb/cards/PID_ENDOTHELIN_PATHWAY
Curated_gene_sets	REACTOME_SIGNALING_BY_BRAF_AND_RAF_FUSIONS	65	6	1.9547e-10	3.58427e-08	CAMK2G:MAP2K1:MAP2K2:SRC:CAMK2D:CAMK2A	http://www.gsea-msigdb.org/gsea/msigdb/cards/REACTOME_SIGNALING_BY_BRAF_AND_RAF_FUSIONS
Curated_gene_sets	PID_VEGFR1_2_PATHWAY	69	6	2.8273e-10	5.01709e-08	MAP2K1:PRKCB:PRKCA:ROCK1:MAP2K2:SRC	http://www.gsea-msigdb.org/gsea/msigdb/cards/PID_VEGFR1_2_PATHWAY
Curated_gene_sets	REACTOME_GLUTAMATE_BINDING_ACTIVATION_OF_AMPA_RECEPTORS_AND_SYNAPTIC_PLASTICITY	30	5	3.34271e-10	5.74633e-08	CAMK2G:PRKCB:PRKCA:CAMK2D:CAMK2A	http://www.gsea-msigdb.org/gsea/msigdb/cards/REACTOME_GLUTAMATE_BINDING_ACTIVATION_OF_AMPA_RECEPTORS_AND_SYNAPTIC_PLASTICITY
Curated_gene_sets	KEGG_VEGF_SIGNALING_PATHWAY	76	6	5.12563e-10	8.54427e-08	PTGS2:MAP2K1:PRKCB:PRKCA:MAP2K2:SRC	http://www.gsea-msigdb.org/gsea/msigdb/cards/KEGG_VEGF_SIGNALING_PATHWAY
Curated_gene_sets	REACTOME_REGULATION_OF_INSULIN_SECRETION	78	6	6.01182e-10	9.72677e-08	CACNA1C:ITPR2:PRKCA:ITPR1:CACNA1D:ADCY5	http://www.gsea-msigdb.org/gsea/msigdb/cards/REACTOME_REGULATION_OF_INSULIN_SECRETION
Curated_gene_sets	REACTOME_AXON_GUIDANCE	550	10	7.33129e-10	1.15227e-07	CACNA1C:MAP2K1:CACNB1:PRKCA:ROCK1:MAP2K2:ROCK2:CACNB4:SRC:CACNA1D	http://www.gsea-msigdb.org/gsea/msigdb/cards/REACTOME_AXON_GUIDANCE
Curated_gene_sets	REACTOME_ONCOGENIC_MAPK_SIGNALING	81	6	7.57685e-10	1.15778e-07	CAMK2G:MAP2K1:MAP2K2:SRC:CAMK2D:CAMK2A	http://www.gsea-msigdb.org/gsea/msigdb/cards/REACTOME_ONCOGENIC_MAPK_SIGNALING
Curated_gene_sets	KEGG_HYPERTROPHIC_CARDIOMYOPATHY_HCM	83	6	8.79711e-10	1.2735e-07	RYR2:CACNA1C:CACNB1:CACNB4:CACNA1D:PRKAG2	http://www.gsea-msigdb.org/gsea/msigdb/cards/KEGG_HYPERTROPHIC_CARDIOMYOPATHY_HCM
Curated_gene_sets	REACTOME_CA_DEPENDENT_EVENTS	36	5	8.79715e-10	1.2735e-07	CAMK2G:PRKCA:ADCY5:CAMK2D:CAMK2A	http://www.gsea-msigdb.org/gsea/msigdb/cards/REACTOME_CA_DEPENDENT_EVENTS
Curated_gene_sets	REACTOME_G_ALPHA_I_SIGNALLING_EVENTS	402	9	1.03796e-09	1.46405e-07	CAMK2G:ITPR2:PRKCA:PLCB4:SRC:ITPR1:ADCY5:CAMK2D:CAMK2A	http://www.gsea-msigdb.org/gsea/msigdb/cards/REACTOME_G_ALPHA_I_SIGNALLING_EVENTS
Curated_gene_sets	KEGG_DILATED_CARDIOMYOPATHY	90	6	1.44254e-09	1.98385e-07	RYR2:CACNA1C:CACNB1:CACNB4:CACNA1D:ADCY5	http://www.gsea-msigdb.org/gsea/msigdb/cards/KEGG_DILATED_CARDIOMYOPATHY
Curated_gene_sets	REACTOME_INTRACELLULAR_SIGNALING_BY_SECOND_MESSENGERS	302	8	2.83979e-09	3.81017e-07	CAMK2G:ITPR2:PRKCA:SRC:ITPR1:ADCY5:CAMK2D:CAMK2A	http://www.gsea-msigdb.org/gsea/msigdb/cards/REACTOME_INTRACELLULAR_SIGNALING_BY_SECOND_MESSENGERS
Curated_gene_sets	KEGG_FOCAL_ADHESION	198	7	4.45932e-09	5.84065e-07	CCND1:MAP2K1:PRKCB:PRKCA:ROCK1:ROCK2:SRC	http://www.gsea-msigdb.org/gsea/msigdb/cards/KEGG_FOCAL_ADHESION
Curated_gene_sets	YOSHIMURA_MAPK8_TARGETS_UP	1157	12	5.18178e-09	6.62907e-07	NPR1:CAMK2G:CCND1:CACNA1C:MAP2K5:PRKCB:PRKCA:CACNB4:KCNJ6:ITPR1:CACNA1D:CAMK2A	http://www.gsea-msigdb.org/gsea/msigdb/cards/YOSHIMURA_MAPK8_TARGETS_UP
Curated_gene_sets	REACTOME_SIGNALING_BY_GPCR	1162	12	5.44045e-09	6.80179e-07	CAMK2G:ITPR2:PRKCB:PRKCA:ROCK1:ROCK2:PLCB4:SRC:ITPR1:ADCY5:CAMK2D:CAMK2A	http://www.gsea-msigdb.org/gsea/msigdb/cards/REACTOME_SIGNALING_BY_GPCR
Curated_gene_sets	KEGG_NON_SMALL_CELL_LUNG_CANCER	54	5	7.26562e-09	8.88181e-07	CCND1:MAP2K1:PRKCB:PRKCA:MAP2K2	http://www.gsea-msigdb.org/gsea/msigdb/cards/KEGG_NON_SMALL_CELL_LUNG_CANCER
Curated_gene_sets	BIOCARTA_CCR3_PATHWAY	19	4	8.41534e-09	1.00636e-06	MAP2K1:PRKCB:PRKCA:ROCK2	http://www.gsea-msigdb.org/gsea/msigdb/cards/BIOCARTA_CCR3_PATHWAY
Curated_gene_sets	KEGG_NEUROTROPHIN_SIGNALING_PATHWAY	126	6	1.10681e-08	1.29544e-06	CAMK2G:MAP2K1:MAP2K5:MAP2K2:CAMK2D:CAMK2A	http://www.gsea-msigdb.org/gsea/msigdb/cards/KEGG_NEUROTROPHIN_SIGNALING_PATHWAY
Curated_gene_sets	REACTOME_LONG_TERM_POTENTIATION	22	4	1.58404e-08	1.79881e-06	CAMK2G:SRC:CAMK2D:CAMK2A	http://www.gsea-msigdb.org/gsea/msigdb/cards/REACTOME_LONG_TERM_POTENTIATION
Curated_gene_sets	REACTOME_NCAM_SIGNALING_FOR_NEURITE_OUT_GROWTH	63	5	1.60228e-08	1.79881e-06	CACNA1C:CACNB1:CACNB4:SRC:CACNA1D	http://www.gsea-msigdb.org/gsea/msigdb/cards/REACTOME_NCAM_SIGNALING_FOR_NEURITE_OUT_GROWTH
Curated_gene_sets	KEGG_CARDIAC_MUSCLE_CONTRACTION	72	5	3.16472e-08	3.48182e-06	RYR2:CACNA1C:CACNB1:CACNB4:CACNA1D	http://www.gsea-msigdb.org/gsea/msigdb/cards/KEGG_CARDIAC_MUSCLE_CONTRACTION
Curated_gene_sets	KEGG_ARRHYTHMOGENIC_RIGHT_VENTRICULAR_CARDIOMYOPATHY_ARVC	73	5	3.39447e-08	3.66137e-06	RYR2:CACNA1C:CACNB1:CACNB4:CACNA1D	http://www.gsea-msigdb.org/gsea/msigdb/cards/KEGG_ARRHYTHMOGENIC_RIGHT_VENTRICULAR_CARDIOMYOPATHY_ARVC
Curated_gene_sets	BIOCARTA_PYK2_PATHWAY	27	4	3.78385e-08	3.85463e-06	MAP2K1:PRKCB:PRKCA:MAP2K2	http://www.gsea-msigdb.org/gsea/msigdb/cards/BIOCARTA_PYK2_PATHWAY
Curated_gene_sets	REACTOME_PHASE_2_PLATEAU_PHASE	27	4	3.78385e-08	3.85463e-06	CACNA1C:CACNB1:CACNB4:CACNA1D	http://www.gsea-msigdb.org/gsea/msigdb/cards/REACTOME_PHASE_2_PLATEAU_PHASE
Curated_gene_sets	BIOCARTA_AT1R_PATHWAY	27	4	3.78385e-08	3.85463e-06	MAP2K1:PRKCB:PRKCA:MAP2K2	http://www.gsea-msigdb.org/gsea/msigdb/cards/BIOCARTA_AT1R_PATHWAY
Curated_gene_sets	KEGG_PHOSPHATIDYLINOSITOL_SIGNALING_SYSTEM	76	5	4.16433e-08	4.16508e-06	ITPR2:PRKCB:PRKCA:PLCB4:ITPR1	http://www.gsea-msigdb.org/gsea/msigdb/cards/KEGG_PHOSPHATIDYLINOSITOL_SIGNALING_SYSTEM
Curated_gene_sets	BIOCARTA_BIOPEPTIDES_PATHWAY	29	4	5.11189e-08	5.02152e-06	MAP2K1:PRKCB:PRKCA:MAP2K2	http://www.gsea-msigdb.org/gsea/msigdb/cards/BIOCARTA_BIOPEPTIDES_PATHWAY
Curated_gene_sets	PID_NETRIN_PATHWAY	32	4	7.71939e-08	7.44989e-06	MAP2K1:MAP2K2:SRC:CAMK2A	http://www.gsea-msigdb.org/gsea/msigdb/cards/PID_NETRIN_PATHWAY
Curated_gene_sets	REACTOME_SIGNALING_BY_RECEPTOR_TYROSINE_KINASES	468	8	8.55712e-08	8.11598e-06	ITPR2:MAP2K5:PRKCB:PRKCA:ROCK1:ROCK2:SRC:ITPR1	http://www.gsea-msigdb.org/gsea/msigdb/cards/REACTOME_SIGNALING_BY_RECEPTOR_TYROSINE_KINASES
Curated_gene_sets	REACTOME_ACTIVATION_OF_NMDA_RECEPTORS_AND_POSTSYNAPTIC_EVENTS	90	5	9.78694e-08	9.12508e-06	CAMK2G:SRC:CAMK2D:CAMK2A:PRKAG2	http://www.gsea-msigdb.org/gsea/msigdb/cards/REACTOME_ACTIVATION_OF_NMDA_RECEPTORS_AND_POSTSYNAPTIC_EVENTS
Curated_gene_sets	KEGG_CHEMOKINE_SIGNALING_PATHWAY	188	6	1.20618e-07	1.10587e-05	MAP2K1:PRKCB:ROCK1:ROCK2:PLCB4:ADCY5	http://www.gsea-msigdb.org/gsea/msigdb/cards/KEGG_CHEMOKINE_SIGNALING_PATHWAY
Curated_gene_sets	PID_IFNG_PATHWAY	40	4	1.94819e-07	1.75688e-05	CAMK2G:MAP2K1:CAMK2D:CAMK2A	http://www.gsea-msigdb.org/gsea/msigdb/cards/PID_IFNG_PATHWAY
Curated_gene_sets	PID_ERBB1_DOWNSTREAM_PATHWAY	105	5	2.12251e-07	1.88321e-05	MAP2K1:MAP2K5:PRKCA:MAP2K2:SRC	http://www.gsea-msigdb.org/gsea/msigdb/cards/PID_ERBB1_DOWNSTREAM_PATHWAY
Curated_gene_sets	REACTOME_CAMK_IV_MEDIATED_PHOSPHORYLATION_OF_CREB	10	3	2.29865e-07	2.00713e-05	CAMK2G:CAMK2D:CAMK2A	http://www.gsea-msigdb.org/gsea/msigdb/cards/REACTOME_CAMK_IV_MEDIATED_PHOSPHORYLATION_OF_CREB
Curated_gene_sets	REACTOME_NCAM1_INTERACTIONS	42	4	2.38189e-07	2.04731e-05	CACNA1C:CACNB1:CACNB4:CACNA1D	http://www.gsea-msigdb.org/gsea/msigdb/cards/REACTOME_NCAM1_INTERACTIONS
Curated_gene_sets	PID_THROMBIN_PAR1_PATHWAY	43	4	2.62389e-07	2.22062e-05	PRKCB:PRKCA:ROCK1:ROCK2	http://www.gsea-msigdb.org/gsea/msigdb/cards/PID_THROMBIN_PAR1_PATHWAY
Curated_gene_sets	BIOCARTA_MYOSIN_PATHWAY	11	3	3.15794e-07	2.59643e-05	PRKCB:PRKCA:ROCK1	http://www.gsea-msigdb.org/gsea/msigdb/cards/BIOCARTA_MYOSIN_PATHWAY
Curated_gene_sets	SIG_CHEMOTAXIS	45	4	3.16235e-07	2.59643e-05	ITPR2:ROCK1:ROCK2:ITPR1	http://www.gsea-msigdb.org/gsea/msigdb/cards/SIG_CHEMOTAXIS
Curated_gene_sets	REACTOME_DEVELOPMENTAL_BIOLOGY	1098	10	5.14165e-07	4.15945e-05	CACNA1C:MAP2K1:CACNB1:PRKCA:ROCK1:MAP2K2:ROCK2:CACNB4:SRC:CACNA1D	http://www.gsea-msigdb.org/gsea/msigdb/cards/REACTOME_DEVELOPMENTAL_BIOLOGY
Curated_gene_sets	PID_TCR_RAS_PATHWAY	14	3	6.94874e-07	5.53986e-05	MAP2K1:PRKCB:PRKCA	http://www.gsea-msigdb.org/gsea/msigdb/cards/PID_TCR_RAS_PATHWAY
Curated_gene_sets	PID_TXA2PATHWAY	56	4	7.72111e-07	6.06769e-05	PRKCB:PRKCA:ROCK1:SRC	http://www.gsea-msigdb.org/gsea/msigdb/cards/PID_TXA2PATHWAY
Curated_gene_sets	REACTOME_SIGNALING_BY_INTERLEUKINS	627	8	7.94134e-07	6.15286e-05	PTGS2:CAMK2G:CCND1:MAP2K1:MAP2K2:SRC:CAMK2D:CAMK2A	http://www.gsea-msigdb.org/gsea/msigdb/cards/REACTOME_SIGNALING_BY_INTERLEUKINS
Curated_gene_sets	PID_FAK_PATHWAY	59	4	9.54258e-07	7.2908e-05	CCND1:MAP2K1:ROCK2:SRC	http://www.gsea-msigdb.org/gsea/msigdb/cards/PID_FAK_PATHWAY
Curated_gene_sets	REACTOME_BETA_CATENIN_INDEPENDENT_WNT_SIGNALING	145	5	1.05773e-06	7.82761e-05	ITPR2:PRKCB:PRKCA:ITPR1:CAMK2A	http://www.gsea-msigdb.org/gsea/msigdb/cards/REACTOME_BETA_CATENIN_INDEPENDENT_WNT_SIGNALING
Curated_gene_sets	BIOCARTA_CDMAC_PATHWAY	16	3	1.06721e-06	7.82761e-05	MAP2K1:PRKCB:PRKCA	http://www.gsea-msigdb.org/gsea/msigdb/cards/BIOCARTA_CDMAC_PATHWAY
Curated_gene_sets	BIOCARTA_SPPA_PATHWAY	16	3	1.06721e-06	7.82761e-05	MAP2K1:PRKCB:PRKCA	http://www.gsea-msigdb.org/gsea/msigdb/cards/BIOCARTA_SPPA_PATHWAY
Curated_gene_sets	REACTOME_CA2PLUS_PATHWAY	61	4	1.09226e-06	7.90595e-05	ITPR2:PRKCA:ITPR1:CAMK2A	http://www.gsea-msigdb.org/gsea/msigdb/cards/REACTOME_CA2PLUS_PATHWAY
Curated_gene_sets	PID_CD8_TCR_DOWNSTREAM_PATHWAY	65	4	1.41213e-06	0.000100885	MAP2K1:PRKCB:PRKCA:MAP2K2	http://www.gsea-msigdb.org/gsea/msigdb/cards/PID_CD8_TCR_DOWNSTREAM_PATHWAY
Curated_gene_sets	REACTOME_OTHER_INTERLEUKIN_SIGNALING	287	6	1.44319e-06	0.000101782	CAMK2G:MAP2K1:MAP2K2:SRC:CAMK2D:CAMK2A	http://www.gsea-msigdb.org/gsea/msigdb/cards/REACTOME_OTHER_INTERLEUKIN_SIGNALING
Curated_gene_sets	KEGG_ALZHEIMERS_DISEASE	156	5	1.51764e-06	0.000105678	CACNA1C:ITPR2:PLCB4:ITPR1:CACNA1D	http://www.gsea-msigdb.org/gsea/msigdb/cards/KEGG_ALZHEIMERS_DISEASE
Curated_gene_sets	REACTOME_MAPK_FAMILY_SIGNALING_CASCADES	293	6	1.62738e-06	0.000111903	CAMK2G:MAP2K1:MAP2K2:SRC:CAMK2D:CAMK2A	http://www.gsea-msigdb.org/gsea/msigdb/cards/REACTOME_MAPK_FAMILY_SIGNALING_CASCADES
Curated_gene_sets	REACTOME_RAS_ACTIVATION_UPON_CA2PLUS_INFLUX_THROUGH_NMDA_RECEPTOR	19	3	1.84191e-06	0.000120623	CAMK2G:CAMK2D:CAMK2A	http://www.gsea-msigdb.org/gsea/msigdb/cards/REACTOME_RAS_ACTIVATION_UPON_CA2PLUS_INFLUX_THROUGH_NMDA_RECEPTOR
Curated_gene_sets	BIOCARTA_CXCR4_PATHWAY	19	3	1.84191e-06	0.000120623	MAP2K1:PRKCB:PRKCA	http://www.gsea-msigdb.org/gsea/msigdb/cards/BIOCARTA_CXCR4_PATHWAY
Curated_gene_sets	BIOCARTA_PAR1_PATHWAY	19	3	1.84191e-06	0.000120623	PRKCB:PRKCA:ROCK1	http://www.gsea-msigdb.org/gsea/msigdb/cards/BIOCARTA_PAR1_PATHWAY
Curated_gene_sets	BIOCARTA_MAL_PATHWAY	19	3	1.84191e-06	0.000120623	MAP2K1:ROCK1:MAP2K2	http://www.gsea-msigdb.org/gsea/msigdb/cards/BIOCARTA_MAL_PATHWAY
Curated_gene_sets	REACTOME_UNBLOCKING_OF_NMDA_RECEPTORS_GLUTAMATE_BINDING_AND_ACTIVATION	20	3	2.1651e-06	0.000138491	CAMK2G:CAMK2D:CAMK2A	http://www.gsea-msigdb.org/gsea/msigdb/cards/REACTOME_UNBLOCKING_OF_NMDA_RECEPTORS_GLUTAMATE_BINDING_AND_ACTIVATION
Curated_gene_sets	REACTOME_NEGATIVE_REGULATION_OF_NMDA_RECEPTOR_MEDIATED_NEURONAL_TRANSMISSION	20	3	2.1651e-06	0.000138491	CAMK2G:CAMK2D:CAMK2A	http://www.gsea-msigdb.org/gsea/msigdb/cards/REACTOME_NEGATIVE_REGULATION_OF_NMDA_RECEPTOR_MEDIATED_NEURONAL_TRANSMISSION
Curated_gene_sets	KEGG_PATHWAYS_IN_CANCER	325	6	2.9645e-06	0.000187445	PTGS2:CCND1:MAP2K1:PRKCB:PRKCA:MAP2K2	http://www.gsea-msigdb.org/gsea/msigdb/cards/KEGG_PATHWAYS_IN_CANCER
Curated_gene_sets	KEGG_FC_EPSILON_RI_SIGNALING_PATHWAY	79	4	3.09578e-06	0.000193522	MAP2K1:PRKCB:PRKCA:MAP2K2	http://www.gsea-msigdb.org/gsea/msigdb/cards/KEGG_FC_EPSILON_RI_SIGNALING_PATHWAY
Curated_gene_sets	BIOCARTA_TPO_PATHWAY	24	3	3.83086e-06	0.000236782	MAP2K1:PRKCB:PRKCA	http://www.gsea-msigdb.org/gsea/msigdb/cards/BIOCARTA_TPO_PATHWAY
Curated_gene_sets	BIOCARTA_GH_PATHWAY	27	3	5.522e-06	0.000330179	MAP2K1:PRKCB:PRKCA	http://www.gsea-msigdb.org/gsea/msigdb/cards/BIOCARTA_GH_PATHWAY
Curated_gene_sets	REACTOME_CREB1_PHOSPHORYLATION_THROUGH_NMDA_RECEPTOR_MEDIATED_ACTIVATION_OF_RAS_SIGNALING	27	3	5.522e-06	0.000330179	CAMK2G:CAMK2D:CAMK2A	http://www.gsea-msigdb.org/gsea/msigdb/cards/REACTOME_CREB1_PHOSPHORYLATION_THROUGH_NMDA_RECEPTOR_MEDIATED_ACTIVATION_OF_RAS_SIGNALING
Curated_gene_sets	BIOCARTA_EGF_PATHWAY	27	3	5.522e-06	0.000330179	MAP2K1:PRKCB:PRKCA	http://www.gsea-msigdb.org/gsea/msigdb/cards/BIOCARTA_EGF_PATHWAY
Curated_gene_sets	REACTOME_ADRENALINE_NORADRENALINE_INHIBITS_INSULIN_SECRETION	28	3	6.17934e-06	0.000361623	CACNA1C:CACNA1D:ADCY5	http://www.gsea-msigdb.org/gsea/msigdb/cards/REACTOME_ADRENALINE_NORADRENALINE_INHIBITS_INSULIN_SECRETION
Curated_gene_sets	BIOCARTA_PDGF_PATHWAY	28	3	6.17934e-06	0.000361623	MAP2K1:PRKCB:PRKCA	http://www.gsea-msigdb.org/gsea/msigdb/cards/BIOCARTA_PDGF_PATHWAY
Curated_gene_sets	KEGG_THYROID_CANCER	29	3	6.88645e-06	0.000394608	CCND1:MAP2K1:MAP2K2	http://www.gsea-msigdb.org/gsea/msigdb/cards/KEGG_THYROID_CANCER
Curated_gene_sets	REACTOME_EPHA_MEDIATED_GROWTH_CONE_COLLAPSE	29	3	6.88645e-06	0.000394608	ROCK1:ROCK2:SRC	http://www.gsea-msigdb.org/gsea/msigdb/cards/REACTOME_EPHA_MEDIATED_GROWTH_CONE_COLLAPSE
Curated_gene_sets	REACTOME_CYTOKINE_SIGNALING_IN_IMMUNE_SYSTEM	848	8	7.52787e-06	0.000426915	PTGS2:CAMK2G:CCND1:MAP2K1:MAP2K2:SRC:CAMK2D:CAMK2A	http://www.gsea-msigdb.org/gsea/msigdb/cards/REACTOME_CYTOKINE_SIGNALING_IN_IMMUNE_SYSTEM
Curated_gene_sets	BIOCARTA_GPCR_PATHWAY	30	3	7.64506e-06	0.000429138	MAP2K1:PRKCB:PRKCA	http://www.gsea-msigdb.org/gsea/msigdb/cards/BIOCARTA_GPCR_PATHWAY
Curated_gene_sets	REACTOME_DISEASES_OF_SIGNAL_TRANSDUCTION	386	6	7.95726e-06	0.000442151	CAMK2G:MAP2K1:MAP2K2:SRC:CAMK2D:CAMK2A	http://www.gsea-msigdb.org/gsea/msigdb/cards/REACTOME_DISEASES_OF_SIGNAL_TRANSDUCTION
Curated_gene_sets	REACTOME_REGULATION_OF_MECP2_EXPRESSION_AND_ACTIVITY	31	3	8.45693e-06	0.00046061	CAMK2G:CAMK2D:CAMK2A	http://www.gsea-msigdb.org/gsea/msigdb/cards/REACTOME_REGULATION_OF_MECP2_EXPRESSION_AND_ACTIVITY
Curated_gene_sets	PID_AR_NONGENOMIC_PATHWAY	31	3	8.45693e-06	0.00046061	MAP2K1:MAP2K2:SRC	http://www.gsea-msigdb.org/gsea/msigdb/cards/PID_AR_NONGENOMIC_PATHWAY
Curated_gene_sets	BIOCARTA_INTEGRIN_PATHWAY	33	3	1.02474e-05	0.000547291	MAP2K1:ROCK1:MAP2K2	http://www.gsea-msigdb.org/gsea/msigdb/cards/BIOCARTA_INTEGRIN_PATHWAY
Curated_gene_sets	BIOCARTA_BCR_PATHWAY	33	3	1.02474e-05	0.000547291	MAP2K1:PRKCB:PRKCA	http://www.gsea-msigdb.org/gsea/msigdb/cards/BIOCARTA_BCR_PATHWAY
Curated_gene_sets	KEGG_LEUKOCYTE_TRANSENDOTHELIAL_MIGRATION	114	4	1.33354e-05	0.000700769	PRKCB:PRKCA:ROCK1:ROCK2	http://www.gsea-msigdb.org/gsea/msigdb/cards/KEGG_LEUKOCYTE_TRANSENDOTHELIAL_MIGRATION
Curated_gene_sets	PID_PI3K_PLC_TRK_PATHWAY	36	3	1.33759e-05	0.000700769	CCND1:SRC:CAMK2A	http://www.gsea-msigdb.org/gsea/msigdb/cards/PID_PI3K_PLC_TRK_PATHWAY
Curated_gene_sets	REACTOME_HSF1_DEPENDENT_TRANSACTIVATION	38	3	1.57767e-05	0.000813052	CAMK2G:CAMK2D:CAMK2A	http://www.gsea-msigdb.org/gsea/msigdb/cards/REACTOME_HSF1_DEPENDENT_TRANSACTIVATION
Curated_gene_sets	REACTOME_DISINHIBITION_OF_SNARE_FORMATION	5	2	1.61103e-05	0.000813052	PRKCB:PRKCA	http://www.gsea-msigdb.org/gsea/msigdb/cards/REACTOME_DISINHIBITION_OF_SNARE_FORMATION
Curated_gene_sets	BIOCARTA_PLCD_PATHWAY	5	2	1.61103e-05	0.000813052	PRKCB:PRKCA	http://www.gsea-msigdb.org/gsea/msigdb/cards/BIOCARTA_PLCD_PATHWAY
Curated_gene_sets	BIOCARTA_ION_PATHWAY	5	2	1.61103e-05	0.000813052	PRKCB:PRKCA	http://www.gsea-msigdb.org/gsea/msigdb/cards/BIOCARTA_ION_PATHWAY
Curated_gene_sets	REACTOME_PLATELET_ACTIVATION_SIGNALING_AND_AGGREGATION	258	5	1.76339e-05	0.000881855	ITPR2:PRKCB:PRKCA:SRC:ITPR1	http://www.gsea-msigdb.org/gsea/msigdb/cards/REACTOME_PLATELET_ACTIVATION_SIGNALING_AND_AGGREGATION
Curated_gene_sets	REACTOME_MAP2K_AND_MAPK_ACTIVATION	40	3	1.84457e-05	0.00089796	MAP2K1:MAP2K2:SRC	http://www.gsea-msigdb.org/gsea/msigdb/cards/REACTOME_MAP2K_AND_MAPK_ACTIVATION
Curated_gene_sets	PID_EPHB_FWD_PATHWAY	40	3	1.84457e-05	0.00089796	MAP2K1:ROCK1:SRC	http://www.gsea-msigdb.org/gsea/msigdb/cards/PID_EPHB_FWD_PATHWAY
Curated_gene_sets	REACTOME_ASSEMBLY_AND_CELL_SURFACE_PRESENTATION_OF_NMDA_RECEPTORS	40	3	1.84457e-05	0.00089796	CAMK2G:CAMK2D:CAMK2A	http://www.gsea-msigdb.org/gsea/msigdb/cards/REACTOME_ASSEMBLY_AND_CELL_SURFACE_PRESENTATION_OF_NMDA_RECEPTORS
Curated_gene_sets	REACTOME_GLUCAGON_LIKE_PEPTIDE_1_GLP1_REGULATES_INSULIN_SECRETION	42	3	2.13961e-05	0.00101466	ITPR2:ITPR1:ADCY5	http://www.gsea-msigdb.org/gsea/msigdb/cards/REACTOME_GLUCAGON_LIKE_PEPTIDE_1_GLP1_REGULATES_INSULIN_SECRETION
Curated_gene_sets	KEGG_BLADDER_CANCER	42	3	2.13961e-05	0.00101466	CCND1:MAP2K1:MAP2K2	http://www.gsea-msigdb.org/gsea/msigdb/cards/KEGG_BLADDER_CANCER
Curated_gene_sets	REACTOME_EPHB_MEDIATED_FORWARD_SIGNALING	42	3	2.13961e-05	0.00101466	ROCK1:ROCK2:SRC	http://www.gsea-msigdb.org/gsea/msigdb/cards/REACTOME_EPHB_MEDIATED_FORWARD_SIGNALING
Curated_gene_sets	PID_PDGFRB_PATHWAY	129	4	2.17155e-05	0.001021	MAP2K1:PRKCA:MAP2K2:SRC	http://www.gsea-msigdb.org/gsea/msigdb/cards/PID_PDGFRB_PATHWAY
Curated_gene_sets	PID_CXCR3_PATHWAY	43	3	2.29812e-05	0.00106646	MAP2K1:MAP2K2:SRC	http://www.gsea-msigdb.org/gsea/msigdb/cards/PID_CXCR3_PATHWAY
Curated_gene_sets	KEGG_NATURAL_KILLER_CELL_MEDIATED_CYTOTOXICITY	131	4	2.30702e-05	0.00106646	MAP2K1:PRKCB:PRKCA:MAP2K2	http://www.gsea-msigdb.org/gsea/msigdb/cards/KEGG_NATURAL_KILLER_CELL_MEDIATED_CYTOTOXICITY
Curated_gene_sets	REACTOME_NEGATIVE_FEEDBACK_REGULATION_OF_MAPK_PATHWAY	6	2	2.41462e-05	0.0011069	MAP2K1:MAP2K2	http://www.gsea-msigdb.org/gsea/msigdb/cards/REACTOME_NEGATIVE_FEEDBACK_REGULATION_OF_MAPK_PATHWAY
Curated_gene_sets	BIOCARTA_TCR_PATHWAY	44	3	2.46416e-05	0.00111109	MAP2K1:PRKCB:PRKCA	http://www.gsea-msigdb.org/gsea/msigdb/cards/BIOCARTA_TCR_PATHWAY
Curated_gene_sets	PID_ERBB2_ERBB3_PATHWAY	44	3	2.46416e-05	0.00111109	MAP2K1:MAP2K2:SRC	http://www.gsea-msigdb.org/gsea/msigdb/cards/PID_ERBB2_ERBB3_PATHWAY
Curated_gene_sets	BIOCARTA_KERATINOCYTE_PATHWAY	45	3	2.63791e-05	0.00117977	MAP2K1:PRKCB:PRKCA	http://www.gsea-msigdb.org/gsea/msigdb/cards/BIOCARTA_KERATINOCYTE_PATHWAY
Curated_gene_sets	REACTOME_G_ALPHA_Z_SIGNALLING_EVENTS	48	3	3.20707e-05	0.00142275	PRKCB:PRKCA:ADCY5	http://www.gsea-msigdb.org/gsea/msigdb/cards/REACTOME_G_ALPHA_Z_SIGNALLING_EVENTS
Curated_gene_sets	BIOCARTA_ERBB4_PATHWAY	7	2	3.37778e-05	0.0014747	PRKCB:PRKCA	http://www.gsea-msigdb.org/gsea/msigdb/cards/BIOCARTA_ERBB4_PATHWAY
Curated_gene_sets	BIOCARTA_PKC_PATHWAY	7	2	3.37778e-05	0.0014747	PRKCB:PRKCA	http://www.gsea-msigdb.org/gsea/msigdb/cards/BIOCARTA_PKC_PATHWAY
Curated_gene_sets	BIOCARTA_PPARA_PATHWAY	52	3	4.08384e-05	0.00175509	PTGS2:PRKCB:PRKCA	http://www.gsea-msigdb.org/gsea/msigdb/cards/BIOCARTA_PPARA_PATHWAY
Curated_gene_sets	KEGG_ENDOMETRIAL_CANCER	52	3	4.08384e-05	0.00175509	CCND1:MAP2K1:MAP2K2	http://www.gsea-msigdb.org/gsea/msigdb/cards/KEGG_ENDOMETRIAL_CANCER
Curated_gene_sets	REACTOME_RHO_GTPASE_EFFECTORS	318	5	4.79655e-05	0.00201516	PRKCB:PRKCA:ROCK1:ROCK2:SRC	http://www.gsea-msigdb.org/gsea/msigdb/cards/REACTOME_RHO_GTPASE_EFFECTORS
Curated_gene_sets	KEGG_PATHOGENIC_ESCHERICHIA_COLI_INFECTION	55	3	4.83551e-05	0.00201516	PRKCA:ROCK1:ROCK2	http://www.gsea-msigdb.org/gsea/msigdb/cards/KEGG_PATHOGENIC_ESCHERICHIA_COLI_INFECTION
Curated_gene_sets	PID_IL2_1PATHWAY	55	3	4.83551e-05	0.00201516	MAP2K1:PRKCB:MAP2K2	http://www.gsea-msigdb.org/gsea/msigdb/cards/PID_IL2_1PATHWAY
Curated_gene_sets	REACTOME_ION_TRANSPORT_BY_P_TYPE_ATPASES	55	3	4.83551e-05	0.00201516	CAMK2G:CAMK2D:CAMK2A	http://www.gsea-msigdb.org/gsea/msigdb/cards/REACTOME_ION_TRANSPORT_BY_P_TYPE_ATPASES
Curated_gene_sets	REACTOME_SIGNALING_BY_WNT	324	5	5.24211e-05	0.00216818	ITPR2:PRKCB:PRKCA:ITPR1:CAMK2A	http://www.gsea-msigdb.org/gsea/msigdb/cards/REACTOME_SIGNALING_BY_WNT
Curated_gene_sets	KEGG_ACUTE_MYELOID_LEUKEMIA	57	3	5.38384e-05	0.00221019	CCND1:MAP2K1:MAP2K2	http://www.gsea-msigdb.org/gsea/msigdb/cards/KEGG_ACUTE_MYELOID_LEUKEMIA
Curated_gene_sets	BIOCARTA_PLC_PATHWAY	9	2	5.78127e-05	0.00235576	PRKCB:PRKCA	http://www.gsea-msigdb.org/gsea/msigdb/cards/BIOCARTA_PLC_PATHWAY
Curated_gene_sets	PID_FCER1_PATHWAY	59	3	5.97143e-05	0.00241536	MAP2K1:PRKCB:MAP2K2	http://www.gsea-msigdb.org/gsea/msigdb/cards/PID_FCER1_PATHWAY
Curated_gene_sets	REACTOME_TRANSCRIPTIONAL_REGULATION_BY_MECP2	61	3	6.59954e-05	0.00264993	CAMK2G:CAMK2D:CAMK2A	http://www.gsea-msigdb.org/gsea/msigdb/cards/REACTOME_TRANSCRIPTIONAL_REGULATION_BY_MECP2
Curated_gene_sets	DACOSTA_UV_RESPONSE_VIA_ERCC3_DN	853	7	7.7365e-05	0.00308395	CCND1:MAP2K1:PRKCA:ROCK1:ROCK2:PLCB4:ITPR1	http://www.gsea-msigdb.org/gsea/msigdb/cards/DACOSTA_UV_RESPONSE_VIA_ERCC3_DN
Curated_gene_sets	LEIN_NEURON_MARKERS	65	3	7.9823e-05	0.00315904	RYR2:MAP2K1:CAMK2A	http://www.gsea-msigdb.org/gsea/msigdb/cards/LEIN_NEURON_MARKERS
Curated_gene_sets	REACTOME_ION_CHANNEL_TRANSPORT	183	4	8.50741e-05	0.00332323	RYR2:CAMK2G:CAMK2D:CAMK2A	http://www.gsea-msigdb.org/gsea/msigdb/cards/REACTOME_ION_CHANNEL_TRANSPORT
Curated_gene_sets	DELACROIX_RARG_BOUND_MEF	359	5	8.51799e-05	0.00332323	CCND1:MAP2K5:CACNB1:ROCK2:SRC	http://www.gsea-msigdb.org/gsea/msigdb/cards/DELACROIX_RARG_BOUND_MEF
Curated_gene_sets	REACTOME_CLEC7A_DECTIN_1_INDUCES_NFAT_ACTIVATION	11	2	8.81846e-05	0.00334554	ITPR2:ITPR1	http://www.gsea-msigdb.org/gsea/msigdb/cards/REACTOME_CLEC7A_DECTIN_1_INDUCES_NFAT_ACTIVATION
Curated_gene_sets	REACTOME_UPTAKE_AND_FUNCTION_OF_ANTHRAX_TOXINS	11	2	8.81846e-05	0.00334554	MAP2K1:MAP2K2	http://www.gsea-msigdb.org/gsea/msigdb/cards/REACTOME_UPTAKE_AND_FUNCTION_OF_ANTHRAX_TOXINS
Curated_gene_sets	BIOCARTA_SRCRPTP_PATHWAY	11	2	8.81846e-05	0.00334554	PRKCB:PRKCA	http://www.gsea-msigdb.org/gsea/msigdb/cards/BIOCARTA_SRCRPTP_PATHWAY
Curated_gene_sets	BIOCARTA_AGPCR_PATHWAY	11	2	8.81846e-05	0.00334554	PRKCB:PRKCA	http://www.gsea-msigdb.org/gsea/msigdb/cards/BIOCARTA_AGPCR_PATHWAY
Curated_gene_sets	PID_MTOR_4PATHWAY	68	3	9.13496e-05	0.00344188	MAP2K1:PRKCA:MAP2K2	http://www.gsea-msigdb.org/gsea/msigdb/cards/PID_MTOR_4PATHWAY
Curated_gene_sets	KEGG_MELANOMA	71	3	0.000103913	0.00388861	CCND1:MAP2K1:MAP2K2	http://www.gsea-msigdb.org/gsea/msigdb/cards/KEGG_MELANOMA
Curated_gene_sets	REACTOME_PRESYNAPTIC_DEPOLARIZATION_AND_CALCIUM_CHANNEL_OPENING	12	2	0.000105737	0.00390377	CACNB1:CACNB4	http://www.gsea-msigdb.org/gsea/msigdb/cards/REACTOME_PRESYNAPTIC_DEPOLARIZATION_AND_CALCIUM_CHANNEL_OPENING
Curated_gene_sets	BIOCARTA_CBL_PATHWAY	12	2	0.000105737	0.00390377	PRKCB:PRKCA	http://www.gsea-msigdb.org/gsea/msigdb/cards/BIOCARTA_CBL_PATHWAY
Curated_gene_sets	KEGG_CHRONIC_MYELOID_LEUKEMIA	73	3	0.000112885	0.00413986	CCND1:MAP2K1:MAP2K2	http://www.gsea-msigdb.org/gsea/msigdb/cards/KEGG_CHRONIC_MYELOID_LEUKEMIA
Curated_gene_sets	KEGG_B_CELL_RECEPTOR_SIGNALING_PATHWAY	75	3	0.000122347	0.00445717	MAP2K1:PRKCB:MAP2K2	http://www.gsea-msigdb.org/gsea/msigdb/cards/KEGG_B_CELL_RECEPTOR_SIGNALING_PATHWAY
Curated_gene_sets	BIOCARTA_CDK5_PATHWAY	13	2	0.000124863	0.00451889	MAP2K1:MAP2K2	http://www.gsea-msigdb.org/gsea/msigdb/cards/BIOCARTA_CDK5_PATHWAY
Curated_gene_sets	PID_MET_PATHWAY	79	3	0.000142792	0.00513277	MAP2K1:MAP2K2:SRC	http://www.gsea-msigdb.org/gsea/msigdb/cards/PID_MET_PATHWAY
Curated_gene_sets	KEGG_REGULATION_OF_ACTIN_CYTOSKELETON	210	4	0.000144706	0.00513277	MAP2K1:ROCK1:MAP2K2:ROCK2	http://www.gsea-msigdb.org/gsea/msigdb/cards/KEGG_REGULATION_OF_ACTIN_CYTOSKELETON
Curated_gene_sets	BIOCARTA_TRKA_PATHWAY	14	2	0.000145558	0.00513277	PRKCB:PRKCA	http://www.gsea-msigdb.org/gsea/msigdb/cards/BIOCARTA_TRKA_PATHWAY
Curated_gene_sets	BIOCARTA_BARR_MAPK_PATHWAY	14	2	0.000145558	0.00513277	MAP2K1:MAP2K2	http://www.gsea-msigdb.org/gsea/msigdb/cards/BIOCARTA_BARR_MAPK_PATHWAY
Curated_gene_sets	BIOCARTA_MAPK_PATHWAY	80	3	0.000148229	0.00519367	MAP2K1:MAP2K5:MAP2K2	http://www.gsea-msigdb.org/gsea/msigdb/cards/BIOCARTA_MAPK_PATHWAY
Curated_gene_sets	REACTOME_G_ALPHA_Q_SIGNALLING_EVENTS	216	4	0.000161249	0.00561411	ITPR2:PRKCA:PLCB4:ITPR1	http://www.gsea-msigdb.org/gsea/msigdb/cards/REACTOME_G_ALPHA_Q_SIGNALLING_EVENTS
Curated_gene_sets	REACTOME_WNT5A_DEPENDENT_INTERNALIZATION_OF_FZD4	15	2	0.000167818	0.00573394	PRKCB:PRKCA	http://www.gsea-msigdb.org/gsea/msigdb/cards/REACTOME_WNT5A_DEPENDENT_INTERNALIZATION_OF_FZD4
Curated_gene_sets	PID_THROMBIN_PAR4_PATHWAY	15	2	0.000167818	0.00573394	ROCK1:ROCK2	http://www.gsea-msigdb.org/gsea/msigdb/cards/PID_THROMBIN_PAR4_PATHWAY
Curated_gene_sets	REACTOME_DEPOLYMERISATION_OF_THE_NUCLEAR_LAMINA	15	2	0.000167818	0.00573394	PRKCB:PRKCA	http://www.gsea-msigdb.org/gsea/msigdb/cards/REACTOME_DEPOLYMERISATION_OF_THE_NUCLEAR_LAMINA
Curated_gene_sets	REACTOME_FCGAMMA_RECEPTOR_FCGR_DEPENDENT_PHAGOCYTOSIS	86	3	0.000183691	0.00623757	ITPR2:SRC:ITPR1	http://www.gsea-msigdb.org/gsea/msigdb/cards/REACTOME_FCGAMMA_RECEPTOR_FCGR_DEPENDENT_PHAGOCYTOSIS
Curated_gene_sets	REACTOME_ELEVATION_OF_CYTOSOLIC_CA2PLUS_LEVELS	16	2	0.000191639	0.00638913	ITPR2:ITPR1	http://www.gsea-msigdb.org/gsea/msigdb/cards/REACTOME_ELEVATION_OF_CYTOSOLIC_CA2PLUS_LEVELS
Curated_gene_sets	REACTOME_REGULATION_OF_KIT_SIGNALING	16	2	0.000191639	0.00638913	PRKCA:SRC	http://www.gsea-msigdb.org/gsea/msigdb/cards/REACTOME_REGULATION_OF_KIT_SIGNALING
Curated_gene_sets	REACTOME_TRAFFICKING_OF_GLUR2_CONTAINING_AMPA_RECEPTORS	16	2	0.000191639	0.00638913	PRKCB:PRKCA	http://www.gsea-msigdb.org/gsea/msigdb/cards/REACTOME_TRAFFICKING_OF_GLUR2_CONTAINING_AMPA_RECEPTORS
Curated_gene_sets	KEGG_PROSTATE_CANCER	88	3	0.00019663	0.00651603	CCND1:MAP2K1:MAP2K2	http://www.gsea-msigdb.org/gsea/msigdb/cards/KEGG_PROSTATE_CANCER
Curated_gene_sets	REACTOME_INTERFERON_GAMMA_SIGNALING	90	3	0.000210146	0.00690068	CAMK2G:CAMK2D:CAMK2A	http://www.gsea-msigdb.org/gsea/msigdb/cards/REACTOME_INTERFERON_GAMMA_SIGNALING
Curated_gene_sets	REACTOME_REGULATION_OF_RUNX1_EXPRESSION_AND_ACTIVITY	17	2	0.000217018	0.00690068	CCND1:SRC	http://www.gsea-msigdb.org/gsea/msigdb/cards/REACTOME_REGULATION_OF_RUNX1_EXPRESSION_AND_ACTIVITY
Curated_gene_sets	LEIN_LOCALIZED_TO_DISTAL_AND_PROXIMAL_DENDRITES	17	2	0.000217018	0.00690068	ITPR1:CAMK2A	http://www.gsea-msigdb.org/gsea/msigdb/cards/LEIN_LOCALIZED_TO_DISTAL_AND_PROXIMAL_DENDRITES
Curated_gene_sets	SA_TRKA_RECEPTOR	17	2	0.000217018	0.00690068	MAP2K1:MAP2K2	http://www.gsea-msigdb.org/gsea/msigdb/cards/SA_TRKA_RECEPTOR
Curated_gene_sets	BIOCARTA_HCMV_PATHWAY	17	2	0.000217018	0.00690068	MAP2K1:MAP2K2	http://www.gsea-msigdb.org/gsea/msigdb/cards/BIOCARTA_HCMV_PATHWAY
Curated_gene_sets	BIOCARTA_BARRESTIN_SRC_PATHWAY	17	2	0.000217018	0.00690068	MAP2K1:MAP2K2	http://www.gsea-msigdb.org/gsea/msigdb/cards/BIOCARTA_BARRESTIN_SRC_PATHWAY
Curated_gene_sets	BIOCARTA_CCR5_PATHWAY	17	2	0.000217018	0.00690068	PRKCB:PRKCA	http://www.gsea-msigdb.org/gsea/msigdb/cards/BIOCARTA_CCR5_PATHWAY
Curated_gene_sets	REACTOME_EPH_EPHRIN_SIGNALING	92	3	0.000224251	0.00708969	ROCK1:ROCK2:SRC	http://www.gsea-msigdb.org/gsea/msigdb/cards/REACTOME_EPH_EPHRIN_SIGNALING
Curated_gene_sets	REACTOME_SIGNALING_BY_RHO_GTPASES	447	5	0.000237406	0.00745543	PRKCB:PRKCA:ROCK1:ROCK2:SRC	http://www.gsea-msigdb.org/gsea/msigdb/cards/REACTOME_SIGNALING_BY_RHO_GTPASES
Curated_gene_sets	BIOCARTA_CARDIACEGF_PATHWAY	18	2	0.000243952	0.00745543	PRKCB:PRKCA	http://www.gsea-msigdb.org/gsea/msigdb/cards/BIOCARTA_CARDIACEGF_PATHWAY
Curated_gene_sets	BIOCARTA_MEF2D_PATHWAY	18	2	0.000243952	0.00745543	PRKCB:PRKCA	http://www.gsea-msigdb.org/gsea/msigdb/cards/BIOCARTA_MEF2D_PATHWAY
Curated_gene_sets	BIOCARTA_CALCINEURIN_PATHWAY	18	2	0.000243952	0.00745543	PRKCB:PRKCA	http://www.gsea-msigdb.org/gsea/msigdb/cards/BIOCARTA_CALCINEURIN_PATHWAY
Curated_gene_sets	PID_ANTHRAX_PATHWAY	18	2	0.000243952	0.00745543	MAP2K1:MAP2K2	http://www.gsea-msigdb.org/gsea/msigdb/cards/PID_ANTHRAX_PATHWAY
Curated_gene_sets	BIOCARTA_CHEMICAL_PATHWAY	18	2	0.000243952	0.00745543	PRKCB:PRKCA	http://www.gsea-msigdb.org/gsea/msigdb/cards/BIOCARTA_CHEMICAL_PATHWAY
Curated_gene_sets	KEGG_FC_GAMMA_R_MEDIATED_PHAGOCYTOSIS	95	3	0.000246538	0.00749284	MAP2K1:PRKCB:PRKCA	http://www.gsea-msigdb.org/gsea/msigdb/cards/KEGG_FC_GAMMA_R_MEDIATED_PHAGOCYTOSIS
Curated_gene_sets	REACTOME_RHO_GTPASES_ACTIVATE_ROCKS	19	2	0.000272435	0.00818943	ROCK1:ROCK2	http://www.gsea-msigdb.org/gsea/msigdb/cards/REACTOME_RHO_GTPASES_ACTIVATE_ROCKS
Curated_gene_sets	BIOCARTA_ECM_PATHWAY	19	2	0.000272435	0.00818943	MAP2K1:ROCK1	http://www.gsea-msigdb.org/gsea/msigdb/cards/BIOCARTA_ECM_PATHWAY
Curated_gene_sets	REACTOME_CLEC7A_DECTIN_1_SIGNALING	99	3	0.000278417	0.00832377	ITPR2:SRC:ITPR1	http://www.gsea-msigdb.org/gsea/msigdb/cards/REACTOME_CLEC7A_DECTIN_1_SIGNALING
Curated_gene_sets	REACTOME_CELLULAR_RESPONSE_TO_HEAT_STRESS	101	3	0.000295309	0.00878106	CAMK2G:CAMK2D:CAMK2A	http://www.gsea-msigdb.org/gsea/msigdb/cards/REACTOME_CELLULAR_RESPONSE_TO_HEAT_STRESS
Curated_gene_sets	BIOCARTA_ARENRF2_PATHWAY	20	2	0.000302465	0.00889765	PRKCB:PRKCA	http://www.gsea-msigdb.org/gsea/msigdb/cards/BIOCARTA_ARENRF2_PATHWAY
Curated_gene_sets	REACTOME_SEMA4D_INDUCED_CELL_MIGRATION_AND_GROWTH_CONE_COLLAPSE	20	2	0.000302465	0.00889765	ROCK1:ROCK2	http://www.gsea-msigdb.org/gsea/msigdb/cards/REACTOME_SEMA4D_INDUCED_CELL_MIGRATION_AND_GROWTH_CONE_COLLAPSE
Curated_gene_sets	BIOCARTA_NOS1_PATHWAY	21	2	0.000334038	0.00972245	PRKCB:PRKCA	http://www.gsea-msigdb.org/gsea/msigdb/cards/BIOCARTA_NOS1_PATHWAY
Curated_gene_sets	REACTOME_SIGNAL_TRANSDUCTION_BY_L1	21	2	0.000334038	0.00972245	MAP2K1:MAP2K2	http://www.gsea-msigdb.org/gsea/msigdb/cards/REACTOME_SIGNAL_TRANSDUCTION_BY_L1
Curated_gene_sets	BIOCARTA_EDG1_PATHWAY	22	2	0.00036715	0.0105743	PRKCB:PRKCA	http://www.gsea-msigdb.org/gsea/msigdb/cards/BIOCARTA_EDG1_PATHWAY
Curated_gene_sets	BIOCARTA_CREB_PATHWAY	22	2	0.00036715	0.0105743	PRKCB:PRKCA	http://www.gsea-msigdb.org/gsea/msigdb/cards/BIOCARTA_CREB_PATHWAY
Curated_gene_sets	REACTOME_SIGNALING_BY_THE_B_CELL_RECEPTOR_BCR	110	3	0.000379508	0.0108733	ITPR2:PRKCB:ITPR1	http://www.gsea-msigdb.org/gsea/msigdb/cards/REACTOME_SIGNALING_BY_THE_B_CELL_RECEPTOR_BCR
Curated_gene_sets	REACTOME_RAF_INDEPENDENT_MAPK1_3_ACTIVATION	23	2	0.000401797	0.0113932	MAP2K1:MAP2K2	http://www.gsea-msigdb.org/gsea/msigdb/cards/REACTOME_RAF_INDEPENDENT_MAPK1_3_ACTIVATION
Curated_gene_sets	PID_PRL_SIGNALING_EVENTS_PATHWAY	23	2	0.000401797	0.0113932	ROCK1:SRC	http://www.gsea-msigdb.org/gsea/msigdb/cards/PID_PRL_SIGNALING_EVENTS_PATHWAY
Curated_gene_sets	REACTOME_SEMA4D_IN_SEMAPHORIN_SIGNALING	24	2	0.000437976	0.01223	ROCK1:ROCK2	http://www.gsea-msigdb.org/gsea/msigdb/cards/REACTOME_SEMA4D_IN_SEMAPHORIN_SIGNALING
Curated_gene_sets	REACTOME_RHO_GTPASES_ACTIVATE_NADPH_OXIDASES	24	2	0.000437976	0.01223	PRKCB:PRKCA	http://www.gsea-msigdb.org/gsea/msigdb/cards/REACTOME_RHO_GTPASES_ACTIVATE_NADPH_OXIDASES
Curated_gene_sets	BIOCARTA_EIF4_PATHWAY	24	2	0.000437976	0.01223	PRKCB:PRKCA	http://www.gsea-msigdb.org/gsea/msigdb/cards/BIOCARTA_EIF4_PATHWAY
Curated_gene_sets	REACTOME_L1CAM_INTERACTIONS	118	3	0.000466159	0.0129512	MAP2K1:MAP2K2:SRC	http://www.gsea-msigdb.org/gsea/msigdb/cards/REACTOME_L1CAM_INTERACTIONS
Curated_gene_sets	REACTOME_ROLE_OF_PHOSPHOLIPIDS_IN_PHAGOCYTOSIS	25	2	0.000475682	0.0131494	ITPR2:ITPR1	http://www.gsea-msigdb.org/gsea/msigdb/cards/REACTOME_ROLE_OF_PHOSPHOLIPIDS_IN_PHAGOCYTOSIS
Curated_gene_sets	REACTOME_EFFECTS_OF_PIP2_HYDROLYSIS	26	2	0.000514913	0.0140922	ITPR2:ITPR1	http://www.gsea-msigdb.org/gsea/msigdb/cards/REACTOME_EFFECTS_OF_PIP2_HYDROLYSIS
Curated_gene_sets	PID_VEGFR1_PATHWAY	26	2	0.000514913	0.0140922	PRKCB:PRKCA	http://www.gsea-msigdb.org/gsea/msigdb/cards/PID_VEGFR1_PATHWAY
Curated_gene_sets	REACTOME_CELLULAR_RESPONSES_TO_EXTERNAL_STIMULI	530	5	0.000519282	0.0141414	CAMK2G:SRC:CAMK2D:CAMK2A:PRKAG2	http://www.gsea-msigdb.org/gsea/msigdb/cards/REACTOME_CELLULAR_RESPONSES_TO_EXTERNAL_STIMULI
Curated_gene_sets	CHIN_BREAST_CANCER_COPY_NUMBER_UP	27	2	0.000555664	0.0149108	PTGS2:CCND1	http://www.gsea-msigdb.org/gsea/msigdb/cards/CHIN_BREAST_CANCER_COPY_NUMBER_UP
Curated_gene_sets	BIOCARTA_VEGF_PATHWAY	27	2	0.000555664	0.0149108	PRKCB:PRKCA	http://www.gsea-msigdb.org/gsea/msigdb/cards/BIOCARTA_VEGF_PATHWAY
Curated_gene_sets	BIOCARTA_ERK_PATHWAY	27	2	0.000555664	0.0149108	MAP2K1:MAP2K2	http://www.gsea-msigdb.org/gsea/msigdb/cards/BIOCARTA_ERK_PATHWAY
Curated_gene_sets	REACTOME_PLATELET_CALCIUM_HOMEOSTASIS	28	2	0.000597932	0.01589	ITPR2:ITPR1	http://www.gsea-msigdb.org/gsea/msigdb/cards/REACTOME_PLATELET_CALCIUM_HOMEOSTASIS
Curated_gene_sets	PID_IL8_CXCR1_PATHWAY	28	2	0.000597932	0.01589	PRKCB:PRKCA	http://www.gsea-msigdb.org/gsea/msigdb/cards/PID_IL8_CXCR1_PATHWAY
Curated_gene_sets	KEGG_TIGHT_JUNCTION	131	3	0.000632393	0.016725	PRKCB:PRKCA:SRC	http://www.gsea-msigdb.org/gsea/msigdb/cards/KEGG_TIGHT_JUNCTION
Curated_gene_sets	REACTOME_UPTAKE_AND_ACTIONS_OF_BACTERIAL_TOXINS	29	2	0.000641713	0.0168535	MAP2K1:MAP2K2	http://www.gsea-msigdb.org/gsea/msigdb/cards/REACTOME_UPTAKE_AND_ACTIONS_OF_BACTERIAL_TOXINS
Curated_gene_sets	REACTOME_GENERIC_TRANSCRIPTION_PATHWAY	1203	7	0.000643379	0.0168535	CAMK2G:CCND1:PRKCB:SRC:CAMK2D:CAMK2A:PRKAG2	http://www.gsea-msigdb.org/gsea/msigdb/cards/REACTOME_GENERIC_TRANSCRIPTION_PATHWAY
Curated_gene_sets	REACTOME_ANTIGEN_ACTIVATES_B_CELL_RECEPTOR_BCR_LEADING_TO_GENERATION_OF_SECOND_MESSENGERS	30	2	0.000687004	0.0178265	ITPR2:ITPR1	http://www.gsea-msigdb.org/gsea/msigdb/cards/REACTOME_ANTIGEN_ACTIVATES_B_CELL_RECEPTOR_BCR_LEADING_TO_GENERATION_OF_SECOND_MESSENGERS
Curated_gene_sets	PID_RAS_PATHWAY	30	2	0.000687004	0.0178265	PRKCB:PRKCA	http://www.gsea-msigdb.org/gsea/msigdb/cards/PID_RAS_PATHWAY
Curated_gene_sets	KEGG_INSULIN_SIGNALING_PATHWAY	137	3	0.000720359	0.0186042	MAP2K1:MAP2K2:PRKAG2	http://www.gsea-msigdb.org/gsea/msigdb/cards/KEGG_INSULIN_SIGNALING_PATHWAY
Curated_gene_sets	SIMBULAN_UV_RESPONSE_IMMORTALIZED_DN	31	2	0.0007338	0.0187751	CCND1:ROCK1	http://www.gsea-msigdb.org/gsea/msigdb/cards/SIMBULAN_UV_RESPONSE_IMMORTALIZED_DN
Curated_gene_sets	REACTOME_FCERI_MEDIATED_CAPLUS2_MOBILIZATION	31	2	0.0007338	0.0187751	ITPR2:ITPR1	http://www.gsea-msigdb.org/gsea/msigdb/cards/REACTOME_FCERI_MEDIATED_CAPLUS2_MOBILIZATION
Curated_gene_sets	REACTOME_C_TYPE_LECTIN_RECEPTORS_CLRS	139	3	0.000751325	0.0191344	ITPR2:SRC:ITPR1	http://www.gsea-msigdb.org/gsea/msigdb/cards/REACTOME_C_TYPE_LECTIN_RECEPTORS_CLRS
Curated_gene_sets	PID_WNT_NONCANONICAL_PATHWAY	32	2	0.000782099	0.0198264	ROCK1:CAMK2A	http://www.gsea-msigdb.org/gsea/msigdb/cards/PID_WNT_NONCANONICAL_PATHWAY
Curated_gene_sets	BIOCARTA_MET_PATHWAY	33	2	0.000831896	0.0208144	MAP2K1:MAP2K2	http://www.gsea-msigdb.org/gsea/msigdb/cards/BIOCARTA_MET_PATHWAY
Curated_gene_sets	PID_NCADHERIN_PATHWAY	33	2	0.000831896	0.0208144	CAMK2G:ROCK1	http://www.gsea-msigdb.org/gsea/msigdb/cards/PID_NCADHERIN_PATHWAY
Curated_gene_sets	BASSO_B_LYMPHOCYTE_NETWORK	144	3	0.000832424	0.0208144	ITPR2:PRKCB:ITPR1	http://www.gsea-msigdb.org/gsea/msigdb/cards/BASSO_B_LYMPHOCYTE_NETWORK
Curated_gene_sets	PID_IL8_CXCR2_PATHWAY	34	2	0.000883187	0.0216893	PRKCB:PRKCA	http://www.gsea-msigdb.org/gsea/msigdb/cards/PID_IL8_CXCR2_PATHWAY
Curated_gene_sets	PID_MAPK_TRK_PATHWAY	34	2	0.000883187	0.0216893	MAP2K1:MAP2K5	http://www.gsea-msigdb.org/gsea/msigdb/cards/PID_MAPK_TRK_PATHWAY
Curated_gene_sets	BIOCARTA_FMLP_PATHWAY	34	2	0.000883187	0.0216893	MAP2K1:MAP2K2	http://www.gsea-msigdb.org/gsea/msigdb/cards/BIOCARTA_FMLP_PATHWAY
Curated_gene_sets	PID_EPHA_FWDPATHWAY	34	2	0.000883187	0.0216893	ROCK1:SRC	http://www.gsea-msigdb.org/gsea/msigdb/cards/PID_EPHA_FWDPATHWAY
Curated_gene_sets	SIG_REGULATION_OF_THE_ACTIN_CYTOSKELETON_BY_RHO_GTPASES	35	2	0.00093597	0.0227822	ROCK1:ROCK2	http://www.gsea-msigdb.org/gsea/msigdb/cards/SIG_REGULATION_OF_THE_ACTIN_CYTOSKELETON_BY_RHO_GTPASES
Curated_gene_sets	KEGG_PRION_DISEASES	35	2	0.00093597	0.0227822	MAP2K1:MAP2K2	http://www.gsea-msigdb.org/gsea/msigdb/cards/KEGG_PRION_DISEASES
Curated_gene_sets	SIG_PIP3_SIGNALING_IN_B_LYMPHOCYTES	36	2	0.00099024	0.0238917	ITPR2:ITPR1	http://www.gsea-msigdb.org/gsea/msigdb/cards/SIG_PIP3_SIGNALING_IN_B_LYMPHOCYTES
Curated_gene_sets	PID_GMCSF_PATHWAY	36	2	0.00099024	0.0238917	MAP2K1:MAP2K2	http://www.gsea-msigdb.org/gsea/msigdb/cards/PID_GMCSF_PATHWAY
Curated_gene_sets	REACTOME_HEMOSTASIS	612	5	0.000994856	0.0238983	ITPR2:PRKCB:PRKCA:SRC:ITPR1	http://www.gsea-msigdb.org/gsea/msigdb/cards/REACTOME_HEMOSTASIS
Curated_gene_sets	MATTIOLI_MULTIPLE_MYELOMA_WITH_14Q32_TRANSLOCATIONS	37	2	0.00104599	0.0250175	CCND1:SRC	http://www.gsea-msigdb.org/gsea/msigdb/cards/MATTIOLI_MULTIPLE_MYELOMA_WITH_14Q32_TRANSLOCATIONS
Curated_gene_sets	REACTOME_GABA_B_RECEPTOR_ACTIVATION	39	2	0.00116194	0.0273155	KCNJ6:ADCY5	http://www.gsea-msigdb.org/gsea/msigdb/cards/REACTOME_GABA_B_RECEPTOR_ACTIVATION
Curated_gene_sets	BIOCARTA_FCER1_PATHWAY	39	2	0.00116194	0.0273155	MAP2K1:PRKCB	http://www.gsea-msigdb.org/gsea/msigdb/cards/BIOCARTA_FCER1_PATHWAY
Curated_gene_sets	PID_ECADHERIN_NASCENT_AJ_PATHWAY	39	2	0.00116194	0.0273155	CCND1:SRC	http://www.gsea-msigdb.org/gsea/msigdb/cards/PID_ECADHERIN_NASCENT_AJ_PATHWAY
Curated_gene_sets	PID_RET_PATHWAY	39	2	0.00116194	0.0273155	PRKCA:SRC	http://www.gsea-msigdb.org/gsea/msigdb/cards/PID_RET_PATHWAY
Curated_gene_sets	PID_FOXM1_PATHWAY	40	2	0.00122212	0.0283667	CCND1:MAP2K1	http://www.gsea-msigdb.org/gsea/msigdb/cards/PID_FOXM1_PATHWAY
Curated_gene_sets	PID_ER_NONGENOMIC_PATHWAY	40	2	0.00122212	0.0283667	ROCK2:SRC	http://www.gsea-msigdb.org/gsea/msigdb/cards/PID_ER_NONGENOMIC_PATHWAY
Curated_gene_sets	REACTOME_NEGATIVE_REGULATION_OF_MAPK_PATHWAY	40	2	0.00122212	0.0283667	MAP2K1:MAP2K2	http://www.gsea-msigdb.org/gsea/msigdb/cards/REACTOME_NEGATIVE_REGULATION_OF_MAPK_PATHWAY
Curated_gene_sets	PID_AMB2_NEUTROPHILS_PATHWAY	41	2	0.00128378	0.0295484	ROCK1:SRC	http://www.gsea-msigdb.org/gsea/msigdb/cards/PID_AMB2_NEUTROPHILS_PATHWAY
Curated_gene_sets	REACTOME_RET_SIGNALING	41	2	0.00128378	0.0295484	PRKCA:SRC	http://www.gsea-msigdb.org/gsea/msigdb/cards/REACTOME_RET_SIGNALING
Curated_gene_sets	ULE_SPLICING_VIA_NOVA2	42	2	0.0013469	0.0306168	CAMK2G:PLCB4	http://www.gsea-msigdb.org/gsea/msigdb/cards/ULE_SPLICING_VIA_NOVA2
Curated_gene_sets	WIERENGA_PML_INTERACTOME	42	2	0.0013469	0.0306168	PRKCB:PLCB4	http://www.gsea-msigdb.org/gsea/msigdb/cards/WIERENGA_PML_INTERACTOME
Curated_gene_sets	KEGG_ALDOSTERONE_REGULATED_SODIUM_REABSORPTION	42	2	0.0013469	0.0306168	PRKCB:PRKCA	http://www.gsea-msigdb.org/gsea/msigdb/cards/KEGG_ALDOSTERONE_REGULATED_SODIUM_REABSORPTION
Curated_gene_sets	REACTOME_SIGNALING_BY_SCF_KIT	43	2	0.00141148	0.0318219	PRKCA:SRC	http://www.gsea-msigdb.org/gsea/msigdb/cards/REACTOME_SIGNALING_BY_SCF_KIT
Curated_gene_sets	SHIPP_DLBCL_CURED_VS_FATAL_DN	43	2	0.00141148	0.0318219	CAMK2G:PRKCB	http://www.gsea-msigdb.org/gsea/msigdb/cards/SHIPP_DLBCL_CURED_VS_FATAL_DN
Curated_gene_sets	REACTOME_G1_PHASE	44	2	0.00147752	0.0327735	CCND1:SRC	http://www.gsea-msigdb.org/gsea/msigdb/cards/REACTOME_G1_PHASE
Curated_gene_sets	VANHARANTA_UTERINE_FIBROID_UP	44	2	0.00147752	0.0327735	CCND1:PRKCB	http://www.gsea-msigdb.org/gsea/msigdb/cards/VANHARANTA_UTERINE_FIBROID_UP
Curated_gene_sets	JIANG_AGING_HYPOTHALAMUS_UP	44	2	0.00147752	0.0327735	MAP2K1:ITPR1	http://www.gsea-msigdb.org/gsea/msigdb/cards/JIANG_AGING_HYPOTHALAMUS_UP
Curated_gene_sets	PID_CERAMIDE_PATHWAY	44	2	0.00147752	0.0327735	MAP2K1:MAP2K2	http://www.gsea-msigdb.org/gsea/msigdb/cards/PID_CERAMIDE_PATHWAY
Curated_gene_sets	PID_RHOA_PATHWAY	45	2	0.00154501	0.034133	ROCK1:ROCK2	http://www.gsea-msigdb.org/gsea/msigdb/cards/PID_RHOA_PATHWAY
Curated_gene_sets	SIG_BCR_SIGNALING_PATHWAY	46	2	0.00161396	0.0355135	ITPR2:ITPR1	http://www.gsea-msigdb.org/gsea/msigdb/cards/SIG_BCR_SIGNALING_PATHWAY
Curated_gene_sets	MCCLUNG_DELTA_FOSB_TARGETS_8WK	47	2	0.00168435	0.0367683	PRKCB:CAMK2A	http://www.gsea-msigdb.org/gsea/msigdb/cards/MCCLUNG_DELTA_FOSB_TARGETS_8WK
Curated_gene_sets	KEGG_TYPE_II_DIABETES_MELLITUS	47	2	0.00168435	0.0367683	CACNA1C:CACNA1D	http://www.gsea-msigdb.org/gsea/msigdb/cards/KEGG_TYPE_II_DIABETES_MELLITUS
Curated_gene_sets	REACTOME_SIGNALING_BY_ERBB2	49	2	0.00182947	0.0394663	PRKCA:SRC	http://www.gsea-msigdb.org/gsea/msigdb/cards/REACTOME_SIGNALING_BY_ERBB2
Curated_gene_sets	TSUNODA_CISPLATIN_RESISTANCE_DN	49	2	0.00182947	0.0394663	PTGS2:ITPR1	http://www.gsea-msigdb.org/gsea/msigdb/cards/TSUNODA_CISPLATIN_RESISTANCE_DN
Curated_gene_sets	HOFMANN_CELL_LYMPHOMA_UP	49	2	0.00182947	0.0394663	CCND1:PRKCB	http://www.gsea-msigdb.org/gsea/msigdb/cards/HOFMANN_CELL_LYMPHOMA_UP
Curated_gene_sets	STARK_PREFRONTAL_CORTEX_22Q11_DELETION_UP	190	3	0.00184786	0.0397073	ROCK1:SRC:CAMK2A	http://www.gsea-msigdb.org/gsea/msigdb/cards/STARK_PREFRONTAL_CORTEX_22Q11_DELETION_UP
Curated_gene_sets	REACTOME_GENE_EXPRESSION_TRANSCRIPTION	1462	7	0.00202621	0.0432084	CAMK2G:CCND1:PRKCB:SRC:CAMK2D:CAMK2A:PRKAG2	http://www.gsea-msigdb.org/gsea/msigdb/cards/REACTOME_GENE_EXPRESSION_TRANSCRIPTION
Curated_gene_sets	REACTOME_DISEASE	1070	6	0.00205328	0.0432084	CAMK2G:MAP2K1:MAP2K2:SRC:CAMK2D:CAMK2A	http://www.gsea-msigdb.org/gsea/msigdb/cards/REACTOME_DISEASE
Curated_gene_sets	ZHAN_MULTIPLE_MYELOMA_CD1_VS_CD2_DN	52	2	0.00205792	0.0432084	PRKCB:PRKCA	http://www.gsea-msigdb.org/gsea/msigdb/cards/ZHAN_MULTIPLE_MYELOMA_CD1_VS_CD2_DN
Curated_gene_sets	PID_CD8_TCR_PATHWAY	52	2	0.00205792	0.0432084	PRKCB:PRKCA	http://www.gsea-msigdb.org/gsea/msigdb/cards/PID_CD8_TCR_PATHWAY
Curated_gene_sets	PID_KIT_PATHWAY	52	2	0.00205792	0.0432084	MAP2K1:MAP2K2	http://www.gsea-msigdb.org/gsea/msigdb/cards/PID_KIT_PATHWAY
Curated_gene_sets	ZHOU_TNF_SIGNALING_30MIN	52	2	0.00205792	0.0432084	PTGS2:MAP2K1	http://www.gsea-msigdb.org/gsea/msigdb/cards/ZHOU_TNF_SIGNALING_30MIN
Curated_gene_sets	REACTOME_INTERFERON_SIGNALING	199	3	0.00210835	0.0440991	CAMK2G:CAMK2D:CAMK2A	http://www.gsea-msigdb.org/gsea/msigdb/cards/REACTOME_INTERFERON_SIGNALING
Curated_gene_sets	REACTOME_TRANSPORT_OF_SMALL_MOLECULES	727	5	0.00213348	0.0441925	RYR2:CAMK2G:ADCY5:CAMK2D:CAMK2A	http://www.gsea-msigdb.org/gsea/msigdb/cards/REACTOME_TRANSPORT_OF_SMALL_MOLECULES
Curated_gene_sets	REACTOME_NUCLEAR_ENVELOPE_BREAKDOWN	53	2	0.00213692	0.0441925	PRKCB:PRKCA	http://www.gsea-msigdb.org/gsea/msigdb/cards/REACTOME_NUCLEAR_ENVELOPE_BREAKDOWN
Curated_gene_sets	PID_NFAT_3PATHWAY	53	2	0.00213692	0.0441925	PRKCB:PRKCA	http://www.gsea-msigdb.org/gsea/msigdb/cards/PID_NFAT_3PATHWAY
Curated_gene_sets	KEGG_VIBRIO_CHOLERAE_INFECTION	54	2	0.00221735	0.0455136	PRKCB:PRKCA	http://www.gsea-msigdb.org/gsea/msigdb/cards/KEGG_VIBRIO_CHOLERAE_INFECTION
Curated_gene_sets	SCHEIDEREIT_IKK_INTERACTING_PROTEINS	54	2	0.00221735	0.0455136	CCND1:SRC	http://www.gsea-msigdb.org/gsea/msigdb/cards/SCHEIDEREIT_IKK_INTERACTING_PROTEINS
Curated_gene_sets	REACTOME_GABA_RECEPTOR_ACTIVATION	55	2	0.0022992	0.0468441	KCNJ6:ADCY5	http://www.gsea-msigdb.org/gsea/msigdb/cards/REACTOME_GABA_RECEPTOR_ACTIVATION
Curated_gene_sets	PID_FGF_PATHWAY	55	2	0.0022992	0.0468441	SRC:CAMK2A	http://www.gsea-msigdb.org/gsea/msigdb/cards/PID_FGF_PATHWAY
Curated_gene_sets	MARTENS_BOUND_BY_PML_RARA_FUSION	442	4	0.00235426	0.0477888	CAMK2G:CACNA1C:ITPR2:ITPR1	http://www.gsea-msigdb.org/gsea/msigdb/cards/MARTENS_BOUND_BY_PML_RARA_FUSION
Curated_gene_sets	PID_SHP2_PATHWAY	57	2	0.00246714	0.0498961	MAP2K1:MAP2K2	http://www.gsea-msigdb.org/gsea/msigdb/cards/PID_SHP2_PATHWAY
KEGG	KEGG_GNRH_SIGNALING_PATHWAY	101	14	1.95531e-26	3.63688e-24	CAMK2G:CACNA1C:ITPR2:MAP2K1:PRKCB:PRKCA:MAP2K2:PLCB4:SRC:ITPR1:CACNA1D:ADCY5:CAMK2D:CAMK2A	http://www.gsea-msigdb.org/gsea/msigdb/cards/KEGG_GNRH_SIGNALING_PATHWAY
KEGG	KEGG_VASCULAR_SMOOTH_MUSCLE_CONTRACTION	115	13	2.95182e-23	2.74519e-21	NPR1:CACNA1C:ITPR2:MAP2K1:PRKCB:PRKCA:ROCK1:MAP2K2:ROCK2:PLCB4:ITPR1:CACNA1D:ADCY5	http://www.gsea-msigdb.org/gsea/msigdb/cards/KEGG_VASCULAR_SMOOTH_MUSCLE_CONTRACTION
KEGG	KEGG_LONG_TERM_POTENTIATION	70	11	2.71907e-21	1.68582e-19	CAMK2G:CACNA1C:ITPR2:MAP2K1:PRKCB:PRKCA:MAP2K2:PLCB4:ITPR1:CAMK2D:CAMK2A	http://www.gsea-msigdb.org/gsea/msigdb/cards/KEGG_LONG_TERM_POTENTIATION
KEGG	KEGG_GAP_JUNCTION	89	10	8.07145e-18	3.75322e-16	ITPR2:MAP2K1:MAP2K5:PRKCB:PRKCA:MAP2K2:PLCB4:SRC:ITPR1:ADCY5	http://www.gsea-msigdb.org/gsea/msigdb/cards/KEGG_GAP_JUNCTION
KEGG	KEGG_CALCIUM_SIGNALING_PATHWAY	177	11	1.14006e-16	4.24102e-15	RYR2:CAMK2G:CACNA1C:ITPR2:PRKCB:PRKCA:PLCB4:ITPR1:CACNA1D:CAMK2D:CAMK2A	http://www.gsea-msigdb.org/gsea/msigdb/cards/KEGG_CALCIUM_SIGNALING_PATHWAY
KEGG	KEGG_MELANOGENESIS	101	9	3.94053e-15	1.22156e-13	CAMK2G:MAP2K1:PRKCB:PRKCA:MAP2K2:PLCB4:ADCY5:CAMK2D:CAMK2A	http://www.gsea-msigdb.org/gsea/msigdb/cards/KEGG_MELANOGENESIS
KEGG	KEGG_GLIOMA	65	8	1.10585e-14	2.93841e-13	CAMK2G:CCND1:MAP2K1:PRKCB:PRKCA:MAP2K2:CAMK2D:CAMK2A	http://www.gsea-msigdb.org/gsea/msigdb/cards/KEGG_GLIOMA
KEGG	KEGG_ERBB_SIGNALING_PATHWAY	87	8	1.25828e-13	2.92551e-12	CAMK2G:MAP2K1:PRKCB:PRKCA:MAP2K2:SRC:CAMK2D:CAMK2A	http://www.gsea-msigdb.org/gsea/msigdb/cards/KEGG_ERBB_SIGNALING_PATHWAY
KEGG	KEGG_WNT_SIGNALING_PATHWAY	149	9	1.41915e-13	2.93292e-12	CAMK2G:CCND1:PRKCB:PRKCA:ROCK1:ROCK2:PLCB4:CAMK2D:CAMK2A	http://www.gsea-msigdb.org/gsea/msigdb/cards/KEGG_WNT_SIGNALING_PATHWAY
KEGG	KEGG_LONG_TERM_DEPRESSION	70	7	2.79255e-12	5.19414e-11	ITPR2:MAP2K1:PRKCB:PRKCA:MAP2K2:PLCB4:ITPR1	http://www.gsea-msigdb.org/gsea/msigdb/cards/KEGG_LONG_TERM_DEPRESSION
KEGG	KEGG_MAPK_SIGNALING_PATHWAY	266	9	2.67035e-11	4.51532e-10	CACNA1C:MAP2K1:MAP2K5:PRKCB:CACNB1:PRKCA:MAP2K2:CACNB4:CACNA1D	http://www.gsea-msigdb.org/gsea/msigdb/cards/KEGG_MAPK_SIGNALING_PATHWAY
KEGG	KEGG_OOCYTE_MEIOSIS	112	7	8.15361e-11	1.26381e-09	CAMK2G:ITPR2:MAP2K1:ITPR1:ADCY5:CAMK2D:CAMK2A	http://www.gsea-msigdb.org/gsea/msigdb/cards/KEGG_OOCYTE_MEIOSIS
KEGG	KEGG_VEGF_SIGNALING_PATHWAY	76	6	5.12563e-10	7.33359e-09	PTGS2:MAP2K1:PRKCB:PRKCA:MAP2K2:SRC	http://www.gsea-msigdb.org/gsea/msigdb/cards/KEGG_VEGF_SIGNALING_PATHWAY
KEGG	KEGG_HYPERTROPHIC_CARDIOMYOPATHY_HCM	83	6	8.79711e-10	1.16876e-08	RYR2:CACNA1C:CACNB1:CACNB4:CACNA1D:PRKAG2	http://www.gsea-msigdb.org/gsea/msigdb/cards/KEGG_HYPERTROPHIC_CARDIOMYOPATHY_HCM
KEGG	KEGG_DILATED_CARDIOMYOPATHY	90	6	1.44254e-09	1.78875e-08	RYR2:CACNA1C:CACNB1:CACNB4:CACNA1D:ADCY5	http://www.gsea-msigdb.org/gsea/msigdb/cards/KEGG_DILATED_CARDIOMYOPATHY
KEGG	KEGG_FOCAL_ADHESION	198	7	4.45932e-09	5.18396e-08	CCND1:MAP2K1:PRKCB:PRKCA:ROCK1:ROCK2:SRC	http://www.gsea-msigdb.org/gsea/msigdb/cards/KEGG_FOCAL_ADHESION
KEGG	KEGG_NON_SMALL_CELL_LUNG_CANCER	54	5	7.26562e-09	7.94944e-08	CCND1:MAP2K1:PRKCB:PRKCA:MAP2K2	http://www.gsea-msigdb.org/gsea/msigdb/cards/KEGG_NON_SMALL_CELL_LUNG_CANCER
KEGG	KEGG_NEUROTROPHIN_SIGNALING_PATHWAY	126	6	1.10681e-08	1.1437e-07	CAMK2G:MAP2K1:MAP2K5:MAP2K2:CAMK2D:CAMK2A	http://www.gsea-msigdb.org/gsea/msigdb/cards/KEGG_NEUROTROPHIN_SIGNALING_PATHWAY
KEGG	KEGG_CARDIAC_MUSCLE_CONTRACTION	72	5	3.16472e-08	3.09809e-07	RYR2:CACNA1C:CACNB1:CACNB4:CACNA1D	http://www.gsea-msigdb.org/gsea/msigdb/cards/KEGG_CARDIAC_MUSCLE_CONTRACTION
KEGG	KEGG_ARRHYTHMOGENIC_RIGHT_VENTRICULAR_CARDIOMYOPATHY_ARVC	73	5	3.39447e-08	3.15686e-07	RYR2:CACNA1C:CACNB1:CACNB4:CACNA1D	http://www.gsea-msigdb.org/gsea/msigdb/cards/KEGG_ARRHYTHMOGENIC_RIGHT_VENTRICULAR_CARDIOMYOPATHY_ARVC
KEGG	KEGG_PHOSPHATIDYLINOSITOL_SIGNALING_SYSTEM	76	5	4.16433e-08	3.6884e-07	ITPR2:PRKCB:PRKCA:PLCB4:ITPR1	http://www.gsea-msigdb.org/gsea/msigdb/cards/KEGG_PHOSPHATIDYLINOSITOL_SIGNALING_SYSTEM
KEGG	KEGG_CHEMOKINE_SIGNALING_PATHWAY	188	6	1.20618e-07	1.01977e-06	MAP2K1:PRKCB:ROCK1:ROCK2:PLCB4:ADCY5	http://www.gsea-msigdb.org/gsea/msigdb/cards/KEGG_CHEMOKINE_SIGNALING_PATHWAY
KEGG	KEGG_ALZHEIMERS_DISEASE	156	5	1.51764e-06	1.22731e-05	CACNA1C:ITPR2:PLCB4:ITPR1:CACNA1D	http://www.gsea-msigdb.org/gsea/msigdb/cards/KEGG_ALZHEIMERS_DISEASE
KEGG	KEGG_PATHWAYS_IN_CANCER	325	6	2.9645e-06	2.29748e-05	PTGS2:CCND1:MAP2K1:PRKCB:PRKCA:MAP2K2	http://www.gsea-msigdb.org/gsea/msigdb/cards/KEGG_PATHWAYS_IN_CANCER
KEGG	KEGG_FC_EPSILON_RI_SIGNALING_PATHWAY	79	4	3.09578e-06	2.30326e-05	MAP2K1:PRKCB:PRKCA:MAP2K2	http://www.gsea-msigdb.org/gsea/msigdb/cards/KEGG_FC_EPSILON_RI_SIGNALING_PATHWAY
KEGG	KEGG_THYROID_CANCER	29	3	6.88645e-06	4.92646e-05	CCND1:MAP2K1:MAP2K2	http://www.gsea-msigdb.org/gsea/msigdb/cards/KEGG_THYROID_CANCER
KEGG	KEGG_LEUKOCYTE_TRANSENDOTHELIAL_MIGRATION	114	4	1.33354e-05	9.18658e-05	PRKCB:PRKCA:ROCK1:ROCK2	http://www.gsea-msigdb.org/gsea/msigdb/cards/KEGG_LEUKOCYTE_TRANSENDOTHELIAL_MIGRATION
KEGG	KEGG_BLADDER_CANCER	42	3	2.13961e-05	0.000142132	CCND1:MAP2K1:MAP2K2	http://www.gsea-msigdb.org/gsea/msigdb/cards/KEGG_BLADDER_CANCER
KEGG	KEGG_NATURAL_KILLER_CELL_MEDIATED_CYTOTOXICITY	131	4	2.30702e-05	0.000147967	MAP2K1:PRKCB:PRKCA:MAP2K2	http://www.gsea-msigdb.org/gsea/msigdb/cards/KEGG_NATURAL_KILLER_CELL_MEDIATED_CYTOTOXICITY
KEGG	KEGG_ENDOMETRIAL_CANCER	52	3	4.08384e-05	0.000253198	CCND1:MAP2K1:MAP2K2	http://www.gsea-msigdb.org/gsea/msigdb/cards/KEGG_ENDOMETRIAL_CANCER
KEGG	KEGG_PATHOGENIC_ESCHERICHIA_COLI_INFECTION	55	3	4.83551e-05	0.000290131	PRKCA:ROCK1:ROCK2	http://www.gsea-msigdb.org/gsea/msigdb/cards/KEGG_PATHOGENIC_ESCHERICHIA_COLI_INFECTION
KEGG	KEGG_ACUTE_MYELOID_LEUKEMIA	57	3	5.38384e-05	0.000312936	CCND1:MAP2K1:MAP2K2	http://www.gsea-msigdb.org/gsea/msigdb/cards/KEGG_ACUTE_MYELOID_LEUKEMIA
KEGG	KEGG_MELANOMA	71	3	0.000103913	0.000585692	CCND1:MAP2K1:MAP2K2	http://www.gsea-msigdb.org/gsea/msigdb/cards/KEGG_MELANOMA
KEGG	KEGG_CHRONIC_MYELOID_LEUKEMIA	73	3	0.000112885	0.000617546	CCND1:MAP2K1:MAP2K2	http://www.gsea-msigdb.org/gsea/msigdb/cards/KEGG_CHRONIC_MYELOID_LEUKEMIA
KEGG	KEGG_B_CELL_RECEPTOR_SIGNALING_PATHWAY	75	3	0.000122347	0.000650188	MAP2K1:PRKCB:MAP2K2	http://www.gsea-msigdb.org/gsea/msigdb/cards/KEGG_B_CELL_RECEPTOR_SIGNALING_PATHWAY
KEGG	KEGG_REGULATION_OF_ACTIN_CYTOSKELETON	210	4	0.000144706	0.000747645	MAP2K1:ROCK1:MAP2K2:ROCK2	http://www.gsea-msigdb.org/gsea/msigdb/cards/KEGG_REGULATION_OF_ACTIN_CYTOSKELETON
KEGG	KEGG_PROSTATE_CANCER	88	3	0.00019663	0.000988463	CCND1:MAP2K1:MAP2K2	http://www.gsea-msigdb.org/gsea/msigdb/cards/KEGG_PROSTATE_CANCER
KEGG	KEGG_FC_GAMMA_R_MEDIATED_PHAGOCYTOSIS	95	3	0.000246538	0.00120674	MAP2K1:PRKCB:PRKCA	http://www.gsea-msigdb.org/gsea/msigdb/cards/KEGG_FC_GAMMA_R_MEDIATED_PHAGOCYTOSIS
KEGG	KEGG_TIGHT_JUNCTION	131	3	0.000632393	0.00301603	PRKCB:PRKCA:SRC	http://www.gsea-msigdb.org/gsea/msigdb/cards/KEGG_TIGHT_JUNCTION
KEGG	KEGG_INSULIN_SIGNALING_PATHWAY	137	3	0.000720359	0.00334967	MAP2K1:MAP2K2:PRKAG2	http://www.gsea-msigdb.org/gsea/msigdb/cards/KEGG_INSULIN_SIGNALING_PATHWAY
KEGG	KEGG_PRION_DISEASES	35	2	0.00093597	0.00424611	MAP2K1:MAP2K2	http://www.gsea-msigdb.org/gsea/msigdb/cards/KEGG_PRION_DISEASES
KEGG	KEGG_ALDOSTERONE_REGULATED_SODIUM_REABSORPTION	42	2	0.0013469	0.00596482	PRKCB:PRKCA	http://www.gsea-msigdb.org/gsea/msigdb/cards/KEGG_ALDOSTERONE_REGULATED_SODIUM_REABSORPTION
KEGG	KEGG_TYPE_II_DIABETES_MELLITUS	47	2	0.00168435	0.0072858	CACNA1C:CACNA1D	http://www.gsea-msigdb.org/gsea/msigdb/cards/KEGG_TYPE_II_DIABETES_MELLITUS
KEGG	KEGG_VIBRIO_CHOLERAE_INFECTION	54	2	0.00221735	0.00937335	PRKCB:PRKCA	http://www.gsea-msigdb.org/gsea/msigdb/cards/KEGG_VIBRIO_CHOLERAE_INFECTION
KEGG	KEGG_COLORECTAL_CANCER	62	2	0.00291159	0.0120346	CCND1:MAP2K1	http://www.gsea-msigdb.org/gsea/msigdb/cards/KEGG_COLORECTAL_CANCER
KEGG	KEGG_LEISHMANIA_INFECTION	69	2	0.00359217	0.0143177	PTGS2:PRKCB	http://www.gsea-msigdb.org/gsea/msigdb/cards/KEGG_LEISHMANIA_INFECTION
KEGG	KEGG_PANCREATIC_CANCER	70	2	0.00369489	0.0143177	CCND1:MAP2K1	http://www.gsea-msigdb.org/gsea/msigdb/cards/KEGG_PANCREATIC_CANCER
KEGG	KEGG_RENAL_CELL_CARCINOMA	70	2	0.00369489	0.0143177	MAP2K1:MAP2K2	http://www.gsea-msigdb.org/gsea/msigdb/cards/KEGG_RENAL_CELL_CARCINOMA
KEGG	KEGG_SMALL_CELL_LUNG_CANCER	84	2	0.00527467	0.019685	PTGS2:CCND1	http://www.gsea-msigdb.org/gsea/msigdb/cards/KEGG_SMALL_CELL_LUNG_CANCER
KEGG	KEGG_PROGESTERONE_MEDIATED_OOCYTE_MATURATION	85	2	0.0053975	0.019685	MAP2K1:ADCY5	http://www.gsea-msigdb.org/gsea/msigdb/cards/KEGG_PROGESTERONE_MEDIATED_OOCYTE_MATURATION
KEGG	KEGG_TGF_BETA_SIGNALING_PATHWAY	85	2	0.0053975	0.019685	ROCK1:ROCK2	http://www.gsea-msigdb.org/gsea/msigdb/cards/KEGG_TGF_BETA_SIGNALING_PATHWAY
KEGG	KEGG_TOLL_LIKE_RECEPTOR_SIGNALING_PATHWAY	102	2	0.00768375	0.0274842	MAP2K1:MAP2K2	http://www.gsea-msigdb.org/gsea/msigdb/cards/KEGG_TOLL_LIKE_RECEPTOR_SIGNALING_PATHWAY
KEGG	KEGG_T_CELL_RECEPTOR_SIGNALING_PATHWAY	107	2	0.00842605	0.0295707	MAP2K1:MAP2K2	http://www.gsea-msigdb.org/gsea/msigdb/cards/KEGG_T_CELL_RECEPTOR_SIGNALING_PATHWAY
KEGG	KEGG_AXON_GUIDANCE	128	2	0.011878	0.040913	ROCK1:ROCK2	http://www.gsea-msigdb.org/gsea/msigdb/cards/KEGG_AXON_GUIDANCE
KEGG	KEGG_OLFACTORY_TRANSDUCTION	383	3	0.012944	0.0437743	CAMK2G:CAMK2D:CAMK2A	http://www.gsea-msigdb.org/gsea/msigdb/cards/KEGG_OLFACTORY_TRANSDUCTION
microRNA_targets	GTGCCAA_MIR96	304	6	2.01496e-06	0.000445307	CACNA1C:ITPR2:MAP2K1:CACNB1:CACNB4:PLCB4	http://www.gsea-msigdb.org/gsea/msigdb/cards/GTGCCAA_MIR96
microRNA_targets	CTATGCA_MIR153	216	4	0.000161249	0.017818	RYR2:CAMK2G:ROCK2:SRC	http://www.gsea-msigdb.org/gsea/msigdb/cards/CTATGCA_MIR153
microRNA_targets	CATTTCA_MIR203	287	4	0.000475657	0.0350401	ITPR2:PRKCB:PRKCA:SRC	http://www.gsea-msigdb.org/gsea/msigdb/cards/CATTTCA_MIR203
Reactome	REACTOME_CARDIAC_CONDUCTION	139	11	7.49569e-18	1.1236e-14	NPR1:RYR2:CAMK2G:CACNA1C:ITPR2:CACNB1:CACNB4:ITPR1:CACNA1D:CAMK2D:CAMK2A	http://www.gsea-msigdb.org/gsea/msigdb/cards/REACTOME_CARDIAC_CONDUCTION
Reactome	REACTOME_MUSCLE_CONTRACTION	206	11	6.20911e-16	4.65373e-13	NPR1:RYR2:CAMK2G:CACNA1C:ITPR2:CACNB1:CACNB4:ITPR1:CACNA1D:CAMK2D:CAMK2A	http://www.gsea-msigdb.org/gsea/msigdb/cards/REACTOME_MUSCLE_CONTRACTION
Reactome	REACTOME_G_PROTEIN_MEDIATED_EVENTS	53	8	1.96028e-15	9.79489e-13	CAMK2G:ITPR2:PRKCA:PLCB4:ITPR1:ADCY5:CAMK2D:CAMK2A	http://www.gsea-msigdb.org/gsea/msigdb/cards/REACTOME_G_PROTEIN_MEDIATED_EVENTS
Reactome	REACTOME_TRANSMISSION_ACROSS_CHEMICAL_SYNAPSES	264	11	9.7153e-15	3.64081e-12	CAMK2G:PRKCB:CACNB1:PRKCA:CACNB4:SRC:KCNJ6:ADCY5:CAMK2D:CAMK2A:PRKAG2	http://www.gsea-msigdb.org/gsea/msigdb/cards/REACTOME_TRANSMISSION_ACROSS_CHEMICAL_SYNAPSES
Reactome	REACTOME_DAG_AND_IP3_SIGNALING	40	7	4.45105e-14	1.33443e-11	CAMK2G:ITPR2:PRKCA:ITPR1:ADCY5:CAMK2D:CAMK2A	http://www.gsea-msigdb.org/gsea/msigdb/cards/REACTOME_DAG_AND_IP3_SIGNALING
Reactome	REACTOME_PHASE_0_RAPID_DEPOLARISATION	44	7	9.11893e-14	2.27821e-11	CAMK2G:CACNA1C:CACNB1:CACNB4:CACNA1D:CAMK2D:CAMK2A	http://www.gsea-msigdb.org/gsea/msigdb/cards/REACTOME_PHASE_0_RAPID_DEPOLARISATION
Reactome	REACTOME_OPIOID_SIGNALLING	89	8	1.51842e-13	3.25159e-11	CAMK2G:ITPR2:PRKCA:PLCB4:ITPR1:ADCY5:CAMK2D:CAMK2A	http://www.gsea-msigdb.org/gsea/msigdb/cards/REACTOME_OPIOID_SIGNALLING
Reactome	REACTOME_NEURONAL_SYSTEM	405	11	1.05352e-12	1.97404e-10	CAMK2G:PRKCB:CACNB1:PRKCA:CACNB4:SRC:KCNJ6:ADCY5:CAMK2D:CAMK2A:PRKAG2	http://www.gsea-msigdb.org/gsea/msigdb/cards/REACTOME_NEURONAL_SYSTEM
Reactome	REACTOME_RAF_ACTIVATION	30	6	1.44742e-12	2.41076e-10	CAMK2G:MAP2K1:MAP2K2:SRC:CAMK2D:CAMK2A	http://www.gsea-msigdb.org/gsea/msigdb/cards/REACTOME_RAF_ACTIVATION
Reactome	REACTOME_NEUROTRANSMITTER_RECEPTORS_AND_POSTSYNAPTIC_SIGNAL_TRANSMISSION	200	9	2.05889e-12	3.08628e-10	CAMK2G:PRKCB:PRKCA:SRC:KCNJ6:ADCY5:CAMK2D:CAMK2A:PRKAG2	http://www.gsea-msigdb.org/gsea/msigdb/cards/REACTOME_NEUROTRANSMITTER_RECEPTORS_AND_POSTSYNAPTIC_SIGNAL_TRANSMISSION
Reactome	REACTOME_SIGNALING_BY_MODERATE_KINASE_ACTIVITY_BRAF_MUTANTS	45	6	1.96044e-11	2.67155e-09	CAMK2G:MAP2K1:MAP2K2:SRC:CAMK2D:CAMK2A	http://www.gsea-msigdb.org/gsea/msigdb/cards/REACTOME_SIGNALING_BY_MODERATE_KINASE_ACTIVITY_BRAF_MUTANTS
Reactome	REACTOME_VEGFR2_MEDIATED_CELL_PROLIFERATION	19	5	2.75363e-11	3.43974e-09	ITPR2:PRKCB:PRKCA:SRC:ITPR1	http://www.gsea-msigdb.org/gsea/msigdb/cards/REACTOME_VEGFR2_MEDIATED_CELL_PROLIFERATION
Reactome	REACTOME_SIGNALING_BY_VEGF	105	7	5.15213e-11	5.94081e-09	ITPR2:PRKCB:PRKCA:ROCK1:ROCK2:SRC:ITPR1	http://www.gsea-msigdb.org/gsea/msigdb/cards/REACTOME_SIGNALING_BY_VEGF
Reactome	REACTOME_ION_HOMEOSTASIS	54	6	6.16918e-11	6.29195e-09	RYR2:CAMK2G:ITPR2:ITPR1:CAMK2D:CAMK2A	http://www.gsea-msigdb.org/gsea/msigdb/cards/REACTOME_ION_HOMEOSTASIS
Reactome	REACTOME_INTEGRATION_OF_ENERGY_METABOLISM	108	7	6.29615e-11	6.29195e-09	CACNA1C:ITPR2:PRKCA:ITPR1:CACNA1D:ADCY5:PRKAG2	http://www.gsea-msigdb.org/gsea/msigdb/cards/REACTOME_INTEGRATION_OF_ENERGY_METABOLISM
Reactome	REACTOME_SIGNALING_BY_RAS_MUTANTS	58	6	9.63542e-11	9.02719e-09	CAMK2G:MAP2K1:MAP2K2:SRC:CAMK2D:CAMK2A	http://www.gsea-msigdb.org/gsea/msigdb/cards/REACTOME_SIGNALING_BY_RAS_MUTANTS
Reactome	REACTOME_SIGNALING_BY_BRAF_AND_RAF_FUSIONS	65	6	1.9547e-10	1.72358e-08	CAMK2G:MAP2K1:MAP2K2:SRC:CAMK2D:CAMK2A	http://www.gsea-msigdb.org/gsea/msigdb/cards/REACTOME_SIGNALING_BY_BRAF_AND_RAF_FUSIONS
Reactome	REACTOME_GLUTAMATE_BINDING_ACTIVATION_OF_AMPA_RECEPTORS_AND_SYNAPTIC_PLASTICITY	30	5	3.34271e-10	2.78373e-08	CAMK2G:PRKCB:PRKCA:CAMK2D:CAMK2A	http://www.gsea-msigdb.org/gsea/msigdb/cards/REACTOME_GLUTAMATE_BINDING_ACTIVATION_OF_AMPA_RECEPTORS_AND_SYNAPTIC_PLASTICITY
Reactome	REACTOME_REGULATION_OF_INSULIN_SECRETION	78	6	6.01182e-10	4.74301e-08	CACNA1C:ITPR2:PRKCA:ITPR1:CACNA1D:ADCY5	http://www.gsea-msigdb.org/gsea/msigdb/cards/REACTOME_REGULATION_OF_INSULIN_SECRETION
Reactome	REACTOME_AXON_GUIDANCE	550	10	7.33129e-10	5.40842e-08	CACNA1C:MAP2K1:CACNB1:PRKCA:ROCK1:MAP2K2:ROCK2:CACNB4:SRC:CACNA1D	http://www.gsea-msigdb.org/gsea/msigdb/cards/REACTOME_AXON_GUIDANCE
Reactome	REACTOME_ONCOGENIC_MAPK_SIGNALING	81	6	7.57685e-10	5.40842e-08	CAMK2G:MAP2K1:MAP2K2:SRC:CAMK2D:CAMK2A	http://www.gsea-msigdb.org/gsea/msigdb/cards/REACTOME_ONCOGENIC_MAPK_SIGNALING
Reactome	REACTOME_CA_DEPENDENT_EVENTS	36	5	8.79715e-10	5.99405e-08	CAMK2G:PRKCA:ADCY5:CAMK2D:CAMK2A	http://www.gsea-msigdb.org/gsea/msigdb/cards/REACTOME_CA_DEPENDENT_EVENTS
Reactome	REACTOME_G_ALPHA_I_SIGNALLING_EVENTS	402	9	1.03796e-09	6.76478e-08	CAMK2G:ITPR2:PRKCA:PLCB4:SRC:ITPR1:ADCY5:CAMK2D:CAMK2A	http://www.gsea-msigdb.org/gsea/msigdb/cards/REACTOME_G_ALPHA_I_SIGNALLING_EVENTS
Reactome	REACTOME_INTRACELLULAR_SIGNALING_BY_SECOND_MESSENGERS	302	8	2.83979e-09	1.77369e-07	CAMK2G:ITPR2:PRKCA:SRC:ITPR1:ADCY5:CAMK2D:CAMK2A	http://www.gsea-msigdb.org/gsea/msigdb/cards/REACTOME_INTRACELLULAR_SIGNALING_BY_SECOND_MESSENGERS
Reactome	REACTOME_SIGNALING_BY_GPCR	1162	12	5.44045e-09	3.26209e-07	CAMK2G:ITPR2:PRKCB:PRKCA:ROCK1:ROCK2:PLCB4:SRC:ITPR1:ADCY5:CAMK2D:CAMK2A	http://www.gsea-msigdb.org/gsea/msigdb/cards/REACTOME_SIGNALING_BY_GPCR
Reactome	REACTOME_LONG_TERM_POTENTIATION	22	4	1.58404e-08	8.89564e-07	CAMK2G:SRC:CAMK2D:CAMK2A	http://www.gsea-msigdb.org/gsea/msigdb/cards/REACTOME_LONG_TERM_POTENTIATION
Reactome	REACTOME_NCAM_SIGNALING_FOR_NEURITE_OUT_GROWTH	63	5	1.60228e-08	8.89564e-07	CACNA1C:CACNB1:CACNB4:SRC:CACNA1D	http://www.gsea-msigdb.org/gsea/msigdb/cards/REACTOME_NCAM_SIGNALING_FOR_NEURITE_OUT_GROWTH
Reactome	REACTOME_PHASE_2_PLATEAU_PHASE	27	4	3.78385e-08	2.02571e-06	CACNA1C:CACNB1:CACNB4:CACNA1D	http://www.gsea-msigdb.org/gsea/msigdb/cards/REACTOME_PHASE_2_PLATEAU_PHASE
Reactome	REACTOME_SIGNALING_BY_RECEPTOR_TYROSINE_KINASES	468	8	8.55712e-08	4.42314e-06	ITPR2:MAP2K5:PRKCB:PRKCA:ROCK1:ROCK2:SRC:ITPR1	http://www.gsea-msigdb.org/gsea/msigdb/cards/REACTOME_SIGNALING_BY_RECEPTOR_TYROSINE_KINASES
Reactome	REACTOME_ACTIVATION_OF_NMDA_RECEPTORS_AND_POSTSYNAPTIC_EVENTS	90	5	9.78694e-08	4.89021e-06	CAMK2G:SRC:CAMK2D:CAMK2A:PRKAG2	http://www.gsea-msigdb.org/gsea/msigdb/cards/REACTOME_ACTIVATION_OF_NMDA_RECEPTORS_AND_POSTSYNAPTIC_EVENTS
Reactome	REACTOME_CAMK_IV_MEDIATED_PHOSPHORYLATION_OF_CREB	10	3	2.29865e-07	1.11151e-05	CAMK2G:CAMK2D:CAMK2A	http://www.gsea-msigdb.org/gsea/msigdb/cards/REACTOME_CAMK_IV_MEDIATED_PHOSPHORYLATION_OF_CREB
Reactome	REACTOME_NCAM1_INTERACTIONS	42	4	2.38189e-07	1.11577e-05	CACNA1C:CACNB1:CACNB4:CACNA1D	http://www.gsea-msigdb.org/gsea/msigdb/cards/REACTOME_NCAM1_INTERACTIONS
Reactome	REACTOME_DEVELOPMENTAL_BIOLOGY	1098	10	5.14165e-07	2.33556e-05	CACNA1C:MAP2K1:CACNB1:PRKCA:ROCK1:MAP2K2:ROCK2:CACNB4:SRC:CACNA1D	http://www.gsea-msigdb.org/gsea/msigdb/cards/REACTOME_DEVELOPMENTAL_BIOLOGY
Reactome	REACTOME_SIGNALING_BY_INTERLEUKINS	627	8	7.94134e-07	3.50119e-05	PTGS2:CAMK2G:CCND1:MAP2K1:MAP2K2:SRC:CAMK2D:CAMK2A	http://www.gsea-msigdb.org/gsea/msigdb/cards/REACTOME_SIGNALING_BY_INTERLEUKINS
Reactome	REACTOME_BETA_CATENIN_INDEPENDENT_WNT_SIGNALING	145	5	1.05773e-06	4.53012e-05	ITPR2:PRKCB:PRKCA:ITPR1:CAMK2A	http://www.gsea-msigdb.org/gsea/msigdb/cards/REACTOME_BETA_CATENIN_INDEPENDENT_WNT_SIGNALING
Reactome	REACTOME_CA2PLUS_PATHWAY	61	4	1.09226e-06	4.54805e-05	ITPR2:PRKCA:ITPR1:CAMK2A	http://www.gsea-msigdb.org/gsea/msigdb/cards/REACTOME_CA2PLUS_PATHWAY
Reactome	REACTOME_OTHER_INTERLEUKIN_SIGNALING	287	6	1.44319e-06	5.84687e-05	CAMK2G:MAP2K1:MAP2K2:SRC:CAMK2D:CAMK2A	http://www.gsea-msigdb.org/gsea/msigdb/cards/REACTOME_OTHER_INTERLEUKIN_SIGNALING
Reactome	REACTOME_MAPK_FAMILY_SIGNALING_CASCADES	293	6	1.62738e-06	6.41957e-05	CAMK2G:MAP2K1:MAP2K2:SRC:CAMK2D:CAMK2A	http://www.gsea-msigdb.org/gsea/msigdb/cards/REACTOME_MAPK_FAMILY_SIGNALING_CASCADES
Reactome	REACTOME_RAS_ACTIVATION_UPON_CA2PLUS_INFLUX_THROUGH_NMDA_RECEPTOR	19	3	1.84191e-06	7.07955e-05	CAMK2G:CAMK2D:CAMK2A	http://www.gsea-msigdb.org/gsea/msigdb/cards/REACTOME_RAS_ACTIVATION_UPON_CA2PLUS_INFLUX_THROUGH_NMDA_RECEPTOR
Reactome	REACTOME_NEGATIVE_REGULATION_OF_NMDA_RECEPTOR_MEDIATED_NEURONAL_TRANSMISSION	20	3	2.1651e-06	7.91582e-05	CAMK2G:CAMK2D:CAMK2A	http://www.gsea-msigdb.org/gsea/msigdb/cards/REACTOME_NEGATIVE_REGULATION_OF_NMDA_RECEPTOR_MEDIATED_NEURONAL_TRANSMISSION
Reactome	REACTOME_UNBLOCKING_OF_NMDA_RECEPTORS_GLUTAMATE_BINDING_AND_ACTIVATION	20	3	2.1651e-06	7.91582e-05	CAMK2G:CAMK2D:CAMK2A	http://www.gsea-msigdb.org/gsea/msigdb/cards/REACTOME_UNBLOCKING_OF_NMDA_RECEPTORS_GLUTAMATE_BINDING_AND_ACTIVATION
Reactome	REACTOME_CREB1_PHOSPHORYLATION_THROUGH_NMDA_RECEPTOR_MEDIATED_ACTIVATION_OF_RAS_SIGNALING	27	3	5.522e-06	0.000197083	CAMK2G:CAMK2D:CAMK2A	http://www.gsea-msigdb.org/gsea/msigdb/cards/REACTOME_CREB1_PHOSPHORYLATION_THROUGH_NMDA_RECEPTOR_MEDIATED_ACTIVATION_OF_RAS_SIGNALING
Reactome	REACTOME_ADRENALINE_NORADRENALINE_INHIBITS_INSULIN_SECRETION	28	3	6.17934e-06	0.000215415	CACNA1C:CACNA1D:ADCY5	http://www.gsea-msigdb.org/gsea/msigdb/cards/REACTOME_ADRENALINE_NORADRENALINE_INHIBITS_INSULIN_SECRETION
Reactome	REACTOME_EPHA_MEDIATED_GROWTH_CONE_COLLAPSE	29	3	6.88645e-06	0.000234609	ROCK1:ROCK2:SRC	http://www.gsea-msigdb.org/gsea/msigdb/cards/REACTOME_EPHA_MEDIATED_GROWTH_CONE_COLLAPSE
Reactome	REACTOME_CYTOKINE_SIGNALING_IN_IMMUNE_SYSTEM	848	8	7.52787e-06	0.000250762	PTGS2:CAMK2G:CCND1:MAP2K1:MAP2K2:SRC:CAMK2D:CAMK2A	http://www.gsea-msigdb.org/gsea/msigdb/cards/REACTOME_CYTOKINE_SIGNALING_IN_IMMUNE_SYSTEM
Reactome	REACTOME_DISEASES_OF_SIGNAL_TRANSDUCTION	386	6	7.95726e-06	0.000259303	CAMK2G:MAP2K1:MAP2K2:SRC:CAMK2D:CAMK2A	http://www.gsea-msigdb.org/gsea/msigdb/cards/REACTOME_DISEASES_OF_SIGNAL_TRANSDUCTION
Reactome	REACTOME_REGULATION_OF_MECP2_EXPRESSION_AND_ACTIVITY	31	3	8.45693e-06	0.000269722	CAMK2G:CAMK2D:CAMK2A	http://www.gsea-msigdb.org/gsea/msigdb/cards/REACTOME_REGULATION_OF_MECP2_EXPRESSION_AND_ACTIVITY
Reactome	REACTOME_HSF1_DEPENDENT_TRANSACTIVATION	38	3	1.57767e-05	0.000492694	CAMK2G:CAMK2D:CAMK2A	http://www.gsea-msigdb.org/gsea/msigdb/cards/REACTOME_HSF1_DEPENDENT_TRANSACTIVATION
Reactome	REACTOME_DISINHIBITION_OF_SNARE_FORMATION	5	2	1.61103e-05	0.000492843	PRKCB:PRKCA	http://www.gsea-msigdb.org/gsea/msigdb/cards/REACTOME_DISINHIBITION_OF_SNARE_FORMATION
Reactome	REACTOME_PLATELET_ACTIVATION_SIGNALING_AND_AGGREGATION	258	5	1.76339e-05	0.000528664	ITPR2:PRKCB:PRKCA:SRC:ITPR1	http://www.gsea-msigdb.org/gsea/msigdb/cards/REACTOME_PLATELET_ACTIVATION_SIGNALING_AND_AGGREGATION
Reactome	REACTOME_ASSEMBLY_AND_CELL_SURFACE_PRESENTATION_OF_NMDA_RECEPTORS	40	3	1.84457e-05	0.000531731	CAMK2G:CAMK2D:CAMK2A	http://www.gsea-msigdb.org/gsea/msigdb/cards/REACTOME_ASSEMBLY_AND_CELL_SURFACE_PRESENTATION_OF_NMDA_RECEPTORS
Reactome	REACTOME_MAP2K_AND_MAPK_ACTIVATION	40	3	1.84457e-05	0.000531731	MAP2K1:MAP2K2:SRC	http://www.gsea-msigdb.org/gsea/msigdb/cards/REACTOME_MAP2K_AND_MAPK_ACTIVATION
Reactome	REACTOME_EPHB_MEDIATED_FORWARD_SIGNALING	42	3	2.13961e-05	0.000593941	ROCK1:ROCK2:SRC	http://www.gsea-msigdb.org/gsea/msigdb/cards/REACTOME_EPHB_MEDIATED_FORWARD_SIGNALING
Reactome	REACTOME_GLUCAGON_LIKE_PEPTIDE_1_GLP1_REGULATES_INSULIN_SECRETION	42	3	2.13961e-05	0.000593941	ITPR2:ITPR1:ADCY5	http://www.gsea-msigdb.org/gsea/msigdb/cards/REACTOME_GLUCAGON_LIKE_PEPTIDE_1_GLP1_REGULATES_INSULIN_SECRETION
Reactome	REACTOME_NEGATIVE_FEEDBACK_REGULATION_OF_MAPK_PATHWAY	6	2	2.41462e-05	0.000658094	MAP2K1:MAP2K2	http://www.gsea-msigdb.org/gsea/msigdb/cards/REACTOME_NEGATIVE_FEEDBACK_REGULATION_OF_MAPK_PATHWAY
Reactome	REACTOME_G_ALPHA_Z_SIGNALLING_EVENTS	48	3	3.20707e-05	0.000858465	PRKCB:PRKCA:ADCY5	http://www.gsea-msigdb.org/gsea/msigdb/cards/REACTOME_G_ALPHA_Z_SIGNALLING_EVENTS
Reactome	REACTOME_RHO_GTPASE_EFFECTORS	318	5	4.79655e-05	0.00124973	PRKCB:PRKCA:ROCK1:ROCK2:SRC	http://www.gsea-msigdb.org/gsea/msigdb/cards/REACTOME_RHO_GTPASE_EFFECTORS
Reactome	REACTOME_ION_TRANSPORT_BY_P_TYPE_ATPASES	55	3	4.83551e-05	0.00124973	CAMK2G:CAMK2D:CAMK2A	http://www.gsea-msigdb.org/gsea/msigdb/cards/REACTOME_ION_TRANSPORT_BY_P_TYPE_ATPASES
Reactome	REACTOME_SIGNALING_BY_WNT	324	5	5.24211e-05	0.00133185	ITPR2:PRKCB:PRKCA:ITPR1:CAMK2A	http://www.gsea-msigdb.org/gsea/msigdb/cards/REACTOME_SIGNALING_BY_WNT
Reactome	REACTOME_TRANSCRIPTIONAL_REGULATION_BY_MECP2	61	3	6.59954e-05	0.00164878	CAMK2G:CAMK2D:CAMK2A	http://www.gsea-msigdb.org/gsea/msigdb/cards/REACTOME_TRANSCRIPTIONAL_REGULATION_BY_MECP2
Reactome	REACTOME_ION_CHANNEL_TRANSPORT	183	4	8.50741e-05	0.00209059	RYR2:CAMK2G:CAMK2D:CAMK2A	http://www.gsea-msigdb.org/gsea/msigdb/cards/REACTOME_ION_CHANNEL_TRANSPORT
Reactome	REACTOME_CLEC7A_DECTIN_1_INDUCES_NFAT_ACTIVATION	11	2	8.81846e-05	0.00209823	ITPR2:ITPR1	http://www.gsea-msigdb.org/gsea/msigdb/cards/REACTOME_CLEC7A_DECTIN_1_INDUCES_NFAT_ACTIVATION
Reactome	REACTOME_UPTAKE_AND_FUNCTION_OF_ANTHRAX_TOXINS	11	2	8.81846e-05	0.00209823	MAP2K1:MAP2K2	http://www.gsea-msigdb.org/gsea/msigdb/cards/REACTOME_UPTAKE_AND_FUNCTION_OF_ANTHRAX_TOXINS
Reactome	REACTOME_PRESYNAPTIC_DEPOLARIZATION_AND_CALCIUM_CHANNEL_OPENING	12	2	0.000105737	0.00247657	CACNB1:CACNB4	http://www.gsea-msigdb.org/gsea/msigdb/cards/REACTOME_PRESYNAPTIC_DEPOLARIZATION_AND_CALCIUM_CHANNEL_OPENING
Reactome	REACTOME_G_ALPHA_Q_SIGNALLING_EVENTS	216	4	0.000161249	0.00371864	ITPR2:PRKCA:PLCB4:ITPR1	http://www.gsea-msigdb.org/gsea/msigdb/cards/REACTOME_G_ALPHA_Q_SIGNALLING_EVENTS
Reactome	REACTOME_DEPOLYMERISATION_OF_THE_NUCLEAR_LAMINA	15	2	0.000167818	0.00375461	PRKCB:PRKCA	http://www.gsea-msigdb.org/gsea/msigdb/cards/REACTOME_DEPOLYMERISATION_OF_THE_NUCLEAR_LAMINA
Reactome	REACTOME_WNT5A_DEPENDENT_INTERNALIZATION_OF_FZD4	15	2	0.000167818	0.00375461	PRKCB:PRKCA	http://www.gsea-msigdb.org/gsea/msigdb/cards/REACTOME_WNT5A_DEPENDENT_INTERNALIZATION_OF_FZD4
Reactome	REACTOME_FCGAMMA_RECEPTOR_FCGR_DEPENDENT_PHAGOCYTOSIS	86	3	0.000183691	0.00404601	ITPR2:SRC:ITPR1	http://www.gsea-msigdb.org/gsea/msigdb/cards/REACTOME_FCGAMMA_RECEPTOR_FCGR_DEPENDENT_PHAGOCYTOSIS
Reactome	REACTOME_TRAFFICKING_OF_GLUR2_CONTAINING_AMPA_RECEPTORS	16	2	0.000191639	0.00404601	PRKCB:PRKCA	http://www.gsea-msigdb.org/gsea/msigdb/cards/REACTOME_TRAFFICKING_OF_GLUR2_CONTAINING_AMPA_RECEPTORS
Reactome	REACTOME_ELEVATION_OF_CYTOSOLIC_CA2PLUS_LEVELS	16	2	0.000191639	0.00404601	ITPR2:ITPR1	http://www.gsea-msigdb.org/gsea/msigdb/cards/REACTOME_ELEVATION_OF_CYTOSOLIC_CA2PLUS_LEVELS
Reactome	REACTOME_REGULATION_OF_KIT_SIGNALING	16	2	0.000191639	0.00404601	PRKCA:SRC	http://www.gsea-msigdb.org/gsea/msigdb/cards/REACTOME_REGULATION_OF_KIT_SIGNALING
Reactome	REACTOME_INTERFERON_GAMMA_SIGNALING	90	3	0.000210146	0.00437512	CAMK2G:CAMK2D:CAMK2A	http://www.gsea-msigdb.org/gsea/msigdb/cards/REACTOME_INTERFERON_GAMMA_SIGNALING
Reactome	REACTOME_REGULATION_OF_RUNX1_EXPRESSION_AND_ACTIVITY	17	2	0.000217018	0.00445631	CCND1:SRC	http://www.gsea-msigdb.org/gsea/msigdb/cards/REACTOME_REGULATION_OF_RUNX1_EXPRESSION_AND_ACTIVITY
Reactome	REACTOME_EPH_EPHRIN_SIGNALING	92	3	0.000224251	0.0045426	ROCK1:ROCK2:SRC	http://www.gsea-msigdb.org/gsea/msigdb/cards/REACTOME_EPH_EPHRIN_SIGNALING
Reactome	REACTOME_SIGNALING_BY_RHO_GTPASES	447	5	0.000237406	0.00474496	PRKCB:PRKCA:ROCK1:ROCK2:SRC	http://www.gsea-msigdb.org/gsea/msigdb/cards/REACTOME_SIGNALING_BY_RHO_GTPASES
Reactome	REACTOME_RHO_GTPASES_ACTIVATE_ROCKS	19	2	0.000272435	0.00537342	ROCK1:ROCK2	http://www.gsea-msigdb.org/gsea/msigdb/cards/REACTOME_RHO_GTPASES_ACTIVATE_ROCKS
Reactome	REACTOME_CLEC7A_DECTIN_1_SIGNALING	99	3	0.000278417	0.0054201	ITPR2:SRC:ITPR1	http://www.gsea-msigdb.org/gsea/msigdb/cards/REACTOME_CLEC7A_DECTIN_1_SIGNALING
Reactome	REACTOME_CELLULAR_RESPONSE_TO_HEAT_STRESS	101	3	0.000295309	0.00567524	CAMK2G:CAMK2D:CAMK2A	http://www.gsea-msigdb.org/gsea/msigdb/cards/REACTOME_CELLULAR_RESPONSE_TO_HEAT_STRESS
Reactome	REACTOME_SEMA4D_INDUCED_CELL_MIGRATION_AND_GROWTH_CONE_COLLAPSE	20	2	0.000302465	0.00573918	ROCK1:ROCK2	http://www.gsea-msigdb.org/gsea/msigdb/cards/REACTOME_SEMA4D_INDUCED_CELL_MIGRATION_AND_GROWTH_CONE_COLLAPSE
Reactome	REACTOME_SIGNAL_TRANSDUCTION_BY_L1	21	2	0.000334038	0.00625903	MAP2K1:MAP2K2	http://www.gsea-msigdb.org/gsea/msigdb/cards/REACTOME_SIGNAL_TRANSDUCTION_BY_L1
Reactome	REACTOME_SIGNALING_BY_THE_B_CELL_RECEPTOR_BCR	110	3	0.000379508	0.00702325	ITPR2:PRKCB:ITPR1	http://www.gsea-msigdb.org/gsea/msigdb/cards/REACTOME_SIGNALING_BY_THE_B_CELL_RECEPTOR_BCR
Reactome	REACTOME_RAF_INDEPENDENT_MAPK1_3_ACTIVATION	23	2	0.000401797	0.00734504	MAP2K1:MAP2K2	http://www.gsea-msigdb.org/gsea/msigdb/cards/REACTOME_RAF_INDEPENDENT_MAPK1_3_ACTIVATION
Reactome	REACTOME_SEMA4D_IN_SEMAPHORIN_SIGNALING	24	2	0.000437976	0.00781578	ROCK1:ROCK2	http://www.gsea-msigdb.org/gsea/msigdb/cards/REACTOME_SEMA4D_IN_SEMAPHORIN_SIGNALING
Reactome	REACTOME_RHO_GTPASES_ACTIVATE_NADPH_OXIDASES	24	2	0.000437976	0.00781578	PRKCB:PRKCA	http://www.gsea-msigdb.org/gsea/msigdb/cards/REACTOME_RHO_GTPASES_ACTIVATE_NADPH_OXIDASES
Reactome	REACTOME_L1CAM_INTERACTIONS	118	3	0.000466159	0.00822085	MAP2K1:MAP2K2:SRC	http://www.gsea-msigdb.org/gsea/msigdb/cards/REACTOME_L1CAM_INTERACTIONS
Reactome	REACTOME_ROLE_OF_PHOSPHOLIPIDS_IN_PHAGOCYTOSIS	25	2	0.000475682	0.00829125	ITPR2:ITPR1	http://www.gsea-msigdb.org/gsea/msigdb/cards/REACTOME_ROLE_OF_PHOSPHOLIPIDS_IN_PHAGOCYTOSIS
Reactome	REACTOME_EFFECTS_OF_PIP2_HYDROLYSIS	26	2	0.000514913	0.00884549	ITPR2:ITPR1	http://www.gsea-msigdb.org/gsea/msigdb/cards/REACTOME_EFFECTS_OF_PIP2_HYDROLYSIS
Reactome	REACTOME_CELLULAR_RESPONSES_TO_EXTERNAL_STIMULI	530	5	0.000519282	0.00884549	CAMK2G:SRC:CAMK2D:CAMK2A:PRKAG2	http://www.gsea-msigdb.org/gsea/msigdb/cards/REACTOME_CELLULAR_RESPONSES_TO_EXTERNAL_STIMULI
Reactome	REACTOME_PLATELET_CALCIUM_HOMEOSTASIS	28	2	0.000597932	0.0100708	ITPR2:ITPR1	http://www.gsea-msigdb.org/gsea/msigdb/cards/REACTOME_PLATELET_CALCIUM_HOMEOSTASIS
Reactome	REACTOME_UPTAKE_AND_ACTIONS_OF_BACTERIAL_TOXINS	29	2	0.000641713	0.0105981	MAP2K1:MAP2K2	http://www.gsea-msigdb.org/gsea/msigdb/cards/REACTOME_UPTAKE_AND_ACTIONS_OF_BACTERIAL_TOXINS
Reactome	REACTOME_GENERIC_TRANSCRIPTION_PATHWAY	1203	7	0.000643379	0.0105981	CAMK2G:CCND1:PRKCB:SRC:CAMK2D:CAMK2A:PRKAG2	http://www.gsea-msigdb.org/gsea/msigdb/cards/REACTOME_GENERIC_TRANSCRIPTION_PATHWAY
Reactome	REACTOME_ANTIGEN_ACTIVATES_B_CELL_RECEPTOR_BCR_LEADING_TO_GENERATION_OF_SECOND_MESSENGERS	30	2	0.000687004	0.0111937	ITPR2:ITPR1	http://www.gsea-msigdb.org/gsea/msigdb/cards/REACTOME_ANTIGEN_ACTIVATES_B_CELL_RECEPTOR_BCR_LEADING_TO_GENERATION_OF_SECOND_MESSENGERS
Reactome	REACTOME_FCERI_MEDIATED_CAPLUS2_MOBILIZATION	31	2	0.0007338	0.0118276	ITPR2:ITPR1	http://www.gsea-msigdb.org/gsea/msigdb/cards/REACTOME_FCERI_MEDIATED_CAPLUS2_MOBILIZATION
Reactome	REACTOME_C_TYPE_LECTIN_RECEPTORS_CLRS	139	3	0.000751325	0.0119812	ITPR2:SRC:ITPR1	http://www.gsea-msigdb.org/gsea/msigdb/cards/REACTOME_C_TYPE_LECTIN_RECEPTORS_CLRS
Reactome	REACTOME_HEMOSTASIS	612	5	0.000994856	0.0156978	ITPR2:PRKCB:PRKCA:SRC:ITPR1	http://www.gsea-msigdb.org/gsea/msigdb/cards/REACTOME_HEMOSTASIS
Reactome	REACTOME_GABA_B_RECEPTOR_ACTIVATION	39	2	0.00116194	0.0181432	KCNJ6:ADCY5	http://www.gsea-msigdb.org/gsea/msigdb/cards/REACTOME_GABA_B_RECEPTOR_ACTIVATION
Reactome	REACTOME_NEGATIVE_REGULATION_OF_MAPK_PATHWAY	40	2	0.00122212	0.0188862	MAP2K1:MAP2K2	http://www.gsea-msigdb.org/gsea/msigdb/cards/REACTOME_NEGATIVE_REGULATION_OF_MAPK_PATHWAY
Reactome	REACTOME_RET_SIGNALING	41	2	0.00128378	0.0196365	PRKCA:SRC	http://www.gsea-msigdb.org/gsea/msigdb/cards/REACTOME_RET_SIGNALING
Reactome	REACTOME_SIGNALING_BY_SCF_KIT	43	2	0.00141148	0.0213718	PRKCA:SRC	http://www.gsea-msigdb.org/gsea/msigdb/cards/REACTOME_SIGNALING_BY_SCF_KIT
Reactome	REACTOME_G1_PHASE	44	2	0.00147752	0.022148	CCND1:SRC	http://www.gsea-msigdb.org/gsea/msigdb/cards/REACTOME_G1_PHASE
Reactome	REACTOME_SIGNALING_BY_ERBB2	49	2	0.00182947	0.0271522	PRKCA:SRC	http://www.gsea-msigdb.org/gsea/msigdb/cards/REACTOME_SIGNALING_BY_ERBB2
Reactome	REACTOME_GENE_EXPRESSION_TRANSCRIPTION	1462	7	0.00202621	0.0297773	CAMK2G:CCND1:PRKCB:SRC:CAMK2D:CAMK2A:PRKAG2	http://www.gsea-msigdb.org/gsea/msigdb/cards/REACTOME_GENE_EXPRESSION_TRANSCRIPTION
Reactome	REACTOME_DISEASE	1070	6	0.00205328	0.0298822	CAMK2G:MAP2K1:MAP2K2:SRC:CAMK2D:CAMK2A	http://www.gsea-msigdb.org/gsea/msigdb/cards/REACTOME_DISEASE
Reactome	REACTOME_INTERFERON_SIGNALING	199	3	0.00210835	0.0302193	CAMK2G:CAMK2D:CAMK2A	http://www.gsea-msigdb.org/gsea/msigdb/cards/REACTOME_INTERFERON_SIGNALING
Reactome	REACTOME_TRANSPORT_OF_SMALL_MOLECULES	727	5	0.00213348	0.0302193	RYR2:CAMK2G:ADCY5:CAMK2D:CAMK2A	http://www.gsea-msigdb.org/gsea/msigdb/cards/REACTOME_TRANSPORT_OF_SMALL_MOLECULES
Reactome	REACTOME_NUCLEAR_ENVELOPE_BREAKDOWN	53	2	0.00213692	0.0302193	PRKCB:PRKCA	http://www.gsea-msigdb.org/gsea/msigdb/cards/REACTOME_NUCLEAR_ENVELOPE_BREAKDOWN
Reactome	REACTOME_GABA_RECEPTOR_ACTIVATION	55	2	0.0022992	0.0322103	KCNJ6:ADCY5	http://www.gsea-msigdb.org/gsea/msigdb/cards/REACTOME_GABA_RECEPTOR_ACTIVATION
Reactome	REACTOME_SEMAPHORIN_INTERACTIONS	64	2	0.00309914	0.0430149	ROCK1:ROCK2	http://www.gsea-msigdb.org/gsea/msigdb/cards/REACTOME_SEMAPHORIN_INTERACTIONS
Reactome	REACTOME_TRANSCRIPTIONAL_REGULATION_BY_RUNX1	234	3	0.00333464	0.045859	CCND1:PRKCB:SRC	http://www.gsea-msigdb.org/gsea/msigdb/cards/REACTOME_TRANSCRIPTIONAL_REGULATION_BY_RUNX1
Canonical_Pathways	KEGG_GNRH_SIGNALING_PATHWAY	101	14	1.95531e-26	4.29973e-23	CAMK2G:CACNA1C:ITPR2:MAP2K1:PRKCB:PRKCA:MAP2K2:PLCB4:SRC:ITPR1:CACNA1D:ADCY5:CAMK2D:CAMK2A	http://www.gsea-msigdb.org/gsea/msigdb/cards/KEGG_GNRH_SIGNALING_PATHWAY
Canonical_Pathways	KEGG_VASCULAR_SMOOTH_MUSCLE_CONTRACTION	115	13	2.95182e-23	3.24553e-20	NPR1:CACNA1C:ITPR2:MAP2K1:PRKCB:PRKCA:ROCK1:MAP2K2:ROCK2:PLCB4:ITPR1:CACNA1D:ADCY5	http://www.gsea-msigdb.org/gsea/msigdb/cards/KEGG_VASCULAR_SMOOTH_MUSCLE_CONTRACTION
Canonical_Pathways	KEGG_LONG_TERM_POTENTIATION	70	11	2.71907e-21	1.99308e-18	CAMK2G:CACNA1C:ITPR2:MAP2K1:PRKCB:PRKCA:MAP2K2:PLCB4:ITPR1:CAMK2D:CAMK2A	http://www.gsea-msigdb.org/gsea/msigdb/cards/KEGG_LONG_TERM_POTENTIATION
Canonical_Pathways	REACTOME_CARDIAC_CONDUCTION	139	11	7.49569e-18	3.54982e-15	NPR1:RYR2:CAMK2G:CACNA1C:ITPR2:CACNB1:CACNB4:ITPR1:CACNA1D:CAMK2D:CAMK2A	http://www.gsea-msigdb.org/gsea/msigdb/cards/REACTOME_CARDIAC_CONDUCTION
Canonical_Pathways	KEGG_GAP_JUNCTION	89	10	8.07145e-18	3.54982e-15	ITPR2:MAP2K1:MAP2K5:PRKCB:PRKCA:MAP2K2:PLCB4:SRC:ITPR1:ADCY5	http://www.gsea-msigdb.org/gsea/msigdb/cards/KEGG_GAP_JUNCTION
Canonical_Pathways	KEGG_CALCIUM_SIGNALING_PATHWAY	177	11	1.14006e-16	4.17832e-14	RYR2:CAMK2G:CACNA1C:ITPR2:PRKCB:PRKCA:PLCB4:ITPR1:CACNA1D:CAMK2D:CAMK2A	http://www.gsea-msigdb.org/gsea/msigdb/cards/KEGG_CALCIUM_SIGNALING_PATHWAY
Canonical_Pathways	REACTOME_MUSCLE_CONTRACTION	206	11	6.20911e-16	1.95055e-13	NPR1:RYR2:CAMK2G:CACNA1C:ITPR2:CACNB1:CACNB4:ITPR1:CACNA1D:CAMK2D:CAMK2A	http://www.gsea-msigdb.org/gsea/msigdb/cards/REACTOME_MUSCLE_CONTRACTION
Canonical_Pathways	REACTOME_G_PROTEIN_MEDIATED_EVENTS	53	8	1.96028e-15	5.38833e-13	CAMK2G:ITPR2:PRKCA:PLCB4:ITPR1:ADCY5:CAMK2D:CAMK2A	http://www.gsea-msigdb.org/gsea/msigdb/cards/REACTOME_G_PROTEIN_MEDIATED_EVENTS
Canonical_Pathways	KEGG_MELANOGENESIS	101	9	3.94053e-15	9.62803e-13	CAMK2G:MAP2K1:PRKCB:PRKCA:MAP2K2:PLCB4:ADCY5:CAMK2D:CAMK2A	http://www.gsea-msigdb.org/gsea/msigdb/cards/KEGG_MELANOGENESIS
Canonical_Pathways	REACTOME_TRANSMISSION_ACROSS_CHEMICAL_SYNAPSES	264	11	9.7153e-15	2.1364e-12	CAMK2G:PRKCB:CACNB1:PRKCA:CACNB4:SRC:KCNJ6:ADCY5:CAMK2D:CAMK2A:PRKAG2	http://www.gsea-msigdb.org/gsea/msigdb/cards/REACTOME_TRANSMISSION_ACROSS_CHEMICAL_SYNAPSES
Canonical_Pathways	KEGG_GLIOMA	65	8	1.10585e-14	2.2107e-12	CAMK2G:CCND1:MAP2K1:PRKCB:PRKCA:MAP2K2:CAMK2D:CAMK2A	http://www.gsea-msigdb.org/gsea/msigdb/cards/KEGG_GLIOMA
Canonical_Pathways	REACTOME_DAG_AND_IP3_SIGNALING	40	7	4.45105e-14	8.15656e-12	CAMK2G:ITPR2:PRKCA:ITPR1:ADCY5:CAMK2D:CAMK2A	http://www.gsea-msigdb.org/gsea/msigdb/cards/REACTOME_DAG_AND_IP3_SIGNALING
Canonical_Pathways	REACTOME_PHASE_0_RAPID_DEPOLARISATION	44	7	9.11893e-14	1.5425e-11	CAMK2G:CACNA1C:CACNB1:CACNB4:CACNA1D:CAMK2D:CAMK2A	http://www.gsea-msigdb.org/gsea/msigdb/cards/REACTOME_PHASE_0_RAPID_DEPOLARISATION
Canonical_Pathways	KEGG_ERBB_SIGNALING_PATHWAY	87	8	1.25828e-13	1.9764e-11	CAMK2G:MAP2K1:PRKCB:PRKCA:MAP2K2:SRC:CAMK2D:CAMK2A	http://www.gsea-msigdb.org/gsea/msigdb/cards/KEGG_ERBB_SIGNALING_PATHWAY
Canonical_Pathways	KEGG_WNT_SIGNALING_PATHWAY	149	9	1.41915e-13	2.08048e-11	CAMK2G:CCND1:PRKCB:PRKCA:ROCK1:ROCK2:PLCB4:CAMK2D:CAMK2A	http://www.gsea-msigdb.org/gsea/msigdb/cards/KEGG_WNT_SIGNALING_PATHWAY
Canonical_Pathways	REACTOME_OPIOID_SIGNALLING	89	8	1.51842e-13	2.08688e-11	CAMK2G:ITPR2:PRKCA:PLCB4:ITPR1:ADCY5:CAMK2D:CAMK2A	http://www.gsea-msigdb.org/gsea/msigdb/cards/REACTOME_OPIOID_SIGNALLING
Canonical_Pathways	REACTOME_NEURONAL_SYSTEM	405	11	1.05352e-12	1.36276e-10	CAMK2G:PRKCB:CACNB1:PRKCA:CACNB4:SRC:KCNJ6:ADCY5:CAMK2D:CAMK2A:PRKAG2	http://www.gsea-msigdb.org/gsea/msigdb/cards/REACTOME_NEURONAL_SYSTEM
Canonical_Pathways	REACTOME_RAF_ACTIVATION	30	6	1.44742e-12	1.76826e-10	CAMK2G:MAP2K1:MAP2K2:SRC:CAMK2D:CAMK2A	http://www.gsea-msigdb.org/gsea/msigdb/cards/REACTOME_RAF_ACTIVATION
Canonical_Pathways	REACTOME_NEUROTRANSMITTER_RECEPTORS_AND_POSTSYNAPTIC_SIGNAL_TRANSMISSION	200	9	2.05889e-12	2.3829e-10	CAMK2G:PRKCB:PRKCA:SRC:KCNJ6:ADCY5:CAMK2D:CAMK2A:PRKAG2	http://www.gsea-msigdb.org/gsea/msigdb/cards/REACTOME_NEUROTRANSMITTER_RECEPTORS_AND_POSTSYNAPTIC_SIGNAL_TRANSMISSION
Canonical_Pathways	KEGG_LONG_TERM_DEPRESSION	70	7	2.79255e-12	3.07041e-10	ITPR2:MAP2K1:PRKCB:PRKCA:MAP2K2:PLCB4:ITPR1	http://www.gsea-msigdb.org/gsea/msigdb/cards/KEGG_LONG_TERM_DEPRESSION
Canonical_Pathways	REACTOME_SIGNALING_BY_MODERATE_KINASE_ACTIVITY_BRAF_MUTANTS	45	6	1.96044e-11	2.05286e-09	CAMK2G:MAP2K1:MAP2K2:SRC:CAMK2D:CAMK2A	http://www.gsea-msigdb.org/gsea/msigdb/cards/REACTOME_SIGNALING_BY_MODERATE_KINASE_ACTIVITY_BRAF_MUTANTS
Canonical_Pathways	KEGG_MAPK_SIGNALING_PATHWAY	266	9	2.67035e-11	2.63271e-09	CACNA1C:MAP2K1:MAP2K5:PRKCB:CACNB1:PRKCA:MAP2K2:CACNB4:CACNA1D	http://www.gsea-msigdb.org/gsea/msigdb/cards/KEGG_MAPK_SIGNALING_PATHWAY
Canonical_Pathways	REACTOME_VEGFR2_MEDIATED_CELL_PROLIFERATION	19	5	2.75363e-11	2.63271e-09	ITPR2:PRKCB:PRKCA:SRC:ITPR1	http://www.gsea-msigdb.org/gsea/msigdb/cards/REACTOME_VEGFR2_MEDIATED_CELL_PROLIFERATION
Canonical_Pathways	REACTOME_SIGNALING_BY_VEGF	105	7	5.15213e-11	4.72064e-09	ITPR2:PRKCB:PRKCA:ROCK1:ROCK2:SRC:ITPR1	http://www.gsea-msigdb.org/gsea/msigdb/cards/REACTOME_SIGNALING_BY_VEGF
Canonical_Pathways	REACTOME_ION_HOMEOSTASIS	54	6	6.16918e-11	5.32509e-09	RYR2:CAMK2G:ITPR2:ITPR1:CAMK2D:CAMK2A	http://www.gsea-msigdb.org/gsea/msigdb/cards/REACTOME_ION_HOMEOSTASIS
Canonical_Pathways	REACTOME_INTEGRATION_OF_ENERGY_METABOLISM	108	7	6.29615e-11	5.32509e-09	CACNA1C:ITPR2:PRKCA:ITPR1:CACNA1D:ADCY5:PRKAG2	http://www.gsea-msigdb.org/gsea/msigdb/cards/REACTOME_INTEGRATION_OF_ENERGY_METABOLISM
Canonical_Pathways	KEGG_OOCYTE_MEIOSIS	112	7	8.15361e-11	6.64066e-09	CAMK2G:ITPR2:MAP2K1:ITPR1:ADCY5:CAMK2D:CAMK2A	http://www.gsea-msigdb.org/gsea/msigdb/cards/KEGG_OOCYTE_MEIOSIS
Canonical_Pathways	REACTOME_SIGNALING_BY_RAS_MUTANTS	58	6	9.63542e-11	7.56725e-09	CAMK2G:MAP2K1:MAP2K2:SRC:CAMK2D:CAMK2A	http://www.gsea-msigdb.org/gsea/msigdb/cards/REACTOME_SIGNALING_BY_RAS_MUTANTS
Canonical_Pathways	PID_ENDOTHELIN_PATHWAY	63	6	1.61065e-10	1.22132e-08	MAP2K1:PRKCB:PRKCA:MAP2K2:SRC:ADCY5	http://www.gsea-msigdb.org/gsea/msigdb/cards/PID_ENDOTHELIN_PATHWAY
Canonical_Pathways	REACTOME_SIGNALING_BY_BRAF_AND_RAF_FUSIONS	65	6	1.9547e-10	1.43279e-08	CAMK2G:MAP2K1:MAP2K2:SRC:CAMK2D:CAMK2A	http://www.gsea-msigdb.org/gsea/msigdb/cards/REACTOME_SIGNALING_BY_BRAF_AND_RAF_FUSIONS
Canonical_Pathways	PID_VEGFR1_2_PATHWAY	69	6	2.8273e-10	2.00556e-08	MAP2K1:PRKCB:PRKCA:ROCK1:MAP2K2:SRC	http://www.gsea-msigdb.org/gsea/msigdb/cards/PID_VEGFR1_2_PATHWAY
Canonical_Pathways	REACTOME_GLUTAMATE_BINDING_ACTIVATION_OF_AMPA_RECEPTORS_AND_SYNAPTIC_PLASTICITY	30	5	3.34271e-10	2.29707e-08	CAMK2G:PRKCB:PRKCA:CAMK2D:CAMK2A	http://www.gsea-msigdb.org/gsea/msigdb/cards/REACTOME_GLUTAMATE_BINDING_ACTIVATION_OF_AMPA_RECEPTORS_AND_SYNAPTIC_PLASTICITY
Canonical_Pathways	KEGG_VEGF_SIGNALING_PATHWAY	76	6	5.12563e-10	3.41553e-08	PTGS2:MAP2K1:PRKCB:PRKCA:MAP2K2:SRC	http://www.gsea-msigdb.org/gsea/msigdb/cards/KEGG_VEGF_SIGNALING_PATHWAY
Canonical_Pathways	REACTOME_REGULATION_OF_INSULIN_SECRETION	78	6	6.01182e-10	3.88823e-08	CACNA1C:ITPR2:PRKCA:ITPR1:CACNA1D:ADCY5	http://www.gsea-msigdb.org/gsea/msigdb/cards/REACTOME_REGULATION_OF_INSULIN_SECRETION
Canonical_Pathways	REACTOME_AXON_GUIDANCE	550	10	7.33129e-10	4.60614e-08	CACNA1C:MAP2K1:CACNB1:PRKCA:ROCK1:MAP2K2:ROCK2:CACNB4:SRC:CACNA1D	http://www.gsea-msigdb.org/gsea/msigdb/cards/REACTOME_AXON_GUIDANCE
Canonical_Pathways	REACTOME_ONCOGENIC_MAPK_SIGNALING	81	6	7.57685e-10	4.62819e-08	CAMK2G:MAP2K1:MAP2K2:SRC:CAMK2D:CAMK2A	http://www.gsea-msigdb.org/gsea/msigdb/cards/REACTOME_ONCOGENIC_MAPK_SIGNALING
Canonical_Pathways	KEGG_HYPERTROPHIC_CARDIOMYOPATHY_HCM	83	6	8.79711e-10	5.09077e-08	RYR2:CACNA1C:CACNB1:CACNB4:CACNA1D:PRKAG2	http://www.gsea-msigdb.org/gsea/msigdb/cards/KEGG_HYPERTROPHIC_CARDIOMYOPATHY_HCM
Canonical_Pathways	REACTOME_CA_DEPENDENT_EVENTS	36	5	8.79715e-10	5.09077e-08	CAMK2G:PRKCA:ADCY5:CAMK2D:CAMK2A	http://www.gsea-msigdb.org/gsea/msigdb/cards/REACTOME_CA_DEPENDENT_EVENTS
Canonical_Pathways	REACTOME_G_ALPHA_I_SIGNALLING_EVENTS	402	9	1.03796e-09	5.85248e-08	CAMK2G:ITPR2:PRKCA:PLCB4:SRC:ITPR1:ADCY5:CAMK2D:CAMK2A	http://www.gsea-msigdb.org/gsea/msigdb/cards/REACTOME_G_ALPHA_I_SIGNALLING_EVENTS
Canonical_Pathways	KEGG_DILATED_CARDIOMYOPATHY	90	6	1.44254e-09	7.93035e-08	RYR2:CACNA1C:CACNB1:CACNB4:CACNA1D:ADCY5	http://www.gsea-msigdb.org/gsea/msigdb/cards/KEGG_DILATED_CARDIOMYOPATHY
Canonical_Pathways	REACTOME_INTRACELLULAR_SIGNALING_BY_SECOND_MESSENGERS	302	8	2.83979e-09	1.5231e-07	CAMK2G:ITPR2:PRKCA:SRC:ITPR1:ADCY5:CAMK2D:CAMK2A	http://www.gsea-msigdb.org/gsea/msigdb/cards/REACTOME_INTRACELLULAR_SIGNALING_BY_SECOND_MESSENGERS
Canonical_Pathways	KEGG_FOCAL_ADHESION	198	7	4.45932e-09	2.33477e-07	CCND1:MAP2K1:PRKCB:PRKCA:ROCK1:ROCK2:SRC	http://www.gsea-msigdb.org/gsea/msigdb/cards/KEGG_FOCAL_ADHESION
Canonical_Pathways	REACTOME_SIGNALING_BY_GPCR	1162	12	5.44045e-09	2.78222e-07	CAMK2G:ITPR2:PRKCB:PRKCA:ROCK1:ROCK2:PLCB4:SRC:ITPR1:ADCY5:CAMK2D:CAMK2A	http://www.gsea-msigdb.org/gsea/msigdb/cards/REACTOME_SIGNALING_BY_GPCR
Canonical_Pathways	KEGG_NON_SMALL_CELL_LUNG_CANCER	54	5	7.26562e-09	3.63116e-07	CCND1:MAP2K1:PRKCB:PRKCA:MAP2K2	http://www.gsea-msigdb.org/gsea/msigdb/cards/KEGG_NON_SMALL_CELL_LUNG_CANCER
Canonical_Pathways	BIOCARTA_CCR3_PATHWAY	19	4	8.41534e-09	4.11229e-07	MAP2K1:PRKCB:PRKCA:ROCK2	http://www.gsea-msigdb.org/gsea/msigdb/cards/BIOCARTA_CCR3_PATHWAY
Canonical_Pathways	KEGG_NEUROTROPHIN_SIGNALING_PATHWAY	126	6	1.10681e-08	5.29102e-07	CAMK2G:MAP2K1:MAP2K5:MAP2K2:CAMK2D:CAMK2A	http://www.gsea-msigdb.org/gsea/msigdb/cards/KEGG_NEUROTROPHIN_SIGNALING_PATHWAY
Canonical_Pathways	REACTOME_LONG_TERM_POTENTIATION	22	4	1.58404e-08	7.34046e-07	CAMK2G:SRC:CAMK2D:CAMK2A	http://www.gsea-msigdb.org/gsea/msigdb/cards/REACTOME_LONG_TERM_POTENTIATION
Canonical_Pathways	REACTOME_NCAM_SIGNALING_FOR_NEURITE_OUT_GROWTH	63	5	1.60228e-08	7.34046e-07	CACNA1C:CACNB1:CACNB4:SRC:CACNA1D	http://www.gsea-msigdb.org/gsea/msigdb/cards/REACTOME_NCAM_SIGNALING_FOR_NEURITE_OUT_GROWTH
Canonical_Pathways	KEGG_CARDIAC_MUSCLE_CONTRACTION	72	5	3.16472e-08	1.42025e-06	RYR2:CACNA1C:CACNB1:CACNB4:CACNA1D	http://www.gsea-msigdb.org/gsea/msigdb/cards/KEGG_CARDIAC_MUSCLE_CONTRACTION
Canonical_Pathways	KEGG_ARRHYTHMOGENIC_RIGHT_VENTRICULAR_CARDIOMYOPATHY_ARVC	73	5	3.39447e-08	1.49289e-06	RYR2:CACNA1C:CACNB1:CACNB4:CACNA1D	http://www.gsea-msigdb.org/gsea/msigdb/cards/KEGG_ARRHYTHMOGENIC_RIGHT_VENTRICULAR_CARDIOMYOPATHY_ARVC
Canonical_Pathways	BIOCARTA_PYK2_PATHWAY	27	4	3.78385e-08	1.56994e-06	MAP2K1:PRKCB:PRKCA:MAP2K2	http://www.gsea-msigdb.org/gsea/msigdb/cards/BIOCARTA_PYK2_PATHWAY
Canonical_Pathways	BIOCARTA_AT1R_PATHWAY	27	4	3.78385e-08	1.56994e-06	MAP2K1:PRKCB:PRKCA:MAP2K2	http://www.gsea-msigdb.org/gsea/msigdb/cards/BIOCARTA_AT1R_PATHWAY
Canonical_Pathways	REACTOME_PHASE_2_PLATEAU_PHASE	27	4	3.78385e-08	1.56994e-06	CACNA1C:CACNB1:CACNB4:CACNA1D	http://www.gsea-msigdb.org/gsea/msigdb/cards/REACTOME_PHASE_2_PLATEAU_PHASE
Canonical_Pathways	KEGG_PHOSPHATIDYLINOSITOL_SIGNALING_SYSTEM	76	5	4.16433e-08	1.69581e-06	ITPR2:PRKCB:PRKCA:PLCB4:ITPR1	http://www.gsea-msigdb.org/gsea/msigdb/cards/KEGG_PHOSPHATIDYLINOSITOL_SIGNALING_SYSTEM
Canonical_Pathways	BIOCARTA_BIOPEPTIDES_PATHWAY	29	4	5.11189e-08	2.04383e-06	MAP2K1:PRKCB:PRKCA:MAP2K2	http://www.gsea-msigdb.org/gsea/msigdb/cards/BIOCARTA_BIOPEPTIDES_PATHWAY
Canonical_Pathways	PID_NETRIN_PATHWAY	32	4	7.71939e-08	3.03124e-06	MAP2K1:MAP2K2:SRC:CAMK2A	http://www.gsea-msigdb.org/gsea/msigdb/cards/PID_NETRIN_PATHWAY
Canonical_Pathways	REACTOME_SIGNALING_BY_RECEPTOR_TYROSINE_KINASES	468	8	8.55712e-08	3.30125e-06	ITPR2:MAP2K5:PRKCB:PRKCA:ROCK1:ROCK2:SRC:ITPR1	http://www.gsea-msigdb.org/gsea/msigdb/cards/REACTOME_SIGNALING_BY_RECEPTOR_TYROSINE_KINASES
Canonical_Pathways	REACTOME_ACTIVATION_OF_NMDA_RECEPTORS_AND_POSTSYNAPTIC_EVENTS	90	5	9.78694e-08	3.7106e-06	CAMK2G:SRC:CAMK2D:CAMK2A:PRKAG2	http://www.gsea-msigdb.org/gsea/msigdb/cards/REACTOME_ACTIVATION_OF_NMDA_RECEPTORS_AND_POSTSYNAPTIC_EVENTS
Canonical_Pathways	KEGG_CHEMOKINE_SIGNALING_PATHWAY	188	6	1.20618e-07	4.49558e-06	MAP2K1:PRKCB:ROCK1:ROCK2:PLCB4:ADCY5	http://www.gsea-msigdb.org/gsea/msigdb/cards/KEGG_CHEMOKINE_SIGNALING_PATHWAY
Canonical_Pathways	PID_IFNG_PATHWAY	40	4	1.94819e-07	7.14012e-06	CAMK2G:MAP2K1:CAMK2D:CAMK2A	http://www.gsea-msigdb.org/gsea/msigdb/cards/PID_IFNG_PATHWAY
Canonical_Pathways	PID_ERBB1_DOWNSTREAM_PATHWAY	105	5	2.12251e-07	7.65146e-06	MAP2K1:MAP2K5:PRKCA:MAP2K2:SRC	http://www.gsea-msigdb.org/gsea/msigdb/cards/PID_ERBB1_DOWNSTREAM_PATHWAY
Canonical_Pathways	REACTOME_CAMK_IV_MEDIATED_PHOSPHORYLATION_OF_CREB	10	3	2.29865e-07	8.15281e-06	CAMK2G:CAMK2D:CAMK2A	http://www.gsea-msigdb.org/gsea/msigdb/cards/REACTOME_CAMK_IV_MEDIATED_PHOSPHORYLATION_OF_CREB
Canonical_Pathways	REACTOME_NCAM1_INTERACTIONS	42	4	2.38189e-07	8.31392e-06	CACNA1C:CACNB1:CACNB4:CACNA1D	http://www.gsea-msigdb.org/gsea/msigdb/cards/REACTOME_NCAM1_INTERACTIONS
Canonical_Pathways	PID_THROMBIN_PAR1_PATHWAY	43	4	2.62389e-07	9.01554e-06	PRKCB:PRKCA:ROCK1:ROCK2	http://www.gsea-msigdb.org/gsea/msigdb/cards/PID_THROMBIN_PAR1_PATHWAY
Canonical_Pathways	BIOCARTA_MYOSIN_PATHWAY	11	3	3.15794e-07	1.05364e-05	PRKCB:PRKCA:ROCK1	http://www.gsea-msigdb.org/gsea/msigdb/cards/BIOCARTA_MYOSIN_PATHWAY
Canonical_Pathways	SIG_CHEMOTAXIS	45	4	3.16235e-07	1.05364e-05	ITPR2:ROCK1:ROCK2:ITPR1	http://www.gsea-msigdb.org/gsea/msigdb/cards/SIG_CHEMOTAXIS
Canonical_Pathways	REACTOME_DEVELOPMENTAL_BIOLOGY	1098	10	5.14165e-07	1.68754e-05	CACNA1C:MAP2K1:CACNB1:PRKCA:ROCK1:MAP2K2:ROCK2:CACNB4:SRC:CACNA1D	http://www.gsea-msigdb.org/gsea/msigdb/cards/REACTOME_DEVELOPMENTAL_BIOLOGY
Canonical_Pathways	PID_TCR_RAS_PATHWAY	14	3	6.94874e-07	2.2471e-05	MAP2K1:PRKCB:PRKCA	http://www.gsea-msigdb.org/gsea/msigdb/cards/PID_TCR_RAS_PATHWAY
Canonical_Pathways	PID_TXA2PATHWAY	56	4	7.72111e-07	2.46068e-05	PRKCB:PRKCA:ROCK1:SRC	http://www.gsea-msigdb.org/gsea/msigdb/cards/PID_TXA2PATHWAY
Canonical_Pathways	REACTOME_SIGNALING_BY_INTERLEUKINS	627	8	7.94134e-07	2.49471e-05	PTGS2:CAMK2G:CCND1:MAP2K1:MAP2K2:SRC:CAMK2D:CAMK2A	http://www.gsea-msigdb.org/gsea/msigdb/cards/REACTOME_SIGNALING_BY_INTERLEUKINS
Canonical_Pathways	PID_FAK_PATHWAY	59	4	9.54258e-07	2.95551e-05	CCND1:MAP2K1:ROCK2:SRC	http://www.gsea-msigdb.org/gsea/msigdb/cards/PID_FAK_PATHWAY
Canonical_Pathways	REACTOME_BETA_CATENIN_INDEPENDENT_WNT_SIGNALING	145	5	1.05773e-06	3.17134e-05	ITPR2:PRKCB:PRKCA:ITPR1:CAMK2A	http://www.gsea-msigdb.org/gsea/msigdb/cards/REACTOME_BETA_CATENIN_INDEPENDENT_WNT_SIGNALING
Canonical_Pathways	BIOCARTA_SPPA_PATHWAY	16	3	1.06721e-06	3.17134e-05	MAP2K1:PRKCB:PRKCA	http://www.gsea-msigdb.org/gsea/msigdb/cards/BIOCARTA_SPPA_PATHWAY
Canonical_Pathways	BIOCARTA_CDMAC_PATHWAY	16	3	1.06721e-06	3.17134e-05	MAP2K1:PRKCB:PRKCA	http://www.gsea-msigdb.org/gsea/msigdb/cards/BIOCARTA_CDMAC_PATHWAY
Canonical_Pathways	REACTOME_CA2PLUS_PATHWAY	61	4	1.09226e-06	3.20251e-05	ITPR2:PRKCA:ITPR1:CAMK2A	http://www.gsea-msigdb.org/gsea/msigdb/cards/REACTOME_CA2PLUS_PATHWAY
Canonical_Pathways	PID_CD8_TCR_DOWNSTREAM_PATHWAY	65	4	1.41213e-06	4.08589e-05	MAP2K1:PRKCB:PRKCA:MAP2K2	http://www.gsea-msigdb.org/gsea/msigdb/cards/PID_CD8_TCR_DOWNSTREAM_PATHWAY
Canonical_Pathways	REACTOME_OTHER_INTERLEUKIN_SIGNALING	287	6	1.44319e-06	4.12152e-05	CAMK2G:MAP2K1:MAP2K2:SRC:CAMK2D:CAMK2A	http://www.gsea-msigdb.org/gsea/msigdb/cards/REACTOME_OTHER_INTERLEUKIN_SIGNALING
Canonical_Pathways	KEGG_ALZHEIMERS_DISEASE	156	5	1.51764e-06	4.27858e-05	CACNA1C:ITPR2:PLCB4:ITPR1:CACNA1D	http://www.gsea-msigdb.org/gsea/msigdb/cards/KEGG_ALZHEIMERS_DISEASE
Canonical_Pathways	REACTOME_MAPK_FAMILY_SIGNALING_CASCADES	293	6	1.62738e-06	4.52988e-05	CAMK2G:MAP2K1:MAP2K2:SRC:CAMK2D:CAMK2A	http://www.gsea-msigdb.org/gsea/msigdb/cards/REACTOME_MAPK_FAMILY_SIGNALING_CASCADES
Canonical_Pathways	BIOCARTA_CXCR4_PATHWAY	19	3	1.84191e-06	4.87996e-05	MAP2K1:PRKCB:PRKCA	http://www.gsea-msigdb.org/gsea/msigdb/cards/BIOCARTA_CXCR4_PATHWAY
Canonical_Pathways	REACTOME_RAS_ACTIVATION_UPON_CA2PLUS_INFLUX_THROUGH_NMDA_RECEPTOR	19	3	1.84191e-06	4.87996e-05	CAMK2G:CAMK2D:CAMK2A	http://www.gsea-msigdb.org/gsea/msigdb/cards/REACTOME_RAS_ACTIVATION_UPON_CA2PLUS_INFLUX_THROUGH_NMDA_RECEPTOR
Canonical_Pathways	BIOCARTA_PAR1_PATHWAY	19	3	1.84191e-06	4.87996e-05	PRKCB:PRKCA:ROCK1	http://www.gsea-msigdb.org/gsea/msigdb/cards/BIOCARTA_PAR1_PATHWAY
Canonical_Pathways	BIOCARTA_MAL_PATHWAY	19	3	1.84191e-06	4.87996e-05	MAP2K1:ROCK1:MAP2K2	http://www.gsea-msigdb.org/gsea/msigdb/cards/BIOCARTA_MAL_PATHWAY
Canonical_Pathways	REACTOME_NEGATIVE_REGULATION_OF_NMDA_RECEPTOR_MEDIATED_NEURONAL_TRANSMISSION	20	3	2.1651e-06	5.60124e-05	CAMK2G:CAMK2D:CAMK2A	http://www.gsea-msigdb.org/gsea/msigdb/cards/REACTOME_NEGATIVE_REGULATION_OF_NMDA_RECEPTOR_MEDIATED_NEURONAL_TRANSMISSION
Canonical_Pathways	REACTOME_UNBLOCKING_OF_NMDA_RECEPTORS_GLUTAMATE_BINDING_AND_ACTIVATION	20	3	2.1651e-06	5.60124e-05	CAMK2G:CAMK2D:CAMK2A	http://www.gsea-msigdb.org/gsea/msigdb/cards/REACTOME_UNBLOCKING_OF_NMDA_RECEPTORS_GLUTAMATE_BINDING_AND_ACTIVATION
Canonical_Pathways	KEGG_PATHWAYS_IN_CANCER	325	6	2.9645e-06	7.58015e-05	PTGS2:CCND1:MAP2K1:PRKCB:PRKCA:MAP2K2	http://www.gsea-msigdb.org/gsea/msigdb/cards/KEGG_PATHWAYS_IN_CANCER
Canonical_Pathways	KEGG_FC_EPSILON_RI_SIGNALING_PATHWAY	79	4	3.09578e-06	7.82486e-05	MAP2K1:PRKCB:PRKCA:MAP2K2	http://www.gsea-msigdb.org/gsea/msigdb/cards/KEGG_FC_EPSILON_RI_SIGNALING_PATHWAY
Canonical_Pathways	BIOCARTA_TPO_PATHWAY	24	3	3.83086e-06	9.5728e-05	MAP2K1:PRKCB:PRKCA	http://www.gsea-msigdb.org/gsea/msigdb/cards/BIOCARTA_TPO_PATHWAY
Canonical_Pathways	BIOCARTA_EGF_PATHWAY	27	3	5.522e-06	0.000133438	MAP2K1:PRKCB:PRKCA	http://www.gsea-msigdb.org/gsea/msigdb/cards/BIOCARTA_EGF_PATHWAY
Canonical_Pathways	BIOCARTA_GH_PATHWAY	27	3	5.522e-06	0.000133438	MAP2K1:PRKCB:PRKCA	http://www.gsea-msigdb.org/gsea/msigdb/cards/BIOCARTA_GH_PATHWAY
Canonical_Pathways	REACTOME_CREB1_PHOSPHORYLATION_THROUGH_NMDA_RECEPTOR_MEDIATED_ACTIVATION_OF_RAS_SIGNALING	27	3	5.522e-06	0.000133438	CAMK2G:CAMK2D:CAMK2A	http://www.gsea-msigdb.org/gsea/msigdb/cards/REACTOME_CREB1_PHOSPHORYLATION_THROUGH_NMDA_RECEPTOR_MEDIATED_ACTIVATION_OF_RAS_SIGNALING
Canonical_Pathways	BIOCARTA_PDGF_PATHWAY	28	3	6.17934e-06	0.000146112	MAP2K1:PRKCB:PRKCA	http://www.gsea-msigdb.org/gsea/msigdb/cards/BIOCARTA_PDGF_PATHWAY
Canonical_Pathways	REACTOME_ADRENALINE_NORADRENALINE_INHIBITS_INSULIN_SECRETION	28	3	6.17934e-06	0.000146112	CACNA1C:CACNA1D:ADCY5	http://www.gsea-msigdb.org/gsea/msigdb/cards/REACTOME_ADRENALINE_NORADRENALINE_INHIBITS_INSULIN_SECRETION
Canonical_Pathways	REACTOME_EPHA_MEDIATED_GROWTH_CONE_COLLAPSE	29	3	6.88645e-06	0.000159403	ROCK1:ROCK2:SRC	http://www.gsea-msigdb.org/gsea/msigdb/cards/REACTOME_EPHA_MEDIATED_GROWTH_CONE_COLLAPSE
Canonical_Pathways	KEGG_THYROID_CANCER	29	3	6.88645e-06	0.000159403	CCND1:MAP2K1:MAP2K2	http://www.gsea-msigdb.org/gsea/msigdb/cards/KEGG_THYROID_CANCER
Canonical_Pathways	REACTOME_CYTOKINE_SIGNALING_IN_IMMUNE_SYSTEM	848	8	7.52787e-06	0.000172435	PTGS2:CAMK2G:CCND1:MAP2K1:MAP2K2:SRC:CAMK2D:CAMK2A	http://www.gsea-msigdb.org/gsea/msigdb/cards/REACTOME_CYTOKINE_SIGNALING_IN_IMMUNE_SYSTEM
Canonical_Pathways	BIOCARTA_GPCR_PATHWAY	30	3	7.64506e-06	0.000173314	MAP2K1:PRKCB:PRKCA	http://www.gsea-msigdb.org/gsea/msigdb/cards/BIOCARTA_GPCR_PATHWAY
Canonical_Pathways	REACTOME_DISEASES_OF_SIGNAL_TRANSDUCTION	386	6	7.95726e-06	0.000178551	CAMK2G:MAP2K1:MAP2K2:SRC:CAMK2D:CAMK2A	http://www.gsea-msigdb.org/gsea/msigdb/cards/REACTOME_DISEASES_OF_SIGNAL_TRANSDUCTION
Canonical_Pathways	REACTOME_REGULATION_OF_MECP2_EXPRESSION_AND_ACTIVITY	31	3	8.45693e-06	0.000185968	CAMK2G:CAMK2D:CAMK2A	http://www.gsea-msigdb.org/gsea/msigdb/cards/REACTOME_REGULATION_OF_MECP2_EXPRESSION_AND_ACTIVITY
Canonical_Pathways	PID_AR_NONGENOMIC_PATHWAY	31	3	8.45693e-06	0.000185968	MAP2K1:MAP2K2:SRC	http://www.gsea-msigdb.org/gsea/msigdb/cards/PID_AR_NONGENOMIC_PATHWAY
Canonical_Pathways	BIOCARTA_INTEGRIN_PATHWAY	33	3	1.02474e-05	0.000220922	MAP2K1:ROCK1:MAP2K2	http://www.gsea-msigdb.org/gsea/msigdb/cards/BIOCARTA_INTEGRIN_PATHWAY
Canonical_Pathways	BIOCARTA_BCR_PATHWAY	33	3	1.02474e-05	0.000220922	MAP2K1:PRKCB:PRKCA	http://www.gsea-msigdb.org/gsea/msigdb/cards/BIOCARTA_BCR_PATHWAY
Canonical_Pathways	KEGG_LEUKOCYTE_TRANSENDOTHELIAL_MIGRATION	114	4	1.33354e-05	0.000282823	PRKCB:PRKCA:ROCK1:ROCK2	http://www.gsea-msigdb.org/gsea/msigdb/cards/KEGG_LEUKOCYTE_TRANSENDOTHELIAL_MIGRATION
Canonical_Pathways	PID_PI3K_PLC_TRK_PATHWAY	36	3	1.33759e-05	0.000282823	CCND1:SRC:CAMK2A	http://www.gsea-msigdb.org/gsea/msigdb/cards/PID_PI3K_PLC_TRK_PATHWAY
Canonical_Pathways	REACTOME_HSF1_DEPENDENT_TRANSACTIVATION	38	3	1.57767e-05	0.000328023	CAMK2G:CAMK2D:CAMK2A	http://www.gsea-msigdb.org/gsea/msigdb/cards/REACTOME_HSF1_DEPENDENT_TRANSACTIVATION
Canonical_Pathways	BIOCARTA_PLCD_PATHWAY	5	2	1.61103e-05	0.000328023	PRKCB:PRKCA	http://www.gsea-msigdb.org/gsea/msigdb/cards/BIOCARTA_PLCD_PATHWAY
Canonical_Pathways	BIOCARTA_ION_PATHWAY	5	2	1.61103e-05	0.000328023	PRKCB:PRKCA	http://www.gsea-msigdb.org/gsea/msigdb/cards/BIOCARTA_ION_PATHWAY
Canonical_Pathways	REACTOME_DISINHIBITION_OF_SNARE_FORMATION	5	2	1.61103e-05	0.000328023	PRKCB:PRKCA	http://www.gsea-msigdb.org/gsea/msigdb/cards/REACTOME_DISINHIBITION_OF_SNARE_FORMATION
Canonical_Pathways	REACTOME_PLATELET_ACTIVATION_SIGNALING_AND_AGGREGATION	258	5	1.76339e-05	0.000355752	ITPR2:PRKCB:PRKCA:SRC:ITPR1	http://www.gsea-msigdb.org/gsea/msigdb/cards/REACTOME_PLATELET_ACTIVATION_SIGNALING_AND_AGGREGATION
Canonical_Pathways	PID_EPHB_FWD_PATHWAY	40	3	1.84457e-05	0.000362161	MAP2K1:ROCK1:SRC	http://www.gsea-msigdb.org/gsea/msigdb/cards/PID_EPHB_FWD_PATHWAY
Canonical_Pathways	REACTOME_ASSEMBLY_AND_CELL_SURFACE_PRESENTATION_OF_NMDA_RECEPTORS	40	3	1.84457e-05	0.000362161	CAMK2G:CAMK2D:CAMK2A	http://www.gsea-msigdb.org/gsea/msigdb/cards/REACTOME_ASSEMBLY_AND_CELL_SURFACE_PRESENTATION_OF_NMDA_RECEPTORS
Canonical_Pathways	REACTOME_MAP2K_AND_MAPK_ACTIVATION	40	3	1.84457e-05	0.000362161	MAP2K1:MAP2K2:SRC	http://www.gsea-msigdb.org/gsea/msigdb/cards/REACTOME_MAP2K_AND_MAPK_ACTIVATION
Canonical_Pathways	REACTOME_GLUCAGON_LIKE_PEPTIDE_1_GLP1_REGULATES_INSULIN_SECRETION	42	3	2.13961e-05	0.000409131	ITPR2:ITPR1:ADCY5	http://www.gsea-msigdb.org/gsea/msigdb/cards/REACTOME_GLUCAGON_LIKE_PEPTIDE_1_GLP1_REGULATES_INSULIN_SECRETION
Canonical_Pathways	KEGG_BLADDER_CANCER	42	3	2.13961e-05	0.000409131	CCND1:MAP2K1:MAP2K2	http://www.gsea-msigdb.org/gsea/msigdb/cards/KEGG_BLADDER_CANCER
Canonical_Pathways	REACTOME_EPHB_MEDIATED_FORWARD_SIGNALING	42	3	2.13961e-05	0.000409131	ROCK1:ROCK2:SRC	http://www.gsea-msigdb.org/gsea/msigdb/cards/REACTOME_EPHB_MEDIATED_FORWARD_SIGNALING
Canonical_Pathways	PID_PDGFRB_PATHWAY	129	4	2.17155e-05	0.000411658	MAP2K1:PRKCA:MAP2K2:SRC	http://www.gsea-msigdb.org/gsea/msigdb/cards/PID_PDGFRB_PATHWAY
Canonical_Pathways	PID_CXCR3_PATHWAY	43	3	2.29812e-05	0.000429927	MAP2K1:MAP2K2:SRC	http://www.gsea-msigdb.org/gsea/msigdb/cards/PID_CXCR3_PATHWAY
Canonical_Pathways	KEGG_NATURAL_KILLER_CELL_MEDIATED_CYTOTOXICITY	131	4	2.30702e-05	0.000429927	MAP2K1:PRKCB:PRKCA:MAP2K2	http://www.gsea-msigdb.org/gsea/msigdb/cards/KEGG_NATURAL_KILLER_CELL_MEDIATED_CYTOTOXICITY
Canonical_Pathways	REACTOME_NEGATIVE_FEEDBACK_REGULATION_OF_MAPK_PATHWAY	6	2	2.41462e-05	0.000446197	MAP2K1:MAP2K2	http://www.gsea-msigdb.org/gsea/msigdb/cards/REACTOME_NEGATIVE_FEEDBACK_REGULATION_OF_MAPK_PATHWAY
Canonical_Pathways	BIOCARTA_TCR_PATHWAY	44	3	2.46416e-05	0.000447826	MAP2K1:PRKCB:PRKCA	http://www.gsea-msigdb.org/gsea/msigdb/cards/BIOCARTA_TCR_PATHWAY
Canonical_Pathways	PID_ERBB2_ERBB3_PATHWAY	44	3	2.46416e-05	0.000447826	MAP2K1:MAP2K2:SRC	http://www.gsea-msigdb.org/gsea/msigdb/cards/PID_ERBB2_ERBB3_PATHWAY
Canonical_Pathways	BIOCARTA_KERATINOCYTE_PATHWAY	45	3	2.63791e-05	0.000475473	MAP2K1:PRKCB:PRKCA	http://www.gsea-msigdb.org/gsea/msigdb/cards/BIOCARTA_KERATINOCYTE_PATHWAY
Canonical_Pathways	REACTOME_G_ALPHA_Z_SIGNALLING_EVENTS	48	3	3.20707e-05	0.000573362	PRKCB:PRKCA:ADCY5	http://www.gsea-msigdb.org/gsea/msigdb/cards/REACTOME_G_ALPHA_Z_SIGNALLING_EVENTS
Canonical_Pathways	BIOCARTA_PKC_PATHWAY	7	2	3.37778e-05	0.000594219	PRKCB:PRKCA	http://www.gsea-msigdb.org/gsea/msigdb/cards/BIOCARTA_PKC_PATHWAY
Canonical_Pathways	BIOCARTA_ERBB4_PATHWAY	7	2	3.37778e-05	0.000594219	PRKCB:PRKCA	http://www.gsea-msigdb.org/gsea/msigdb/cards/BIOCARTA_ERBB4_PATHWAY
Canonical_Pathways	KEGG_ENDOMETRIAL_CANCER	52	3	4.08384e-05	0.000707115	CCND1:MAP2K1:MAP2K2	http://www.gsea-msigdb.org/gsea/msigdb/cards/KEGG_ENDOMETRIAL_CANCER
Canonical_Pathways	BIOCARTA_PPARA_PATHWAY	52	3	4.08384e-05	0.000707115	PTGS2:PRKCB:PRKCA	http://www.gsea-msigdb.org/gsea/msigdb/cards/BIOCARTA_PPARA_PATHWAY
Canonical_Pathways	REACTOME_RHO_GTPASE_EFFECTORS	318	5	4.79655e-05	0.000811702	PRKCB:PRKCA:ROCK1:ROCK2:SRC	http://www.gsea-msigdb.org/gsea/msigdb/cards/REACTOME_RHO_GTPASE_EFFECTORS
Canonical_Pathways	KEGG_PATHOGENIC_ESCHERICHIA_COLI_INFECTION	55	3	4.83551e-05	0.000811702	PRKCA:ROCK1:ROCK2	http://www.gsea-msigdb.org/gsea/msigdb/cards/KEGG_PATHOGENIC_ESCHERICHIA_COLI_INFECTION
Canonical_Pathways	REACTOME_ION_TRANSPORT_BY_P_TYPE_ATPASES	55	3	4.83551e-05	0.000811702	CAMK2G:CAMK2D:CAMK2A	http://www.gsea-msigdb.org/gsea/msigdb/cards/REACTOME_ION_TRANSPORT_BY_P_TYPE_ATPASES
Canonical_Pathways	PID_IL2_1PATHWAY	55	3	4.83551e-05	0.000811702	MAP2K1:PRKCB:MAP2K2	http://www.gsea-msigdb.org/gsea/msigdb/cards/PID_IL2_1PATHWAY
Canonical_Pathways	REACTOME_SIGNALING_BY_WNT	324	5	5.24211e-05	0.000873288	ITPR2:PRKCB:PRKCA:ITPR1:CAMK2A	http://www.gsea-msigdb.org/gsea/msigdb/cards/REACTOME_SIGNALING_BY_WNT
Canonical_Pathways	KEGG_ACUTE_MYELOID_LEUKEMIA	57	3	5.38384e-05	0.000890156	CCND1:MAP2K1:MAP2K2	http://www.gsea-msigdb.org/gsea/msigdb/cards/KEGG_ACUTE_MYELOID_LEUKEMIA
Canonical_Pathways	BIOCARTA_PLC_PATHWAY	9	2	5.78127e-05	0.000948733	PRKCB:PRKCA	http://www.gsea-msigdb.org/gsea/msigdb/cards/BIOCARTA_PLC_PATHWAY
Canonical_Pathways	PID_FCER1_PATHWAY	59	3	5.97143e-05	0.00097268	MAP2K1:PRKCB:MAP2K2	http://www.gsea-msigdb.org/gsea/msigdb/cards/PID_FCER1_PATHWAY
Canonical_Pathways	REACTOME_TRANSCRIPTIONAL_REGULATION_BY_MECP2	61	3	6.59954e-05	0.00106709	CAMK2G:CAMK2D:CAMK2A	http://www.gsea-msigdb.org/gsea/msigdb/cards/REACTOME_TRANSCRIPTIONAL_REGULATION_BY_MECP2
Canonical_Pathways	REACTOME_ION_CHANNEL_TRANSPORT	183	4	8.50741e-05	0.00136553	RYR2:CAMK2G:CAMK2D:CAMK2A	http://www.gsea-msigdb.org/gsea/msigdb/cards/REACTOME_ION_CHANNEL_TRANSPORT
Canonical_Pathways	REACTOME_CLEC7A_DECTIN_1_INDUCES_NFAT_ACTIVATION	11	2	8.81846e-05	0.0013753	ITPR2:ITPR1	http://www.gsea-msigdb.org/gsea/msigdb/cards/REACTOME_CLEC7A_DECTIN_1_INDUCES_NFAT_ACTIVATION
Canonical_Pathways	REACTOME_UPTAKE_AND_FUNCTION_OF_ANTHRAX_TOXINS	11	2	8.81846e-05	0.0013753	MAP2K1:MAP2K2	http://www.gsea-msigdb.org/gsea/msigdb/cards/REACTOME_UPTAKE_AND_FUNCTION_OF_ANTHRAX_TOXINS
Canonical_Pathways	BIOCARTA_SRCRPTP_PATHWAY	11	2	8.81846e-05	0.0013753	PRKCB:PRKCA	http://www.gsea-msigdb.org/gsea/msigdb/cards/BIOCARTA_SRCRPTP_PATHWAY
Canonical_Pathways	BIOCARTA_AGPCR_PATHWAY	11	2	8.81846e-05	0.0013753	PRKCB:PRKCA	http://www.gsea-msigdb.org/gsea/msigdb/cards/BIOCARTA_AGPCR_PATHWAY
Canonical_Pathways	PID_MTOR_4PATHWAY	68	3	9.13496e-05	0.00141463	MAP2K1:PRKCA:MAP2K2	http://www.gsea-msigdb.org/gsea/msigdb/cards/PID_MTOR_4PATHWAY
Canonical_Pathways	KEGG_MELANOMA	71	3	0.000103913	0.00159794	CCND1:MAP2K1:MAP2K2	http://www.gsea-msigdb.org/gsea/msigdb/cards/KEGG_MELANOMA
Canonical_Pathways	BIOCARTA_CBL_PATHWAY	12	2	0.000105737	0.00160356	PRKCB:PRKCA	http://www.gsea-msigdb.org/gsea/msigdb/cards/BIOCARTA_CBL_PATHWAY
Canonical_Pathways	REACTOME_PRESYNAPTIC_DEPOLARIZATION_AND_CALCIUM_CHANNEL_OPENING	12	2	0.000105737	0.00160356	CACNB1:CACNB4	http://www.gsea-msigdb.org/gsea/msigdb/cards/REACTOME_PRESYNAPTIC_DEPOLARIZATION_AND_CALCIUM_CHANNEL_OPENING
Canonical_Pathways	KEGG_CHRONIC_MYELOID_LEUKEMIA	73	3	0.000112885	0.00170023	CCND1:MAP2K1:MAP2K2	http://www.gsea-msigdb.org/gsea/msigdb/cards/KEGG_CHRONIC_MYELOID_LEUKEMIA
Canonical_Pathways	KEGG_B_CELL_RECEPTOR_SIGNALING_PATHWAY	75	3	0.000122347	0.00183021	MAP2K1:PRKCB:MAP2K2	http://www.gsea-msigdb.org/gsea/msigdb/cards/KEGG_B_CELL_RECEPTOR_SIGNALING_PATHWAY
Canonical_Pathways	BIOCARTA_CDK5_PATHWAY	13	2	0.000124863	0.00185523	MAP2K1:MAP2K2	http://www.gsea-msigdb.org/gsea/msigdb/cards/BIOCARTA_CDK5_PATHWAY
Canonical_Pathways	PID_MET_PATHWAY	79	3	0.000142792	0.0021058	MAP2K1:MAP2K2:SRC	http://www.gsea-msigdb.org/gsea/msigdb/cards/PID_MET_PATHWAY
Canonical_Pathways	KEGG_REGULATION_OF_ACTIN_CYTOSKELETON	210	4	0.000144706	0.0021058	MAP2K1:ROCK1:MAP2K2:ROCK2	http://www.gsea-msigdb.org/gsea/msigdb/cards/KEGG_REGULATION_OF_ACTIN_CYTOSKELETON
Canonical_Pathways	BIOCARTA_BARR_MAPK_PATHWAY	14	2	0.000145558	0.0021058	MAP2K1:MAP2K2	http://www.gsea-msigdb.org/gsea/msigdb/cards/BIOCARTA_BARR_MAPK_PATHWAY
Canonical_Pathways	BIOCARTA_TRKA_PATHWAY	14	2	0.000145558	0.0021058	PRKCB:PRKCA	http://www.gsea-msigdb.org/gsea/msigdb/cards/BIOCARTA_TRKA_PATHWAY
Canonical_Pathways	BIOCARTA_MAPK_PATHWAY	80	3	0.000148229	0.00213042	MAP2K1:MAP2K5:MAP2K2	http://www.gsea-msigdb.org/gsea/msigdb/cards/BIOCARTA_MAPK_PATHWAY
Canonical_Pathways	REACTOME_G_ALPHA_Q_SIGNALLING_EVENTS	216	4	0.000161249	0.00230251	ITPR2:PRKCA:PLCB4:ITPR1	http://www.gsea-msigdb.org/gsea/msigdb/cards/REACTOME_G_ALPHA_Q_SIGNALLING_EVENTS
Canonical_Pathways	REACTOME_DEPOLYMERISATION_OF_THE_NUCLEAR_LAMINA	15	2	0.000167818	0.00235052	PRKCB:PRKCA	http://www.gsea-msigdb.org/gsea/msigdb/cards/REACTOME_DEPOLYMERISATION_OF_THE_NUCLEAR_LAMINA
Canonical_Pathways	PID_THROMBIN_PAR4_PATHWAY	15	2	0.000167818	0.00235052	ROCK1:ROCK2	http://www.gsea-msigdb.org/gsea/msigdb/cards/PID_THROMBIN_PAR4_PATHWAY
Canonical_Pathways	REACTOME_WNT5A_DEPENDENT_INTERNALIZATION_OF_FZD4	15	2	0.000167818	0.00235052	PRKCB:PRKCA	http://www.gsea-msigdb.org/gsea/msigdb/cards/REACTOME_WNT5A_DEPENDENT_INTERNALIZATION_OF_FZD4
Canonical_Pathways	REACTOME_FCGAMMA_RECEPTOR_FCGR_DEPENDENT_PHAGOCYTOSIS	86	3	0.000183691	0.00255656	ITPR2:SRC:ITPR1	http://www.gsea-msigdb.org/gsea/msigdb/cards/REACTOME_FCGAMMA_RECEPTOR_FCGR_DEPENDENT_PHAGOCYTOSIS
Canonical_Pathways	REACTOME_REGULATION_OF_KIT_SIGNALING	16	2	0.000191639	0.00261748	PRKCA:SRC	http://www.gsea-msigdb.org/gsea/msigdb/cards/REACTOME_REGULATION_OF_KIT_SIGNALING
Canonical_Pathways	REACTOME_ELEVATION_OF_CYTOSOLIC_CA2PLUS_LEVELS	16	2	0.000191639	0.00261748	ITPR2:ITPR1	http://www.gsea-msigdb.org/gsea/msigdb/cards/REACTOME_ELEVATION_OF_CYTOSOLIC_CA2PLUS_LEVELS
Canonical_Pathways	REACTOME_TRAFFICKING_OF_GLUR2_CONTAINING_AMPA_RECEPTORS	16	2	0.000191639	0.00261748	PRKCB:PRKCA	http://www.gsea-msigdb.org/gsea/msigdb/cards/REACTOME_TRAFFICKING_OF_GLUR2_CONTAINING_AMPA_RECEPTORS
Canonical_Pathways	KEGG_PROSTATE_CANCER	88	3	0.00019663	0.00266907	CCND1:MAP2K1:MAP2K2	http://www.gsea-msigdb.org/gsea/msigdb/cards/KEGG_PROSTATE_CANCER
Canonical_Pathways	REACTOME_INTERFERON_GAMMA_SIGNALING	90	3	0.000210146	0.00283504	CAMK2G:CAMK2D:CAMK2A	http://www.gsea-msigdb.org/gsea/msigdb/cards/REACTOME_INTERFERON_GAMMA_SIGNALING
Canonical_Pathways	BIOCARTA_BARRESTIN_SRC_PATHWAY	17	2	0.000217018	0.00284062	MAP2K1:MAP2K2	http://www.gsea-msigdb.org/gsea/msigdb/cards/BIOCARTA_BARRESTIN_SRC_PATHWAY
Canonical_Pathways	REACTOME_REGULATION_OF_RUNX1_EXPRESSION_AND_ACTIVITY	17	2	0.000217018	0.00284062	CCND1:SRC	http://www.gsea-msigdb.org/gsea/msigdb/cards/REACTOME_REGULATION_OF_RUNX1_EXPRESSION_AND_ACTIVITY
Canonical_Pathways	BIOCARTA_HCMV_PATHWAY	17	2	0.000217018	0.00284062	MAP2K1:MAP2K2	http://www.gsea-msigdb.org/gsea/msigdb/cards/BIOCARTA_HCMV_PATHWAY
Canonical_Pathways	SA_TRKA_RECEPTOR	17	2	0.000217018	0.00284062	MAP2K1:MAP2K2	http://www.gsea-msigdb.org/gsea/msigdb/cards/SA_TRKA_RECEPTOR
Canonical_Pathways	BIOCARTA_CCR5_PATHWAY	17	2	0.000217018	0.00284062	PRKCB:PRKCA	http://www.gsea-msigdb.org/gsea/msigdb/cards/BIOCARTA_CCR5_PATHWAY
Canonical_Pathways	REACTOME_EPH_EPHRIN_SIGNALING	92	3	0.000224251	0.00291792	ROCK1:ROCK2:SRC	http://www.gsea-msigdb.org/gsea/msigdb/cards/REACTOME_EPH_EPHRIN_SIGNALING
Canonical_Pathways	REACTOME_SIGNALING_BY_RHO_GTPASES	447	5	0.000237406	0.00306543	PRKCB:PRKCA:ROCK1:ROCK2:SRC	http://www.gsea-msigdb.org/gsea/msigdb/cards/REACTOME_SIGNALING_BY_RHO_GTPASES
Canonical_Pathways	BIOCARTA_CHEMICAL_PATHWAY	18	2	0.000243952	0.00306543	PRKCB:PRKCA	http://www.gsea-msigdb.org/gsea/msigdb/cards/BIOCARTA_CHEMICAL_PATHWAY
Canonical_Pathways	BIOCARTA_MEF2D_PATHWAY	18	2	0.000243952	0.00306543	PRKCB:PRKCA	http://www.gsea-msigdb.org/gsea/msigdb/cards/BIOCARTA_MEF2D_PATHWAY
Canonical_Pathways	BIOCARTA_CALCINEURIN_PATHWAY	18	2	0.000243952	0.00306543	PRKCB:PRKCA	http://www.gsea-msigdb.org/gsea/msigdb/cards/BIOCARTA_CALCINEURIN_PATHWAY
Canonical_Pathways	BIOCARTA_CARDIACEGF_PATHWAY	18	2	0.000243952	0.00306543	PRKCB:PRKCA	http://www.gsea-msigdb.org/gsea/msigdb/cards/BIOCARTA_CARDIACEGF_PATHWAY
Canonical_Pathways	PID_ANTHRAX_PATHWAY	18	2	0.000243952	0.00306543	MAP2K1:MAP2K2	http://www.gsea-msigdb.org/gsea/msigdb/cards/PID_ANTHRAX_PATHWAY
Canonical_Pathways	KEGG_FC_GAMMA_R_MEDIATED_PHAGOCYTOSIS	95	3	0.000246538	0.00308032	MAP2K1:PRKCB:PRKCA	http://www.gsea-msigdb.org/gsea/msigdb/cards/KEGG_FC_GAMMA_R_MEDIATED_PHAGOCYTOSIS
Canonical_Pathways	BIOCARTA_ECM_PATHWAY	19	2	0.000272435	0.00336564	MAP2K1:ROCK1	http://www.gsea-msigdb.org/gsea/msigdb/cards/BIOCARTA_ECM_PATHWAY
Canonical_Pathways	REACTOME_RHO_GTPASES_ACTIVATE_ROCKS	19	2	0.000272435	0.00336564	ROCK1:ROCK2	http://www.gsea-msigdb.org/gsea/msigdb/cards/REACTOME_RHO_GTPASES_ACTIVATE_ROCKS
Canonical_Pathways	REACTOME_CLEC7A_DECTIN_1_SIGNALING	99	3	0.000278417	0.00342033	ITPR2:SRC:ITPR1	http://www.gsea-msigdb.org/gsea/msigdb/cards/REACTOME_CLEC7A_DECTIN_1_SIGNALING
Canonical_Pathways	REACTOME_CELLULAR_RESPONSE_TO_HEAT_STRESS	101	3	0.000295309	0.0036077	CAMK2G:CAMK2D:CAMK2A	http://www.gsea-msigdb.org/gsea/msigdb/cards/REACTOME_CELLULAR_RESPONSE_TO_HEAT_STRESS
Canonical_Pathways	REACTOME_SEMA4D_INDUCED_CELL_MIGRATION_AND_GROWTH_CONE_COLLAPSE	20	2	0.000302465	0.00365451	ROCK1:ROCK2	http://www.gsea-msigdb.org/gsea/msigdb/cards/REACTOME_SEMA4D_INDUCED_CELL_MIGRATION_AND_GROWTH_CONE_COLLAPSE
Canonical_Pathways	BIOCARTA_ARENRF2_PATHWAY	20	2	0.000302465	0.00365451	PRKCB:PRKCA	http://www.gsea-msigdb.org/gsea/msigdb/cards/BIOCARTA_ARENRF2_PATHWAY
Canonical_Pathways	REACTOME_SIGNAL_TRANSDUCTION_BY_L1	21	2	0.000334038	0.00399212	MAP2K1:MAP2K2	http://www.gsea-msigdb.org/gsea/msigdb/cards/REACTOME_SIGNAL_TRANSDUCTION_BY_L1
Canonical_Pathways	BIOCARTA_NOS1_PATHWAY	21	2	0.000334038	0.00399212	PRKCB:PRKCA	http://www.gsea-msigdb.org/gsea/msigdb/cards/BIOCARTA_NOS1_PATHWAY
Canonical_Pathways	BIOCARTA_EDG1_PATHWAY	22	2	0.00036715	0.00434066	PRKCB:PRKCA	http://www.gsea-msigdb.org/gsea/msigdb/cards/BIOCARTA_EDG1_PATHWAY
Canonical_Pathways	BIOCARTA_CREB_PATHWAY	22	2	0.00036715	0.00434066	PRKCB:PRKCA	http://www.gsea-msigdb.org/gsea/msigdb/cards/BIOCARTA_CREB_PATHWAY
Canonical_Pathways	REACTOME_SIGNALING_BY_THE_B_CELL_RECEPTOR_BCR	110	3	0.000379508	0.00446278	ITPR2:PRKCB:ITPR1	http://www.gsea-msigdb.org/gsea/msigdb/cards/REACTOME_SIGNALING_BY_THE_B_CELL_RECEPTOR_BCR
Canonical_Pathways	PID_PRL_SIGNALING_EVENTS_PATHWAY	23	2	0.000401797	0.00467487	ROCK1:SRC	http://www.gsea-msigdb.org/gsea/msigdb/cards/PID_PRL_SIGNALING_EVENTS_PATHWAY
Canonical_Pathways	REACTOME_RAF_INDEPENDENT_MAPK1_3_ACTIVATION	23	2	0.000401797	0.00467487	MAP2K1:MAP2K2	http://www.gsea-msigdb.org/gsea/msigdb/cards/REACTOME_RAF_INDEPENDENT_MAPK1_3_ACTIVATION
Canonical_Pathways	REACTOME_SEMA4D_IN_SEMAPHORIN_SIGNALING	24	2	0.000437976	0.00501619	ROCK1:ROCK2	http://www.gsea-msigdb.org/gsea/msigdb/cards/REACTOME_SEMA4D_IN_SEMAPHORIN_SIGNALING
Canonical_Pathways	BIOCARTA_EIF4_PATHWAY	24	2	0.000437976	0.00501619	PRKCB:PRKCA	http://www.gsea-msigdb.org/gsea/msigdb/cards/BIOCARTA_EIF4_PATHWAY
Canonical_Pathways	REACTOME_RHO_GTPASES_ACTIVATE_NADPH_OXIDASES	24	2	0.000437976	0.00501619	PRKCB:PRKCA	http://www.gsea-msigdb.org/gsea/msigdb/cards/REACTOME_RHO_GTPASES_ACTIVATE_NADPH_OXIDASES
Canonical_Pathways	REACTOME_L1CAM_INTERACTIONS	118	3	0.000466159	0.00531132	MAP2K1:MAP2K2:SRC	http://www.gsea-msigdb.org/gsea/msigdb/cards/REACTOME_L1CAM_INTERACTIONS
Canonical_Pathways	REACTOME_ROLE_OF_PHOSPHOLIPIDS_IN_PHAGOCYTOSIS	25	2	0.000475682	0.00539188	ITPR2:ITPR1	http://www.gsea-msigdb.org/gsea/msigdb/cards/REACTOME_ROLE_OF_PHOSPHOLIPIDS_IN_PHAGOCYTOSIS
Canonical_Pathways	PID_VEGFR1_PATHWAY	26	2	0.000514913	0.00577701	PRKCB:PRKCA	http://www.gsea-msigdb.org/gsea/msigdb/cards/PID_VEGFR1_PATHWAY
Canonical_Pathways	REACTOME_EFFECTS_OF_PIP2_HYDROLYSIS	26	2	0.000514913	0.00577701	ITPR2:ITPR1	http://www.gsea-msigdb.org/gsea/msigdb/cards/REACTOME_EFFECTS_OF_PIP2_HYDROLYSIS
Canonical_Pathways	REACTOME_CELLULAR_RESPONSES_TO_EXTERNAL_STIMULI	530	5	0.000519282	0.00579645	CAMK2G:SRC:CAMK2D:CAMK2A:PRKAG2	http://www.gsea-msigdb.org/gsea/msigdb/cards/REACTOME_CELLULAR_RESPONSES_TO_EXTERNAL_STIMULI
Canonical_Pathways	BIOCARTA_VEGF_PATHWAY	27	2	0.000555664	0.00614023	PRKCB:PRKCA	http://www.gsea-msigdb.org/gsea/msigdb/cards/BIOCARTA_VEGF_PATHWAY
Canonical_Pathways	BIOCARTA_ERK_PATHWAY	27	2	0.000555664	0.00614023	MAP2K1:MAP2K2	http://www.gsea-msigdb.org/gsea/msigdb/cards/BIOCARTA_ERK_PATHWAY
Canonical_Pathways	PID_IL8_CXCR1_PATHWAY	28	2	0.000597932	0.00654156	PRKCB:PRKCA	http://www.gsea-msigdb.org/gsea/msigdb/cards/PID_IL8_CXCR1_PATHWAY
Canonical_Pathways	REACTOME_PLATELET_CALCIUM_HOMEOSTASIS	28	2	0.000597932	0.00654156	ITPR2:ITPR1	http://www.gsea-msigdb.org/gsea/msigdb/cards/REACTOME_PLATELET_CALCIUM_HOMEOSTASIS
Canonical_Pathways	KEGG_TIGHT_JUNCTION	131	3	0.000632393	0.00688432	PRKCB:PRKCA:SRC	http://www.gsea-msigdb.org/gsea/msigdb/cards/KEGG_TIGHT_JUNCTION
Canonical_Pathways	REACTOME_UPTAKE_AND_ACTIONS_OF_BACTERIAL_TOXINS	29	2	0.000641713	0.00693525	MAP2K1:MAP2K2	http://www.gsea-msigdb.org/gsea/msigdb/cards/REACTOME_UPTAKE_AND_ACTIONS_OF_BACTERIAL_TOXINS
Canonical_Pathways	REACTOME_GENERIC_TRANSCRIPTION_PATHWAY	1203	7	0.000643379	0.00693525	CAMK2G:CCND1:PRKCB:SRC:CAMK2D:CAMK2A:PRKAG2	http://www.gsea-msigdb.org/gsea/msigdb/cards/REACTOME_GENERIC_TRANSCRIPTION_PATHWAY
Canonical_Pathways	REACTOME_ANTIGEN_ACTIVATES_B_CELL_RECEPTOR_BCR_LEADING_TO_GENERATION_OF_SECOND_MESSENGERS	30	2	0.000687004	0.0073336	ITPR2:ITPR1	http://www.gsea-msigdb.org/gsea/msigdb/cards/REACTOME_ANTIGEN_ACTIVATES_B_CELL_RECEPTOR_BCR_LEADING_TO_GENERATION_OF_SECOND_MESSENGERS
Canonical_Pathways	PID_RAS_PATHWAY	30	2	0.000687004	0.0073336	PRKCB:PRKCA	http://www.gsea-msigdb.org/gsea/msigdb/cards/PID_RAS_PATHWAY
Canonical_Pathways	KEGG_INSULIN_SIGNALING_PATHWAY	137	3	0.000720359	0.00765251	MAP2K1:MAP2K2:PRKAG2	http://www.gsea-msigdb.org/gsea/msigdb/cards/KEGG_INSULIN_SIGNALING_PATHWAY
Canonical_Pathways	REACTOME_FCERI_MEDIATED_CAPLUS2_MOBILIZATION	31	2	0.0007338	0.00775782	ITPR2:ITPR1	http://www.gsea-msigdb.org/gsea/msigdb/cards/REACTOME_FCERI_MEDIATED_CAPLUS2_MOBILIZATION
Canonical_Pathways	REACTOME_C_TYPE_LECTIN_RECEPTORS_CLRS	139	3	0.000751325	0.00790509	ITPR2:SRC:ITPR1	http://www.gsea-msigdb.org/gsea/msigdb/cards/REACTOME_C_TYPE_LECTIN_RECEPTORS_CLRS
Canonical_Pathways	PID_WNT_NONCANONICAL_PATHWAY	32	2	0.000782099	0.00818969	ROCK1:CAMK2A	http://www.gsea-msigdb.org/gsea/msigdb/cards/PID_WNT_NONCANONICAL_PATHWAY
Canonical_Pathways	BIOCARTA_MET_PATHWAY	33	2	0.000831896	0.00862896	MAP2K1:MAP2K2	http://www.gsea-msigdb.org/gsea/msigdb/cards/BIOCARTA_MET_PATHWAY
Canonical_Pathways	PID_NCADHERIN_PATHWAY	33	2	0.000831896	0.00862896	CAMK2G:ROCK1	http://www.gsea-msigdb.org/gsea/msigdb/cards/PID_NCADHERIN_PATHWAY
Canonical_Pathways	BIOCARTA_FMLP_PATHWAY	34	2	0.000883187	0.00899134	MAP2K1:MAP2K2	http://www.gsea-msigdb.org/gsea/msigdb/cards/BIOCARTA_FMLP_PATHWAY
Canonical_Pathways	PID_IL8_CXCR2_PATHWAY	34	2	0.000883187	0.00899134	PRKCB:PRKCA	http://www.gsea-msigdb.org/gsea/msigdb/cards/PID_IL8_CXCR2_PATHWAY
Canonical_Pathways	PID_MAPK_TRK_PATHWAY	34	2	0.000883187	0.00899134	MAP2K1:MAP2K5	http://www.gsea-msigdb.org/gsea/msigdb/cards/PID_MAPK_TRK_PATHWAY
Canonical_Pathways	PID_EPHA_FWDPATHWAY	34	2	0.000883187	0.00899134	ROCK1:SRC	http://www.gsea-msigdb.org/gsea/msigdb/cards/PID_EPHA_FWDPATHWAY
Canonical_Pathways	SIG_REGULATION_OF_THE_ACTIN_CYTOSKELETON_BY_RHO_GTPASES	35	2	0.00093597	0.00944128	ROCK1:ROCK2	http://www.gsea-msigdb.org/gsea/msigdb/cards/SIG_REGULATION_OF_THE_ACTIN_CYTOSKELETON_BY_RHO_GTPASES
Canonical_Pathways	KEGG_PRION_DISEASES	35	2	0.00093597	0.00944128	MAP2K1:MAP2K2	http://www.gsea-msigdb.org/gsea/msigdb/cards/KEGG_PRION_DISEASES
Canonical_Pathways	SIG_PIP3_SIGNALING_IN_B_LYMPHOCYTES	36	2	0.00099024	0.0098979	ITPR2:ITPR1	http://www.gsea-msigdb.org/gsea/msigdb/cards/SIG_PIP3_SIGNALING_IN_B_LYMPHOCYTES
Canonical_Pathways	PID_GMCSF_PATHWAY	36	2	0.00099024	0.0098979	MAP2K1:MAP2K2	http://www.gsea-msigdb.org/gsea/msigdb/cards/PID_GMCSF_PATHWAY
Canonical_Pathways	REACTOME_HEMOSTASIS	612	5	0.000994856	0.00989904	ITPR2:PRKCB:PRKCA:SRC:ITPR1	http://www.gsea-msigdb.org/gsea/msigdb/cards/REACTOME_HEMOSTASIS
Canonical_Pathways	BIOCARTA_FCER1_PATHWAY	39	2	0.00116194	0.011356	MAP2K1:PRKCB	http://www.gsea-msigdb.org/gsea/msigdb/cards/BIOCARTA_FCER1_PATHWAY
Canonical_Pathways	PID_ECADHERIN_NASCENT_AJ_PATHWAY	39	2	0.00116194	0.011356	CCND1:SRC	http://www.gsea-msigdb.org/gsea/msigdb/cards/PID_ECADHERIN_NASCENT_AJ_PATHWAY
Canonical_Pathways	REACTOME_GABA_B_RECEPTOR_ACTIVATION	39	2	0.00116194	0.011356	KCNJ6:ADCY5	http://www.gsea-msigdb.org/gsea/msigdb/cards/REACTOME_GABA_B_RECEPTOR_ACTIVATION
Canonical_Pathways	PID_RET_PATHWAY	39	2	0.00116194	0.011356	PRKCA:SRC	http://www.gsea-msigdb.org/gsea/msigdb/cards/PID_RET_PATHWAY
Canonical_Pathways	REACTOME_NEGATIVE_REGULATION_OF_MAPK_PATHWAY	40	2	0.00122212	0.0117871	MAP2K1:MAP2K2	http://www.gsea-msigdb.org/gsea/msigdb/cards/REACTOME_NEGATIVE_REGULATION_OF_MAPK_PATHWAY
Canonical_Pathways	PID_FOXM1_PATHWAY	40	2	0.00122212	0.0117871	CCND1:MAP2K1	http://www.gsea-msigdb.org/gsea/msigdb/cards/PID_FOXM1_PATHWAY
Canonical_Pathways	PID_ER_NONGENOMIC_PATHWAY	40	2	0.00122212	0.0117871	ROCK2:SRC	http://www.gsea-msigdb.org/gsea/msigdb/cards/PID_ER_NONGENOMIC_PATHWAY
Canonical_Pathways	PID_AMB2_NEUTROPHILS_PATHWAY	41	2	0.00128378	0.012274	ROCK1:SRC	http://www.gsea-msigdb.org/gsea/msigdb/cards/PID_AMB2_NEUTROPHILS_PATHWAY
Canonical_Pathways	REACTOME_RET_SIGNALING	41	2	0.00128378	0.012274	PRKCA:SRC	http://www.gsea-msigdb.org/gsea/msigdb/cards/REACTOME_RET_SIGNALING
Canonical_Pathways	KEGG_ALDOSTERONE_REGULATED_SODIUM_REABSORPTION	42	2	0.0013469	0.0128217	PRKCB:PRKCA	http://www.gsea-msigdb.org/gsea/msigdb/cards/KEGG_ALDOSTERONE_REGULATED_SODIUM_REABSORPTION
Canonical_Pathways	REACTOME_SIGNALING_BY_SCF_KIT	43	2	0.00141148	0.0133786	PRKCA:SRC	http://www.gsea-msigdb.org/gsea/msigdb/cards/REACTOME_SIGNALING_BY_SCF_KIT
Canonical_Pathways	PID_CERAMIDE_PATHWAY	44	2	0.00147752	0.0138849	MAP2K1:MAP2K2	http://www.gsea-msigdb.org/gsea/msigdb/cards/PID_CERAMIDE_PATHWAY
Canonical_Pathways	REACTOME_G1_PHASE	44	2	0.00147752	0.0138849	CCND1:SRC	http://www.gsea-msigdb.org/gsea/msigdb/cards/REACTOME_G1_PHASE
Canonical_Pathways	PID_RHOA_PATHWAY	45	2	0.00154501	0.0144574	ROCK1:ROCK2	http://www.gsea-msigdb.org/gsea/msigdb/cards/PID_RHOA_PATHWAY
Canonical_Pathways	SIG_BCR_SIGNALING_PATHWAY	46	2	0.00161396	0.0150385	ITPR2:ITPR1	http://www.gsea-msigdb.org/gsea/msigdb/cards/SIG_BCR_SIGNALING_PATHWAY
Canonical_Pathways	KEGG_TYPE_II_DIABETES_MELLITUS	47	2	0.00168435	0.0156282	CACNA1C:CACNA1D	http://www.gsea-msigdb.org/gsea/msigdb/cards/KEGG_TYPE_II_DIABETES_MELLITUS
Canonical_Pathways	REACTOME_SIGNALING_BY_ERBB2	49	2	0.00182947	0.0169034	PRKCA:SRC	http://www.gsea-msigdb.org/gsea/msigdb/cards/REACTOME_SIGNALING_BY_ERBB2
Canonical_Pathways	REACTOME_GENE_EXPRESSION_TRANSCRIPTION	1462	7	0.00202621	0.0186428	CAMK2G:CCND1:PRKCB:SRC:CAMK2D:CAMK2A:PRKAG2	http://www.gsea-msigdb.org/gsea/msigdb/cards/REACTOME_GENE_EXPRESSION_TRANSCRIPTION
Canonical_Pathways	REACTOME_DISEASE	1070	6	0.00205328	0.0186998	CAMK2G:MAP2K1:MAP2K2:SRC:CAMK2D:CAMK2A	http://www.gsea-msigdb.org/gsea/msigdb/cards/REACTOME_DISEASE
Canonical_Pathways	PID_CD8_TCR_PATHWAY	52	2	0.00205792	0.0186998	PRKCB:PRKCA	http://www.gsea-msigdb.org/gsea/msigdb/cards/PID_CD8_TCR_PATHWAY
Canonical_Pathways	PID_KIT_PATHWAY	52	2	0.00205792	0.0186998	MAP2K1:MAP2K2	http://www.gsea-msigdb.org/gsea/msigdb/cards/PID_KIT_PATHWAY
Canonical_Pathways	REACTOME_INTERFERON_SIGNALING	199	3	0.00210835	0.0190793	CAMK2G:CAMK2D:CAMK2A	http://www.gsea-msigdb.org/gsea/msigdb/cards/REACTOME_INTERFERON_SIGNALING
Canonical_Pathways	REACTOME_TRANSPORT_OF_SMALL_MOLECULES	727	5	0.00213348	0.019102	RYR2:CAMK2G:ADCY5:CAMK2D:CAMK2A	http://www.gsea-msigdb.org/gsea/msigdb/cards/REACTOME_TRANSPORT_OF_SMALL_MOLECULES
Canonical_Pathways	PID_NFAT_3PATHWAY	53	2	0.00213692	0.019102	PRKCB:PRKCA	http://www.gsea-msigdb.org/gsea/msigdb/cards/PID_NFAT_3PATHWAY
Canonical_Pathways	REACTOME_NUCLEAR_ENVELOPE_BREAKDOWN	53	2	0.00213692	0.019102	PRKCB:PRKCA	http://www.gsea-msigdb.org/gsea/msigdb/cards/REACTOME_NUCLEAR_ENVELOPE_BREAKDOWN
Canonical_Pathways	KEGG_VIBRIO_CHOLERAE_INFECTION	54	2	0.00221735	0.0197407	PRKCB:PRKCA	http://www.gsea-msigdb.org/gsea/msigdb/cards/KEGG_VIBRIO_CHOLERAE_INFECTION
Canonical_Pathways	REACTOME_GABA_RECEPTOR_ACTIVATION	55	2	0.0022992	0.020305	KCNJ6:ADCY5	http://www.gsea-msigdb.org/gsea/msigdb/cards/REACTOME_GABA_RECEPTOR_ACTIVATION
Canonical_Pathways	PID_FGF_PATHWAY	55	2	0.0022992	0.020305	SRC:CAMK2A	http://www.gsea-msigdb.org/gsea/msigdb/cards/PID_FGF_PATHWAY
Canonical_Pathways	PID_SHP2_PATHWAY	57	2	0.00246714	0.021701	MAP2K1:MAP2K2	http://www.gsea-msigdb.org/gsea/msigdb/cards/PID_SHP2_PATHWAY
Canonical_Pathways	PID_ATF2_PATHWAY	59	2	0.00264072	0.0231352	CCND1:PRKCA	http://www.gsea-msigdb.org/gsea/msigdb/cards/PID_ATF2_PATHWAY
Canonical_Pathways	PID_TRKR_PATHWAY	61	2	0.00281991	0.024607	CCND1:MAP2K1	http://www.gsea-msigdb.org/gsea/msigdb/cards/PID_TRKR_PATHWAY
Canonical_Pathways	KEGG_COLORECTAL_CANCER	62	2	0.00291159	0.0253067	CCND1:MAP2K1	http://www.gsea-msigdb.org/gsea/msigdb/cards/KEGG_COLORECTAL_CANCER
Canonical_Pathways	PID_BCR_5PATHWAY	63	2	0.00300467	0.0260129	CAMK2G:MAP2K1	http://www.gsea-msigdb.org/gsea/msigdb/cards/PID_BCR_5PATHWAY
Canonical_Pathways	REACTOME_SEMAPHORIN_INTERACTIONS	64	2	0.00309914	0.0266211	ROCK1:ROCK2	http://www.gsea-msigdb.org/gsea/msigdb/cards/REACTOME_SEMAPHORIN_INTERACTIONS
Canonical_Pathways	PID_TCR_PATHWAY	64	2	0.00309914	0.0266211	PRKCB:PRKCA	http://www.gsea-msigdb.org/gsea/msigdb/cards/PID_TCR_PATHWAY
Canonical_Pathways	PID_LYSOPHOSPHOLIPID_PATHWAY	65	2	0.00319499	0.0273377	SRC:ADCY5	http://www.gsea-msigdb.org/gsea/msigdb/cards/PID_LYSOPHOSPHOLIPID_PATHWAY
Canonical_Pathways	REACTOME_TRANSCRIPTIONAL_REGULATION_BY_RUNX1	234	3	0.00333464	0.028422	CCND1:PRKCB:SRC	http://www.gsea-msigdb.org/gsea/msigdb/cards/REACTOME_TRANSCRIPTIONAL_REGULATION_BY_RUNX1
Canonical_Pathways	KEGG_LEISHMANIA_INFECTION	69	2	0.00359217	0.0304988	PTGS2:PRKCB	http://www.gsea-msigdb.org/gsea/msigdb/cards/KEGG_LEISHMANIA_INFECTION
Canonical_Pathways	KEGG_PANCREATIC_CANCER	70	2	0.00369489	0.0311305	CCND1:MAP2K1	http://www.gsea-msigdb.org/gsea/msigdb/cards/KEGG_PANCREATIC_CANCER
Canonical_Pathways	KEGG_RENAL_CELL_CARCINOMA	70	2	0.00369489	0.0311305	MAP2K1:MAP2K2	http://www.gsea-msigdb.org/gsea/msigdb/cards/KEGG_RENAL_CELL_CARCINOMA
Canonical_Pathways	PID_AVB3_INTEGRIN_PATHWAY	74	2	0.00411939	0.0345746	ROCK1:SRC	http://www.gsea-msigdb.org/gsea/msigdb/cards/PID_AVB3_INTEGRIN_PATHWAY
Canonical_Pathways	REACTOME_EXTRA_NUCLEAR_ESTROGEN_SIGNALING	75	2	0.0042289	0.0353587	CCND1:SRC	http://www.gsea-msigdb.org/gsea/msigdb/cards/REACTOME_EXTRA_NUCLEAR_ESTROGEN_SIGNALING
Canonical_Pathways	REACTOME_SIGNALING_BY_NTRK1_TRKA	78	2	0.00456549	0.0380284	MAP2K5:SRC	http://www.gsea-msigdb.org/gsea/msigdb/cards/REACTOME_SIGNALING_BY_NTRK1_TRKA
Canonical_Pathways	REACTOME_CELL_CYCLE_MITOTIC	533	4	0.00460841	0.0382411	CCND1:PRKCB:PRKCA:SRC	http://www.gsea-msigdb.org/gsea/msigdb/cards/REACTOME_CELL_CYCLE_MITOTIC
Canonical_Pathways	REACTOME_G_ALPHA_12_13_SIGNALLING_EVENTS	80	2	0.00479657	0.0396529	ROCK1:ROCK2	http://www.gsea-msigdb.org/gsea/msigdb/cards/REACTOME_G_ALPHA_12_13_SIGNALLING_EVENTS
Canonical_Pathways	KEGG_SMALL_CELL_LUNG_CANCER	84	2	0.00527467	0.0432799	PTGS2:CCND1	http://www.gsea-msigdb.org/gsea/msigdb/cards/KEGG_SMALL_CELL_LUNG_CANCER
Canonical_Pathways	PID_CMYB_PATHWAY	84	2	0.00527467	0.0432799	PTGS2:CCND1	http://www.gsea-msigdb.org/gsea/msigdb/cards/PID_CMYB_PATHWAY
Canonical_Pathways	REACTOME_PLATELET_HOMEOSTASIS	85	2	0.0053975	0.0437974	ITPR2:ITPR1	http://www.gsea-msigdb.org/gsea/msigdb/cards/REACTOME_PLATELET_HOMEOSTASIS
Canonical_Pathways	KEGG_PROGESTERONE_MEDIATED_OOCYTE_MATURATION	85	2	0.0053975	0.0437974	MAP2K1:ADCY5	http://www.gsea-msigdb.org/gsea/msigdb/cards/KEGG_PROGESTERONE_MEDIATED_OOCYTE_MATURATION
Canonical_Pathways	KEGG_TGF_BETA_SIGNALING_PATHWAY	85	2	0.0053975	0.0437974	ROCK1:ROCK2	http://www.gsea-msigdb.org/gsea/msigdb/cards/KEGG_TGF_BETA_SIGNALING_PATHWAY
Canonical_Pathways	REACTOME_MACROAUTOPHAGY	90	2	0.00603126	0.04876	SRC:PRKAG2	http://www.gsea-msigdb.org/gsea/msigdb/cards/REACTOME_MACROAUTOPHAGY
