# Supplementary material for: An evolutionary timeline of the oxytocin signaling pathway
Source: Commun Biol. 2024 Apr 17;7:471. doi: 10.1038/s42003-024-06094-9 (PMC11024182; doi:10.1038/s42003-024-06094-9)
Supplement: Supplementary file 4 — Suppementary Data 1-13 [file 42003_2024_6094_MOESM4_ESM.zip › sup_dat_08.xlsx]

## Sheet: Sheet1
Supplementary data 8
Enrichment of modern genes supporting the OT pathway in different categories and pathways
Category	GeneSet	N_genes	N_overlap	p	adjP	genes	link
GO_bp	GO_REGULATION_OF_BLOOD_CIRCULATION	283	35	6.91608e-40	5.08332e-36	NPPA:RGS2:CACNA1S:KCNJ5:CACNA2D4:CACNB3:RYR3:CACNG3:GNAO1:KCNJ12:CACNG5:CACNG4:CACNG1:KCNJ2:RYR1:CALM3:KCNJ14:CACNG7:CACNG8:CACNG6:KCNJ3:OXT:CACNG2:KCNJ4:OXTR:CACNA2D2:CACNA2D3:CD38:ITPR3:EGFR:CACNA2D1:PIK3CG:NOS3:NPR2:CACNA1F	http://www.gsea-msigdb.org/gsea/msigdb/cards/GO_REGULATION_OF_BLOOD_CIRCULATION
GO_bp	GO_CIRCULATORY_SYSTEM_PROCESS	525	41	8.63918e-39	3.1749e-35	NPPA:RGS2:CACNA1S:PLCB3:KCNJ5:CACNA2D4:ADCY6:CACNB3:RYR3:CACNG3:MYLK3:GNAO1:KCNJ12:CACNG5:CACNG4:CACNG1:KCNJ2:RYR1:CALM3:KCNJ14:CACNG7:CACNG8:CACNG6:KCNJ3:OXT:MYLK2:RCAN1:CACNG2:KCNJ4:OXTR:GNAI2:CACNA2D2:CACNA2D3:CD38:ITPR3:EGFR:CACNA2D1:PIK3CG:NOS3:NPR2:CACNA1F	http://www.gsea-msigdb.org/gsea/msigdb/cards/GO_CIRCULATORY_SYSTEM_PROCESS
GO_bp	GO_HEART_PROCESS	278	34	1.58437e-38	3.88171e-35	NPPA:RGS2:CACNA1S:KCNJ5:CACNA2D4:CACNB3:RYR3:CACNG3:GNAO1:KCNJ12:CACNG5:CACNG4:CACNG1:KCNJ2:RYR1:CALM3:KCNJ14:CACNG7:CACNG8:CACNG6:KCNJ3:OXT:MYLK2:CACNG2:KCNJ4:GNAI2:CACNA2D2:CACNA2D3:ITPR3:CACNA2D1:PIK3CG:NOS3:NPR2:CACNA1F	http://www.gsea-msigdb.org/gsea/msigdb/cards/GO_HEART_PROCESS
GO_bp	GO_REGULATION_OF_SYSTEM_PROCESS	572	41	2.90611e-37	5.33998e-34	NPPA:RGS2:CACNA1S:PPP1R12B:KCNJ5:CACNA2D4:CACNB3:RYR3:CACNG3:GNAO1:KCNJ12:CACNG5:CACNG4:CACNG1:KCNJ2:RYR1:CALM3:KCNJ14:CACNG7:CACNG8:CACNG6:KCNJ3:PRKAG3:OXT:MYLK2:GNAS:CACNG2:KCNJ4:OXTR:GNAI2:CACNA2D2:CACNA2D3:CD38:ITPR3:CAMK2B:EGFR:CACNA2D1:PIK3CG:NOS3:NPR2:CACNA1F	http://www.gsea-msigdb.org/gsea/msigdb/cards/GO_REGULATION_OF_SYSTEM_PROCESS
GO_bp	GO_CARDIAC_CONDUCTION	140	27	4.45395e-36	6.54731e-33	NPPA:CACNA1S:KCNJ5:CACNA2D4:CACNB3:RYR3:CACNG3:KCNJ12:CACNG5:CACNG4:CACNG1:KCNJ2:RYR1:CALM3:KCNJ14:CACNG7:CACNG8:CACNG6:KCNJ3:CACNG2:KCNJ4:CACNA2D2:CACNA2D3:ITPR3:CACNA2D1:NPR2:CACNA1F	http://www.gsea-msigdb.org/gsea/msigdb/cards/GO_CARDIAC_CONDUCTION
GO_bp	GO_MULTICELLULAR_ORGANISMAL_SIGNALING	198	27	9.62971e-32	1.17964e-28	NPPA:CACNA1S:KCNJ5:CACNA2D4:CACNB3:RYR3:CACNG3:KCNJ12:CACNG5:CACNG4:CACNG1:KCNJ2:RYR1:CALM3:KCNJ14:CACNG7:CACNG8:CACNG6:KCNJ3:CACNG2:KCNJ4:CACNA2D2:CACNA2D3:ITPR3:CACNA2D1:NPR2:CACNA1F	http://www.gsea-msigdb.org/gsea/msigdb/cards/GO_MULTICELLULAR_ORGANISMAL_SIGNALING
GO_bp	GO_DIVALENT_INORGANIC_CATION_TRANSPORT	463	31	8.04836e-27	8.45077e-24	NPPA:CACNA1S:PLCB3:CACNA2D4:CACNB3:RYR3:PLCB2:CACNG3:GNAO1:CACNG5:CACNG4:CACNG1:KCNJ2:RYR1:CALM3:CACNG7:CACNG8:CACNG6:PLCB1:TRPM2:CACNG2:GNAI2:CACNA2D2:CACNA2D3:MYLK:ITPR3:CAMK2B:CACNA2D1:PIK3CG:NOS3:CACNA1F	http://www.gsea-msigdb.org/gsea/msigdb/cards/GO_DIVALENT_INORGANIC_CATION_TRANSPORT
GO_bp	GO_METAL_ION_TRANSPORT	862	37	2.31704e-25	2.12878e-22	NPPA:KCNJ9:CACNA1S:PLCB3:KCNJ5:CACNA2D4:CACNB3:RYR3:PLCB2:CACNG3:GNAO1:KCNJ12:CACNG5:CACNG4:CACNG1:KCNJ2:RYR1:CALM3:KCNJ14:CACNG7:CACNG8:CACNG6:KCNJ3:PLCB1:TRPM2:CACNG2:KCNJ4:GNAI2:CACNA2D2:CACNA2D3:MYLK:ITPR3:CAMK2B:CACNA2D1:PIK3CG:NOS3:CACNA1F	http://www.gsea-msigdb.org/gsea/msigdb/cards/GO_METAL_ION_TRANSPORT
GO_bp	GO_REGULATION_OF_ION_TRANSPORT	659	33	1.43804e-24	1.1744e-21	NPPA:KCNJ9:RGS2:CACNA1S:KCNJ5:CACNA2D4:CACNB3:CACNG3:GNAO1:KCNJ12:CACNG5:CACNG4:CACNG1:KCNJ2:CALM3:KCNJ14:CACNG7:CACNG8:CACNG6:KCNJ3:OXT:CACNG2:KCNJ4:GNAI2:CACNA2D2:CACNA2D3:MYLK:MEF2C:CAMK2B:CACNA2D1:PIK3CG:NOS3:CACNA1F	http://www.gsea-msigdb.org/gsea/msigdb/cards/GO_REGULATION_OF_ION_TRANSPORT
GO_bp	GO_SECOND_MESSENGER_MEDIATED_SIGNALING	432	28	8.8286e-24	6.48902e-21	NPPA:RGS2:CALML5:CALML3:GUCY1A2:ADCY6:ADCY4:NFATC4:PLA2G4B:ADCY9:ADCY7:NFATC3:MAPK7:NFATC1:CALM3:ADCY3:NFATC2:GNAS:RCAN1:TRPM2:GNAI2:ADCY2:ITPR3:ADCY1:EGFR:NOS3:ADCY8:NPR2	http://www.gsea-msigdb.org/gsea/msigdb/cards/GO_SECOND_MESSENGER_MEDIATED_SIGNALING
GO_bp	GO_CALCIUM_ION_TRANSMEMBRANE_TRANSPORT	305	25	9.79685e-24	6.54608e-21	NPPA:CACNA1S:PLCB3:CACNA2D4:CACNB3:RYR3:PLCB2:CACNG3:CACNG5:CACNG4:CACNG1:RYR1:CALM3:CACNG7:CACNG8:CACNG6:PLCB1:TRPM2:CACNG2:CACNA2D2:CACNA2D3:ITPR3:CACNA2D1:PIK3CG:CACNA1F	http://www.gsea-msigdb.org/gsea/msigdb/cards/GO_CALCIUM_ION_TRANSMEMBRANE_TRANSPORT
GO_bp	GO_CATION_TRANSPORT	1124	39	1.8607e-23	1.13968e-20	NPPA:KCNJ9:RGS2:CACNA1S:PLCB3:KCNJ5:CACNA2D4:CACNB3:RYR3:PLCB2:CACNG3:GNAO1:KCNJ12:CACNG5:CACNG4:CACNG1:KCNJ2:RYR1:CALM3:KCNJ14:CACNG7:CACNG8:CACNG6:KCNJ3:PLCB1:TRPM2:CACNG2:KCNJ4:GNAI2:CACNA2D2:CACNA2D3:MYLK:MEF2C:ITPR3:CAMK2B:CACNA2D1:PIK3CG:NOS3:CACNA1F	http://www.gsea-msigdb.org/gsea/msigdb/cards/GO_CATION_TRANSPORT
GO_bp	GO_REGULATION_OF_TRANSPORT	1781	46	8.98603e-23	4.97978e-20	NPPA:KCNJ9:RGS2:CACNA1S:KCNJ5:CACNA2D4:CACNB3:PPP1R12A:EEF2K:CACNG3:MAPK3:GNAO1:KCNJ12:CACNG5:CACNG4:CACNG1:KCNJ2:CALM3:KCNJ14:PRKCG:CACNG7:CACNG8:CACNG6:KCNJ3:OXT:MYLK2:GNAS:CACNG2:KCNJ4:OXTR:GNAI2:CACNA2D2:CACNA2D3:MYLK:CD38:MEF2C:ITPR3:ACTB:CAMK2B:ADCY1:EGFR:CACNA2D1:PIK3CG:NOS3:ADCY8:CACNA1F	http://www.gsea-msigdb.org/gsea/msigdb/cards/GO_REGULATION_OF_TRANSPORT
GO_bp	GO_CATION_TRANSMEMBRANE_TRANSPORT	817	34	9.48529e-23	4.97978e-20	NPPA:KCNJ9:RGS2:CACNA1S:PLCB3:KCNJ5:CACNA2D4:CACNB3:RYR3:PLCB2:CACNG3:KCNJ12:CACNG5:CACNG4:CACNG1:KCNJ2:RYR1:CALM3:KCNJ14:CACNG7:CACNG8:CACNG6:KCNJ3:PLCB1:TRPM2:CACNG2:KCNJ4:CACNA2D2:CACNA2D3:MEF2C:ITPR3:CACNA2D1:PIK3CG:CACNA1F	http://www.gsea-msigdb.org/gsea/msigdb/cards/GO_CATION_TRANSMEMBRANE_TRANSPORT
GO_bp	GO_ION_TRANSPORT	1635	44	2.40926e-22	1.18054e-19	NPPA:PRKAB2:KCNJ9:PLA2G4A:RGS2:CACNA1S:PLCB3:KCNJ5:CACNA2D4:CACNB3:RYR3:PLCB2:PLA2G4F:CACNG3:GNAO1:KCNJ12:CACNG5:CACNG4:CACNG1:KCNJ2:RYR1:CALM3:KCNJ14:CACNG7:CACNG8:CACNG6:KCNJ3:OXT:PLCB1:TRPM2:CACNG2:KCNJ4:RAF1:GNAI2:CACNA2D2:CACNA2D3:MYLK:MEF2C:ITPR3:CAMK2B:CACNA2D1:PIK3CG:NOS3:CACNA1F	http://www.gsea-msigdb.org/gsea/msigdb/cards/GO_ION_TRANSPORT
GO_bp	GO_REGULATION_OF_ION_TRANSMEMBRANE_TRANSPORT	455	27	6.5036e-22	2.98759e-19	NPPA:KCNJ9:RGS2:CACNA1S:KCNJ5:CACNA2D4:CACNB3:CACNG3:KCNJ12:CACNG5:CACNG4:CACNG1:KCNJ2:CALM3:KCNJ14:CACNG7:CACNG8:CACNG6:KCNJ3:CACNG2:KCNJ4:CACNA2D2:CACNA2D3:MEF2C:CACNA2D1:PIK3CG:CACNA1F	http://www.gsea-msigdb.org/gsea/msigdb/cards/GO_REGULATION_OF_ION_TRANSMEMBRANE_TRANSPORT
GO_bp	GO_REGULATION_OF_TRANSMEMBRANE_TRANSPORT	536	28	3.07627e-21	1.33003e-18	NPPA:KCNJ9:RGS2:CACNA1S:KCNJ5:CACNA2D4:CACNB3:CACNG3:KCNJ12:CACNG5:CACNG4:CACNG1:KCNJ2:CALM3:KCNJ14:CACNG7:CACNG8:CACNG6:KCNJ3:CACNG2:KCNJ4:CACNA2D2:CACNA2D3:MEF2C:ACTB:CACNA2D1:PIK3CG:CACNA1F	http://www.gsea-msigdb.org/gsea/msigdb/cards/GO_REGULATION_OF_TRANSMEMBRANE_TRANSPORT
GO_bp	GO_INORGANIC_ION_TRANSMEMBRANE_TRANSPORT	805	32	9.39839e-21	3.83767e-18	NPPA:KCNJ9:CACNA1S:PLCB3:KCNJ5:CACNA2D4:CACNB3:RYR3:PLCB2:CACNG3:KCNJ12:CACNG5:CACNG4:CACNG1:KCNJ2:RYR1:CALM3:KCNJ14:CACNG7:CACNG8:CACNG6:KCNJ3:PLCB1:TRPM2:CACNG2:KCNJ4:CACNA2D2:CACNA2D3:ITPR3:CACNA2D1:PIK3CG:CACNA1F	http://www.gsea-msigdb.org/gsea/msigdb/cards/GO_INORGANIC_ION_TRANSMEMBRANE_TRANSPORT
GO_bp	GO_ION_TRANSMEMBRANE_TRANSPORT	1104	36	1.28397e-20	4.96695e-18	NPPA:PRKAB2:KCNJ9:RGS2:CACNA1S:PLCB3:KCNJ5:CACNA2D4:CACNB3:RYR3:PLCB2:CACNG3:KCNJ12:CACNG5:CACNG4:CACNG1:KCNJ2:RYR1:CALM3:KCNJ14:CACNG7:CACNG8:CACNG6:KCNJ3:PLCB1:TRPM2:CACNG2:KCNJ4:RAF1:CACNA2D2:CACNA2D3:MEF2C:ITPR3:CACNA2D1:PIK3CG:CACNA1F	http://www.gsea-msigdb.org/gsea/msigdb/cards/GO_ION_TRANSMEMBRANE_TRANSPORT
GO_bp	GO_CYCLIC_NUCLEOTIDE_BIOSYNTHETIC_PROCESS	22	11	1.74467e-20	6.41167e-18	NPPA:GUCY1A2:ADCY6:ADCY4:ADCY9:ADCY7:ADCY3:ADCY2:ADCY1:ADCY8:NPR2	http://www.gsea-msigdb.org/gsea/msigdb/cards/GO_CYCLIC_NUCLEOTIDE_BIOSYNTHETIC_PROCESS
GO_bp	GO_RESPONSE_TO_NITROGEN_COMPOUND	948	33	1.15807e-19	4.05323e-17	NPPA:JUN:RGS2:CACNA1S:ADCY6:ADCY4:FOS:RYR3:ADCY9:EEF2K:MAPK3:ADCY7:GNAO1:CACNG4:RYR1:CALM3:PRKCG:ADCY3:OXT:PLCB1:TRPM2:OXTR:GNAI2:ADCY2:MEF2C:CDKN1A:ACTB:ADCY1:EGFR:CACNA2D1:PIK3CG:ADCY8:PRKACG	http://www.gsea-msigdb.org/gsea/msigdb/cards/GO_RESPONSE_TO_NITROGEN_COMPOUND
GO_bp	GO_MUSCLE_SYSTEM_PROCESS	436	24	1.00165e-18	3.34644e-16	NPPA:RGS2:CACNA1S:PPP1R12B:KCNJ5:MYL6B:MYL6:GNAO1:KCNJ12:KCNJ2:RYR1:CALM3:KCNJ3:PRKAG3:OXT:MYLK2:OXTR:MYLK:CD38:MEF2C:CAMK2B:CACNA2D1:PIK3CG:NOS3	http://www.gsea-msigdb.org/gsea/msigdb/cards/GO_MUSCLE_SYSTEM_PROCESS
GO_bp	GO_CAMP_BIOSYNTHETIC_PROCESS	10	8	1.25384e-17	4.00684e-15	ADCY6:ADCY4:ADCY9:ADCY7:ADCY3:ADCY2:ADCY1:ADCY8	http://www.gsea-msigdb.org/gsea/msigdb/cards/GO_CAMP_BIOSYNTHETIC_PROCESS
GO_bp	GO_RESPONSE_TO_DRUG	992	31	4.2322e-17	1.29611e-14	JUN:RGS2:CACNA1S:ADCY6:PPP1R12A:FOS:RYR3:MAPK3:ADCY7:GNAO1:MAPK7:CACNG4:RYR1:CALM3:PRKCG:ADCY3:OXT:PLCB1:NFATC2:GNAS:TRPM2:OXTR:GNAI2:CD38:ADCY2:MEF2C:CDKN1A:ACTB:ADCY1:EGFR:ADCY8	http://www.gsea-msigdb.org/gsea/msigdb/cards/GO_RESPONSE_TO_DRUG
GO_bp	GO_ACTIVATION_OF_PROTEIN_KINASE_A_ACTIVITY	18	9	6.01321e-17	1.76789e-14	ADCY6:ADCY4:ADCY9:ADCY7:ADCY3:ADCY2:ADCY1:ADCY8:PRKACG	http://www.gsea-msigdb.org/gsea/msigdb/cards/GO_ACTIVATION_OF_PROTEIN_KINASE_A_ACTIVITY
GO_bp	GO_TRANSMEMBRANE_TRANSPORT	1546	37	9.16789e-17	2.59169e-14	NPPA:PRKAB2:KCNJ9:RGS2:CACNA1S:PLCB3:KCNJ5:CACNA2D4:CACNB3:RYR3:PLCB2:CACNG3:KCNJ12:CACNG5:CACNG4:CACNG1:KCNJ2:RYR1:CALM3:KCNJ14:CACNG7:CACNG8:CACNG6:KCNJ3:PLCB1:TRPM2:CACNG2:KCNJ4:RAF1:CACNA2D2:CACNA2D3:MEF2C:ITPR3:ACTB:CACNA2D1:PIK3CG:CACNA1F	http://www.gsea-msigdb.org/gsea/msigdb/cards/GO_TRANSMEMBRANE_TRANSPORT
GO_bp	GO_REGULATION_OF_TRANS_SYNAPTIC_SIGNALING	432	22	1.75302e-16	4.77211e-14	CACNB3:NFATC4:CACNG3:CACNG5:CACNG4:CALM3:PRKCG:CACNG7:CACNG8:OXT:PLCB1:CACNG2:OXTR:GNAI2:CACNA2D2:CD38:MEF2C:ITPR3:CAMK2B:ADCY1:EGFR:ADCY8	http://www.gsea-msigdb.org/gsea/msigdb/cards/GO_REGULATION_OF_TRANS_SYNAPTIC_SIGNALING
GO_bp	GO_REGULATION_OF_BODY_FLUID_LEVELS	494	23	2.2984e-16	6.03331e-14	ADCY6:ADCY4:ADCY9:MAPK3:ADCY7:PIK3R6:PIK3R5:ACTG1:PRKCG:ADCY3:OXT:GNAS:OXTR:RAF1:GNAI2:ADCY2:ITPR3:ACTB:ADCY1:PIK3CG:NOS3:ADCY8:PRKACG	http://www.gsea-msigdb.org/gsea/msigdb/cards/GO_REGULATION_OF_BODY_FLUID_LEVELS
GO_bp	GO_MUSCLE_CONTRACTION	346	20	4.3697e-16	1.10749e-13	NPPA:RGS2:CACNA1S:PPP1R12B:KCNJ5:MYL6B:MYL6:GNAO1:KCNJ12:KCNJ2:RYR1:CALM3:KCNJ3:OXT:MYLK2:OXTR:MYLK:CD38:CACNA2D1:PIK3CG	http://www.gsea-msigdb.org/gsea/msigdb/cards/GO_MUSCLE_CONTRACTION
GO_bp	GO_RESPONSE_TO_OXYGEN_CONTAINING_COMPOUND	1569	36	1.05765e-15	2.59124e-13	NPPA:JUN:RGS2:ADCY6:ADCY4:NFATC4:FOS:RYR3:ADCY9:EEF2K:MAPK3:ADCY7:GNAO1:MAPK7:CACNG4:CALM3:ADCY3:OXT:PLCB1:TRPM2:OXTR:RAF1:GNAI2:CD38:ADCY2:MEF2C:CDKN1A:ACTB:ADCY1:EGFR:CACNA2D1:PIK3CG:NOS3:ADCY8:PRKACG:ELK1	http://www.gsea-msigdb.org/gsea/msigdb/cards/GO_RESPONSE_TO_OXYGEN_CONTAINING_COMPOUND
GO_bp	GO_RESPONSE_TO_ORGANIC_CYCLIC_COMPOUND	901	28	2.35497e-15	5.58357e-13	JUN:CACNA1S:ADCY6:NFATC4:FOS:RYR3:PLA2G4F:EEF2K:MAPK3:GNAO1:CACNG4:RYR1:CALM3:PRKCG:ADCY3:OXT:TRPM2:OXTR:CD38:ADCY2:MEF2C:CDKN1A:ACTB:ADCY1:EGFR:PIK3CG:ADCY8:ELK1	http://www.gsea-msigdb.org/gsea/msigdb/cards/GO_RESPONSE_TO_ORGANIC_CYCLIC_COMPOUND
GO_bp	GO_ACTIVATION_OF_ADENYLATE_CYCLASE_ACTIVITY	39	10	3.27322e-15	7.51817e-13	ADCY6:ADCY4:ADCY9:ADCY7:CALM3:ADCY3:RAF1:ADCY2:ADCY1:ADCY8	http://www.gsea-msigdb.org/gsea/msigdb/cards/GO_ACTIVATION_OF_ADENYLATE_CYCLASE_ACTIVITY
GO_bp	GO_CELLULAR_RESPONSE_TO_GLUCAGON_STIMULUS	26	9	3.7405e-15	8.33112e-13	ADCY6:ADCY4:ADCY9:ADCY7:ADCY3:ADCY2:ADCY1:ADCY8:PRKACG	http://www.gsea-msigdb.org/gsea/msigdb/cards/GO_CELLULAR_RESPONSE_TO_GLUCAGON_STIMULUS
GO_bp	GO_RESPONSE_TO_CALCIUM_ION	148	14	1.84804e-14	3.99504e-12	JUN:FOS:RYR3:EEF2K:ACTG1:RYR1:CALM3:TRPM2:CACNG2:MEF2C:ITPR3:ADCY1:EGFR:ADCY8	http://www.gsea-msigdb.org/gsea/msigdb/cards/GO_RESPONSE_TO_CALCIUM_ION
GO_bp	GO_RESPONSE_TO_GLUCAGON	35	9	8.14843e-14	1.71117e-11	ADCY6:ADCY4:ADCY9:ADCY7:ADCY3:ADCY2:ADCY1:ADCY8:PRKACG	http://www.gsea-msigdb.org/gsea/msigdb/cards/GO_RESPONSE_TO_GLUCAGON
GO_bp	GO_NEUROTRANSMITTER_RECEPTOR_TRANSPORT_POSTSYNAPTIC_ENDOSOME_TO_LYSOSOME	7	6	9.07878e-14	1.85358e-11	CACNG3:CACNG5:CACNG4:CACNG7:CACNG8:CACNG2	http://www.gsea-msigdb.org/gsea/msigdb/cards/GO_NEUROTRANSMITTER_RECEPTOR_TRANSPORT_POSTSYNAPTIC_ENDOSOME_TO_LYSOSOME
GO_bp	GO_RENAL_WATER_HOMEOSTASIS	36	9	1.08204e-13	2.11691e-11	ADCY6:ADCY4:ADCY9:ADCY7:ADCY3:ADCY2:ADCY1:ADCY8:PRKACG	http://www.gsea-msigdb.org/gsea/msigdb/cards/GO_RENAL_WATER_HOMEOSTASIS
GO_bp	GO_POSITIVE_REGULATION_OF_MOLECULAR_FUNCTION	1719	35	1.10663e-13	2.11691e-11	NPPA:JUN:GNAI3:RGS2:PPP1R12B:ADCY6:CACNB3:PPP1R12A:ADCY4:PLCB2:ADCY9:CACNG3:MAPK3:ADCY7:GNAO1:PIK3R6:PIK3R5:CACNG4:CALM3:ADCY3:PLCB1:GNAS:CACNG2:RAF1:GNAI2:ADCY2:MEF2C:CDKN1A:ADCY1:EGFR:CACNA2D1:PIK3CG:NOS3:ADCY8:PRKACG	http://www.gsea-msigdb.org/gsea/msigdb/cards/GO_POSITIVE_REGULATION_OF_MOLECULAR_FUNCTION
GO_bp	GO_CELLULAR_RESPONSE_TO_DRUG	350	18	1.12576e-13	2.11691e-11	CACNA1S:ADCY6:PPP1R12A:RYR3:MAPK3:ADCY7:MAPK7:RYR1:ADCY3:PLCB1:TRPM2:GNAI2:ADCY2:MEF2C:ACTB:ADCY1:EGFR:ADCY8	http://www.gsea-msigdb.org/gsea/msigdb/cards/GO_CELLULAR_RESPONSE_TO_DRUG
GO_bp	GO_CELL_CELL_SIGNALING	1619	34	1.17371e-13	2.11691e-11	NPPA:PLCB3:PPP1CA:KCNJ5:CACNB3:NFATC4:PLCB2:CACNG3:GNAO1:CACNG5:CACNG4:NFATC1:CALM3:PRKCG:CACNG7:CACNG8:KCNJ3:OXT:PLCB1:MYLK2:GNAS:CACNG2:OXTR:RAF1:GNAI2:CACNA2D2:CD38:MEF2C:ITPR3:CAMK2B:ADCY1:EGFR:CACNA2D1:ADCY8	http://www.gsea-msigdb.org/gsea/msigdb/cards/GO_CELL_CELL_SIGNALING
GO_bp	GO_POSITIVE_REGULATION_OF_SYNAPTIC_TRANSMISSION	169	14	1.18086e-13	2.11691e-11	CACNB3:NFATC4:CACNG3:CACNG5:CACNG4:CACNG7:CACNG8:OXT:CACNG2:OXTR:ITPR3:ADCY1:EGFR:ADCY8	http://www.gsea-msigdb.org/gsea/msigdb/cards/GO_POSITIVE_REGULATION_OF_SYNAPTIC_TRANSMISSION
GO_bp	GO_CYCLIC_NUCLEOTIDE_MEDIATED_SIGNALING	209	15	1.22648e-13	2.14635e-11	NPPA:RGS2:ADCY6:ADCY4:ADCY9:ADCY7:MAPK7:CALM3:ADCY3:GNAS:GNAI2:ADCY2:ADCY1:ADCY8:NPR2	http://www.gsea-msigdb.org/gsea/msigdb/cards/GO_CYCLIC_NUCLEOTIDE_MEDIATED_SIGNALING
GO_bp	GO_MULTICELLULAR_ORGANISMAL_HOMEOSTASIS	472	20	1.56397e-13	2.6733e-11	PRKAB2:ADCY6:PRKAB1:ADCY4:ADCY9:ADCY7:ACTG1:ADCY3:OXT:GNAS:TRPM2:OXTR:CD38:ADCY2:ACTB:ADCY1:EGFR:NOS3:ADCY8:PRKACG	http://www.gsea-msigdb.org/gsea/msigdb/cards/GO_MULTICELLULAR_ORGANISMAL_HOMEOSTASIS
GO_bp	GO_RESPONSE_TO_INORGANIC_SUBSTANCE	542	21	2.01508e-13	3.35054e-11	JUN:PPP1CA:NFATC4:FOS:RYR3:EEF2K:MAPK3:ADCY7:GNAO1:MAPK7:ACTG1:RYR1:CALM3:TRPM2:CACNG2:MEF2C:ITPR3:ADCY1:EGFR:NOS3:ADCY8	http://www.gsea-msigdb.org/gsea/msigdb/cards/GO_RESPONSE_TO_INORGANIC_SUBSTANCE
GO_bp	GO_HOMEOSTATIC_PROCESS	1863	36	2.06802e-13	3.35054e-11	PRKAB2:PLCB3:ADCY6:CACNB3:PRKAB1:ADCY4:RYR3:PLCB2:ADCY9:MAPK3:ADCY7:KCNJ2:ACTG1:RYR1:CALM3:ADCY3:OXT:PLCB1:GNAS:TRPM2:OXTR:RAF1:GNAI2:CD38:ADCY2:MEF2C:ITPR3:ACTB:ADCY1:EGFR:CACNA2D1:PIK3CG:NOS3:ADCY8:PRKACG:CACNA1F	http://www.gsea-msigdb.org/gsea/msigdb/cards/GO_HOMEOSTATIC_PROCESS
GO_bp	GO_RESPONSE_TO_METAL_ION	363	18	2.09694e-13	3.35054e-11	JUN:PPP1CA:NFATC4:FOS:RYR3:EEF2K:MAPK3:ADCY7:ACTG1:RYR1:CALM3:TRPM2:CACNG2:MEF2C:ITPR3:ADCY1:EGFR:ADCY8	http://www.gsea-msigdb.org/gsea/msigdb/cards/GO_RESPONSE_TO_METAL_ION
GO_bp	GO_CELLULAR_RESPONSE_TO_NITROGEN_COMPOUND	619	22	2.79867e-13	4.37665e-11	CACNA1S:ADCY6:ADCY4:RYR3:ADCY9:EEF2K:MAPK3:ADCY7:RYR1:ADCY3:PLCB1:TRPM2:GNAI2:ADCY2:MEF2C:ACTB:ADCY1:EGFR:CACNA2D1:PIK3CG:ADCY8:PRKACG	http://www.gsea-msigdb.org/gsea/msigdb/cards/GO_CELLULAR_RESPONSE_TO_NITROGEN_COMPOUND
GO_bp	GO_PROTEIN_PHOSPHORYLATION	1900	36	3.73563e-13	5.72019e-11	JUN:PRKAB2:RGS2:ADCY6:PRKAB1:ADCY4:ADCY9:EEF2K:MAPK3:MYLK3:ADCY7:PIK3R6:PIK3R5:MAPK7:CALM3:PRKCG:ADCY3:PRKAG3:PLCB1:MYLK2:OXTR:RAF1:GNAI2:MYLK:ADCY2:MEF2C:MYLK4:CDKN1A:ACTB:CAMK2B:ADCY1:EGFR:PIK3CG:ADCY8:NPR2:PRKACG	http://www.gsea-msigdb.org/gsea/msigdb/cards/GO_PROTEIN_PHOSPHORYLATION
GO_bp	GO_ADENYLATE_CYCLASE_INHIBITING_G_PROTEIN_COUPLED_RECEPTOR_SIGNALING_PATHWAY	85	11	4.0868e-13	6.1302e-11	GNAI3:RGS2:ADCY6:ADCY4:ADCY9:ADCY7:ADCY3:GNAI2:ADCY2:ADCY1:ADCY8	http://www.gsea-msigdb.org/gsea/msigdb/cards/GO_ADENYLATE_CYCLASE_INHIBITING_G_PROTEIN_COUPLED_RECEPTOR_SIGNALING_PATHWAY
GO_bp	GO_SYNAPTIC_SIGNALING	704	23	4.24229e-13	6.23616e-11	CACNB3:NFATC4:CACNG3:CACNG5:CACNG4:CALM3:PRKCG:CACNG7:CACNG8:OXT:PLCB1:MYLK2:CACNG2:OXTR:GNAI2:CACNA2D2:CD38:MEF2C:ITPR3:CAMK2B:ADCY1:EGFR:ADCY8	http://www.gsea-msigdb.org/gsea/msigdb/cards/GO_SYNAPTIC_SIGNALING
GO_bp	GO_RESPONSE_TO_ENDOGENOUS_STIMULUS	1593	33	4.51867e-13	6.51221e-11	NPPA:JUN:CACNA1S:ADCY6:ADCY4:FOS:RYR3:ADCY9:EEF2K:MAPK3:ADCY7:MAPK7:RYR1:CALM3:ADCY3:OXT:PLCB1:TRPM2:OXTR:GNAI2:CD38:ADCY2:MEF2C:CDKN1A:ACTB:ADCY1:EGFR:CACNA2D1:PIK3CG:NOS3:ADCY8:PRKACG:ELK1	http://www.gsea-msigdb.org/gsea/msigdb/cards/GO_RESPONSE_TO_ENDOGENOUS_STIMULUS
GO_bp	GO_CHEMICAL_HOMEOSTASIS	1143	28	8.4757e-13	1.19801e-10	PLCB3:ADCY6:CACNB3:ADCY4:RYR3:PLCB2:ADCY9:MAPK3:ADCY7:KCNJ2:RYR1:CALM3:ADCY3:OXT:PLCB1:TRPM2:OXTR:RAF1:GNAI2:CD38:ADCY2:ITPR3:ADCY1:EGFR:CACNA2D1:PIK3CG:ADCY8:PRKACG	http://www.gsea-msigdb.org/gsea/msigdb/cards/GO_CHEMICAL_HOMEOSTASIS
GO_bp	GO_RECEPTOR_DIFFUSION_TRAPPING	9	6	1.08075e-12	1.49877e-10	CACNG3:CACNG5:CACNG4:CACNG7:CACNG8:CACNG2	http://www.gsea-msigdb.org/gsea/msigdb/cards/GO_RECEPTOR_DIFFUSION_TRAPPING
GO_bp	GO_IMPORT_INTO_CELL	675	22	1.57113e-12	2.13848e-10	KCNJ9:RGS2:KCNJ5:EEF2K:CACNG3:MAPK3:KCNJ12:CACNG5:CACNG4:KCNJ2:ACTG1:CALM3:KCNJ14:CACNG7:CACNG8:KCNJ3:TRPM2:CACNG2:KCNJ4:ACTB:CACNA2D1:PIK3CG	http://www.gsea-msigdb.org/gsea/msigdb/cards/GO_IMPORT_INTO_CELL
GO_bp	GO_CELLULAR_RESPONSE_TO_OXYGEN_CONTAINING_COMPOUND	1089	27	1.82207e-12	2.43495e-10	JUN:ADCY6:ADCY4:NFATC4:FOS:RYR3:ADCY9:EEF2K:MAPK3:ADCY7:MAPK7:ADCY3:PLCB1:TRPM2:RAF1:GNAI2:ADCY2:MEF2C:ACTB:ADCY1:EGFR:CACNA2D1:PIK3CG:NOS3:ADCY8:PRKACG:ELK1	http://www.gsea-msigdb.org/gsea/msigdb/cards/GO_CELLULAR_RESPONSE_TO_OXYGEN_CONTAINING_COMPOUND
GO_bp	GO_POSITIVE_REGULATION_OF_SYNAPTIC_TRANSMISSION_GLUTAMATERGIC	33	8	3.52304e-12	4.62399e-10	CACNG3:CACNG5:CACNG4:CACNG7:CACNG8:CACNG2:OXTR:EGFR	http://www.gsea-msigdb.org/gsea/msigdb/cards/GO_POSITIVE_REGULATION_OF_SYNAPTIC_TRANSMISSION_GLUTAMATERGIC
GO_bp	GO_RENAL_SYSTEM_PROCESS	114	11	1.09568e-11	1.41285e-09	ADCY6:ADCY4:ADCY9:ADCY7:ADCY3:OXT:GNAI2:ADCY2:ADCY1:ADCY8:PRKACG	http://www.gsea-msigdb.org/gsea/msigdb/cards/GO_RENAL_SYSTEM_PROCESS
GO_bp	GO_POSITIVE_REGULATION_OF_CATALYTIC_ACTIVITY	1380	29	1.31105e-11	1.66141e-09	JUN:GNAI3:RGS2:PPP1R12B:ADCY6:PPP1R12A:ADCY4:PLCB2:ADCY9:MAPK3:ADCY7:GNAO1:PIK3R6:PIK3R5:CALM3:ADCY3:PLCB1:GNAS:RAF1:GNAI2:ADCY2:MEF2C:CDKN1A:ADCY1:EGFR:PIK3CG:NOS3:ADCY8:PRKACG	http://www.gsea-msigdb.org/gsea/msigdb/cards/GO_POSITIVE_REGULATION_OF_CATALYTIC_ACTIVITY
GO_bp	GO_RESPONSE_TO_KETONE	196	13	1.60625e-11	2.00101e-09	ADCY6:FOS:CALM3:ADCY3:OXT:OXTR:CD38:ADCY2:CDKN1A:ADCY1:EGFR:ADCY8:ELK1	http://www.gsea-msigdb.org/gsea/msigdb/cards/GO_RESPONSE_TO_KETONE
GO_bp	GO_RESPONSE_TO_PLATELET_AGGREGATION_INHIBITOR	13	6	2.17268e-11	2.66153e-09	ADCY6:ADCY3:ADCY2:ACTB:ADCY1:ADCY8	http://www.gsea-msigdb.org/gsea/msigdb/cards/GO_RESPONSE_TO_PLATELET_AGGREGATION_INHIBITOR
GO_bp	GO_ORGANOPHOSPHATE_BIOSYNTHETIC_PROCESS	550	19	2.40608e-11	2.89913e-09	NPPA:PLA2G4A:PLCB3:GUCY1A2:ADCY6:ADCY4:PLCB2:ADCY9:ADCY7:PIK3R6:PIK3R5:ADCY3:PLCB1:ADCY2:ADCY1:PIK3CG:NOS3:ADCY8:NPR2	http://www.gsea-msigdb.org/gsea/msigdb/cards/GO_ORGANOPHOSPHATE_BIOSYNTHETIC_PROCESS
GO_bp	GO_REGULATION_OF_AMPA_RECEPTOR_ACTIVITY	25	7	2.71803e-11	3.22218e-09	CACNG3:CACNG5:CACNG4:CACNG7:CACNG8:CACNG2:MEF2C	http://www.gsea-msigdb.org/gsea/msigdb/cards/GO_REGULATION_OF_AMPA_RECEPTOR_ACTIVITY
GO_bp	GO_RESPONSE_TO_HORMONE	961	24	3.53032e-11	4.1187e-09	NPPA:JUN:ADCY6:ADCY4:FOS:ADCY9:EEF2K:ADCY7:CALM3:ADCY3:OXT:PLCB1:OXTR:GNAI2:CD38:ADCY2:MEF2C:CDKN1A:ADCY1:EGFR:NOS3:ADCY8:PRKACG:ELK1	http://www.gsea-msigdb.org/gsea/msigdb/cards/GO_RESPONSE_TO_HORMONE
GO_bp	GO_CELLULAR_RESPONSE_TO_INORGANIC_SUBSTANCE	213	13	4.57145e-11	5.25002e-09	JUN:NFATC4:FOS:RYR3:EEF2K:MAPK3:ADCY7:RYR1:TRPM2:MEF2C:ADCY1:EGFR:ADCY8	http://www.gsea-msigdb.org/gsea/msigdb/cards/GO_CELLULAR_RESPONSE_TO_INORGANIC_SUBSTANCE
GO_bp	GO_REGULATION_OF_CATION_TRANSMEMBRANE_TRANSPORT	317	15	4.93054e-11	5.5753e-09	NPPA:RGS2:CACNB3:CACNG3:CACNG5:CACNG4:CACNG1:KCNJ2:CALM3:CACNG7:CACNG8:CACNG2:MEF2C:CACNA2D1:PIK3CG	http://www.gsea-msigdb.org/gsea/msigdb/cards/GO_REGULATION_OF_CATION_TRANSMEMBRANE_TRANSPORT
GO_bp	GO_REGULATION_OF_SYNAPTIC_TRANSMISSION_GLUTAMATERGIC	69	9	5.69441e-11	6.3415e-09	CACNG3:CACNG5:CACNG4:CACNG7:CACNG8:CACNG2:OXTR:MEF2C:EGFR	http://www.gsea-msigdb.org/gsea/msigdb/cards/GO_REGULATION_OF_SYNAPTIC_TRANSMISSION_GLUTAMATERGIC
GO_bp	GO_WATER_HOMEOSTASIS	70	9	6.508e-11	7.13938e-09	ADCY6:ADCY4:ADCY9:ADCY7:ADCY3:ADCY2:ADCY1:ADCY8:PRKACG	http://www.gsea-msigdb.org/gsea/msigdb/cards/GO_WATER_HOMEOSTASIS
GO_bp	GO_CELLULAR_RESPONSE_TO_ANTIBIOTIC	135	11	6.99728e-11	7.56324e-09	PLA2G4A:ADCY6:PLA2G4F:ADCY7:MAPK7:ADCY3:TRPM2:ADCY2:MEF2C:ADCY1:ADCY8	http://www.gsea-msigdb.org/gsea/msigdb/cards/GO_CELLULAR_RESPONSE_TO_ANTIBIOTIC
GO_bp	GO_CELLULAR_RESPONSE_TO_ORGANIC_CYCLIC_COMPOUND	532	18	1.20965e-10	1.28854e-08	CACNA1S:ADCY6:NFATC4:RYR3:PLA2G4F:EEF2K:MAPK3:RYR1:ADCY3:TRPM2:ADCY2:MEF2C:ACTB:ADCY1:EGFR:PIK3CG:ADCY8:ELK1	http://www.gsea-msigdb.org/gsea/msigdb/cards/GO_CELLULAR_RESPONSE_TO_ORGANIC_CYCLIC_COMPOUND
GO_bp	GO_REGULATION_OF_CYTOSOLIC_CALCIUM_ION_CONCENTRATION	345	15	1.61359e-10	1.69427e-08	PLCB3:CACNB3:RYR3:PLCB2:RYR1:CALM3:OXT:PLCB1:TRPM2:OXTR:CD38:ITPR3:CACNA2D1:PIK3CG:ADCY8	http://www.gsea-msigdb.org/gsea/msigdb/cards/GO_REGULATION_OF_CYTOSOLIC_CALCIUM_ION_CONCENTRATION
GO_bp	GO_CELLULAR_RESPONSE_TO_ENDOGENOUS_STIMULUS	1338	27	2.02362e-10	2.09488e-08	JUN:CACNA1S:ADCY6:ADCY4:FOS:RYR3:ADCY9:EEF2K:MAPK3:ADCY7:MAPK7:RYR1:ADCY3:PLCB1:TRPM2:OXTR:GNAI2:ADCY2:MEF2C:ACTB:ADCY1:EGFR:CACNA2D1:PIK3CG:ADCY8:PRKACG:ELK1	http://www.gsea-msigdb.org/gsea/msigdb/cards/GO_CELLULAR_RESPONSE_TO_ENDOGENOUS_STIMULUS
GO_bp	GO_PURINE_CONTAINING_COMPOUND_BIOSYNTHETIC_PROCESS	195	12	2.4331e-10	2.48379e-08	NPPA:GUCY1A2:ADCY6:ADCY4:ADCY9:ADCY7:ADCY3:ADCY2:ADCY1:NOS3:ADCY8:NPR2	http://www.gsea-msigdb.org/gsea/msigdb/cards/GO_PURINE_CONTAINING_COMPOUND_BIOSYNTHETIC_PROCESS
GO_bp	GO_PLATELET_ACTIVATION	152	11	2.52556e-10	2.54286e-08	MAPK3:PIK3R6:PIK3R5:ACTG1:PRKCG:GNAS:RAF1:ITPR3:ACTB:PIK3CG:NOS3	http://www.gsea-msigdb.org/gsea/msigdb/cards/GO_PLATELET_ACTIVATION
GO_bp	GO_IMPORT_ACROSS_PLASMA_MEMBRANE	114	10	2.58236e-10	2.56491e-08	KCNJ9:RGS2:KCNJ5:KCNJ12:KCNJ2:KCNJ14:KCNJ3:TRPM2:KCNJ4:CACNA2D1	http://www.gsea-msigdb.org/gsea/msigdb/cards/GO_IMPORT_ACROSS_PLASMA_MEMBRANE
GO_bp	GO_CELLULAR_RESPONSE_TO_CALCIUM_ION	82	9	2.79271e-10	2.73686e-08	JUN:FOS:RYR3:EEF2K:RYR1:TRPM2:MEF2C:ADCY1:ADCY8	http://www.gsea-msigdb.org/gsea/msigdb/cards/GO_CELLULAR_RESPONSE_TO_CALCIUM_ION
GO_bp	GO_G_PROTEIN_COUPLED_RECEPTOR_SIGNALING_PATHWAY_COUPLED_TO_CYCLIC_NUCLEOTIDE_SECOND_MESSENGER	247	13	2.87981e-10	2.78508e-08	GNAI3:RGS2:ADCY6:ADCY4:ADCY9:ADCY7:GNAO1:ADCY3:GNAS:GNAI2:ADCY2:ADCY1:ADCY8	http://www.gsea-msigdb.org/gsea/msigdb/cards/GO_G_PROTEIN_COUPLED_RECEPTOR_SIGNALING_PATHWAY_COUPLED_TO_CYCLIC_NUCLEOTIDE_SECOND_MESSENGER
GO_bp	GO_INORGANIC_ION_IMPORT_ACROSS_PLASMA_MEMBRANE	83	9	3.11963e-10	2.97783e-08	KCNJ9:KCNJ5:KCNJ12:KCNJ2:KCNJ14:KCNJ3:TRPM2:KCNJ4:CACNA2D1	http://www.gsea-msigdb.org/gsea/msigdb/cards/GO_INORGANIC_ION_IMPORT_ACROSS_PLASMA_MEMBRANE
GO_bp	GO_RESPONSE_TO_ANTIBIOTIC	310	14	4.23037e-10	3.98631e-08	JUN:PLA2G4A:RGS2:ADCY6:PLA2G4F:ADCY7:GNAO1:MAPK7:ADCY3:TRPM2:ADCY2:MEF2C:ADCY1:ADCY8	http://www.gsea-msigdb.org/gsea/msigdb/cards/GO_RESPONSE_TO_ANTIBIOTIC
GO_bp	GO_RESPONSE_TO_ABIOTIC_STIMULUS	1192	25	5.0805e-10	4.72679e-08	NPPA:JUN:PPP1CA:CACNA2D4:CACNB3:NFATC4:FOS:EEF2K:MAPK3:KCNJ2:ACTG1:RYR1:KCNJ3:OXT:TRPM2:OXTR:RAF1:MYLK:CD38:CDKN1A:CAMK2B:EGFR:NOS3:ELK1:CACNA1F	http://www.gsea-msigdb.org/gsea/msigdb/cards/GO_RESPONSE_TO_ABIOTIC_STIMULUS
GO_bp	GO_REGULATION_OF_CATION_CHANNEL_ACTIVITY	164	11	5.70453e-10	5.24104e-08	NPPA:CACNB3:CACNG3:CACNG5:CACNG4:CALM3:CACNG7:CACNG8:CACNG2:MEF2C:CACNA2D1	http://www.gsea-msigdb.org/gsea/msigdb/cards/GO_REGULATION_OF_CATION_CHANNEL_ACTIVITY
GO_bp	GO_NEUROTRANSMITTER_RECEPTOR_LOCALIZATION_TO_POSTSYNAPTIC_SPECIALIZATION_MEMBRANE	21	6	6.65364e-10	6.02584e-08	CACNG3:CACNG5:CACNG4:CACNG7:CACNG8:CACNG2	http://www.gsea-msigdb.org/gsea/msigdb/cards/GO_NEUROTRANSMITTER_RECEPTOR_LOCALIZATION_TO_POSTSYNAPTIC_SPECIALIZATION_MEMBRANE
GO_bp	GO_CALCIUM_MEDIATED_SIGNALING	213	12	6.72271e-10	6.02584e-08	CALML5:CALML3:NFATC4:PLA2G4B:NFATC3:MAPK7:NFATC1:CALM3:NFATC2:RCAN1:TRPM2:EGFR	http://www.gsea-msigdb.org/gsea/msigdb/cards/GO_CALCIUM_MEDIATED_SIGNALING
GO_bp	GO_SYNAPTIC_TRANSMISSION_GLUTAMATERGIC	92	9	7.94852e-10	7.03875e-08	CACNG3:CACNG5:CACNG4:CACNG7:CACNG8:CACNG2:OXTR:MEF2C:EGFR	http://www.gsea-msigdb.org/gsea/msigdb/cards/GO_SYNAPTIC_TRANSMISSION_GLUTAMATERGIC
GO_bp	GO_ADENYLATE_CYCLASE_ACTIVATING_G_PROTEIN_COUPLED_RECEPTOR_SIGNALING_PATHWAY	133	10	1.18499e-09	1.03687e-07	ADCY6:ADCY4:ADCY9:ADCY7:ADCY3:GNAS:GNAI2:ADCY2:ADCY1:ADCY8	http://www.gsea-msigdb.org/gsea/msigdb/cards/GO_ADENYLATE_CYCLASE_ACTIVATING_G_PROTEIN_COUPLED_RECEPTOR_SIGNALING_PATHWAY
GO_bp	GO_GLYCEROPHOSPHOLIPID_CATABOLIC_PROCESS	23	6	1.22789e-09	1.06176e-07	PLA2G4A:PLA2G4B:PLA2G4E:PLA2G4D:PLA2G4F:PLA2G4C	http://www.gsea-msigdb.org/gsea/msigdb/cards/GO_GLYCEROPHOSPHOLIPID_CATABOLIC_PROCESS
GO_bp	GO_RESPONSE_TO_FORSKOLIN	11	5	1.24424e-09	1.06339e-07	ADCY6:ADCY3:ADCY2:ADCY1:ADCY8	http://www.gsea-msigdb.org/gsea/msigdb/cards/GO_RESPONSE_TO_FORSKOLIN
GO_bp	GO_REGULATION_OF_MUSCLE_SYSTEM_PROCESS	229	12	1.53674e-09	1.29828e-07	NPPA:RGS2:PPP1R12B:KCNJ2:CALM3:PRKAG3:OXT:MYLK2:OXTR:CAMK2B:PIK3CG:NOS3	http://www.gsea-msigdb.org/gsea/msigdb/cards/GO_REGULATION_OF_MUSCLE_SYSTEM_PROCESS
GO_bp	GO_RIBOSE_PHOSPHATE_BIOSYNTHETIC_PROCESS	182	11	1.72571e-09	1.44136e-07	NPPA:GUCY1A2:ADCY6:ADCY4:ADCY9:ADCY7:ADCY3:ADCY2:ADCY1:ADCY8:NPR2	http://www.gsea-msigdb.org/gsea/msigdb/cards/GO_RIBOSE_PHOSPHATE_BIOSYNTHETIC_PROCESS
GO_bp	GO_COGNITION	291	13	2.134e-09	1.74521e-07	JUN:NFATC4:FOS:PRKCG:ADCY3:OXT:PLCB1:OXTR:MEF2C:ITPR3:ADCY1:EGFR:ADCY8	http://www.gsea-msigdb.org/gsea/msigdb/cards/GO_COGNITION
GO_bp	GO_NEUROTRANSMITTER_RECEPTOR_INTERNALIZATION	25	6	2.13699e-09	1.74521e-07	CACNG3:CACNG5:CACNG4:CACNG7:CACNG8:CACNG2	http://www.gsea-msigdb.org/gsea/msigdb/cards/GO_NEUROTRANSMITTER_RECEPTOR_INTERNALIZATION
GO_bp	GO_POSITIVE_REGULATION_OF_KINASE_ACTIVITY	562	17	2.30645e-09	1.8629e-07	ADCY6:ADCY4:ADCY9:MAPK3:ADCY7:PIK3R6:PIK3R5:CALM3:ADCY3:RAF1:ADCY2:CDKN1A:ADCY1:EGFR:PIK3CG:ADCY8:PRKACG	http://www.gsea-msigdb.org/gsea/msigdb/cards/GO_POSITIVE_REGULATION_OF_KINASE_ACTIVITY
GO_bp	GO_POTASSIUM_ION_IMPORT_ACROSS_PLASMA_MEMBRANE	45	7	2.36638e-09	1.89053e-07	KCNJ9:KCNJ5:KCNJ12:KCNJ2:KCNJ14:KCNJ3:KCNJ4	http://www.gsea-msigdb.org/gsea/msigdb/cards/GO_POTASSIUM_ION_IMPORT_ACROSS_PLASMA_MEMBRANE
GO_bp	GO_METAL_ION_HOMEOSTASIS	643	18	2.49299e-09	1.97027e-07	PLCB3:CACNB3:RYR3:PLCB2:KCNJ2:RYR1:CALM3:OXT:PLCB1:TRPM2:OXTR:GNAI2:CD38:ITPR3:EGFR:CACNA2D1:PIK3CG:ADCY8	http://www.gsea-msigdb.org/gsea/msigdb/cards/GO_METAL_ION_HOMEOSTASIS
GO_bp	GO_PHOSPHATIDYLETHANOLAMINE_ACYL_CHAIN_REMODELING	26	6	2.76697e-09	2.16354e-07	PLA2G4A:PLA2G4B:PLA2G4E:PLA2G4D:PLA2G4F:PLA2G4C	http://www.gsea-msigdb.org/gsea/msigdb/cards/GO_PHOSPHATIDYLETHANOLAMINE_ACYL_CHAIN_REMODELING
GO_bp	GO_RESPONSE_TO_ALKALOID	106	9	2.83795e-09	2.19568e-07	CACNA1S:RYR3:GNAO1:CACNG4:RYR1:PRKCG:OXT:OXTR:ADCY8	http://www.gsea-msigdb.org/gsea/msigdb/cards/GO_RESPONSE_TO_ALKALOID
GO_bp	GO_DIVALENT_INORGANIC_CATION_HOMEOSTASIS	497	16	2.97946e-09	2.28115e-07	PLCB3:CACNB3:RYR3:PLCB2:RYR1:CALM3:OXT:PLCB1:TRPM2:OXTR:CD38:ITPR3:EGFR:CACNA2D1:PIK3CG:ADCY8	http://www.gsea-msigdb.org/gsea/msigdb/cards/GO_DIVALENT_INORGANIC_CATION_HOMEOSTASIS
GO_bp	GO_PHOSPHATIDYLCHOLINE_ACYL_CHAIN_REMODELING	27	6	3.5433e-09	2.68487e-07	PLA2G4A:PLA2G4B:PLA2G4E:PLA2G4D:PLA2G4F:PLA2G4C	http://www.gsea-msigdb.org/gsea/msigdb/cards/GO_PHOSPHATIDYLCHOLINE_ACYL_CHAIN_REMODELING
GO_bp	GO_REGULATION_OF_KINASE_ACTIVITY	840	20	4.58959e-09	3.4422e-07	RGS2:ADCY6:ADCY4:ADCY9:MAPK3:ADCY7:PIK3R6:PIK3R5:CALM3:ADCY3:PRKAG3:RAF1:ADCY2:CDKN1A:ACTB:ADCY1:EGFR:PIK3CG:ADCY8:PRKACG	http://www.gsea-msigdb.org/gsea/msigdb/cards/GO_REGULATION_OF_KINASE_ACTIVITY
GO_bp	GO_CIRCULATORY_SYSTEM_DEVELOPMENT	1027	22	4.72969e-09	3.51144e-07	NPPA:JUN:RGS2:NFATC4:MAPK3:MYLK3:NFATC3:PIK3R6:MAPK7:NFATC1:RYR1:OXT:MYLK2:NFATC2:OXTR:RAF1:MYLK:MEF2C:CDKN1A:EGFR:PIK3CG:NOS3	http://www.gsea-msigdb.org/gsea/msigdb/cards/GO_CIRCULATORY_SYSTEM_DEVELOPMENT
GO_bp	GO_REGULATION_OF_TRANSPORTER_ACTIVITY	258	12	5.90855e-09	4.34278e-07	NPPA:CACNB3:CACNG3:CACNG5:CACNG4:CALM3:CACNG7:CACNG8:CACNG2:MEF2C:ACTB:CACNA2D1	http://www.gsea-msigdb.org/gsea/msigdb/cards/GO_REGULATION_OF_TRANSPORTER_ACTIVITY
GO_bp	GO_CELLULAR_RESPONSE_TO_HORMONE_STIMULUS	680	18	5.97765e-09	4.35007e-07	JUN:ADCY6:ADCY4:FOS:ADCY9:EEF2K:ADCY7:ADCY3:PLCB1:OXTR:GNAI2:ADCY2:MEF2C:ADCY1:EGFR:ADCY8:PRKACG:ELK1	http://www.gsea-msigdb.org/gsea/msigdb/cards/GO_CELLULAR_RESPONSE_TO_HORMONE_STIMULUS
GO_bp	GO_IMMUNE_RESPONSE_REGULATING_CELL_SURFACE_RECEPTOR_SIGNALING_PATHWAY	383	14	6.45065e-09	4.64826e-07	JUN:CACNB3:FOS:MAPK3:NFATC3:ACTG1:NFATC1:NFATC2:RAF1:CD38:MEF2C:ACTB:PRKACG:CACNA1F	http://www.gsea-msigdb.org/gsea/msigdb/cards/GO_IMMUNE_RESPONSE_REGULATING_CELL_SURFACE_RECEPTOR_SIGNALING_PATHWAY
GO_bp	GO_POSITIVE_REGULATION_OF_PHOSPHORUS_METABOLIC_PROCESS	1048	22	6.84164e-09	4.88214e-07	JUN:ADCY6:PPP1R12A:ADCY4:ADCY9:MAPK3:ADCY7:PIK3R6:PIK3R5:CALM3:ADCY3:PLCB1:RAF1:GNAI2:ADCY2:MEF2C:CDKN1A:ADCY1:EGFR:PIK3CG:ADCY8:PRKACG	http://www.gsea-msigdb.org/gsea/msigdb/cards/GO_POSITIVE_REGULATION_OF_PHOSPHORUS_METABOLIC_PROCESS
GO_bp	GO_MUSCLE_STRUCTURE_DEVELOPMENT	608	17	7.46033e-09	5.27244e-07	NPPA:RGS2:MYL6B:MYL6:NFATC4:FOS:MYLK3:NFATC3:ACTG1:NFATC1:RYR1:PLCB1:MYLK2:NFATC2:CACNA2D2:MYLK:MEF2C	http://www.gsea-msigdb.org/gsea/msigdb/cards/GO_MUSCLE_STRUCTURE_DEVELOPMENT
GO_bp	GO_NERVOUS_SYSTEM_PROCESS	1365	25	8.11122e-09	5.67785e-07	JUN:CACNA2D4:CACNB3:NFATC4:FOS:PLCB2:CACNG3:MAPK3:CACNG5:CACNG4:PRKCG:CACNG7:CACNG8:ADCY3:OXT:PLCB1:CACNG2:OXTR:MEF2C:ITPR3:ADCY1:EGFR:NOS3:ADCY8:CACNA1F	http://www.gsea-msigdb.org/gsea/msigdb/cards/GO_NERVOUS_SYSTEM_PROCESS
GO_bp	GO_INOSITOL_PHOSPHATE_MEDIATED_SIGNALING	54	7	8.90487e-09	6.1746e-07	NFATC4:NFATC3:MAPK7:NFATC1:NFATC2:RCAN1:ITPR3	http://www.gsea-msigdb.org/gsea/msigdb/cards/GO_INOSITOL_PHOSPHATE_MEDIATED_SIGNALING
GO_bp	GO_CYTOSOLIC_CALCIUM_ION_TRANSPORT	166	10	1.01961e-08	7.00388e-07	PLCB3:CACNB3:RYR3:PLCB2:RYR1:CALM3:PLCB1:TRPM2:ITPR3:CACNA2D1	http://www.gsea-msigdb.org/gsea/msigdb/cards/GO_CYTOSOLIC_CALCIUM_ION_TRANSPORT
GO_bp	GO_NUCLEOSIDE_PHOSPHATE_BIOSYNTHETIC_PROCESS	272	12	1.06684e-08	7.26046e-07	NPPA:GUCY1A2:ADCY6:ADCY4:ADCY9:ADCY7:ADCY3:ADCY2:ADCY1:NOS3:ADCY8:NPR2	http://www.gsea-msigdb.org/gsea/msigdb/cards/GO_NUCLEOSIDE_PHOSPHATE_BIOSYNTHETIC_PROCESS
GO_bp	GO_ION_HOMEOSTASIS	796	19	1.14087e-08	7.69302e-07	PLCB3:CACNB3:RYR3:PLCB2:MAPK3:KCNJ2:RYR1:CALM3:OXT:PLCB1:TRPM2:OXTR:GNAI2:CD38:ITPR3:EGFR:CACNA2D1:PIK3CG:ADCY8	http://www.gsea-msigdb.org/gsea/msigdb/cards/GO_ION_HOMEOSTASIS
GO_bp	GO_RESPONSE_TO_XENOBIOTIC_STIMULUS	275	12	1.20549e-08	8.05486e-07	RGS2:CACNA1S:RYR3:GNAO1:CACNG4:RYR1:CALM3:PRKCG:OXT:OXTR:EGFR:ADCY8	http://www.gsea-msigdb.org/gsea/msigdb/cards/GO_RESPONSE_TO_XENOBIOTIC_STIMULUS
GO_bp	GO_REGULATION_OF_PHOSPHORUS_METABOLIC_PROCESS	1620	27	1.30456e-08	8.63831e-07	JUN:RGS2:ADCY6:PPP1R12A:ADCY4:ADCY9:EEF2K:MAPK3:ADCY7:PIK3R6:PIK3R5:CALM3:ADCY3:PRKAG3:PLCB1:RCAN1:RAF1:GNAI2:ADCY2:MEF2C:CDKN1A:ACTB:ADCY1:EGFR:PIK3CG:ADCY8:PRKACG	http://www.gsea-msigdb.org/gsea/msigdb/cards/GO_REGULATION_OF_PHOSPHORUS_METABOLIC_PROCESS
GO_bp	GO_RESPONSE_TO_AMMONIUM_ION	127	9	1.406e-08	9.22686e-07	MAPK3:GNAO1:CACNG4:PRKCG:OXT:PLCB1:OXTR:GNAI2:ADCY8	http://www.gsea-msigdb.org/gsea/msigdb/cards/GO_RESPONSE_TO_AMMONIUM_ION
GO_bp	GO_POSITIVE_REGULATION_OF_TRANSFERASE_ACTIVITY	636	17	1.44975e-08	9.4298e-07	ADCY6:ADCY4:ADCY9:MAPK3:ADCY7:PIK3R6:PIK3R5:CALM3:ADCY3:RAF1:ADCY2:CDKN1A:ADCY1:EGFR:PIK3CG:ADCY8:PRKACG	http://www.gsea-msigdb.org/gsea/msigdb/cards/GO_POSITIVE_REGULATION_OF_TRANSFERASE_ACTIVITY
GO_bp	GO_G_PROTEIN_COUPLED_RECEPTOR_SIGNALING_PATHWAY	1302	24	1.53842e-08	9.91877e-07	NPPA:GNAI3:RGS2:PLCB3:ADCY6:ADCY4:PLCB2:ADCY9:ADCY7:GNAO1:PIK3R6:PIK3R5:CALM3:ADCY3:OXT:PLCB1:GNAS:OXTR:GNAI2:ADCY2:ITPR3:ADCY1:PIK3CG:ADCY8	http://www.gsea-msigdb.org/gsea/msigdb/cards/GO_G_PROTEIN_COUPLED_RECEPTOR_SIGNALING_PATHWAY
GO_bp	GO_PHOSPHATIDYLINOSITOL_ACYL_CHAIN_REMODELING	17	5	1.62759e-08	1.04024e-06	PLA2G4A:PLA2G4E:PLA2G4D:PLA2G4F:PLA2G4C	http://www.gsea-msigdb.org/gsea/msigdb/cards/GO_PHOSPHATIDYLINOSITOL_ACYL_CHAIN_REMODELING
GO_bp	GO_RESPONSE_TO_PEPTIDE	489	15	1.86122e-08	1.17492e-06	NPPA:ADCY6:ADCY4:ADCY9:EEF2K:ADCY7:ADCY3:OXT:OXTR:GNAI2:ADCY2:ADCY1:CACNA2D1:ADCY8:PRKACG	http://www.gsea-msigdb.org/gsea/msigdb/cards/GO_RESPONSE_TO_PEPTIDE
GO_bp	GO_RESPONSE_TO_PEPTIDE_HORMONE	417	14	1.8875e-08	1.17492e-06	NPPA:ADCY6:ADCY4:ADCY9:EEF2K:ADCY7:ADCY3:OXT:OXTR:GNAI2:ADCY2:ADCY1:ADCY8:PRKACG	http://www.gsea-msigdb.org/gsea/msigdb/cards/GO_RESPONSE_TO_PEPTIDE_HORMONE
GO_bp	GO_REGULATION_OF_GLUTAMATE_RECEPTOR_SIGNALING_PATHWAY	60	7	1.89533e-08	1.17492e-06	CACNG3:CACNG5:CACNG4:CACNG7:CACNG8:CACNG2:MEF2C	http://www.gsea-msigdb.org/gsea/msigdb/cards/GO_REGULATION_OF_GLUTAMATE_RECEPTOR_SIGNALING_PATHWAY
GO_bp	GO_RESPONSE_TO_ALCOHOL	229	11	1.90226e-08	1.17492e-06	RGS2:ADCY6:FOS:ADCY7:CALM3:ADCY3:OXT:ADCY2:CDKN1A:ADCY1:ADCY8	http://www.gsea-msigdb.org/gsea/msigdb/cards/GO_RESPONSE_TO_ALCOHOL
GO_bp	GO_CARDIAC_MUSCLE_CONTRACTION	132	9	1.97218e-08	1.20796e-06	NPPA:RGS2:KCNJ5:KCNJ2:CALM3:KCNJ3:MYLK2:CACNA2D1:PIK3CG	http://www.gsea-msigdb.org/gsea/msigdb/cards/GO_CARDIAC_MUSCLE_CONTRACTION
GO_bp	GO_CELLULAR_ION_HOMEOSTASIS	651	17	2.04043e-08	1.23943e-06	PLCB3:CACNB3:RYR3:PLCB2:MAPK3:KCNJ2:RYR1:CALM3:OXT:PLCB1:TRPM2:OXTR:CD38:ITPR3:CACNA2D1:PIK3CG:ADCY8	http://www.gsea-msigdb.org/gsea/msigdb/cards/GO_CELLULAR_ION_HOMEOSTASIS
GO_bp	GO_POSITIVE_REGULATION_OF_SIGNALING	1772	28	2.06001e-08	1.24107e-06	NPPA:JUN:PPP1CA:GUCY1A2:CACNB3:NFATC4:CACNG3:MAPK3:PIK3R6:PIK3R5:CACNG5:CACNG4:CALM3:CACNG7:CACNG8:OXT:PLCB1:CACNG2:OXTR:RAF1:GNAI2:CD38:ITPR3:ADCY1:EGFR:PIK3CG:ADCY8:NPR2	http://www.gsea-msigdb.org/gsea/msigdb/cards/GO_POSITIVE_REGULATION_OF_SIGNALING
GO_bp	GO_GLYCEROLIPID_CATABOLIC_PROCESS	61	7	2.13238e-08	1.27423e-06	PLA2G4A:PLA2G4B:PLA2G4E:PLA2G4D:PLA2G4F:PLA2G4C:PIK3CG	http://www.gsea-msigdb.org/gsea/msigdb/cards/GO_GLYCEROLIPID_CATABOLIC_PROCESS
GO_bp	GO_REGULATION_OF_CALCIUM_ION_TRANSPORT	234	11	2.37639e-08	1.40859e-06	NPPA:CACNB3:GNAO1:CACNG1:CALM3:GNAI2:MYLK:CAMK2B:CACNA2D1:PIK3CG:NOS3	http://www.gsea-msigdb.org/gsea/msigdb/cards/GO_REGULATION_OF_CALCIUM_ION_TRANSPORT
GO_bp	GO_CALCIUM_ION_TRANSMEMBRANE_IMPORT_INTO_CYTOSOL	136	9	2.55972e-08	1.50512e-06	PLCB3:RYR3:PLCB2:RYR1:CALM3:PLCB1:TRPM2:ITPR3:CACNA2D1	http://www.gsea-msigdb.org/gsea/msigdb/cards/GO_CALCIUM_ION_TRANSMEMBRANE_IMPORT_INTO_CYTOSOL
GO_bp	GO_GLUTAMATE_RECEPTOR_SIGNALING_PATHWAY	96	8	2.60422e-08	1.51913e-06	CACNG3:CACNG5:CACNG4:CACNG7:CACNG8:PLCB1:CACNG2:MEF2C	http://www.gsea-msigdb.org/gsea/msigdb/cards/GO_GLUTAMATE_RECEPTOR_SIGNALING_PATHWAY
GO_bp	GO_REGULATION_OF_TRANSFERASE_ACTIVITY	939	20	2.96744e-08	1.71738e-06	RGS2:ADCY6:ADCY4:ADCY9:MAPK3:ADCY7:PIK3R6:PIK3R5:CALM3:ADCY3:PRKAG3:RAF1:ADCY2:CDKN1A:ACTB:ADCY1:EGFR:PIK3CG:ADCY8:PRKACG	http://www.gsea-msigdb.org/gsea/msigdb/cards/GO_REGULATION_OF_TRANSFERASE_ACTIVITY
GO_bp	GO_PHOSPHOLIPID_CATABOLIC_PROCESS	38	6	3.16209e-08	1.80166e-06	PLA2G4A:PLA2G4B:PLA2G4E:PLA2G4D:PLA2G4F:PLA2G4C	http://www.gsea-msigdb.org/gsea/msigdb/cards/GO_PHOSPHOLIPID_CATABOLIC_PROCESS
GO_bp	GO_PROTEIN_LOCALIZATION_TO_LYSOSOME	38	6	3.16209e-08	1.80166e-06	CACNG3:CACNG5:CACNG4:CACNG7:CACNG8:CACNG2	http://www.gsea-msigdb.org/gsea/msigdb/cards/GO_PROTEIN_LOCALIZATION_TO_LYSOSOME
GO_bp	GO_POSITIVE_REGULATION_OF_CATION_CHANNEL_ACTIVITY	65	7	3.34819e-08	1.89301e-06	NPPA:CACNB3:CACNG3:CACNG4:CALM3:CACNG2:CACNA2D1	http://www.gsea-msigdb.org/gsea/msigdb/cards/GO_POSITIVE_REGULATION_OF_CATION_CHANNEL_ACTIVITY
GO_bp	GO_PHOSPHATIDYLINOSITOL_METABOLIC_PROCESS	101	8	3.88919e-08	2.1821e-06	PLA2G4A:PLA2G4E:PLA2G4D:PLA2G4F:PIK3R6:PLA2G4C:PLCB1:PIK3CG	http://www.gsea-msigdb.org/gsea/msigdb/cards/GO_PHOSPHATIDYLINOSITOL_METABOLIC_PROCESS
GO_bp	GO_REGULATION_OF_NEUROTRANSMITTER_RECEPTOR_ACTIVITY	68	7	4.60611e-08	2.56477e-06	CACNG3:CACNG5:CACNG4:CACNG7:CACNG8:CACNG2:MEF2C	http://www.gsea-msigdb.org/gsea/msigdb/cards/GO_REGULATION_OF_NEUROTRANSMITTER_RECEPTOR_ACTIVITY
GO_bp	GO_PHOSPHATIDYLCHOLINE_METABOLIC_PROCESS	41	6	5.08865e-08	2.81215e-06	PLA2G4A:PLA2G4B:PLA2G4E:PLA2G4D:PLA2G4F:PLA2G4C	http://www.gsea-msigdb.org/gsea/msigdb/cards/GO_PHOSPHATIDYLCHOLINE_METABOLIC_PROCESS
GO_bp	GO_PHOSPHATIDYLSERINE_ACYL_CHAIN_REMODELING	21	5	5.26858e-08	2.87834e-06	PLA2G4A:PLA2G4B:PLA2G4E:PLA2G4D:PLA2G4F	http://www.gsea-msigdb.org/gsea/msigdb/cards/GO_PHOSPHATIDYLSERINE_ACYL_CHAIN_REMODELING
GO_bp	GO_PHOSPHOLIPID_METABOLIC_PROCESS	253	11	5.28675e-08	2.87834e-06	PLA2G4A:PLCB2:PLA2G4B:PLA2G4E:PLA2G4D:PLA2G4F:PIK3R6:PIK3R5:PLA2G4C:PLCB1:PIK3CG	http://www.gsea-msigdb.org/gsea/msigdb/cards/GO_PHOSPHOLIPID_METABOLIC_PROCESS
GO_bp	GO_CELLULAR_CHEMICAL_HOMEOSTASIS	788	18	5.71841e-08	3.09046e-06	PLCB3:CACNB3:RYR3:PLCB2:MAPK3:KCNJ2:RYR1:CALM3:OXT:PLCB1:TRPM2:OXTR:RAF1:CD38:ITPR3:CACNA2D1:PIK3CG:ADCY8	http://www.gsea-msigdb.org/gsea/msigdb/cards/GO_CELLULAR_CHEMICAL_HOMEOSTASIS
GO_bp	GO_PROTEIN_LOCALIZATION_TO_POSTSYNAPTIC_MEMBRANE	42	6	5.91303e-08	3.17232e-06	CACNG3:CACNG5:CACNG4:CACNG7:CACNG8:CACNG2	http://www.gsea-msigdb.org/gsea/msigdb/cards/GO_PROTEIN_LOCALIZATION_TO_POSTSYNAPTIC_MEMBRANE
GO_bp	GO_WOUND_HEALING	537	15	6.37722e-08	3.39656e-06	MAPK3:PIK3R6:PIK3R5:ACTG1:PRKCG:GNAS:RAF1:MYLK:ITPR3:CDKN1A:ACTB:EGFR:PIK3CG:NOS3:PRKACG	http://www.gsea-msigdb.org/gsea/msigdb/cards/GO_WOUND_HEALING
GO_bp	GO_HEART_DEVELOPMENT	538	15	6.53384e-08	3.45494e-06	NPPA:JUN:RGS2:NFATC4:MAPK3:MYLK3:RYR1:OXT:MYLK2:OXTR:RAF1:MEF2C:CDKN1A:EGFR:NOS3	http://www.gsea-msigdb.org/gsea/msigdb/cards/GO_HEART_DEVELOPMENT
GO_bp	GO_RESPONSE_TO_PURINE_CONTAINING_COMPOUND	152	9	6.71777e-08	3.52683e-06	JUN:CACNA1S:FOS:RYR3:EEF2K:RYR1:OXT:TRPM2:PIK3CG	http://www.gsea-msigdb.org/gsea/msigdb/cards/GO_RESPONSE_TO_PURINE_CONTAINING_COMPOUND
GO_bp	GO_MEMBRANE_REPOLARIZATION	43	6	6.84443e-08	3.56784e-06	NPPA:KCNJ5:CACNB3:KCNJ2:KCNJ3:CACNA2D1	http://www.gsea-msigdb.org/gsea/msigdb/cards/GO_MEMBRANE_REPOLARIZATION
GO_bp	GO_REGULATION_OF_PROTEIN_MODIFICATION_PROCESS	1768	27	8.09618e-08	4.19063e-06	JUN:RGS2:ADCY6:PPP1R12A:ADCY4:ADCY9:EEF2K:MAPK3:ADCY7:PIK3R6:PIK3R5:CALM3:PRKCG:ADCY3:PRKAG3:PLCB1:RCAN1:RAF1:GNAI2:ADCY2:CDKN1A:ACTB:ADCY1:EGFR:PIK3CG:ADCY8:PRKACG	http://www.gsea-msigdb.org/gsea/msigdb/cards/GO_REGULATION_OF_PROTEIN_MODIFICATION_PROCESS
GO_bp	GO_ACTIVATION_OF_PROTEIN_KINASE_ACTIVITY	329	12	8.66749e-08	4.45497e-06	ADCY6:ADCY4:ADCY9:MAPK3:ADCY7:ADCY3:RAF1:ADCY2:ADCY1:EGFR:ADCY8:PRKACG	http://www.gsea-msigdb.org/gsea/msigdb/cards/GO_ACTIVATION_OF_PROTEIN_KINASE_ACTIVITY
GO_bp	GO_REGULATION_OF_MUSCLE_CONTRACTION	157	9	8.87735e-08	4.53115e-06	NPPA:RGS2:PPP1R12B:KCNJ2:CALM3:OXT:MYLK2:OXTR:PIK3CG	http://www.gsea-msigdb.org/gsea/msigdb/cards/GO_REGULATION_OF_MUSCLE_CONTRACTION
GO_bp	GO_PROTEIN_TRANSPORT_WITHIN_PLASMA_MEMBRANE	45	6	9.07142e-08	4.53571e-06	CACNG3:CACNG5:CACNG4:CACNG7:CACNG8:CACNG2	http://www.gsea-msigdb.org/gsea/msigdb/cards/GO_PROTEIN_TRANSPORT_WITHIN_PLASMA_MEMBRANE
GO_bp	GO_CALCINEURIN_MEDIATED_SIGNALING	45	6	9.07142e-08	4.53571e-06	NFATC4:NFATC3:MAPK7:NFATC1:NFATC2:RCAN1	http://www.gsea-msigdb.org/gsea/msigdb/cards/GO_CALCINEURIN_MEDIATED_SIGNALING
GO_bp	GO_ESTABLISHMENT_OF_PROTEIN_LOCALIZATION_TO_VACUOLE	45	6	9.07142e-08	4.53571e-06	CACNG3:CACNG5:CACNG4:CACNG7:CACNG8:CACNG2	http://www.gsea-msigdb.org/gsea/msigdb/cards/GO_ESTABLISHMENT_OF_PROTEIN_LOCALIZATION_TO_VACUOLE
GO_bp	GO_COAGULATION	337	12	1.12489e-07	5.58642e-06	MAPK3:PIK3R6:PIK3R5:ACTG1:PRKCG:GNAS:RAF1:ITPR3:ACTB:PIK3CG:NOS3:PRKACG	http://www.gsea-msigdb.org/gsea/msigdb/cards/GO_COAGULATION
GO_bp	GO_RESPONSE_TO_WOUNDING	649	16	1.23003e-07	6.05086e-06	JUN:MAPK3:PIK3R6:PIK3R5:ACTG1:PRKCG:GNAS:RAF1:MYLK:ITPR3:CDKN1A:ACTB:EGFR:PIK3CG:NOS3:PRKACG	http://www.gsea-msigdb.org/gsea/msigdb/cards/GO_RESPONSE_TO_WOUNDING
GO_bp	GO_MULTI_MULTICELLULAR_ORGANISM_PROCESS	216	10	1.23487e-07	6.05086e-06	NPPA:RGS2:FOS:PLA2G4B:MAPK3:ADCY7:PLA2G4C:OXT:OXTR:CD38	http://www.gsea-msigdb.org/gsea/msigdb/cards/GO_MULTI_MULTICELLULAR_ORGANISM_PROCESS
GO_bp	GO_PHOSPHATIDYLSERINE_METABOLIC_PROCESS	25	5	1.3541e-07	6.54776e-06	PLA2G4A:PLA2G4B:PLA2G4E:PLA2G4D:PLA2G4F	http://www.gsea-msigdb.org/gsea/msigdb/cards/GO_PHOSPHATIDYLSERINE_METABOLIC_PROCESS
GO_bp	GO_MEMBRANE_REPOLARIZATION_DURING_ACTION_POTENTIAL	25	5	1.3541e-07	6.54776e-06	KCNJ5:CACNB3:KCNJ2:KCNJ3:CACNA2D1	http://www.gsea-msigdb.org/gsea/msigdb/cards/GO_MEMBRANE_REPOLARIZATION_DURING_ACTION_POTENTIAL
GO_bp	GO_STRIATED_MUSCLE_CONTRACTION	166	9	1.43163e-07	6.87743e-06	NPPA:RGS2:KCNJ5:KCNJ2:CALM3:KCNJ3:MYLK2:CACNA2D1:PIK3CG	http://www.gsea-msigdb.org/gsea/msigdb/cards/GO_STRIATED_MUSCLE_CONTRACTION
GO_bp	GO_GLYCEROPHOSPHOLIPID_METABOLIC_PROCESS	168	9	1.58585e-07	7.56884e-06	PLA2G4A:PLA2G4B:PLA2G4E:PLA2G4D:PLA2G4F:PIK3R6:PLA2G4C:PLCB1:PIK3CG	http://www.gsea-msigdb.org/gsea/msigdb/cards/GO_GLYCEROPHOSPHOLIPID_METABOLIC_PROCESS
GO_bp	GO_MUSCLE_CELL_DEVELOPMENT	170	9	1.75434e-07	8.31897e-06	NPPA:RGS2:NFATC4:MYLK3:ACTG1:RYR1:NFATC2:CACNA2D2:MEF2C	http://www.gsea-msigdb.org/gsea/msigdb/cards/GO_MUSCLE_CELL_DEVELOPMENT
GO_bp	GO_RESPONSE_TO_TOXIC_SUBSTANCE	502	14	1.86791e-07	8.80071e-06	JUN:RGS2:FOS:MAPK3:ADCY7:GNAO1:MAPK7:CALM3:OXT:TRPM2:OXTR:CDKN1A:ACTB:NOS3	http://www.gsea-msigdb.org/gsea/msigdb/cards/GO_RESPONSE_TO_TOXIC_SUBSTANCE
GO_bp	GO_CELLULAR_HOMEOSTASIS	952	19	1.91884e-07	8.98311e-06	PLCB3:CACNB3:RYR3:PLCB2:MAPK3:KCNJ2:RYR1:CALM3:OXT:PLCB1:TRPM2:OXTR:RAF1:CD38:ITPR3:CACNA2D1:PIK3CG:NOS3:ADCY8	http://www.gsea-msigdb.org/gsea/msigdb/cards/GO_CELLULAR_HOMEOSTASIS
GO_bp	GO_SEQUESTERING_OF_CALCIUM_ION	126	8	2.18336e-07	1.01568e-05	PLCB3:RYR3:PLCB2:RYR1:CALM3:PLCB1:TRPM2:ITPR3	http://www.gsea-msigdb.org/gsea/msigdb/cards/GO_SEQUESTERING_OF_CALCIUM_ION
GO_bp	GO_PROTEIN_TRANSPORT_WITHIN_LIPID_BILAYER	52	6	2.20472e-07	1.01916e-05	CACNG3:CACNG5:CACNG4:CACNG7:CACNG8:CACNG2	http://www.gsea-msigdb.org/gsea/msigdb/cards/GO_PROTEIN_TRANSPORT_WITHIN_LIPID_BILAYER
GO_bp	GO_RECEPTOR_LOCALIZATION_TO_SYNAPSE	53	6	2.47624e-07	1.13752e-05	CACNG3:CACNG5:CACNG4:CACNG7:CACNG8:CACNG2	http://www.gsea-msigdb.org/gsea/msigdb/cards/GO_RECEPTOR_LOCALIZATION_TO_SYNAPSE
GO_bp	GO_CELLULAR_RESPONSE_TO_PEPTIDE	365	12	2.65664e-07	1.21281e-05	ADCY6:ADCY4:ADCY9:EEF2K:ADCY7:ADCY3:GNAI2:ADCY2:ADCY1:CACNA2D1:ADCY8:PRKACG	http://www.gsea-msigdb.org/gsea/msigdb/cards/GO_CELLULAR_RESPONSE_TO_PEPTIDE
GO_bp	GO_REGULATION_OF_METAL_ION_TRANSPORT	366	12	2.73556e-07	1.24113e-05	NPPA:CACNB3:GNAO1:CACNG1:KCNJ2:CALM3:GNAI2:MYLK:CAMK2B:CACNA2D1:PIK3CG:NOS3	http://www.gsea-msigdb.org/gsea/msigdb/cards/GO_REGULATION_OF_METAL_ION_TRANSPORT
GO_bp	GO_POSITIVE_REGULATION_OF_PROTEIN_MODIFICATION_PROCESS	1183	21	2.76945e-07	1.2488e-05	JUN:ADCY6:PPP1R12A:ADCY4:ADCY9:MAPK3:ADCY7:PIK3R6:PIK3R5:CALM3:ADCY3:PLCB1:RAF1:GNAI2:ADCY2:CDKN1A:ADCY1:EGFR:PIK3CG:ADCY8:PRKACG	http://www.gsea-msigdb.org/gsea/msigdb/cards/GO_POSITIVE_REGULATION_OF_PROTEIN_MODIFICATION_PROCESS
GO_bp	GO_ENDOSOME_TO_LYSOSOME_TRANSPORT	55	6	3.10194e-07	1.3902e-05	CACNG3:CACNG5:CACNG4:CACNG7:CACNG8:CACNG2	http://www.gsea-msigdb.org/gsea/msigdb/cards/GO_ENDOSOME_TO_LYSOSOME_TRANSPORT
GO_bp	GO_ORGANOPHOSPHATE_METABOLIC_PROCESS	525	14	3.213e-07	1.43125e-05	GNAI3:PLA2G4A:PLCB3:PLCB2:PLA2G4B:PLA2G4E:PLA2G4D:PLA2G4F:PIK3R6:PIK3R5:PLA2G4C:PLCB1:CD38:PIK3CG	http://www.gsea-msigdb.org/gsea/msigdb/cards/GO_ORGANOPHOSPHATE_METABOLIC_PROCESS
GO_bp	GO_CELLULAR_RESPONSE_TO_PEPTIDE_HORMONE_STIMULUS	309	11	3.9532e-07	1.74586e-05	ADCY6:ADCY4:ADCY9:EEF2K:ADCY7:ADCY3:GNAI2:ADCY2:ADCY1:ADCY8:PRKACG	http://www.gsea-msigdb.org/gsea/msigdb/cards/GO_CELLULAR_RESPONSE_TO_PEPTIDE_HORMONE_STIMULUS
GO_bp	GO_CALCIUM_ION_TRANSMEMBRANE_TRANSPORT_VIA_HIGH_VOLTAGE_GATED_CALCIUM_CHANNEL	13	4	3.99053e-07	1.74586e-05	NPPA:CACNB3:CACNG1:CACNA2D1	http://www.gsea-msigdb.org/gsea/msigdb/cards/GO_CALCIUM_ION_TRANSMEMBRANE_TRANSPORT_VIA_HIGH_VOLTAGE_GATED_CALCIUM_CHANNEL
GO_bp	GO_CELLULAR_RESPONSE_TO_PURINE_CONTAINING_COMPOUND	13	4	3.99053e-07	1.74586e-05	CACNA1S:RYR3:RYR1:TRPM2	http://www.gsea-msigdb.org/gsea/msigdb/cards/GO_CELLULAR_RESPONSE_TO_PURINE_CONTAINING_COMPOUND
GO_bp	GO_RESPONSE_TO_LIPID	903	18	4.31645e-07	1.87727e-05	JUN:ADCY6:NFATC4:FOS:MAPK3:CALM3:ADCY3:OXT:OXTR:CD38:ADCY2:MEF2C:CDKN1A:ADCY1:EGFR:NOS3:ADCY8:ELK1	http://www.gsea-msigdb.org/gsea/msigdb/cards/GO_RESPONSE_TO_LIPID
GO_bp	GO_CELLULAR_RESPONSE_TO_KETONE	94	7	4.37802e-07	1.89285e-05	ADCY6:ADCY3:ADCY2:ADCY1:EGFR:ADCY8:ELK1	http://www.gsea-msigdb.org/gsea/msigdb/cards/GO_CELLULAR_RESPONSE_TO_KETONE
GO_bp	GO_REGULATION_OF_HEART_RATE	95	7	4.7072e-07	2.02327e-05	NPPA:KCNJ5:KCNJ2:CALM3:KCNJ3:OXT:CACNA2D1	http://www.gsea-msigdb.org/gsea/msigdb/cards/GO_REGULATION_OF_HEART_RATE
GO_bp	GO_IMMUNE_RESPONSE_REGULATING_SIGNALING_PATHWAY	544	14	4.92496e-07	2.10456e-05	JUN:CACNB3:FOS:MAPK3:NFATC3:ACTG1:NFATC1:NFATC2:RAF1:CD38:MEF2C:ACTB:PRKACG:CACNA1F	http://www.gsea-msigdb.org/gsea/msigdb/cards/GO_IMMUNE_RESPONSE_REGULATING_SIGNALING_PATHWAY
GO_bp	GO_PROTEIN_LOCALIZATION_TO_VACUOLE	60	6	5.25076e-07	2.23082e-05	CACNG3:CACNG5:CACNG4:CACNG7:CACNG8:CACNG2	http://www.gsea-msigdb.org/gsea/msigdb/cards/GO_PROTEIN_LOCALIZATION_TO_VACUOLE
GO_bp	GO_AMMONIUM_ION_METABOLIC_PROCESS	61	6	5.80031e-07	2.45013e-05	PLA2G4A:PLA2G4B:PLA2G4E:PLA2G4D:PLA2G4F:PLA2G4C	http://www.gsea-msigdb.org/gsea/msigdb/cards/GO_AMMONIUM_ION_METABOLIC_PROCESS
GO_bp	GO_POSITIVE_REGULATION_OF_ION_TRANSPORT	262	10	7.32802e-07	3.07777e-05	NPPA:CACNB3:CACNG3:CACNG4:KCNJ2:CALM3:OXT:CACNG2:MYLK:CACNA2D1	http://www.gsea-msigdb.org/gsea/msigdb/cards/GO_POSITIVE_REGULATION_OF_ION_TRANSPORT
GO_bp	GO_POSITIVE_REGULATION_OF_ION_TRANSMEMBRANE_TRANSPORT	148	8	7.48719e-07	3.12675e-05	NPPA:CACNB3:CACNG3:CACNG4:KCNJ2:CALM3:CACNG2:CACNA2D1	http://www.gsea-msigdb.org/gsea/msigdb/cards/GO_POSITIVE_REGULATION_OF_ION_TRANSMEMBRANE_TRANSPORT
GO_bp	GO_POSITIVE_REGULATION_OF_TRANSPORT	939	18	7.61131e-07	3.16063e-05	NPPA:CACNB3:EEF2K:CACNG3:MAPK3:CACNG4:KCNJ2:CALM3:OXT:CACNG2:OXTR:GNAI2:MYLK:CD38:ACTB:EGFR:CACNA2D1:ADCY8	http://www.gsea-msigdb.org/gsea/msigdb/cards/GO_POSITIVE_REGULATION_OF_TRANSPORT
GO_bp	GO_RESPONSE_TO_MECHANICAL_STIMULUS	203	9	7.84457e-07	3.23919e-05	NPPA:JUN:CACNB3:FOS:MAPK3:KCNJ2:ACTG1:RAF1:EGFR	http://www.gsea-msigdb.org/gsea/msigdb/cards/GO_RESPONSE_TO_MECHANICAL_STIMULUS
GO_bp	GO_CARDIAC_MUSCLE_CELL_MEMBRANE_REPOLARIZATION	35	5	7.95438e-07	3.26618e-05	NPPA:KCNJ5:KCNJ2:KCNJ3:CACNA2D1	http://www.gsea-msigdb.org/gsea/msigdb/cards/GO_CARDIAC_MUSCLE_CELL_MEMBRANE_REPOLARIZATION
GO_bp	GO_REGULATION_OF_POSTSYNAPTIC_MEMBRANE_NEUROTRANSMITTER_RECEPTOR_LEVELS	65	6	8.49145e-07	3.46734e-05	CACNG3:CACNG5:CACNG4:CACNG7:CACNG8:CACNG2	http://www.gsea-msigdb.org/gsea/msigdb/cards/GO_REGULATION_OF_POSTSYNAPTIC_MEMBRANE_NEUROTRANSMITTER_RECEPTOR_LEVELS
GO_bp	GO_MUSCLE_CELL_DIFFERENTIATION	336	11	9.03073e-07	3.66718e-05	NPPA:RGS2:NFATC4:MYLK3:NFATC3:ACTG1:NFATC1:RYR1:NFATC2:CACNA2D2:MEF2C	http://www.gsea-msigdb.org/gsea/msigdb/cards/GO_MUSCLE_CELL_DIFFERENTIATION
GO_bp	GO_POSITIVE_REGULATION_OF_TRANSPORTER_ACTIVITY	105	7	9.31173e-07	3.76051e-05	NPPA:CACNB3:CACNG3:CACNG4:CALM3:CACNG2:CACNA2D1	http://www.gsea-msigdb.org/gsea/msigdb/cards/GO_POSITIVE_REGULATION_OF_TRANSPORTER_ACTIVITY
GO_bp	GO_REGULATION_OF_HIGH_VOLTAGE_GATED_CALCIUM_CHANNEL_ACTIVITY	16	4	1.00419e-06	4.03323e-05	NPPA:CACNB3:CALM3:CACNA2D1	http://www.gsea-msigdb.org/gsea/msigdb/cards/GO_REGULATION_OF_HIGH_VOLTAGE_GATED_CALCIUM_CHANNEL_ACTIVITY
GO_bp	GO_REGULATION_OF_CARDIAC_CONDUCTION	68	6	1.11179e-06	4.44112e-05	NPPA:RYR3:RYR1:CALM3:ITPR3:NPR2	http://www.gsea-msigdb.org/gsea/msigdb/cards/GO_REGULATION_OF_CARDIAC_CONDUCTION
GO_bp	GO_WNT_SIGNALING_PATHWAY_CALCIUM_MODULATING_PATHWAY	38	5	1.21547e-06	4.82901e-05	PLCB3:PLCB2:GNAO1:NFATC1:PLCB1	http://www.gsea-msigdb.org/gsea/msigdb/cards/GO_WNT_SIGNALING_PATHWAY_CALCIUM_MODULATING_PATHWAY
GO_bp	GO_BEHAVIOR	591	14	1.31699e-06	5.20424e-05	JUN:NFATC4:FOS:GNAO1:PRKCG:ADCY3:OXT:PLCB1:OXTR:MEF2C:ITPR3:ADCY1:EGFR:ADCY8	http://www.gsea-msigdb.org/gsea/msigdb/cards/GO_BEHAVIOR
GO_bp	GO_VASCULAR_PROCESS_IN_CIRCULATORY_SYSTEM	160	8	1.35014e-06	5.30669e-05	NPPA:RGS2:ADCY6:MYLK3:OXTR:CD38:EGFR:NOS3	http://www.gsea-msigdb.org/gsea/msigdb/cards/GO_VASCULAR_PROCESS_IN_CIRCULATORY_SYSTEM
GO_bp	GO_ACTIN_MEDIATED_CELL_CONTRACTION	113	7	1.52975e-06	5.98067e-05	KCNJ5:MYL6B:MYL6:KCNJ2:KCNJ3:MYLK2:CACNA2D1	http://www.gsea-msigdb.org/gsea/msigdb/cards/GO_ACTIN_MEDIATED_CELL_CONTRACTION
GO_bp	GO_TRANSMISSION_OF_NERVE_IMPULSE	72	6	1.56183e-06	6.04181e-05	CACNG3:CACNG5:CACNG4:CACNG7:CACNG8:CACNG2	http://www.gsea-msigdb.org/gsea/msigdb/cards/GO_TRANSMISSION_OF_NERVE_IMPULSE
GO_bp	GO_RESPONSE_TO_ANESTHETIC	72	6	1.56183e-06	6.04181e-05	GNAO1:CACNG4:PRKCG:OXT:OXTR:ADCY8	http://www.gsea-msigdb.org/gsea/msigdb/cards/GO_RESPONSE_TO_ANESTHETIC
GO_bp	GO_PHOSPHATIDYLGLYCEROL_ACYL_CHAIN_REMODELING	18	4	1.67551e-06	6.44766e-05	PLA2G4A:PLA2G4B:PLA2G4D:PLA2G4F	http://www.gsea-msigdb.org/gsea/msigdb/cards/GO_PHOSPHATIDYLGLYCEROL_ACYL_CHAIN_REMODELING
GO_bp	GO_MEMORY	115	7	1.7215e-06	6.5901e-05	NFATC4:OXT:PLCB1:OXTR:ITPR3:ADCY1:ADCY8	http://www.gsea-msigdb.org/gsea/msigdb/cards/GO_MEMORY
GO_bp	GO_GLYCEROLIPID_METABOLIC_PROCESS	224	9	1.77663e-06	6.76592e-05	PLA2G4A:PLA2G4B:PLA2G4E:PLA2G4D:PLA2G4F:PIK3R6:PLA2G4C:PLCB1:PIK3CG	http://www.gsea-msigdb.org/gsea/msigdb/cards/GO_GLYCEROLIPID_METABOLIC_PROCESS
GO_bp	GO_POTASSIUM_ION_TRANSPORT	227	9	1.9826e-06	7.5114e-05	NPPA:KCNJ9:KCNJ5:KCNJ12:KCNJ2:KCNJ14:KCNJ3:KCNJ4:NOS3	http://www.gsea-msigdb.org/gsea/msigdb/cards/GO_POTASSIUM_ION_TRANSPORT
GO_bp	GO_RESPONSE_TO_MUSCLE_STRETCH	19	4	2.11422e-06	7.969e-05	NPPA:JUN:FOS:RAF1	http://www.gsea-msigdb.org/gsea/msigdb/cards/GO_RESPONSE_TO_MUSCLE_STRETCH
GO_bp	GO_INOSITOL_LIPID_MEDIATED_SIGNALING	175	8	2.64223e-06	9.90837e-05	PLCB3:PLCB2:MAPK3:PIK3R6:PIK3R5:PLCB1:EGFR:PIK3CG	http://www.gsea-msigdb.org/gsea/msigdb/cards/GO_INOSITOL_LIPID_MEDIATED_SIGNALING
GO_bp	GO_PROTEIN_LOCALIZATION_TO_SYNAPSE	80	6	2.90932e-06	0.000108546	CACNG3:CACNG5:CACNG4:CACNG7:CACNG8:CACNG2	http://www.gsea-msigdb.org/gsea/msigdb/cards/GO_PROTEIN_LOCALIZATION_TO_SYNAPSE
GO_bp	GO_SIGNAL_RELEASE	459	12	2.94396e-06	0.000109283	NPPA:CALM3:PRKCG:GNAS:RAF1:CACNA2D2:CD38:MEF2C:ITPR3:ADCY1:EGFR:ADCY8	http://www.gsea-msigdb.org/gsea/msigdb/cards/GO_SIGNAL_RELEASE
GO_bp	GO_FC_RECEPTOR_SIGNALING_PATHWAY	179	8	3.12631e-06	0.000115469	JUN:FOS:MAPK3:NFATC3:ACTG1:NFATC1:NFATC2:ACTB	http://www.gsea-msigdb.org/gsea/msigdb/cards/GO_FC_RECEPTOR_SIGNALING_PATHWAY
GO_bp	GO_MEMBRANE_DEPOLARIZATION	85	6	4.15046e-06	0.00015253	JUN:CACNB3:CACNG4:KCNJ2:CACNG2:CACNA2D1	http://www.gsea-msigdb.org/gsea/msigdb/cards/GO_MEMBRANE_DEPOLARIZATION
GO_bp	GO_CELLULAR_RESPONSE_TO_ALCOHOL	86	6	4.44395e-06	0.000162503	ADCY6:ADCY7:ADCY3:ADCY2:ADCY1:ADCY8	http://www.gsea-msigdb.org/gsea/msigdb/cards/GO_CELLULAR_RESPONSE_TO_ALCOHOL
GO_bp	GO_LIPID_CATABOLIC_PROCESS	322	10	4.66111e-06	0.0001696	PLA2G4A:PLCB3:PLCB2:PLA2G4B:PLA2G4E:PLA2G4D:PLA2G4F:PLA2G4C:PLCB1:PIK3CG	http://www.gsea-msigdb.org/gsea/msigdb/cards/GO_LIPID_CATABOLIC_PROCESS
GO_bp	GO_REGULATION_OF_IMMUNE_RESPONSE	960	17	4.69501e-06	0.000169992	NPPA:JUN:CACNB3:FOS:MAPK3:ADCY7:NFATC3:PIK3R6:ACTG1:NFATC1:NFATC2:RAF1:CD38:MEF2C:ACTB:PRKACG:CACNA1F	http://www.gsea-msigdb.org/gsea/msigdb/cards/GO_REGULATION_OF_IMMUNE_RESPONSE
GO_bp	GO_SYNAPSE_ORGANIZATION	400	11	4.86369e-06	0.000175236	CACNB3:NFATC4:EEF2K:ACTG1:OXT:CACNG2:OXTR:CACNA2D2:MEF2C:ACTB:CAMK2B	http://www.gsea-msigdb.org/gsea/msigdb/cards/GO_SYNAPSE_ORGANIZATION
GO_bp	GO_REGULATION_OF_VASCULAR_SMOOTH_MUSCLE_CELL_PROLIFERATION	50	5	4.89416e-06	0.000175474	JUN:GNAI3:GNAI2:MEF2C:CDKN1A	http://www.gsea-msigdb.org/gsea/msigdb/cards/GO_REGULATION_OF_VASCULAR_SMOOTH_MUSCLE_CELL_PROLIFERATION
GO_bp	GO_ACTIN_FILAMENT_BASED_MOVEMENT	135	7	5.01705e-06	0.000179006	KCNJ5:MYL6B:MYL6:KCNJ2:KCNJ3:MYLK2:CACNA2D1	http://www.gsea-msigdb.org/gsea/msigdb/cards/GO_ACTIN_FILAMENT_BASED_MOVEMENT
GO_bp	GO_REGULATION_OF_TUBE_SIZE	136	7	5.26798e-06	0.000187051	NPPA:RGS2:ADCY6:OXTR:CD38:EGFR:NOS3	http://www.gsea-msigdb.org/gsea/msigdb/cards/GO_REGULATION_OF_TUBE_SIZE
GO_bp	GO_POSITIVE_REGULATION_OF_TRANSMEMBRANE_TRANSPORT	195	8	5.88826e-06	0.000208071	NPPA:CACNB3:CACNG3:CACNG4:KCNJ2:CALM3:CACNG2:CACNA2D1	http://www.gsea-msigdb.org/gsea/msigdb/cards/GO_POSITIVE_REGULATION_OF_TRANSMEMBRANE_TRANSPORT
GO_bp	GO_REGULATION_OF_SECRETION	772	15	6.08692e-06	0.000214062	NPPA:MAPK3:CALM3:PRKCG:OXT:GNAS:OXTR:GNAI2:CACNA2D2:CD38:MEF2C:ITPR3:ADCY1:EGFR:ADCY8	http://www.gsea-msigdb.org/gsea/msigdb/cards/GO_REGULATION_OF_SECRETION
GO_bp	GO_POSITIVE_REGULATION_OF_MULTICELLULAR_ORGANISMAL_PROCESS	1683	23	6.28292e-06	0.000219902	NPPA:JUN:PRKAB2:RGS2:CACNB3:PRKAB1:NFATC4:FOS:EEF2K:MAPK3:PIK3R6:CACNG7:OXT:PLCB1:GNAS:OXTR:GNAI2:CACNA2D2:CD38:MEF2C:CAMK2B:EGFR:NOS3	http://www.gsea-msigdb.org/gsea/msigdb/cards/GO_POSITIVE_REGULATION_OF_MULTICELLULAR_ORGANISMAL_PROCESS
GO_bp	GO_POSITIVE_REGULATION_OF_AMPA_RECEPTOR_ACTIVITY	8	3	6.58351e-06	0.000228249	CACNG3:CACNG4:CACNG2	http://www.gsea-msigdb.org/gsea/msigdb/cards/GO_POSITIVE_REGULATION_OF_AMPA_RECEPTOR_ACTIVITY
GO_bp	GO_NEGATIVE_REGULATION_OF_VASCULAR_SMOOTH_MUSCLE_CELL_DIFFERENTIATION	8	3	6.58351e-06	0.000228249	NFATC3:NFATC1:NFATC2	http://www.gsea-msigdb.org/gsea/msigdb/cards/GO_NEGATIVE_REGULATION_OF_VASCULAR_SMOOTH_MUSCLE_CELL_DIFFERENTIATION
GO_bp	GO_PHOSPHATIDYLGLYCEROL_METABOLIC_PROCESS	25	4	6.74385e-06	0.00023271	PLA2G4A:PLA2G4B:PLA2G4D:PLA2G4F	http://www.gsea-msigdb.org/gsea/msigdb/cards/GO_PHOSPHATIDYLGLYCEROL_METABOLIC_PROCESS
GO_bp	GO_INFLAMMATORY_RESPONSE	685	14	7.26098e-06	0.000249384	NPPA:JUN:NFATC4:FOS:PLA2G4B:MYLK3:ADCY7:NFATC3:MAPK7:PLA2G4C:ADCY1:EGFR:PIK3CG:ADCY8	http://www.gsea-msigdb.org/gsea/msigdb/cards/GO_INFLAMMATORY_RESPONSE
GO_bp	GO_POSITIVE_REGULATION_OF_PROTEIN_METABOLIC_PROCESS	1578	22	7.64696e-06	0.000261419	JUN:ADCY6:PPP1R12A:ADCY4:ADCY9:MAPK3:ADCY7:PIK3R6:PIK3R5:MAPK7:CALM3:ADCY3:PLCB1:RAF1:GNAI2:ADCY2:CDKN1A:ADCY1:EGFR:PIK3CG:ADCY8:PRKACG	http://www.gsea-msigdb.org/gsea/msigdb/cards/GO_POSITIVE_REGULATION_OF_PROTEIN_METABOLIC_PROCESS
GO_bp	GO_CELL_ACTIVATION	1337	20	7.72604e-06	0.0002629	NPPA:JUN:CALML5:MAPK3:PIK3R6:PIK3R5:ACTG1:PRKCG:PLCB1:NFATC2:GNAS:TRPM2:RAF1:CD38:MEF2C:ITPR3:ACTB:EGFR:PIK3CG:NOS3	http://www.gsea-msigdb.org/gsea/msigdb/cards/GO_CELL_ACTIVATION
GO_bp	GO_SMOOTH_MUSCLE_CELL_DIFFERENTIATION	57	5	9.40947e-06	0.000318708	NFATC4:NFATC3:NFATC1:NFATC2:MEF2C	http://www.gsea-msigdb.org/gsea/msigdb/cards/GO_SMOOTH_MUSCLE_CELL_DIFFERENTIATION
GO_bp	GO_LYSOSOMAL_TRANSPORT	101	6	1.1282e-05	0.000380378	CACNG3:CACNG5:CACNG4:CACNG7:CACNG8:CACNG2	http://www.gsea-msigdb.org/gsea/msigdb/cards/GO_LYSOSOMAL_TRANSPORT
GO_bp	GO_CELLULAR_RESPONSE_TO_REACTIVE_OXYGEN_SPECIES	155	7	1.24267e-05	0.000415319	JUN:FOS:MAPK3:MAPK7:TRPM2:EGFR:NOS3	http://www.gsea-msigdb.org/gsea/msigdb/cards/GO_CELLULAR_RESPONSE_TO_REACTIVE_OXYGEN_SPECIES
GO_bp	GO_RESPONSE_TO_REACTIVE_OXYGEN_SPECIES	216	8	1.24313e-05	0.000415319	JUN:FOS:MAPK3:GNAO1:MAPK7:TRPM2:EGFR:NOS3	http://www.gsea-msigdb.org/gsea/msigdb/cards/GO_RESPONSE_TO_REACTIVE_OXYGEN_SPECIES
GO_bp	GO_CELLULAR_RESPONSE_TO_CAFFEINE	10	3	1.40057e-05	0.000463703	CACNA1S:RYR3:RYR1	http://www.gsea-msigdb.org/gsea/msigdb/cards/GO_CELLULAR_RESPONSE_TO_CAFFEINE
GO_bp	GO_ATRIAL_CARDIAC_MUSCLE_CELL_MEMBRANE_REPOLARIZATION	10	3	1.40057e-05	0.000463703	NPPA:KCNJ5:KCNJ3	http://www.gsea-msigdb.org/gsea/msigdb/cards/GO_ATRIAL_CARDIAC_MUSCLE_CELL_MEMBRANE_REPOLARIZATION
GO_bp	GO_ENDOCYTOSIS	536	12	1.41279e-05	0.000465649	EEF2K:CACNG3:MAPK3:CACNG5:CACNG4:ACTG1:CALM3:CACNG7:CACNG8:CACNG2:ACTB:PIK3CG	http://www.gsea-msigdb.org/gsea/msigdb/cards/GO_ENDOCYTOSIS
GO_bp	GO_NEGATIVE_REGULATION_OF_MULTICELLULAR_ORGANISMAL_PROCESS	1161	18	1.47704e-05	0.000484655	NPPA:RGS2:ADCY6:CACNB3:NFATC4:ADCY7:NFATC3:NFATC1:OXT:NFATC2:OXTR:GNAI2:CD38:MEF2C:EGFR:PIK3CG:NOS3:NPR2	http://www.gsea-msigdb.org/gsea/msigdb/cards/GO_NEGATIVE_REGULATION_OF_MULTICELLULAR_ORGANISMAL_PROCESS
GO_bp	GO_RECEPTOR_INTERNALIZATION	106	6	1.48858e-05	0.000486269	CACNG3:CACNG5:CACNG4:CACNG7:CACNG8:CACNG2	http://www.gsea-msigdb.org/gsea/msigdb/cards/GO_RECEPTOR_INTERNALIZATION
GO_bp	GO_MUSCLE_ADAPTATION	108	6	1.65649e-05	0.000538725	NPPA:RGS2:PRKAG3:MEF2C:CAMK2B:NOS3	http://www.gsea-msigdb.org/gsea/msigdb/cards/GO_MUSCLE_ADAPTATION
GO_bp	GO_REGULATION_OF_MEMBRANE_REPOLARIZATION	32	4	1.86654e-05	0.000604365	NPPA:CACNB3:KCNJ2:CACNA2D1	http://www.gsea-msigdb.org/gsea/msigdb/cards/GO_REGULATION_OF_MEMBRANE_REPOLARIZATION
GO_bp	GO_CGMP_BIOSYNTHETIC_PROCESS	11	3	1.91883e-05	0.000618158	NPPA:GUCY1A2:NPR2	http://www.gsea-msigdb.org/gsea/msigdb/cards/GO_CGMP_BIOSYNTHETIC_PROCESS
GO_bp	GO_MUSCLE_TISSUE_DEVELOPMENT	379	10	1.92596e-05	0.000618158	NPPA:RGS2:MYL6B:MYL6:FOS:MYLK3:RYR1:MYLK2:MYLK:MEF2C	http://www.gsea-msigdb.org/gsea/msigdb/cards/GO_MUSCLE_TISSUE_DEVELOPMENT
GO_bp	GO_FC_EPSILON_RECEPTOR_SIGNALING_PATHWAY	111	6	1.93672e-05	0.000618909	JUN:FOS:MAPK3:NFATC3:NFATC1:NFATC2	http://www.gsea-msigdb.org/gsea/msigdb/cards/GO_FC_EPSILON_RECEPTOR_SIGNALING_PATHWAY
GO_bp	GO_POSITIVE_REGULATION_OF_BLOOD_CIRCULATION	67	5	2.08674e-05	0.000663963	NPPA:RGS2:OXTR:CD38:EGFR	http://www.gsea-msigdb.org/gsea/msigdb/cards/GO_POSITIVE_REGULATION_OF_BLOOD_CIRCULATION
GO_bp	GO_RESPONSE_TO_AMPHETAMINE	33	4	2.11591e-05	0.000670343	RGS2:CALM3:OXT:OXTR	http://www.gsea-msigdb.org/gsea/msigdb/cards/GO_RESPONSE_TO_AMPHETAMINE
GO_bp	GO_PROTEIN_AUTOPHOSPHORYLATION	233	8	2.14764e-05	0.000677474	JUN:EEF2K:MAPK3:CALM3:PRKCG:MYLK2:CAMK2B:EGFR	http://www.gsea-msigdb.org/gsea/msigdb/cards/GO_PROTEIN_AUTOPHOSPHORYLATION
GO_bp	GO_NEGATIVE_REGULATION_OF_MOLECULAR_FUNCTION	1081	17	2.20771e-05	0.000693448	JUN:GNAI3:RGS2:PPP1R12B:PPP1CA:CACNB3:PPP1R12A:NFATC4:MAPK3:MAPK7:CALM3:PPP1R12C:RAF1:GNAI2:CDKN1A:ACTB:NOS3	http://www.gsea-msigdb.org/gsea/msigdb/cards/GO_NEGATIVE_REGULATION_OF_MOLECULAR_FUNCTION
GO_bp	GO_PROTEIN_LOCALIZATION_TO_CELL_PERIPHERY	309	9	2.37812e-05	0.000743795	CACNB3:CACNG3:CACNG5:CACNG4:CACNG7:CACNG8:CACNG2:ACTB:EGFR	http://www.gsea-msigdb.org/gsea/msigdb/cards/GO_PROTEIN_LOCALIZATION_TO_CELL_PERIPHERY
GO_bp	GO_DEFENSE_RESPONSE	1574	21	2.50079e-05	0.000778848	NPPA:JUN:NFATC4:FOS:PLA2G4B:MAPK3:MYLK3:ADCY7:NFATC3:PIK3R6:MAPK7:ACTG1:PLA2G4C:RAF1:MEF2C:CAMK2B:ADCY1:EGFR:PIK3CG:ADCY8:PRKACG	http://www.gsea-msigdb.org/gsea/msigdb/cards/GO_DEFENSE_RESPONSE
GO_bp	GO_CELLULAR_RESPONSE_TO_ALKALOID	35	4	2.68689e-05	0.000833276	CACNA1S:RYR3:RYR1:ADCY8	http://www.gsea-msigdb.org/gsea/msigdb/cards/GO_CELLULAR_RESPONSE_TO_ALKALOID
GO_bp	GO_REGULATION_OF_VOLTAGE_GATED_CALCIUM_CHANNEL_ACTIVITY	36	4	3.01125e-05	0.000926054	NPPA:CACNB3:CALM3:CACNA2D1	http://www.gsea-msigdb.org/gsea/msigdb/cards/GO_REGULATION_OF_VOLTAGE_GATED_CALCIUM_CHANNEL_ACTIVITY
GO_bp	GO_CELLULAR_RESPONSE_TO_CADMIUM_ION	36	4	3.01125e-05	0.000926054	JUN:FOS:MAPK3:EGFR	http://www.gsea-msigdb.org/gsea/msigdb/cards/GO_CELLULAR_RESPONSE_TO_CADMIUM_ION
GO_bp	GO_POSITIVE_REGULATION_OF_GLUTAMATE_RECEPTOR_SIGNALING_PATHWAY	13	3	3.30198e-05	0.00101123	CACNG3:CACNG4:CACNG2	http://www.gsea-msigdb.org/gsea/msigdb/cards/GO_POSITIVE_REGULATION_OF_GLUTAMATE_RECEPTOR_SIGNALING_PATHWAY
GO_bp	GO_REGULATION_OF_HEART_RATE_BY_CARDIAC_CONDUCTION	37	4	3.36341e-05	0.00102577	KCNJ5:KCNJ2:KCNJ3:CACNA2D1	http://www.gsea-msigdb.org/gsea/msigdb/cards/GO_REGULATION_OF_HEART_RATE_BY_CARDIAC_CONDUCTION
GO_bp	GO_REGULATION_OF_SYNAPTIC_PLASTICITY	181	7	3.3799e-05	0.00102654	NFATC4:CD38:MEF2C:ITPR3:CAMK2B:ADCY1:ADCY8	http://www.gsea-msigdb.org/gsea/msigdb/cards/GO_REGULATION_OF_SYNAPTIC_PLASTICITY
GO_bp	GO_REGULATION_OF_PROTEIN_SERINE_THREONINE_KINASE_ACTIVITY	495	11	3.53438e-05	0.00106904	RGS2:MAPK3:PIK3R6:PIK3R5:CALM3:PRKAG3:RAF1:CDKN1A:ACTB:EGFR:PIK3CG	http://www.gsea-msigdb.org/gsea/msigdb/cards/GO_REGULATION_OF_PROTEIN_SERINE_THREONINE_KINASE_ACTIVITY
GO_bp	GO_REGULATION_OF_CARDIAC_MUSCLE_CONTRACTION	75	5	3.614e-05	0.001088	NPPA:RGS2:KCNJ2:CALM3:PIK3CG	http://www.gsea-msigdb.org/gsea/msigdb/cards/GO_REGULATION_OF_CARDIAC_MUSCLE_CONTRACTION
GO_bp	GO_SECRETION	1614	21	3.62667e-05	0.001088	NPPA:PLA2G4A:CALML5:PLA2G4F:MAPK3:CALM3:PRKCG:OXT:GNAS:TRPM2:OXTR:RAF1:GNAI2:CACNA2D2:CD38:MEF2C:ITPR3:ADCY1:EGFR:PIK3CG:ADCY8	http://www.gsea-msigdb.org/gsea/msigdb/cards/GO_SECRETION
GO_bp	GO_CELLULAR_RESPONSE_TO_EXTERNAL_STIMULUS	328	9	3.79182e-05	0.00113292	NPPA:JUN:CACNB3:FOS:RYR3:MAPK3:KCNJ2:CDKN1A:EGFR	http://www.gsea-msigdb.org/gsea/msigdb/cards/GO_CELLULAR_RESPONSE_TO_EXTERNAL_STIMULUS
GO_bp	GO_ORGANOPHOSPHATE_CATABOLIC_PROCESS	127	6	4.14805e-05	0.00123434	PLA2G4A:PLA2G4B:PLA2G4E:PLA2G4D:PLA2G4F:PLA2G4C	http://www.gsea-msigdb.org/gsea/msigdb/cards/GO_ORGANOPHOSPHATE_CATABOLIC_PROCESS
GO_bp	GO_REGULATION_OF_VASCULAR_SMOOTH_MUSCLE_CELL_DIFFERENTIATION	14	3	4.18734e-05	0.00124101	NFATC3:NFATC1:NFATC2	http://www.gsea-msigdb.org/gsea/msigdb/cards/GO_REGULATION_OF_VASCULAR_SMOOTH_MUSCLE_CELL_DIFFERENTIATION
GO_bp	GO_REGULATION_OF_MEMBRANE_POTENTIAL	419	10	4.51367e-05	0.00133235	NPPA:JUN:KCNJ5:CACNB3:CACNG4:KCNJ2:KCNJ3:CACNG2:MEF2C:CACNA2D1	http://www.gsea-msigdb.org/gsea/msigdb/cards/GO_REGULATION_OF_MEMBRANE_POTENTIAL
GO_bp	GO_STRIATED_MUSCLE_CELL_DIFFERENTIATION	261	8	4.81504e-05	0.00141562	NPPA:RGS2:MYLK3:ACTG1:RYR1:NFATC2:CACNA2D2:MEF2C	http://www.gsea-msigdb.org/gsea/msigdb/cards/GO_STRIATED_MUSCLE_CELL_DIFFERENTIATION
GO_bp	GO_SMOOTH_MUSCLE_CELL_PROLIFERATION	133	6	5.37176e-05	0.00157301	JUN:GNAI3:GNAI2:MEF2C:CDKN1A:EGFR	http://www.gsea-msigdb.org/gsea/msigdb/cards/GO_SMOOTH_MUSCLE_CELL_PROLIFERATION
GO_bp	GO_VACUOLAR_TRANSPORT	134	6	5.60118e-05	0.00163368	CACNG3:CACNG5:CACNG4:CACNG7:CACNG8:CACNG2	http://www.gsea-msigdb.org/gsea/msigdb/cards/GO_VACUOLAR_TRANSPORT
GO_bp	GO_PROTEIN_HOMOTETRAMERIZATION	83	5	5.89183e-05	0.00171166	RYR3:KCNJ12:KCNJ2:RYR1:TRPM2	http://www.gsea-msigdb.org/gsea/msigdb/cards/GO_PROTEIN_HOMOTETRAMERIZATION
GO_bp	GO_DOPAMINE_RECEPTOR_SIGNALING_PATHWAY	43	4	6.14273e-05	0.00177752	GNAI3:ADCY6:GNAO1:GNAS	http://www.gsea-msigdb.org/gsea/msigdb/cards/GO_DOPAMINE_RECEPTOR_SIGNALING_PATHWAY
GO_bp	GO_RESPONSE_TO_ORGANOPHOSPHORUS	137	6	6.33682e-05	0.00182201	JUN:FOS:RYR3:EEF2K:OXT:PIK3CG	http://www.gsea-msigdb.org/gsea/msigdb/cards/GO_RESPONSE_TO_ORGANOPHOSPHORUS
GO_bp	GO_NEGATIVE_REGULATION_OF_SMOOTH_MUSCLE_CELL_DIFFERENTIATION	16	3	6.39562e-05	0.00182201	NFATC3:NFATC1:NFATC2	http://www.gsea-msigdb.org/gsea/msigdb/cards/GO_NEGATIVE_REGULATION_OF_SMOOTH_MUSCLE_CELL_DIFFERENTIATION
GO_bp	GO_PARTURITION	16	3	6.39562e-05	0.00182201	PLA2G4B:PLA2G4C:OXTR	http://www.gsea-msigdb.org/gsea/msigdb/cards/GO_PARTURITION
GO_bp	GO_POSITIVE_REGULATION_OF_SUPEROXIDE_ANION_GENERATION	16	3	6.39562e-05	0.00182201	GNAI3:GNAI2:EGFR	http://www.gsea-msigdb.org/gsea/msigdb/cards/GO_POSITIVE_REGULATION_OF_SUPEROXIDE_ANION_GENERATION
GO_bp	GO_REGULATION_OF_CYCLASE_ACTIVITY	44	4	6.73132e-05	0.00191024	GNAI3:MAPK3:GNAI2:NOS3	http://www.gsea-msigdb.org/gsea/msigdb/cards/GO_REGULATION_OF_CYCLASE_ACTIVITY
GO_bp	GO_POSITIVE_REGULATION_OF_REACTIVE_OXYGEN_SPECIES_METABOLIC_PROCESS	45	4	7.35995e-05	0.00206472	GNAI3:GNAI2:CDKN1A:EGFR	http://www.gsea-msigdb.org/gsea/msigdb/cards/GO_POSITIVE_REGULATION_OF_REACTIVE_OXYGEN_SPECIES_METABOLIC_PROCESS
GO_bp	GO_POSITIVE_REGULATION_OF_MUSCLE_CONTRACTION	45	4	7.35995e-05	0.00206472	NPPA:RGS2:OXT:OXTR	http://www.gsea-msigdb.org/gsea/msigdb/cards/GO_POSITIVE_REGULATION_OF_MUSCLE_CONTRACTION
GO_bp	GO_PRI_MIRNA_TRANSCRIPTION_BY_RNA_POLYMERASE_II	45	4	7.35995e-05	0.00206472	JUN:NFATC4:FOS:NFATC3	http://www.gsea-msigdb.org/gsea/msigdb/cards/GO_PRI_MIRNA_TRANSCRIPTION_BY_RNA_POLYMERASE_II
GO_bp	GO_REGULATION_OF_NEUROTRANSMITTER_TRANSPORT	141	6	7.43567e-05	0.00207075	NPPA:RGS2:CALM3:PRKCG:MEF2C:ADCY1	http://www.gsea-msigdb.org/gsea/msigdb/cards/GO_REGULATION_OF_NEUROTRANSMITTER_TRANSPORT
GO_bp	GO_CELLULAR_LIPID_CATABOLIC_PROCESS	205	7	7.43779e-05	0.00207075	PLA2G4A:PLA2G4B:PLA2G4E:PLA2G4D:PLA2G4F:PLA2G4C:PIK3CG	http://www.gsea-msigdb.org/gsea/msigdb/cards/GO_CELLULAR_LIPID_CATABOLIC_PROCESS
GO_bp	GO_CARDIOCYTE_DIFFERENTIATION	142	6	7.73282e-05	0.00213015	NPPA:RGS2:MAPK3:MYLK3:MEF2C:EGFR	http://www.gsea-msigdb.org/gsea/msigdb/cards/GO_CARDIOCYTE_DIFFERENTIATION
GO_bp	GO_REGULATION_OF_CALCIUM_ION_TRANSMEMBRANE_TRANSPORT	142	6	7.73282e-05	0.00213015	NPPA:CACNB3:CACNG1:CALM3:CACNA2D1:PIK3CG	http://www.gsea-msigdb.org/gsea/msigdb/cards/GO_REGULATION_OF_CALCIUM_ION_TRANSMEMBRANE_TRANSPORT
GO_bp	GO_RESPONSE_TO_CAFFEINE	17	3	7.73808e-05	0.00213015	CACNA1S:RYR3:RYR1	http://www.gsea-msigdb.org/gsea/msigdb/cards/GO_RESPONSE_TO_CAFFEINE
GO_bp	GO_RESPONSE_TO_AMINE	46	4	8.03027e-05	0.00218955	RGS2:CALM3:OXT:OXTR	http://www.gsea-msigdb.org/gsea/msigdb/cards/GO_RESPONSE_TO_AMINE
GO_bp	GO_RESPONSE_TO_PROGESTERONE	46	4	8.03027e-05	0.00218955	FOS:OXT:OXTR:CD38	http://www.gsea-msigdb.org/gsea/msigdb/cards/GO_RESPONSE_TO_PROGESTERONE
GO_bp	GO_MULTI_ORGANISM_REPRODUCTIVE_PROCESS	964	15	8.04323e-05	0.00218955	NPPA:RGS2:FOS:PLA2G4B:MAPK3:ADCY7:PLA2G4C:ADCY3:OXT:PLCB1:OXTR:CD38:NOS3:NPR2:PRKACG	http://www.gsea-msigdb.org/gsea/msigdb/cards/GO_MULTI_ORGANISM_REPRODUCTIVE_PROCESS
GO_bp	GO_REGULATION_OF_STRIATED_MUSCLE_CONTRACTION	89	5	8.22719e-05	0.00223136	NPPA:RGS2:KCNJ2:CALM3:PIK3CG	http://www.gsea-msigdb.org/gsea/msigdb/cards/GO_REGULATION_OF_STRIATED_MUSCLE_CONTRACTION
GO_bp	GO_CARBOHYDRATE_DERIVATIVE_BIOSYNTHETIC_PROCESS	648	12	8.91246e-05	0.00240833	NPPA:GUCY1A2:ADCY6:ADCY4:ADCY9:ADCY7:ADCY3:PLCB1:ADCY2:ADCY1:ADCY8:NPR2	http://www.gsea-msigdb.org/gsea/msigdb/cards/GO_CARBOHYDRATE_DERIVATIVE_BIOSYNTHETIC_PROCESS
GO_bp	GO_LOCALIZATION_WITHIN_MEMBRANE	146	6	9.01755e-05	0.0024278	CACNG3:CACNG5:CACNG4:CACNG7:CACNG8:CACNG2	http://www.gsea-msigdb.org/gsea/msigdb/cards/GO_LOCALIZATION_WITHIN_MEMBRANE
GO_bp	GO_REGULATION_OF_MUSCLE_CELL_DIFFERENTIATION	148	6	9.72071e-05	0.00260756	RGS2:MYLK3:NFATC3:NFATC1:NFATC2:MEF2C	http://www.gsea-msigdb.org/gsea/msigdb/cards/GO_REGULATION_OF_MUSCLE_CELL_DIFFERENTIATION
GO_bp	GO_ARACHIDONIC_ACID_METABOLIC_PROCESS	49	4	0.000103079	0.00275503	PLA2G4A:PLA2G4B:MAPK3:PLA2G4C	http://www.gsea-msigdb.org/gsea/msigdb/cards/GO_ARACHIDONIC_ACID_METABOLIC_PROCESS
GO_bp	GO_REGULATION_OF_OXIDOREDUCTASE_ACTIVITY	94	5	0.000106688	0.00284116	GNAI3:CALM3:GNAI2:EGFR:NOS3	http://www.gsea-msigdb.org/gsea/msigdb/cards/GO_REGULATION_OF_OXIDOREDUCTASE_ACTIVITY
GO_bp	GO_REGULATION_OF_IMMUNE_SYSTEM_PROCESS	1479	19	0.000108501	0.00287899	NPPA:JUN:CACNB3:FOS:MAPK3:ADCY7:NFATC3:PIK3R6:ACTG1:NFATC1:PLCB1:NFATC2:GNAS:RAF1:CD38:MEF2C:ACTB:PRKACG:CACNA1F	http://www.gsea-msigdb.org/gsea/msigdb/cards/GO_REGULATION_OF_IMMUNE_SYSTEM_PROCESS
GO_bp	GO_CARDIAC_MUSCLE_CELL_ACTION_POTENTIAL_INVOLVED_IN_CONTRACTION	50	4	0.000111617	0.00295103	KCNJ5:KCNJ2:KCNJ3:CACNA2D1	http://www.gsea-msigdb.org/gsea/msigdb/cards/GO_CARDIAC_MUSCLE_CELL_ACTION_POTENTIAL_INVOLVED_IN_CONTRACTION
GO_bp	GO_NEGATIVE_REGULATION_OF_MUSCLE_CELL_DIFFERENTIATION	51	4	0.000120657	0.00317859	RGS2:NFATC3:NFATC1:NFATC2	http://www.gsea-msigdb.org/gsea/msigdb/cards/GO_NEGATIVE_REGULATION_OF_MUSCLE_CELL_DIFFERENTIATION
GO_bp	GO_POSITIVE_REGULATION_OF_COLD_INDUCED_THERMOGENESIS	97	5	0.000123797	0.00324966	PRKAB2:PRKAB1:OXT:GNAS:OXTR	http://www.gsea-msigdb.org/gsea/msigdb/cards/GO_POSITIVE_REGULATION_OF_COLD_INDUCED_THERMOGENESIS
GO_bp	GO_REGULATION_OF_SUPEROXIDE_ANION_GENERATION	20	3	0.000128328	0.00335661	GNAI3:GNAI2:EGFR	http://www.gsea-msigdb.org/gsea/msigdb/cards/GO_REGULATION_OF_SUPEROXIDE_ANION_GENERATION
GO_bp	GO_RESPONSE_TO_BRONCHODILATOR	52	4	0.000130215	0.0033939	RGS2:CALM3:OXT:OXTR	http://www.gsea-msigdb.org/gsea/msigdb/cards/GO_RESPONSE_TO_BRONCHODILATOR
GO_bp	GO_RESPONSE_TO_CAMP	99	5	0.000136319	0.00354045	JUN:FOS:EEF2K:OXT:PIK3CG	http://www.gsea-msigdb.org/gsea/msigdb/cards/GO_RESPONSE_TO_CAMP
GO_bp	GO_RESPONSE_TO_CORTICOSTERONE	21	3	0.000149175	0.0038337	FOS:CALM3:CDKN1A	http://www.gsea-msigdb.org/gsea/msigdb/cards/GO_RESPONSE_TO_CORTICOSTERONE
GO_bp	GO_NOREPINEPHRINE_TRANSPORT	21	3	0.000149175	0.0038337	OXT:OXTR:ACTB	http://www.gsea-msigdb.org/gsea/msigdb/cards/GO_NOREPINEPHRINE_TRANSPORT
GO_bp	GO_REGULATION_OF_URINE_VOLUME	21	3	0.000149175	0.0038337	ADCY6:OXT:GNAI2	http://www.gsea-msigdb.org/gsea/msigdb/cards/GO_REGULATION_OF_URINE_VOLUME
GO_bp	GO_CELL_COMMUNICATION_INVOLVED_IN_CARDIAC_CONDUCTION	54	4	0.00015096	0.00386604	KCNJ5:CALM3:KCNJ3:CACNA2D1	http://www.gsea-msigdb.org/gsea/msigdb/cards/GO_CELL_COMMUNICATION_INVOLVED_IN_CARDIAC_CONDUCTION
GO_bp	GO_RESPONSE_TO_LIGHT_STIMULUS	308	8	0.00015217	0.00388349	PPP1CA:CACNA2D4:NFATC4:FOS:CDKN1A:EGFR:ELK1:CACNA1F	http://www.gsea-msigdb.org/gsea/msigdb/cards/GO_RESPONSE_TO_LIGHT_STIMULUS
GO_bp	GO_SMOOTH_MUSCLE_CONTRACTION	103	5	0.000164257	0.00417746	RGS2:OXT:OXTR:MYLK:CD38	http://www.gsea-msigdb.org/gsea/msigdb/cards/GO_SMOOTH_MUSCLE_CONTRACTION
GO_bp	GO_POSITIVE_REGULATION_OF_IMMUNE_SYSTEM_PROCESS	1032	15	0.000170856	0.00431771	NPPA:JUN:CACNB3:FOS:MAPK3:PIK3R6:ACTG1:NFATC2:GNAS:RAF1:CD38:MEF2C:ACTB:PRKACG:CACNA1F	http://www.gsea-msigdb.org/gsea/msigdb/cards/GO_POSITIVE_REGULATION_OF_IMMUNE_SYSTEM_PROCESS
GO_bp	GO_CELLULAR_RESPONSE_TO_LIPID	591	11	0.000170946	0.00431771	ADCY6:NFATC4:MAPK3:ADCY3:ADCY2:MEF2C:ADCY1:EGFR:NOS3:ADCY8:ELK1	http://www.gsea-msigdb.org/gsea/msigdb/cards/GO_CELLULAR_RESPONSE_TO_LIPID
GO_bp	GO_RESPONSE_TO_LITHIUM_ION	22	3	0.000172107	0.00433214	NFATC4:ADCY7:ADCY1	http://www.gsea-msigdb.org/gsea/msigdb/cards/GO_RESPONSE_TO_LITHIUM_ION
GO_bp	GO_NEUROINFLAMMATORY_RESPONSE	56	4	0.000173994	0.0043647	JUN:ADCY1:EGFR:ADCY8	http://www.gsea-msigdb.org/gsea/msigdb/cards/GO_NEUROINFLAMMATORY_RESPONSE
GO_bp	GO_CELLULAR_RESPONSE_TO_ABIOTIC_STIMULUS	317	8	0.000185221	0.00463052	NPPA:NFATC4:MAPK3:KCNJ2:MYLK:CDKN1A:EGFR:ELK1	http://www.gsea-msigdb.org/gsea/msigdb/cards/GO_CELLULAR_RESPONSE_TO_ABIOTIC_STIMULUS
GO_bp	GO_NEGATIVE_REGULATION_OF_CALCIUM_ION_TRANSPORT	57	4	0.000186416	0.00464459	CACNB3:GNAO1:CALM3:NOS3	http://www.gsea-msigdb.org/gsea/msigdb/cards/GO_NEGATIVE_REGULATION_OF_CALCIUM_ION_TRANSPORT
GO_bp	GO_HORMONE_TRANSPORT	319	8	0.000193314	0.00480021	NPPA:GNAS:RAF1:CACNA2D2:CD38:ITPR3:EGFR:ADCY8	http://www.gsea-msigdb.org/gsea/msigdb/cards/GO_HORMONE_TRANSPORT
GO_bp	GO_SKELETAL_MUSCLE_ORGAN_DEVELOPMENT	168	6	0.000194421	0.00481142	MYL6B:MYL6:FOS:RYR1:MYLK2:MEF2C	http://www.gsea-msigdb.org/gsea/msigdb/cards/GO_SKELETAL_MUSCLE_ORGAN_DEVELOPMENT
GO_bp	GO_INOSITOL_TRISPHOSPHATE_BIOSYNTHETIC_PROCESS	23	3	0.000197209	0.00485418	PLCB3:PLCB2:PLCB1	http://www.gsea-msigdb.org/gsea/msigdb/cards/GO_INOSITOL_TRISPHOSPHATE_BIOSYNTHETIC_PROCESS
GO_bp	GO_MAINTENANCE_OF_LOCATION	320	8	0.000197469	0.00485418	PLCB3:RYR3:PLCB2:RYR1:CALM3:PLCB1:TRPM2:ITPR3	http://www.gsea-msigdb.org/gsea/msigdb/cards/GO_MAINTENANCE_OF_LOCATION
GO_bp	GO_PLATELET_AGGREGATION	58	4	0.000199464	0.00488688	ACTG1:GNAS:ACTB:PIK3CG	http://www.gsea-msigdb.org/gsea/msigdb/cards/GO_PLATELET_AGGREGATION
GO_bp	GO_MONOVALENT_INORGANIC_CATION_TRANSPORT	503	10	0.00020283	0.00495283	NPPA:KCNJ9:KCNJ5:KCNJ12:KCNJ2:KCNJ14:KCNJ3:TRPM2:KCNJ4:NOS3	http://www.gsea-msigdb.org/gsea/msigdb/cards/GO_MONOVALENT_INORGANIC_CATION_TRANSPORT
GO_bp	GO_TEMPERATURE_HOMEOSTASIS	172	6	0.000220832	0.00537456	PRKAB2:PRKAB1:OXT:GNAS:TRPM2:OXTR	http://www.gsea-msigdb.org/gsea/msigdb/cards/GO_TEMPERATURE_HOMEOSTASIS
GO_bp	GO_POSITIVE_REGULATION_OF_HIGH_VOLTAGE_GATED_CALCIUM_CHANNEL_ACTIVITY	5	2	0.000243076	0.00583859	CACNB3:CACNA2D1	http://www.gsea-msigdb.org/gsea/msigdb/cards/GO_POSITIVE_REGULATION_OF_HIGH_VOLTAGE_GATED_CALCIUM_CHANNEL_ACTIVITY
GO_bp	GO_POSITIVE_REGULATION_OF_NITRIC_OXIDE_MEDIATED_SIGNAL_TRANSDUCTION	5	2	0.000243076	0.00583859	GUCY1A2:EGFR	http://www.gsea-msigdb.org/gsea/msigdb/cards/GO_POSITIVE_REGULATION_OF_NITRIC_OXIDE_MEDIATED_SIGNAL_TRANSDUCTION
GO_bp	GO_SPERM_EJACULATION	5	2	0.000243076	0.00583859	OXT:OXTR	http://www.gsea-msigdb.org/gsea/msigdb/cards/GO_SPERM_EJACULATION
GO_bp	GO_POSITIVE_REGULATION_OF_PENILE_ERECTION	5	2	0.000243076	0.00583859	OXT:OXTR	http://www.gsea-msigdb.org/gsea/msigdb/cards/GO_POSITIVE_REGULATION_OF_PENILE_ERECTION
GO_bp	GO_RESPONSE_TO_EXTRACELLULAR_STIMULUS	516	10	0.000248833	0.00594649	JUN:CACNB3:FOS:RYR3:MAPK3:PRKCG:OXT:GNAI2:CDKN1A:EGFR	http://www.gsea-msigdb.org/gsea/msigdb/cards/GO_RESPONSE_TO_EXTRACELLULAR_STIMULUS
GO_bp	GO_ACTIN_FILAMENT_BASED_PROCESS	724	12	0.000249976	0.00594649	KCNJ5:MYL6B:MYL6:MYLK3:KCNJ2:ACTG1:KCNJ3:MYLK2:TRPM2:MEF2C:ACTB:CACNA2D1	http://www.gsea-msigdb.org/gsea/msigdb/cards/GO_ACTIN_FILAMENT_BASED_PROCESS
GO_bp	GO_REGULATION_OF_BLOOD_PRESSURE	176	6	0.000249995	0.00594649	NPPA:PLCB3:OXT:OXTR:NOS3:NPR2	http://www.gsea-msigdb.org/gsea/msigdb/cards/GO_REGULATION_OF_BLOOD_PRESSURE
GO_bp	GO_VASCULAR_SMOOTH_MUSCLE_CELL_DIFFERENTIATION	25	3	0.000254273	0.00600935	NFATC3:NFATC1:NFATC2	http://www.gsea-msigdb.org/gsea/msigdb/cards/GO_VASCULAR_SMOOTH_MUSCLE_CELL_DIFFERENTIATION
GO_bp	GO_VENTRICULAR_CARDIAC_MUSCLE_CELL_MEMBRANE_REPOLARIZATION	25	3	0.000254273	0.00600935	KCNJ5:KCNJ3:CACNA2D1	http://www.gsea-msigdb.org/gsea/msigdb/cards/GO_VENTRICULAR_CARDIAC_MUSCLE_CELL_MEMBRANE_REPOLARIZATION
GO_bp	GO_RESPONSE_TO_CADMIUM_ION	62	4	0.000258306	0.00608509	JUN:FOS:MAPK3:EGFR	http://www.gsea-msigdb.org/gsea/msigdb/cards/GO_RESPONSE_TO_CADMIUM_ION
GO_bp	GO_RESPONSE_TO_OXIDATIVE_STRESS	425	9	0.000269786	0.00633522	JUN:FOS:MAPK3:GNAO1:MAPK7:TRPM2:CD38:EGFR:NOS3	http://www.gsea-msigdb.org/gsea/msigdb/cards/GO_RESPONSE_TO_OXIDATIVE_STRESS
GO_bp	GO_NEGATIVE_REGULATION_OF_CELL_DEATH	962	14	0.000284053	0.00664901	JUN:GNAI3:NFATC4:EEF2K:MAPK7:PRKCG:RAF1:GNAI2:CD38:MEF2C:CDKN1A:EGFR:PIK3CG:NOS3	http://www.gsea-msigdb.org/gsea/msigdb/cards/GO_NEGATIVE_REGULATION_OF_CELL_DEATH
GO_bp	GO_RECEPTOR_METABOLIC_PROCESS	181	6	0.000290622	0.00678119	CACNG3:CACNG5:CACNG4:CACNG7:CACNG8:CACNG2	http://www.gsea-msigdb.org/gsea/msigdb/cards/GO_RECEPTOR_METABOLIC_PROCESS
GO_bp	GO_SUPEROXIDE_METABOLIC_PROCESS	65	4	0.000309946	0.00720918	GNAI3:GNAI2:EGFR:NOS3	http://www.gsea-msigdb.org/gsea/msigdb/cards/GO_SUPEROXIDE_METABOLIC_PROCESS
GO_bp	GO_CELLULAR_RESPONSE_TO_AMMONIUM_ION	66	4	0.000328691	0.00762108	MAPK3:PLCB1:GNAI2:ADCY8	http://www.gsea-msigdb.org/gsea/msigdb/cards/GO_CELLULAR_RESPONSE_TO_AMMONIUM_ION
GO_bp	GO_MUSCLE_CELL_PROLIFERATION	186	6	0.000336266	0.00777218	JUN:GNAI3:GNAI2:MEF2C:CDKN1A:EGFR	http://www.gsea-msigdb.org/gsea/msigdb/cards/GO_MUSCLE_CELL_PROLIFERATION
GO_bp	GO_REGULATION_OF_HORMONE_SECRETION	263	7	0.000344694	0.007942	NPPA:GNAS:CACNA2D2:CD38:ITPR3:EGFR:ADCY8	http://www.gsea-msigdb.org/gsea/msigdb/cards/GO_REGULATION_OF_HORMONE_SECRETION
GO_bp	GO_CARDIAC_MUSCLE_CELL_ACTION_POTENTIAL	67	4	0.000348236	0.00797362	KCNJ5:KCNJ2:KCNJ3:CACNA2D1	http://www.gsea-msigdb.org/gsea/msigdb/cards/GO_CARDIAC_MUSCLE_CELL_ACTION_POTENTIAL
GO_bp	GO_CARDIAC_MUSCLE_CELL_CONTRACTION	67	4	0.000348236	0.00797362	KCNJ5:KCNJ2:KCNJ3:CACNA2D1	http://www.gsea-msigdb.org/gsea/msigdb/cards/GO_CARDIAC_MUSCLE_CELL_CONTRACTION
GO_bp	GO_ADRENERGIC_RECEPTOR_SIGNALING_PATHWAY	28	3	0.000358273	0.00817349	RGS2:ADCY9:GNAI2	http://www.gsea-msigdb.org/gsea/msigdb/cards/GO_ADRENERGIC_RECEPTOR_SIGNALING_PATHWAY
GO_bp	GO_CELLULAR_LIPID_METABOLIC_PROCESS	867	13	0.000359189	0.00817349	PLA2G4A:PLCB2:PLA2G4B:PLA2G4E:PLA2G4D:PLA2G4F:MAPK3:PIK3R6:PIK3R5:PLA2G4C:PLCB1:EGFR:PIK3CG	http://www.gsea-msigdb.org/gsea/msigdb/cards/GO_CELLULAR_LIPID_METABOLIC_PROCESS
GO_bp	GO_MEMBRANE_REPOLARIZATION_DURING_ATRIAL_CARDIAC_MUSCLE_CELL_ACTION_POTENTIAL	6	2	0.00036343	0.00824447	KCNJ5:KCNJ3	http://www.gsea-msigdb.org/gsea/msigdb/cards/GO_MEMBRANE_REPOLARIZATION_DURING_ATRIAL_CARDIAC_MUSCLE_CELL_ACTION_POTENTIAL
GO_bp	GO_RESPONSE_TO_RADIATION	444	9	0.00037152	0.00840207	JUN:PPP1CA:CACNA2D4:NFATC4:FOS:CDKN1A:EGFR:ELK1:CACNA1F	http://www.gsea-msigdb.org/gsea/msigdb/cards/GO_RESPONSE_TO_RADIATION
GO_bp	GO_REGULATION_OF_CELLULAR_LOCALIZATION	872	13	0.000379444	0.00855495	NPPA:CACNB3:PPP1R12A:MAPK3:CALM3:PRKCG:MYLK2:CACNG2:MEF2C:ACTB:ADCY1:EGFR:ADCY8	http://www.gsea-msigdb.org/gsea/msigdb/cards/GO_REGULATION_OF_CELLULAR_LOCALIZATION
GO_bp	GO_NITRIC_OXIDE_MEDIATED_SIGNAL_TRANSDUCTION	29	3	0.000398174	0.00892249	GUCY1A2:EGFR:NOS3	http://www.gsea-msigdb.org/gsea/msigdb/cards/GO_NITRIC_OXIDE_MEDIATED_SIGNAL_TRANSDUCTION
GO_bp	GO_NEGATIVE_REGULATION_OF_CALCIUM_MEDIATED_SIGNALING	29	3	0.000398174	0.00892249	MAPK7:CALM3:RCAN1	http://www.gsea-msigdb.org/gsea/msigdb/cards/GO_NEGATIVE_REGULATION_OF_CALCIUM_MEDIATED_SIGNALING
GO_bp	GO_REGULATION_OF_CELL_DIFFERENTIATION	1777	20	0.000408578	0.00912782	JUN:RGS2:ADCY6:NFATC4:FOS:EEF2K:MYLK3:NFATC3:PIK3R6:NFATC1:CACNG7:PLCB1:NFATC2:GNAS:RAF1:CD38:MEF2C:CAMK2B:EGFR:NPR2	http://www.gsea-msigdb.org/gsea/msigdb/cards/GO_REGULATION_OF_CELL_DIFFERENTIATION
GO_bp	GO_ACTION_POTENTIAL	126	5	0.000418825	0.00932838	KCNJ5:CACNB3:KCNJ2:KCNJ3:CACNA2D1	http://www.gsea-msigdb.org/gsea/msigdb/cards/GO_ACTION_POTENTIAL
GO_bp	GO_CELL_CELL_SIGNALING_INVOLVED_IN_CARDIAC_CONDUCTION	30	3	0.000440823	0.00975918	KCNJ5:KCNJ3:CACNA2D1	http://www.gsea-msigdb.org/gsea/msigdb/cards/GO_CELL_CELL_SIGNALING_INVOLVED_IN_CARDIAC_CONDUCTION
GO_bp	GO_POSITIVE_REGULATION_OF_VASOCONSTRICTION	30	3	0.000440823	0.00975918	OXTR:CD38:EGFR	http://www.gsea-msigdb.org/gsea/msigdb/cards/GO_POSITIVE_REGULATION_OF_VASOCONSTRICTION
GO_bp	GO_RHYTHMIC_PROCESS	278	7	0.000480575	0.0106073	JUN:PPP1CA:PRKCG:OXTR:ADCY1:EGFR:NOS3	http://www.gsea-msigdb.org/gsea/msigdb/cards/GO_RHYTHMIC_PROCESS
GO_bp	GO_SLEEP	31	3	0.000486297	0.0106695	FOS:OXT:OXTR	http://www.gsea-msigdb.org/gsea/msigdb/cards/GO_SLEEP
GO_bp	GO_REGULATION_OF_SUPEROXIDE_METABOLIC_PROCESS	31	3	0.000486297	0.0106695	GNAI3:GNAI2:EGFR	http://www.gsea-msigdb.org/gsea/msigdb/cards/GO_REGULATION_OF_SUPEROXIDE_METABOLIC_PROCESS
GO_bp	GO_NEGATIVE_REGULATION_OF_GASTRIC_ACID_SECRETION	7	2	0.00050715	0.0109634	OXT:OXTR	http://www.gsea-msigdb.org/gsea/msigdb/cards/GO_NEGATIVE_REGULATION_OF_GASTRIC_ACID_SECRETION
GO_bp	GO_REGULATION_OF_PENILE_ERECTION	7	2	0.00050715	0.0109634	OXT:OXTR	http://www.gsea-msigdb.org/gsea/msigdb/cards/GO_REGULATION_OF_PENILE_ERECTION
GO_bp	GO_POSITIVE_REGULATION_OF_NAD_P_H_OXIDASE_ACTIVITY	7	2	0.00050715	0.0109634	GNAI3:GNAI2	http://www.gsea-msigdb.org/gsea/msigdb/cards/GO_POSITIVE_REGULATION_OF_NAD_P_H_OXIDASE_ACTIVITY
GO_bp	GO_POSITIVE_REGULATION_OF_UTERINE_SMOOTH_MUSCLE_CONTRACTION	7	2	0.00050715	0.0109634	OXT:OXTR	http://www.gsea-msigdb.org/gsea/msigdb/cards/GO_POSITIVE_REGULATION_OF_UTERINE_SMOOTH_MUSCLE_CONTRACTION
GO_bp	GO_REGULATION_OF_SARCOMERE_ORGANIZATION	7	2	0.00050715	0.0109634	MYLK3:MEF2C	http://www.gsea-msigdb.org/gsea/msigdb/cards/GO_REGULATION_OF_SARCOMERE_ORGANIZATION
GO_bp	GO_REGULATION_OF_NEUROLOGICAL_SYSTEM_PROCESS	132	5	0.000518174	0.0111689	CACNB3:CACNG5:CACNG4:OXT:NOS3	http://www.gsea-msigdb.org/gsea/msigdb/cards/GO_REGULATION_OF_NEUROLOGICAL_SYSTEM_PROCESS
GO_bp	GO_CELLULAR_RESPONSE_TO_OXIDATIVE_STRESS	283	7	0.000534332	0.011282	JUN:FOS:MAPK3:MAPK7:TRPM2:EGFR:NOS3	http://www.gsea-msigdb.org/gsea/msigdb/cards/GO_CELLULAR_RESPONSE_TO_OXIDATIVE_STRESS
GO_bp	GO_RESPONSE_TO_MORPHINE	32	3	0.000534673	0.011282	GNAO1:PRKCG:ADCY8	http://www.gsea-msigdb.org/gsea/msigdb/cards/GO_RESPONSE_TO_MORPHINE
GO_bp	GO_SUPEROXIDE_ANION_GENERATION	32	3	0.000534673	0.011282	GNAI3:GNAI2:EGFR	http://www.gsea-msigdb.org/gsea/msigdb/cards/GO_SUPEROXIDE_ANION_GENERATION
GO_bp	GO_RESPONSE_TO_MINERALOCORTICOID	32	3	0.000534673	0.011282	FOS:CALM3:CDKN1A	http://www.gsea-msigdb.org/gsea/msigdb/cards/GO_RESPONSE_TO_MINERALOCORTICOID
GO_bp	GO_REGULATION_OF_SMOOTH_MUSCLE_CELL_DIFFERENTIATION	32	3	0.000534673	0.011282	NFATC3:NFATC1:NFATC2	http://www.gsea-msigdb.org/gsea/msigdb/cards/GO_REGULATION_OF_SMOOTH_MUSCLE_CELL_DIFFERENTIATION
GO_bp	GO_CELLULAR_RESPONSE_TO_MECHANICAL_STIMULUS	75	4	0.000535703	0.011282	NPPA:MAPK3:KCNJ2:EGFR	http://www.gsea-msigdb.org/gsea/msigdb/cards/GO_CELLULAR_RESPONSE_TO_MECHANICAL_STIMULUS
GO_bp	GO_CALCIUM_ION_IMPORT	75	4	0.000535703	0.011282	CACNA1S:TRPM2:CACNA2D1:CACNA1F	http://www.gsea-msigdb.org/gsea/msigdb/cards/GO_CALCIUM_ION_IMPORT
GO_bp	GO_UNSATURATED_FATTY_ACID_METABOLIC_PROCESS	75	4	0.000535703	0.011282	PLA2G4A:PLA2G4B:MAPK3:PLA2G4C	http://www.gsea-msigdb.org/gsea/msigdb/cards/GO_UNSATURATED_FATTY_ACID_METABOLIC_PROCESS
GO_bp	GO_RESPONSE_TO_OXYGEN_LEVELS	375	8	0.000569428	0.011958	NPPA:CACNB3:EEF2K:RYR1:OXTR:RAF1:CD38:CDKN1A	http://www.gsea-msigdb.org/gsea/msigdb/cards/GO_RESPONSE_TO_OXYGEN_LEVELS
GO_bp	GO_LONG_TERM_MEMORY	33	3	0.000586024	0.0121675	NFATC4:ADCY1:ADCY8	http://www.gsea-msigdb.org/gsea/msigdb/cards/GO_LONG_TERM_MEMORY
GO_bp	GO_RESPONSE_TO_FLUID_SHEAR_STRESS	33	3	0.000586024	0.0121675	MAPK7:MEF2C:NOS3	http://www.gsea-msigdb.org/gsea/msigdb/cards/GO_RESPONSE_TO_FLUID_SHEAR_STRESS
GO_bp	GO_POSITIVE_REGULATION_OF_VASCULAR_SMOOTH_MUSCLE_CELL_PROLIFERATION	33	3	0.000586024	0.0121675	JUN:GNAI3:GNAI2	http://www.gsea-msigdb.org/gsea/msigdb/cards/GO_POSITIVE_REGULATION_OF_VASCULAR_SMOOTH_MUSCLE_CELL_PROLIFERATION
GO_bp	GO_POSITIVE_REGULATION_OF_PHOSPHATASE_ACTIVITY	33	3	0.000586024	0.0121675	PPP1R12A:CALM3:MEF2C	http://www.gsea-msigdb.org/gsea/msigdb/cards/GO_POSITIVE_REGULATION_OF_PHOSPHATASE_ACTIVITY
GO_bp	GO_HOMOTYPIC_CELL_CELL_ADHESION	77	4	0.000591941	0.0122557	ACTG1:GNAS:ACTB:PIK3CG	http://www.gsea-msigdb.org/gsea/msigdb/cards/GO_HOMOTYPIC_CELL_CELL_ADHESION
GO_bp	GO_REGULATION_OF_RESPONSE_TO_STRESS	1420	17	0.000596655	0.0123186	NPPA:MAPK3:ADCY7:PIK3R6:MAPK7:PRKCG:PLCB1:RAF1:MYLK:MEF2C:CDKN1A:CAMK2B:EGFR:PIK3CG:NOS3:ADCY8:PRKACG	http://www.gsea-msigdb.org/gsea/msigdb/cards/GO_REGULATION_OF_RESPONSE_TO_STRESS
GO_bp	GO_ICOSANOID_METABOLIC_PROCESS	78	4	0.000621576	0.0127972	PLA2G4A:PLA2G4B:MAPK3:PLA2G4C	http://www.gsea-msigdb.org/gsea/msigdb/cards/GO_ICOSANOID_METABOLIC_PROCESS
GO_bp	GO_CARDIOVASCULAR_SYSTEM_DEVELOPMENT	689	11	0.000627748	0.0128881	JUN:NFATC4:NFATC3:PIK3R6:MAPK7:NFATC1:NFATC2:MYLK:MEF2C:PIK3CG:NOS3	http://www.gsea-msigdb.org/gsea/msigdb/cards/GO_CARDIOVASCULAR_SYSTEM_DEVELOPMENT
GO_bp	GO_SIGNAL_TRANSDUCTION_BY_PROTEIN_PHOSPHORYLATION	922	13	0.000641738	0.0131387	JUN:RGS2:MAPK3:PIK3R6:PIK3R5:MAPK7:PLCB1:OXTR:RAF1:GNAI2:MEF2C:EGFR:PIK3CG	http://www.gsea-msigdb.org/gsea/msigdb/cards/GO_SIGNAL_TRANSDUCTION_BY_PROTEIN_PHOSPHORYLATION
GO_bp	GO_CARBOHYDRATE_DERIVATIVE_METABOLIC_PROCESS	923	13	0.000648252	0.0132351	NPPA:GNAI3:GUCY1A2:ADCY6:ADCY4:ADCY9:ADCY7:ADCY3:PLCB1:ADCY2:ADCY1:ADCY8:NPR2	http://www.gsea-msigdb.org/gsea/msigdb/cards/GO_CARBOHYDRATE_DERIVATIVE_METABOLIC_PROCESS
GO_bp	GO_MUSCLE_ORGAN_DEVELOPMENT	383	8	0.000653733	0.0133101	RGS2:MYL6B:MYL6:FOS:RYR1:MYLK2:MYLK:MEF2C	http://www.gsea-msigdb.org/gsea/msigdb/cards/GO_MUSCLE_ORGAN_DEVELOPMENT
GO_bp	GO_APOPTOTIC_SIGNALING_PATHWAY	584	10	0.000656946	0.0133386	JUN:GNAI3:PPP1CA:NFATC4:MAPK7:RAF1:GNAI2:CD38:CDKN1A:NOS3	http://www.gsea-msigdb.org/gsea/msigdb/cards/GO_APOPTOTIC_SIGNALING_PATHWAY
GO_bp	GO_REGULATION_OF_MEMBRANE_REPOLARIZATION_DURING_ACTION_POTENTIAL	8	2	0.000674005	0.0136097	CACNB3:CACNA2D1	http://www.gsea-msigdb.org/gsea/msigdb/cards/GO_REGULATION_OF_MEMBRANE_REPOLARIZATION_DURING_ACTION_POTENTIAL
GO_bp	GO_POSITIVE_REGULATION_OF_CGMP_MEDIATED_SIGNALING	8	2	0.000674005	0.0136097	NPPA:NPR2	http://www.gsea-msigdb.org/gsea/msigdb/cards/GO_POSITIVE_REGULATION_OF_CGMP_MEDIATED_SIGNALING
GO_bp	GO_NEGATIVE_REGULATION_OF_ION_TRANSPORT	140	5	0.000677027	0.0136333	RGS2:CACNB3:GNAO1:CALM3:NOS3	http://www.gsea-msigdb.org/gsea/msigdb/cards/GO_NEGATIVE_REGULATION_OF_ION_TRANSPORT
GO_bp	GO_PHOSPHATIDYLINOSITOL_3_KINASE_SIGNALING	141	5	0.000699184	0.014041	MAPK3:PIK3R6:PIK3R5:EGFR:PIK3CG	http://www.gsea-msigdb.org/gsea/msigdb/cards/GO_PHOSPHATIDYLINOSITOL_3_KINASE_SIGNALING
GO_bp	GO_ACTIVATION_OF_IMMUNE_RESPONSE	589	10	0.00070143	0.0140477	CACNB3:MAPK3:ACTG1:NFATC2:RAF1:CD38:MEF2C:ACTB:PRKACG:CACNA1F	http://www.gsea-msigdb.org/gsea/msigdb/cards/GO_ACTIVATION_OF_IMMUNE_RESPONSE
GO_bp	GO_ORGANONITROGEN_COMPOUND_BIOSYNTHETIC_PROCESS	1722	19	0.000745576	0.0148913	NPPA:PLA2G4A:RGS2:PPP1CA:GUCY1A2:ADCY6:ADCY4:ADCY9:EEF2K:MAPK3:ADCY7:ADCY3:PLCB1:ADCY2:ADCY1:EGFR:NOS3:ADCY8:NPR2	http://www.gsea-msigdb.org/gsea/msigdb/cards/GO_ORGANONITROGEN_COMPOUND_BIOSYNTHETIC_PROCESS
GO_bp	GO_POSITIVE_REGULATION_OF_DEVELOPMENTAL_PROCESS	1317	16	0.000753488	0.0150085	JUN:RGS2:FOS:EEF2K:MYLK3:PIK3R6:CACNG7:OXT:PLCB1:NFATC2:GNAS:OXTR:CACNA2D2:MEF2C:CAMK2B:NOS3	http://www.gsea-msigdb.org/gsea/msigdb/cards/GO_POSITIVE_REGULATION_OF_DEVELOPMENTAL_PROCESS
GO_bp	GO_TISSUE_HOMEOSTASIS	217	6	0.000758483	0.01503	ACTG1:GNAS:CD38:ACTB:EGFR:NOS3	http://www.gsea-msigdb.org/gsea/msigdb/cards/GO_TISSUE_HOMEOSTASIS
GO_bp	GO_SARCOPLASMIC_RETICULUM_CALCIUM_ION_TRANSPORT	36	3	0.000758657	0.01503	CACNG1:RYR1:CALM3	http://www.gsea-msigdb.org/gsea/msigdb/cards/GO_SARCOPLASMIC_RETICULUM_CALCIUM_ION_TRANSPORT
GO_bp	GO_REGULATION_OF_MUSCLE_ADAPTATION	83	4	0.000785724	0.0155244	RGS2:PRKAG3:CAMK2B:NOS3	http://www.gsea-msigdb.org/gsea/msigdb/cards/GO_REGULATION_OF_MUSCLE_ADAPTATION
GO_bp	GO_LONG_CHAIN_FATTY_ACID_METABOLIC_PROCESS	84	4	0.00082189	0.0161235	PLA2G4A:PLA2G4B:MAPK3:PLA2G4C	http://www.gsea-msigdb.org/gsea/msigdb/cards/GO_LONG_CHAIN_FATTY_ACID_METABOLIC_PROCESS
GO_bp	GO_REGULATION_OF_CALCIUM_ION_TRANSMEMBRANE_TRANSPORTER_ACTIVITY	84	4	0.00082189	0.0161235	NPPA:CACNB3:CALM3:CACNA2D1	http://www.gsea-msigdb.org/gsea/msigdb/cards/GO_REGULATION_OF_CALCIUM_ION_TRANSMEMBRANE_TRANSPORTER_ACTIVITY
GO_bp	GO_POSITIVE_REGULATION_OF_CALCIUM_ION_TRANSMEMBRANE_TRANSPORTER_ACTIVITY	37	3	0.00082263	0.0161235	CACNB3:CALM3:CACNA2D1	http://www.gsea-msigdb.org/gsea/msigdb/cards/GO_POSITIVE_REGULATION_OF_CALCIUM_ION_TRANSMEMBRANE_TRANSPORTER_ACTIVITY
GO_bp	GO_CELL_SURFACE_RECEPTOR_SIGNALING_PATHWAY_INVOLVED_IN_CELL_CELL_SIGNALING	604	10	0.000850089	0.0166174	PLCB3:PPP1CA:CACNB3:NFATC4:PLCB2:GNAO1:NFATC1:PLCB1:MEF2C:EGFR	http://www.gsea-msigdb.org/gsea/msigdb/cards/GO_CELL_SURFACE_RECEPTOR_SIGNALING_PATHWAY_INVOLVED_IN_CELL_CELL_SIGNALING
GO_bp	GO_POSITIVE_REGULATION_OF_SMOOTH_MUSCLE_CELL_PROLIFERATION	85	4	0.000859216	0.0167512	JUN:GNAI3:GNAI2:EGFR	http://www.gsea-msigdb.org/gsea/msigdb/cards/GO_POSITIVE_REGULATION_OF_SMOOTH_MUSCLE_CELL_PROLIFERATION
GO_bp	GO_POSTSYNAPTIC_ACTIN_CYTOSKELETON_ORGANIZATION	9	2	0.000863767	0.0167512	ACTG1:ACTB	http://www.gsea-msigdb.org/gsea/msigdb/cards/GO_POSTSYNAPTIC_ACTIN_CYTOSKELETON_ORGANIZATION
GO_bp	GO_REGULATION_OF_CYCLIC_NUCLEOTIDE_PHOSPHODIESTERASE_ACTIVITY	9	2	0.000863767	0.0167512	MAPK7:CALM3	http://www.gsea-msigdb.org/gsea/msigdb/cards/GO_REGULATION_OF_CYCLIC_NUCLEOTIDE_PHOSPHODIESTERASE_ACTIVITY
GO_bp	GO_PROTEIN_LOCALIZATION_TO_MEMBRANE	606	10	0.00087174	0.0168613	CACNB3:CACNG3:CACNG5:CACNG4:CALM3:CACNG7:CACNG8:CACNG2:ACTB:EGFR	http://www.gsea-msigdb.org/gsea/msigdb/cards/GO_PROTEIN_LOCALIZATION_TO_MEMBRANE
GO_bp	GO_MUSCLE_FILAMENT_SLIDING	38	3	0.000889931	0.017123	MYL6B:MYL6:MYLK2	http://www.gsea-msigdb.org/gsea/msigdb/cards/GO_MUSCLE_FILAMENT_SLIDING
GO_bp	GO_POSITIVE_REGULATION_OF_SIGNALING_RECEPTOR_ACTIVITY	38	3	0.000889931	0.017123	CACNG3:CACNG4:CACNG2	http://www.gsea-msigdb.org/gsea/msigdb/cards/GO_POSITIVE_REGULATION_OF_SIGNALING_RECEPTOR_ACTIVITY
GO_bp	GO_NON_CANONICAL_WNT_SIGNALING_PATHWAY	149	5	0.000896528	0.017183	PLCB3:PLCB2:GNAO1:NFATC1:PLCB1	http://www.gsea-msigdb.org/gsea/msigdb/cards/GO_NON_CANONICAL_WNT_SIGNALING_PATHWAY
GO_bp	GO_LONG_TERM_SYNAPTIC_POTENTIATION	86	4	0.000897722	0.017183	NFATC4:ITPR3:ADCY1:ADCY8	http://www.gsea-msigdb.org/gsea/msigdb/cards/GO_LONG_TERM_SYNAPTIC_POTENTIATION
GO_bp	GO_NEURON_DEVELOPMENT	1082	14	0.000912069	0.0174122	JUN:RGS2:ADCY6:NFATC4:EEF2K:MAPK3:GNAO1:MAPK7:CACNG7:CD38:MEF2C:CAMK2B:ADCY1:EGFR	http://www.gsea-msigdb.org/gsea/msigdb/cards/GO_NEURON_DEVELOPMENT
GO_bp	GO_ADAPTIVE_THERMOGENESIS	150	5	0.000923833	0.0175911	PRKAB2:PRKAB1:OXT:GNAS:OXTR	http://www.gsea-msigdb.org/gsea/msigdb/cards/GO_ADAPTIVE_THERMOGENESIS
GO_bp	GO_REGULATION_OF_SYNAPSE_STRUCTURE_OR_ACTIVITY	227	6	0.000958175	0.0181979	NFATC4:EEF2K:OXT:OXTR:MEF2C:CAMK2B	http://www.gsea-msigdb.org/gsea/msigdb/cards/GO_REGULATION_OF_SYNAPSE_STRUCTURE_OR_ACTIVITY
GO_bp	GO_POSITIVE_REGULATION_OF_SECRETION	407	8	0.000968906	0.0183543	NPPA:MAPK3:OXT:OXTR:GNAI2:CD38:EGFR:ADCY8	http://www.gsea-msigdb.org/gsea/msigdb/cards/GO_POSITIVE_REGULATION_OF_SECRETION
GO_bp	GO_REGULATION_OF_INTRACELLULAR_SIGNAL_TRANSDUCTION	1768	19	0.001024	0.0193481	NPPA:JUN:PRKAB2:RGS2:GUCY1A2:PRKAB1:MAPK3:PIK3R6:PIK3R5:MAPK7:CALM3:PRKAG3:PLCB1:RCAN1:RAF1:GNAI2:EGFR:PIK3CG:NPR2	http://www.gsea-msigdb.org/gsea/msigdb/cards/GO_REGULATION_OF_INTRACELLULAR_SIGNAL_TRANSDUCTION
GO_bp	GO_POSITIVE_REGULATION_OF_B_CELL_PROLIFERATION	40	3	0.00103479	0.0195017	NFATC2:CD38:MEF2C	http://www.gsea-msigdb.org/gsea/msigdb/cards/GO_POSITIVE_REGULATION_OF_B_CELL_PROLIFERATION
GO_bp	GO_TONIC_SMOOTH_MUSCLE_CONTRACTION	10	2	0.00107621	0.0200765	MYLK:CD38	http://www.gsea-msigdb.org/gsea/msigdb/cards/GO_TONIC_SMOOTH_MUSCLE_CONTRACTION
GO_bp	GO_REGULATION_OF_NITRIC_OXIDE_MEDIATED_SIGNAL_TRANSDUCTION	10	2	0.00107621	0.0200765	GUCY1A2:EGFR	http://www.gsea-msigdb.org/gsea/msigdb/cards/GO_REGULATION_OF_NITRIC_OXIDE_MEDIATED_SIGNAL_TRANSDUCTION
GO_bp	GO_PENILE_ERECTION	10	2	0.00107621	0.0200765	OXT:OXTR	http://www.gsea-msigdb.org/gsea/msigdb/cards/GO_PENILE_ERECTION
GO_bp	GO_POSTSYNAPTIC_CYTOSKELETON_ORGANIZATION	10	2	0.00107621	0.0200765	ACTG1:ACTB	http://www.gsea-msigdb.org/gsea/msigdb/cards/GO_POSTSYNAPTIC_CYTOSKELETON_ORGANIZATION
GO_bp	GO_POSITIVE_REGULATION_OF_INTRACELLULAR_SIGNAL_TRANSDUCTION	977	13	0.0010938	0.020353	NPPA:JUN:GUCY1A2:MAPK3:PIK3R6:PIK3R5:CALM3:PLCB1:RAF1:GNAI2:EGFR:PIK3CG:NPR2	http://www.gsea-msigdb.org/gsea/msigdb/cards/GO_POSITIVE_REGULATION_OF_INTRACELLULAR_SIGNAL_TRANSDUCTION
GO_bp	GO_REGULATION_OF_SYSTEMIC_ARTERIAL_BLOOD_PRESSURE	91	4	0.00110867	0.0205775	NPPA:PLCB3:OXTR:NOS3	http://www.gsea-msigdb.org/gsea/msigdb/cards/GO_REGULATION_OF_SYSTEMIC_ARTERIAL_BLOOD_PRESSURE
GO_bp	GO_RESPONSE_TO_TEMPERATURE_STIMULUS	234	6	0.00112045	0.0207439	FOS:MAPK3:TRPM2:CDKN1A:CAMK2B:NOS3	http://www.gsea-msigdb.org/gsea/msigdb/cards/GO_RESPONSE_TO_TEMPERATURE_STIMULUS
GO_bp	GO_POSITIVE_REGULATION_OF_MAPK_CASCADE	520	9	0.00114429	0.0211321	JUN:MAPK3:PIK3R6:PIK3R5:PLCB1:RAF1:GNAI2:EGFR:PIK3CG	http://www.gsea-msigdb.org/gsea/msigdb/cards/GO_POSITIVE_REGULATION_OF_MAPK_CASCADE
GO_bp	GO_REGULATION_OF_HYDROLASE_ACTIVITY	1238	15	0.00115115	0.0212054	JUN:RGS2:PPP1R12A:PLCB2:MAPK3:GNAO1:MAPK7:CALM3:PLCB1:RCAN1:RAF1:GNAI2:MEF2C:EGFR:NOS3	http://www.gsea-msigdb.org/gsea/msigdb/cards/GO_REGULATION_OF_HYDROLASE_ACTIVITY
GO_bp	GO_REACTIVE_OXYGEN_SPECIES_METABOLIC_PROCESS	158	5	0.00116513	0.021356	GNAI3:GNAI2:CDKN1A:EGFR:NOS3	http://www.gsea-msigdb.org/gsea/msigdb/cards/GO_REACTIVE_OXYGEN_SPECIES_METABOLIC_PROCESS
GO_bp	GO_REGULATION_OF_REGULATED_SECRETORY_PATHWAY	158	5	0.00116513	0.021356	NPPA:CALM3:PRKCG:GNAI2:ADCY1	http://www.gsea-msigdb.org/gsea/msigdb/cards/GO_REGULATION_OF_REGULATED_SECRETORY_PATHWAY
GO_bp	GO_INOSITOL_PHOSPHATE_BIOSYNTHETIC_PROCESS	42	3	0.00119374	0.0217717	PLCB3:PLCB2:PLCB1	http://www.gsea-msigdb.org/gsea/msigdb/cards/GO_INOSITOL_PHOSPHATE_BIOSYNTHETIC_PROCESS
GO_bp	GO_PHOSPHATIDIC_ACID_BIOSYNTHETIC_PROCESS	42	3	0.00119374	0.0217717	PLA2G4A:PLA2G4B:PLA2G4D	http://www.gsea-msigdb.org/gsea/msigdb/cards/GO_PHOSPHATIDIC_ACID_BIOSYNTHETIC_PROCESS
GO_bp	GO_PROTEIN_TETRAMERIZATION	160	5	0.00123213	0.0224162	RYR3:KCNJ12:KCNJ2:RYR1:TRPM2	http://www.gsea-msigdb.org/gsea/msigdb/cards/GO_PROTEIN_TETRAMERIZATION
GO_bp	GO_REGULATION_OF_INTRACELLULAR_TRANSPORT	423	8	0.00123961	0.0224967	NPPA:CACNB3:PPP1R12A:MAPK3:CALM3:PRKCG:MYLK2:ADCY1	http://www.gsea-msigdb.org/gsea/msigdb/cards/GO_REGULATION_OF_INTRACELLULAR_TRANSPORT
GO_bp	GO_POSITIVE_REGULATION_OF_PROTEIN_SERINE_THREONINE_KINASE_ACTIVITY	327	7	0.00124392	0.0225192	MAPK3:PIK3R6:PIK3R5:CALM3:RAF1:EGFR:PIK3CG	http://www.gsea-msigdb.org/gsea/msigdb/cards/GO_POSITIVE_REGULATION_OF_PROTEIN_SERINE_THREONINE_KINASE_ACTIVITY
GO_bp	GO_TUBE_DEVELOPMENT	992	13	0.0012556	0.0226748	JUN:PPP1CA:NFATC4:MAPK3:PIK3R6:MAPK7:OXTR:MYLK:MEF2C:CDKN1A:EGFR:PIK3CG:NOS3	http://www.gsea-msigdb.org/gsea/msigdb/cards/GO_TUBE_DEVELOPMENT
GO_bp	GO_NEGATIVE_REGULATION_OF_BINDING	162	5	0.00130194	0.0233331	JUN:PPP1CA:NFATC4:MAPK3:ACTB	http://www.gsea-msigdb.org/gsea/msigdb/cards/GO_NEGATIVE_REGULATION_OF_BINDING
GO_bp	GO_UTERINE_SMOOTH_MUSCLE_CONTRACTION	11	2	0.0013111	0.0233331	OXT:OXTR	http://www.gsea-msigdb.org/gsea/msigdb/cards/GO_UTERINE_SMOOTH_MUSCLE_CONTRACTION
GO_bp	GO_REGULATION_OF_NAD_P_H_OXIDASE_ACTIVITY	11	2	0.0013111	0.0233331	GNAI3:GNAI2	http://www.gsea-msigdb.org/gsea/msigdb/cards/GO_REGULATION_OF_NAD_P_H_OXIDASE_ACTIVITY
GO_bp	GO_POSITIVE_REGULATION_OF_CARDIAC_MUSCLE_CONTRACTION	11	2	0.0013111	0.0233331	NPPA:RGS2	http://www.gsea-msigdb.org/gsea/msigdb/cards/GO_POSITIVE_REGULATION_OF_CARDIAC_MUSCLE_CONTRACTION
GO_bp	GO_RECEPTOR_GUANYLYL_CYCLASE_SIGNALING_PATHWAY	11	2	0.0013111	0.0233331	NPPA:NPR2	http://www.gsea-msigdb.org/gsea/msigdb/cards/GO_RECEPTOR_GUANYLYL_CYCLASE_SIGNALING_PATHWAY
GO_bp	GO_G_PROTEIN_COUPLED_RECEPTOR_SIGNALING_PATHWAY_INVOLVED_IN_HEART_PROCESS	11	2	0.0013111	0.0233331	RGS2:GNAI2	http://www.gsea-msigdb.org/gsea/msigdb/cards/GO_G_PROTEIN_COUPLED_RECEPTOR_SIGNALING_PATHWAY_INVOLVED_IN_HEART_PROCESS
GO_bp	GO_REGULATION_OF_MAP_KINASE_ACTIVITY	331	7	0.0013339	0.0236816	RGS2:MAPK3:PIK3R6:PIK3R5:RAF1:EGFR:PIK3CG	http://www.gsea-msigdb.org/gsea/msigdb/cards/GO_REGULATION_OF_MAP_KINASE_ACTIVITY
GO_bp	GO_FATTY_ACID_TRANSPORT	96	4	0.00135218	0.0239482	PRKAB2:PLA2G4A:PLA2G4F:OXT	http://www.gsea-msigdb.org/gsea/msigdb/cards/GO_FATTY_ACID_TRANSPORT
GO_bp	GO_REGULATION_OF_NITRIC_OXIDE_SYNTHASE_ACTIVITY	44	3	0.0013673	0.0241579	CALM3:EGFR:NOS3	http://www.gsea-msigdb.org/gsea/msigdb/cards/GO_REGULATION_OF_NITRIC_OXIDE_SYNTHASE_ACTIVITY
GO_bp	GO_RESPONSE_TO_CORTICOSTEROID	164	5	0.00137463	0.024229	FOS:CALM3:OXT:CDKN1A:EGFR	http://www.gsea-msigdb.org/gsea/msigdb/cards/GO_RESPONSE_TO_CORTICOSTEROID
GO_bp	GO_HEAD_DEVELOPMENT	760	11	0.00139196	0.0244758	GNAI3:RGS2:MAPK3:GNAO1:CALM3:PLCB1:OXTR:RAF1:ACTB:ADCY1:EGFR	http://www.gsea-msigdb.org/gsea/msigdb/cards/GO_HEAD_DEVELOPMENT
GO_bp	GO_REGULATION_OF_STRIATED_MUSCLE_CELL_DIFFERENTIATION	97	4	0.00140501	0.0246463	RGS2:MYLK3:NFATC2:MEF2C	http://www.gsea-msigdb.org/gsea/msigdb/cards/GO_REGULATION_OF_STRIATED_MUSCLE_CELL_DIFFERENTIATION
GO_bp	GO_POSITIVE_REGULATION_OF_IMMUNE_RESPONSE	762	11	0.0014214	0.0248745	NPPA:CACNB3:MAPK3:ACTG1:NFATC2:RAF1:CD38:MEF2C:ACTB:PRKACG:CACNA1F	http://www.gsea-msigdb.org/gsea/msigdb/cards/GO_POSITIVE_REGULATION_OF_IMMUNE_RESPONSE
GO_bp	GO_CELLULAR_RESPONSE_TO_XENOBIOTIC_STIMULUS	166	5	0.00145027	0.0253152	CACNA1S:RYR3:RYR1:EGFR:ADCY8	http://www.gsea-msigdb.org/gsea/msigdb/cards/GO_CELLULAR_RESPONSE_TO_XENOBIOTIC_STIMULUS
GO_bp	GO_PROTEIN_HOMOOLIGOMERIZATION	336	7	0.00145347	0.0253152	RYR3:KCNJ12:KCNJ2:RYR1:TRPM2:ITPR3:ADCY8	http://www.gsea-msigdb.org/gsea/msigdb/cards/GO_PROTEIN_HOMOOLIGOMERIZATION
GO_bp	GO_REGULATION_OF_LYASE_ACTIVITY	45	3	0.00145971	0.0253637	GNAI3:GNAI2:NOS3	http://www.gsea-msigdb.org/gsea/msigdb/cards/GO_REGULATION_OF_LYASE_ACTIVITY
GO_bp	GO_REGULATION_OF_MACROAUTOPHAGY	167	5	0.00148922	0.0258155	GNAI3:PRKAB2:PRKAB1:MAPK3:PRKAG3	http://www.gsea-msigdb.org/gsea/msigdb/cards/GO_REGULATION_OF_MACROAUTOPHAGY
GO_bp	GO_PEPTIDE_HORMONE_SECRETION	248	6	0.00150762	0.0260729	RAF1:CACNA2D2:CD38:ITPR3:EGFR:ADCY8	http://www.gsea-msigdb.org/gsea/msigdb/cards/GO_PEPTIDE_HORMONE_SECRETION
GO_bp	GO_REGULATION_OF_REACTIVE_OXYGEN_SPECIES_METABOLIC_PROCESS	99	4	0.00151497	0.0261386	GNAI3:GNAI2:CDKN1A:EGFR	http://www.gsea-msigdb.org/gsea/msigdb/cards/GO_REGULATION_OF_REACTIVE_OXYGEN_SPECIES_METABOLIC_PROCESS
GO_bp	GO_REGULATION_OF_PHOSPHATASE_ACTIVITY	168	5	0.00152894	0.0263178	PPP1R12A:CALM3:RCAN1:GNAI2:MEF2C	http://www.gsea-msigdb.org/gsea/msigdb/cards/GO_REGULATION_OF_PHOSPHATASE_ACTIVITY
GO_bp	GO_REPRODUCTION	1409	16	0.00153471	0.0263554	NPPA:RGS2:FOS:PLA2G4B:MAPK3:ADCY7:PLA2G4C:ADCY3:OXT:PLCB1:OXTR:CD38:EGFR:NOS3:NPR2:PRKACG	http://www.gsea-msigdb.org/gsea/msigdb/cards/GO_REPRODUCTION
GO_bp	GO_NEGATIVE_REGULATION_OF_BLOOD_PRESSURE	46	3	0.00155595	0.0264975	NPPA:OXT:NOS3	http://www.gsea-msigdb.org/gsea/msigdb/cards/GO_NEGATIVE_REGULATION_OF_BLOOD_PRESSURE
GO_bp	GO_REGULATION_OF_GASTRIC_ACID_SECRETION	12	2	0.00156822	0.0264975	OXT:OXTR	http://www.gsea-msigdb.org/gsea/msigdb/cards/GO_REGULATION_OF_GASTRIC_ACID_SECRETION
GO_bp	GO_INSEMINATION	12	2	0.00156822	0.0264975	OXT:OXTR	http://www.gsea-msigdb.org/gsea/msigdb/cards/GO_INSEMINATION
GO_bp	GO_RESPONSE_TO_ETHER	12	2	0.00156822	0.0264975	NFATC4:OXT	http://www.gsea-msigdb.org/gsea/msigdb/cards/GO_RESPONSE_TO_ETHER
GO_bp	GO_MEMBRANE_HYPERPOLARIZATION	12	2	0.00156822	0.0264975	CACNB3:CACNG2	http://www.gsea-msigdb.org/gsea/msigdb/cards/GO_MEMBRANE_HYPERPOLARIZATION
GO_bp	GO_POSITIVE_REGULATION_OF_VOLTAGE_GATED_CALCIUM_CHANNEL_ACTIVITY	12	2	0.00156822	0.0264975	CACNB3:CACNA2D1	http://www.gsea-msigdb.org/gsea/msigdb/cards/GO_POSITIVE_REGULATION_OF_VOLTAGE_GATED_CALCIUM_CHANNEL_ACTIVITY
GO_bp	GO_NEGATIVE_REGULATION_OF_PRI_MIRNA_TRANSCRIPTION_BY_RNA_POLYMERASE_II	12	2	0.00156822	0.0264975	NFATC4:NFATC3	http://www.gsea-msigdb.org/gsea/msigdb/cards/GO_NEGATIVE_REGULATION_OF_PRI_MIRNA_TRANSCRIPTION_BY_RNA_POLYMERASE_II
GO_bp	GO_NEGATIVE_REGULATION_OF_PROTEIN_BINDING	100	4	0.00157214	0.0265028	PPP1CA:NFATC4:MAPK3:ACTB	http://www.gsea-msigdb.org/gsea/msigdb/cards/GO_NEGATIVE_REGULATION_OF_PROTEIN_BINDING
GO_bp	GO_POSITIVE_REGULATION_OF_GROWTH	251	6	0.00160243	0.0269516	CACNG7:PLCB1:CACNA2D2:CD38:MEF2C:EGFR	http://www.gsea-msigdb.org/gsea/msigdb/cards/GO_POSITIVE_REGULATION_OF_GROWTH
GO_bp	GO_REGULATION_OF_PROTEIN_AUTOPHOSPHORYLATION	47	3	0.00165607	0.0276012	JUN:EEF2K:CALM3	http://www.gsea-msigdb.org/gsea/msigdb/cards/GO_REGULATION_OF_PROTEIN_AUTOPHOSPHORYLATION
GO_bp	GO_SARCOMERE_ORGANIZATION	47	3	0.00165607	0.0276012	MYLK3:ACTG1:MEF2C	http://www.gsea-msigdb.org/gsea/msigdb/cards/GO_SARCOMERE_ORGANIZATION
GO_bp	GO_FATTY_ACID_DERIVATIVE_TRANSPORT	47	3	0.00165607	0.0276012	PLA2G4A:PLA2G4F:OXT	http://www.gsea-msigdb.org/gsea/msigdb/cards/GO_FATTY_ACID_DERIVATIVE_TRANSPORT
GO_bp	GO_INOSITOL_PHOSPHATE_METABOLIC_PROCESS	47	3	0.00165607	0.0276012	PLCB3:PLCB2:PLCB1	http://www.gsea-msigdb.org/gsea/msigdb/cards/GO_INOSITOL_PHOSPHATE_METABOLIC_PROCESS
GO_bp	GO_POSITIVE_REGULATION_OF_MAP_KINASE_ACTIVITY	255	6	0.00173582	0.0288649	MAPK3:PIK3R6:PIK3R5:RAF1:EGFR:PIK3CG	http://www.gsea-msigdb.org/gsea/msigdb/cards/GO_POSITIVE_REGULATION_OF_MAP_KINASE_ACTIVITY
GO_bp	GO_REGULATION_OF_CAMP_MEDIATED_SIGNALING	48	3	0.00176014	0.0290068	RGS2:CALM3:GNAI2	http://www.gsea-msigdb.org/gsea/msigdb/cards/GO_REGULATION_OF_CAMP_MEDIATED_SIGNALING
GO_bp	GO_REGULATION_OF_CARDIOCYTE_DIFFERENTIATION	48	3	0.00176014	0.0290068	RGS2:MEF2C:EGFR	http://www.gsea-msigdb.org/gsea/msigdb/cards/GO_REGULATION_OF_CARDIOCYTE_DIFFERENTIATION
GO_bp	GO_STRIATED_MUSCLE_ADAPTATION	48	3	0.00176014	0.0290068	NPPA:MEF2C:CAMK2B	http://www.gsea-msigdb.org/gsea/msigdb/cards/GO_STRIATED_MUSCLE_ADAPTATION
GO_bp	GO_NEUROMUSCULAR_JUNCTION_DEVELOPMENT	48	3	0.00176014	0.0290068	CACNB3:CACNG2:CACNA2D2	http://www.gsea-msigdb.org/gsea/msigdb/cards/GO_NEUROMUSCULAR_JUNCTION_DEVELOPMENT
GO_bp	GO_REGULATION_OF_POSTSYNAPTIC_NEUROTRANSMITTER_RECEPTOR_ACTIVITY	13	2	0.00184735	0.0300399	CACNG5:CACNG4	http://www.gsea-msigdb.org/gsea/msigdb/cards/GO_REGULATION_OF_POSTSYNAPTIC_NEUROTRANSMITTER_RECEPTOR_ACTIVITY
GO_bp	GO_REGULATION_OF_SYNAPSE_MATURATION	13	2	0.00184735	0.0300399	NFATC4:CAMK2B	http://www.gsea-msigdb.org/gsea/msigdb/cards/GO_REGULATION_OF_SYNAPSE_MATURATION
GO_bp	GO_EYELID_DEVELOPMENT_IN_CAMERA_TYPE_EYE	13	2	0.00184735	0.0300399	JUN:EGFR	http://www.gsea-msigdb.org/gsea/msigdb/cards/GO_EYELID_DEVELOPMENT_IN_CAMERA_TYPE_EYE
GO_bp	GO_CALCIUM_ION_IMPORT_INTO_CYTOSOL	13	2	0.00184735	0.0300399	TRPM2:CACNA2D1	http://www.gsea-msigdb.org/gsea/msigdb/cards/GO_CALCIUM_ION_IMPORT_INTO_CYTOSOL
GO_bp	GO_POSITIVE_REGULATION_OF_CATECHOLAMINE_SECRETION	13	2	0.00184735	0.0300399	OXT:OXTR	http://www.gsea-msigdb.org/gsea/msigdb/cards/GO_POSITIVE_REGULATION_OF_CATECHOLAMINE_SECRETION
GO_bp	GO_CELLULAR_RESPONSE_TO_LITHIUM_ION	13	2	0.00184735	0.0300399	NFATC4:ADCY7	http://www.gsea-msigdb.org/gsea/msigdb/cards/GO_CELLULAR_RESPONSE_TO_LITHIUM_ION
GO_bp	GO_REGULATION_OF_ACTION_POTENTIAL	49	3	0.00186821	0.030312	CACNB3:KCNJ2:CACNA2D1	http://www.gsea-msigdb.org/gsea/msigdb/cards/GO_REGULATION_OF_ACTION_POTENTIAL
GO_bp	GO_REGULATION_OF_NEUROTRANSMITTER_SECRETION	106	4	0.00194704	0.0315215	CALM3:PRKCG:MEF2C:ADCY1	http://www.gsea-msigdb.org/gsea/msigdb/cards/GO_REGULATION_OF_NEUROTRANSMITTER_SECRETION
GO_bp	GO_CELLULAR_RESPONSE_TO_EXTRACELLULAR_STIMULUS	261	6	0.00195155	0.031525	JUN:CACNB3:FOS:RYR3:MAPK3:CDKN1A	http://www.gsea-msigdb.org/gsea/msigdb/cards/GO_CELLULAR_RESPONSE_TO_EXTRACELLULAR_STIMULUS
GO_bp	GO_RESPONSE_TO_COCAINE	50	3	0.00198033	0.0319199	CACNG4:OXT:OXTR	http://www.gsea-msigdb.org/gsea/msigdb/cards/GO_RESPONSE_TO_COCAINE
GO_bp	GO_REGULATION_OF_SYNAPSE_ASSEMBLY	107	4	0.00201503	0.0324081	EEF2K:OXT:OXTR:MEF2C	http://www.gsea-msigdb.org/gsea/msigdb/cards/GO_REGULATION_OF_SYNAPSE_ASSEMBLY
GO_bp	GO_POSITIVE_REGULATION_OF_MULTI_ORGANISM_PROCESS	180	5	0.00206863	0.0331974	JUN:MAPK3:OXT:PLCB1:OXTR	http://www.gsea-msigdb.org/gsea/msigdb/cards/GO_POSITIVE_REGULATION_OF_MULTI_ORGANISM_PROCESS
GO_bp	GO_POSITIVE_REGULATION_OF_FIBROBLAST_PROLIFERATION	51	3	0.00209656	0.0335724	JUN:CDKN1A:EGFR	http://www.gsea-msigdb.org/gsea/msigdb/cards/GO_POSITIVE_REGULATION_OF_FIBROBLAST_PROLIFERATION
GO_bp	GO_NEUROTRANSMITTER_TRANSPORT	266	6	0.00214636	0.0339564	NPPA:RGS2:CALM3:PRKCG:MEF2C:ADCY1	http://www.gsea-msigdb.org/gsea/msigdb/cards/GO_NEUROTRANSMITTER_TRANSPORT
GO_bp	GO_MEMBRANE_REPOLARIZATION_DURING_VENTRICULAR_CARDIAC_MUSCLE_CELL_ACTION_POTENTIAL	14	2	0.00214826	0.0339564	KCNJ5:KCNJ3	http://www.gsea-msigdb.org/gsea/msigdb/cards/GO_MEMBRANE_REPOLARIZATION_DURING_VENTRICULAR_CARDIAC_MUSCLE_CELL_ACTION_POTENTIAL
GO_bp	GO_PARENTAL_BEHAVIOR	14	2	0.00214826	0.0339564	OXT:OXTR	http://www.gsea-msigdb.org/gsea/msigdb/cards/GO_PARENTAL_BEHAVIOR
GO_bp	GO_NEGATIVE_REGULATION_OF_CALCINEURIN_MEDIATED_SIGNALING	14	2	0.00214826	0.0339564	MAPK7:RCAN1	http://www.gsea-msigdb.org/gsea/msigdb/cards/GO_NEGATIVE_REGULATION_OF_CALCINEURIN_MEDIATED_SIGNALING
GO_bp	GO_POSITIVE_REGULATION_OF_STRIATED_MUSCLE_CONTRACTION	14	2	0.00214826	0.0339564	NPPA:RGS2	http://www.gsea-msigdb.org/gsea/msigdb/cards/GO_POSITIVE_REGULATION_OF_STRIATED_MUSCLE_CONTRACTION
GO_bp	GO_POSITIVE_REGULATION_OF_RENAL_SODIUM_EXCRETION	14	2	0.00214826	0.0339564	OXT:GNAI2	http://www.gsea-msigdb.org/gsea/msigdb/cards/GO_POSITIVE_REGULATION_OF_RENAL_SODIUM_EXCRETION
GO_bp	GO_NEGATIVE_REGULATION_OF_TRANSPORT	463	8	0.00218529	0.0343938	RGS2:CACNB3:GNAO1:CALM3:OXT:OXTR:GNAI2:NOS3	http://www.gsea-msigdb.org/gsea/msigdb/cards/GO_NEGATIVE_REGULATION_OF_TRANSPORT
GO_bp	GO_MONOCARBOXYLIC_ACID_METABOLIC_PROCESS	463	8	0.00218529	0.0343938	PRKAB2:PLA2G4A:PRKAB1:PLA2G4B:PLA2G4F:MAPK3:PLA2G4C:PRKAG3	http://www.gsea-msigdb.org/gsea/msigdb/cards/GO_MONOCARBOXYLIC_ACID_METABOLIC_PROCESS
GO_bp	GO_MEMBRANE_ORGANIZATION	806	11	0.00221085	0.0347217	GNAI3:CACNG3:CACNG5:CACNG4:ACTG1:CALM3:CACNG7:CACNG8:CACNG2:ACTB:EGFR	http://www.gsea-msigdb.org/gsea/msigdb/cards/GO_MEMBRANE_ORGANIZATION
GO_bp	GO_REGULATION_OF_PHOSPHOPROTEIN_PHOSPHATASE_ACTIVITY	111	4	0.00230343	0.0360986	PPP1R12A:CALM3:RCAN1:GNAI2	http://www.gsea-msigdb.org/gsea/msigdb/cards/GO_REGULATION_OF_PHOSPHOPROTEIN_PHOSPHATASE_ACTIVITY
GO_bp	GO_POSITIVE_REGULATION_OF_CELL_DIFFERENTIATION	935	12	0.00231853	0.0362276	JUN:RGS2:FOS:EEF2K:MYLK3:PIK3R6:CACNG7:PLCB1:NFATC2:GNAS:MEF2C:CAMK2B	http://www.gsea-msigdb.org/gsea/msigdb/cards/GO_POSITIVE_REGULATION_OF_CELL_DIFFERENTIATION
GO_bp	GO_REGULATION_OF_BINDING	365	7	0.00232152	0.0362276	JUN:PPP1CA:NFATC4:MAPK3:CALM3:MEF2C:ACTB	http://www.gsea-msigdb.org/gsea/msigdb/cards/GO_REGULATION_OF_BINDING
GO_bp	GO_ACTIVATION_OF_MAPKK_ACTIVITY	53	3	0.00234155	0.0364627	MAPK3:RAF1:EGFR	http://www.gsea-msigdb.org/gsea/msigdb/cards/GO_ACTIVATION_OF_MAPKK_ACTIVITY
GO_bp	GO_REGULATION_OF_CALCIUM_ION_DEPENDENT_EXOCYTOSIS	113	4	0.00245778	0.0379218	CALM3:PRKCG:GNAI2:ADCY1	http://www.gsea-msigdb.org/gsea/msigdb/cards/GO_REGULATION_OF_CALCIUM_ION_DEPENDENT_EXOCYTOSIS
GO_bp	GO_CARDIAC_MUSCLE_CELL_DIFFERENTIATION	113	4	0.00245778	0.0379218	NPPA:RGS2:MYLK3:MEF2C	http://www.gsea-msigdb.org/gsea/msigdb/cards/GO_CARDIAC_MUSCLE_CELL_DIFFERENTIATION
GO_bp	GO_POSITIVE_REGULATION_OF_MYELOID_LEUKOCYTE_DIFFERENTIATION	54	3	0.00247041	0.0379218	JUN:FOS:GNAS	http://www.gsea-msigdb.org/gsea/msigdb/cards/GO_POSITIVE_REGULATION_OF_MYELOID_LEUKOCYTE_DIFFERENTIATION
GO_bp	GO_PRESYNAPTIC_ENDOCYTOSIS	54	3	0.00247041	0.0379218	ACTG1:CALM3:ACTB	http://www.gsea-msigdb.org/gsea/msigdb/cards/GO_PRESYNAPTIC_ENDOCYTOSIS
GO_bp	GO_REGULATION_OF_MONOOXYGENASE_ACTIVITY	54	3	0.00247041	0.0379218	CALM3:EGFR:NOS3	http://www.gsea-msigdb.org/gsea/msigdb/cards/GO_REGULATION_OF_MONOOXYGENASE_ACTIVITY
GO_bp	GO_REGULATION_OF_CGMP_MEDIATED_SIGNALING	15	2	0.00247074	0.0379218	NPPA:NPR2	http://www.gsea-msigdb.org/gsea/msigdb/cards/GO_REGULATION_OF_CGMP_MEDIATED_SIGNALING
GO_bp	GO_POSITIVE_REGULATION_OF_GENE_EXPRESSION	1907	19	0.00247137	0.0379218	JUN:PPP1R12A:PRKAB1:NFATC4:FOS:MAPK3:NFATC3:MAPK7:NFATC1:PLCB1:MYLK2:NFATC2:RAF1:CD38:MEF2C:ACTB:EGFR:NOS3:ELK1	http://www.gsea-msigdb.org/gsea/msigdb/cards/GO_POSITIVE_REGULATION_OF_GENE_EXPRESSION
GO_bp	GO_REGULATION_OF_CELLULAR_COMPONENT_MOVEMENT	946	12	0.00255263	0.0390613	JUN:MAPK3:KCNJ2:PLCB1:MYLK2:RAF1:GNAI2:MYLK:MEF2C:CAMK2B:EGFR:NOS3	http://www.gsea-msigdb.org/gsea/msigdb/cards/GO_REGULATION_OF_CELLULAR_COMPONENT_MOVEMENT
GO_bp	GO_SYNAPTIC_VESICLE_CYCLE	189	5	0.00255625	0.0390613	ACTG1:CALM3:PRKCG:ACTB:ADCY1	http://www.gsea-msigdb.org/gsea/msigdb/cards/GO_SYNAPTIC_VESICLE_CYCLE
GO_bp	GO_REGULATION_OF_CELL_DEATH	1624	17	0.00257862	0.0393213	JUN:GNAI3:PPP1CA:NFATC4:FOS:EEF2K:MAPK7:PRKCG:RAF1:GNAI2:CD38:MEF2C:CDKN1A:EGFR:PIK3CG:NOS3:ELK1	http://www.gsea-msigdb.org/gsea/msigdb/cards/GO_REGULATION_OF_CELL_DEATH
GO_bp	GO_REGULATION_OF_VASOCONSTRICTION	55	3	0.00260358	0.0394563	OXTR:CD38:EGFR	http://www.gsea-msigdb.org/gsea/msigdb/cards/GO_REGULATION_OF_VASOCONSTRICTION
GO_bp	GO_POSITIVE_REGULATION_OF_DEPHOSPHORYLATION	55	3	0.00260358	0.0394563	PPP1R12A:CALM3:MEF2C	http://www.gsea-msigdb.org/gsea/msigdb/cards/GO_POSITIVE_REGULATION_OF_DEPHOSPHORYLATION
GO_bp	GO_POSITIVE_REGULATION_OF_OXIDOREDUCTASE_ACTIVITY	55	3	0.00260358	0.0394563	GNAI3:CALM3:GNAI2	http://www.gsea-msigdb.org/gsea/msigdb/cards/GO_POSITIVE_REGULATION_OF_OXIDOREDUCTASE_ACTIVITY
GO_bp	GO_REGULATION_OF_SIGNALING_RECEPTOR_ACTIVITY	587	9	0.00261518	0.0394618	NPPA:CACNG3:CACNG5:CACNG4:CACNG7:CACNG8:OXT:CACNG2:MEF2C	http://www.gsea-msigdb.org/gsea/msigdb/cards/GO_REGULATION_OF_SIGNALING_RECEPTOR_ACTIVITY
GO_bp	GO_POSITIVE_REGULATION_OF_CALCIUM_ION_TRANSPORT	115	4	0.0026191	0.0394618	CACNB3:CALM3:MYLK:CACNA2D1	http://www.gsea-msigdb.org/gsea/msigdb/cards/GO_POSITIVE_REGULATION_OF_CALCIUM_ION_TRANSPORT
GO_bp	GO_OSSIFICATION	373	7	0.00262005	0.0394618	MAPK3:RYR1:OXT:GNAS:MEF2C:EGFR:NPR2	http://www.gsea-msigdb.org/gsea/msigdb/cards/GO_OSSIFICATION
GO_bp	GO_REGULATION_OF_NEURON_PROJECTION_DEVELOPMENT	478	8	0.00265955	0.0399748	RGS2:ADCY6:NFATC4:EEF2K:CACNG7:CD38:MEF2C:CAMK2B	http://www.gsea-msigdb.org/gsea/msigdb/cards/GO_REGULATION_OF_NEURON_PROJECTION_DEVELOPMENT
GO_bp	GO_CELL_CYCLE	1776	18	0.00271018	0.0406527	JUN:GNAI3:PRKAB2:RGS2:PPP1R12B:PPP1CA:PPP1R12A:PRKAB1:MAPK3:MAPK7:CALM3:PRKAG3:PLCB1:GNAI2:CDKN1A:ACTB:EGFR:NPR2	http://www.gsea-msigdb.org/gsea/msigdb/cards/GO_CELL_CYCLE
GO_bp	GO_B_CELL_RECEPTOR_SIGNALING_PATHWAY	56	3	0.0027411	0.0409926	NFATC2:CD38:MEF2C	http://www.gsea-msigdb.org/gsea/msigdb/cards/GO_B_CELL_RECEPTOR_SIGNALING_PATHWAY
GO_bp	GO_CELL_PROJECTION_ORGANIZATION	1492	16	0.00274565	0.0409926	JUN:RGS2:ADCY6:NFATC4:EEF2K:MAPK3:GNAO1:MAPK7:CACNG7:TRPM2:MYLK:CD38:MEF2C:CAMK2B:ADCY1:EGFR	http://www.gsea-msigdb.org/gsea/msigdb/cards/GO_CELL_PROJECTION_ORGANIZATION
GO_bp	GO_LIPID_METABOLIC_PROCESS	1217	14	0.00274957	0.0409926	PRKAB2:PLA2G4A:PLCB2:PLA2G4B:PLA2G4E:PLA2G4D:PLA2G4F:MAPK3:PIK3R6:PIK3R5:PLA2G4C:PLCB1:EGFR:PIK3CG	http://www.gsea-msigdb.org/gsea/msigdb/cards/GO_LIPID_METABOLIC_PROCESS
GO_bp	GO_REGULATION_OF_PHOSPHATIDYLINOSITOL_3_KINASE_SIGNALING	117	4	0.00278755	0.0414747	MAPK3:PIK3R5:EGFR:PIK3CG	http://www.gsea-msigdb.org/gsea/msigdb/cards/GO_REGULATION_OF_PHOSPHATIDYLINOSITOL_3_KINASE_SIGNALING
GO_bp	GO_RELAXATION_OF_CARDIAC_MUSCLE	16	2	0.00281457	0.0417921	RGS2:KCNJ2	http://www.gsea-msigdb.org/gsea/msigdb/cards/GO_RELAXATION_OF_CARDIAC_MUSCLE
GO_bp	GO_PROTEIN_CONTAINING_COMPLEX_LOCALIZATION	282	6	0.00286955	0.0425226	CACNG3:CACNG5:CACNG4:CACNG7:CACNG8:CACNG2	http://www.gsea-msigdb.org/gsea/msigdb/cards/GO_PROTEIN_CONTAINING_COMPLEX_LOCALIZATION
GO_bp	GO_POSITIVE_REGULATION_OF_BLOOD_VESSEL_DIAMETER	57	3	0.00288303	0.0426363	RGS2:EGFR:NOS3	http://www.gsea-msigdb.org/gsea/msigdb/cards/GO_POSITIVE_REGULATION_OF_BLOOD_VESSEL_DIAMETER
GO_bp	GO_CIRCADIAN_RHYTHM	195	5	0.00292459	0.0431641	JUN:PPP1CA:PRKCG:ADCY1:EGFR	http://www.gsea-msigdb.org/gsea/msigdb/cards/GO_CIRCADIAN_RHYTHM
GO_bp	GO_REGULATION_OF_ANATOMICAL_STRUCTURE_SIZE	488	8	0.00301812	0.0444552	NPPA:RGS2:PPP1CA:ADCY6:OXTR:CD38:EGFR:NOS3	http://www.gsea-msigdb.org/gsea/msigdb/cards/GO_REGULATION_OF_ANATOMICAL_STRUCTURE_SIZE
GO_bp	GO_POSITIVE_REGULATION_OF_STRIATED_MUSCLE_CELL_DIFFERENTIATION	58	3	0.0030294	0.0445322	MYLK3:NFATC2:MEF2C	http://www.gsea-msigdb.org/gsea/msigdb/cards/GO_POSITIVE_REGULATION_OF_STRIATED_MUSCLE_CELL_DIFFERENTIATION
GO_bp	GO_RESPONSE_TO_STEROID_HORMONE	384	7	0.00307783	0.0451539	FOS:CALM3:OXT:OXTR:CD38:CDKN1A:EGFR	http://www.gsea-msigdb.org/gsea/msigdb/cards/GO_RESPONSE_TO_STEROID_HORMONE
GO_bp	GO_RECEPTOR_MEDIATED_ENDOCYTOSIS	287	6	0.00312917	0.0458156	CACNG3:CACNG5:CACNG4:CACNG7:CACNG8:CACNG2	http://www.gsea-msigdb.org/gsea/msigdb/cards/GO_RECEPTOR_MEDIATED_ENDOCYTOSIS
GO_bp	GO_REGULATION_OF_DEFENSE_RESPONSE	721	10	0.00313764	0.0458482	NPPA:MAPK3:ADCY7:PIK3R6:MAPK7:RAF1:MEF2C:EGFR:PIK3CG:PRKACG	http://www.gsea-msigdb.org/gsea/msigdb/cards/GO_REGULATION_OF_DEFENSE_RESPONSE
GO_bp	GO_REGULATION_OF_MAPK_CASCADE	722	10	0.00316877	0.0460937	JUN:RGS2:MAPK3:PIK3R6:PIK3R5:PLCB1:RAF1:GNAI2:EGFR:PIK3CG	http://www.gsea-msigdb.org/gsea/msigdb/cards/GO_REGULATION_OF_MAPK_CASCADE
GO_bp	GO_CHEMOSENSORY_BEHAVIOR	17	2	0.00317953	0.0460937	PRKCG:ADCY3	http://www.gsea-msigdb.org/gsea/msigdb/cards/GO_CHEMOSENSORY_BEHAVIOR
GO_bp	GO_NOREPINEPHRINE_SECRETION	17	2	0.00317953	0.0460937	OXT:OXTR	http://www.gsea-msigdb.org/gsea/msigdb/cards/GO_NOREPINEPHRINE_SECRETION
GO_bp	GO_DETECTION_OF_LIGHT_STIMULUS_INVOLVED_IN_SENSORY_PERCEPTION	17	2	0.00317953	0.0460937	CACNA2D4:CACNA1F	http://www.gsea-msigdb.org/gsea/msigdb/cards/GO_DETECTION_OF_LIGHT_STIMULUS_INVOLVED_IN_SENSORY_PERCEPTION
GO_bp	GO_ACID_SECRETION	122	4	0.00324087	0.0468906	PLA2G4A:PLA2G4F:OXT:OXTR	http://www.gsea-msigdb.org/gsea/msigdb/cards/GO_ACID_SECRETION
GO_bp	GO_REGULATION_OF_DEPHOSPHORYLATION	200	5	0.00325969	0.0470702	PPP1R12A:CALM3:RCAN1:GNAI2:MEF2C	http://www.gsea-msigdb.org/gsea/msigdb/cards/GO_REGULATION_OF_DEPHOSPHORYLATION
GO_bp	GO_REGULATION_OF_SMOOTH_MUSCLE_CONTRACTION	60	3	0.00333568	0.047979	RGS2:OXT:OXTR	http://www.gsea-msigdb.org/gsea/msigdb/cards/GO_REGULATION_OF_SMOOTH_MUSCLE_CONTRACTION
GO_bp	GO_REGULATION_OF_B_CELL_PROLIFERATION	60	3	0.00333568	0.047979	NFATC2:CD38:MEF2C	http://www.gsea-msigdb.org/gsea/msigdb/cards/GO_REGULATION_OF_B_CELL_PROLIFERATION
GO_bp	GO_REGULATION_OF_APOPTOTIC_SIGNALING_PATHWAY	390	7	0.00335211	0.0481211	GNAI3:PPP1CA:NFATC4:MAPK7:RAF1:GNAI2:NOS3	http://www.gsea-msigdb.org/gsea/msigdb/cards/GO_REGULATION_OF_APOPTOTIC_SIGNALING_PATHWAY
GO_bp	GO_VESICLE_MEDIATED_TRANSPORT_IN_SYNAPSE	202	5	0.00340118	0.0487304	ACTG1:CALM3:PRKCG:ACTB:ADCY1	http://www.gsea-msigdb.org/gsea/msigdb/cards/GO_VESICLE_MEDIATED_TRANSPORT_IN_SYNAPSE
GWAScatalog	Number of decayed, missing and filled tooth surfaces or use of dentures	43	4	6.14273e-05	0.0371635	KCNJ2:ADCY3:KCNJ3:ADCY8
GWAScatalog	Automobile speeding propensity	43	4	6.14273e-05	0.0371635	GNAO1:KCNJ3:KCNJ4:GNAI2
GWAScatalog	Dentures	43	4	6.14273e-05	0.0371635	KCNJ2:ADCY3:KCNJ3:ADCY8
Chemical_and_Genetic_pertubation	THEILGAARD_NEUTROPHIL_AT_SKIN_WOUND_DN	226	10	1.88187e-07	0.000621393	RGS2:PPP1R12B:PPP1CA:PPP1R12A:PLCB2:MAPK3:GNAO1:GNAS:RAF1:GNAI2	http://www.gsea-msigdb.org/gsea/msigdb/cards/THEILGAARD_NEUTROPHIL_AT_SKIN_WOUND_DN
Chemical_and_Genetic_pertubation	YOSHIMURA_MAPK8_TARGETS_UP	1157	20	8.5342e-07	0.00130812	NPPA:JUN:KCNJ9:CACNA1S:PPP1CA:KCNJ5:CACNB3:MYL6:MAPK3:CACNG1:KCNJ2:CALM3:PRKCG:OXT:GNAS:KCNJ4:RAF1:CDKN1A:CAMK2B:EGFR	http://www.gsea-msigdb.org/gsea/msigdb/cards/YOSHIMURA_MAPK8_TARGETS_UP
Chemical_and_Genetic_pertubation	TURJANSKI_MAPK11_TARGETS	5	3	1.18848e-06	0.00130812	FOS:MEF2C:ELK1	http://www.gsea-msigdb.org/gsea/msigdb/cards/TURJANSKI_MAPK11_TARGETS
Chemical_and_Genetic_pertubation	ONO_FOXP3_TARGETS_UP	24	4	5.6865e-06	0.00371137	JUN:RGS2:FOS:CD38	http://www.gsea-msigdb.org/gsea/msigdb/cards/ONO_FOXP3_TARGETS_UP
Chemical_and_Genetic_pertubation	TURJANSKI_MAPK8_AND_MAPK9_TARGETS	8	3	6.58351e-06	0.00371137	JUN:NFATC3:ELK1	http://www.gsea-msigdb.org/gsea/msigdb/cards/TURJANSKI_MAPK8_AND_MAPK9_TARGETS
Chemical_and_Genetic_pertubation	ONO_AML1_TARGETS_UP	25	4	6.74385e-06	0.00371137	JUN:RGS2:FOS:CD38	http://www.gsea-msigdb.org/gsea/msigdb/cards/ONO_AML1_TARGETS_UP
Chemical_and_Genetic_pertubation	TURJANSKI_MAPK14_TARGETS	10	3	1.40057e-05	0.0066067	FOS:MEF2C:ELK1	http://www.gsea-msigdb.org/gsea/msigdb/cards/TURJANSKI_MAPK14_TARGETS
Chemical_and_Genetic_pertubation	CHASSOT_SKIN_WOUND	11	3	1.91883e-05	0.00791996	JUN:FOS:NFATC2	http://www.gsea-msigdb.org/gsea/msigdb/cards/CHASSOT_SKIN_WOUND
Chemical_and_Genetic_pertubation	ZAIDI_OSTEOBLAST_TRANSCRIPTION_FACTORS	14	3	4.18734e-05	0.0153629	JUN:FOS:NFATC1	http://www.gsea-msigdb.org/gsea/msigdb/cards/ZAIDI_OSTEOBLAST_TRANSCRIPTION_FACTORS
Chemical_and_Genetic_pertubation	EBAUER_TARGETS_OF_PAX3_FOXO1_FUSION_UP	192	7	4.91987e-05	0.0162454	RGS2:MYL6B:GNAO1:MAPK7:GNAI2:MEF2C:CAMK2B	http://www.gsea-msigdb.org/gsea/msigdb/cards/EBAUER_TARGETS_OF_PAX3_FOXO1_FUSION_UP
Chemical_and_Genetic_pertubation	YIH_RESPONSE_TO_ARSENITE_C4	17	3	7.73808e-05	0.0232283	JUN:EGFR:ELK1	http://www.gsea-msigdb.org/gsea/msigdb/cards/YIH_RESPONSE_TO_ARSENITE_C4
GO_cc	GO_CALCIUM_CHANNEL_COMPLEX	66	17	3.31539e-25	3.31871e-22	CACNA1S:CACNA2D4:CACNB3:RYR3:CACNG3:CACNG4:CACNG1:RYR1:CALM3:CACNG7:CACNG8:CACNG6:CACNG2:CACNA2D2:CACNA2D3:CACNA2D1:CACNA1F	http://www.gsea-msigdb.org/gsea/msigdb/cards/GO_CALCIUM_CHANNEL_COMPLEX
GO_cc	GO_VOLTAGE_GATED_CALCIUM_CHANNEL_COMPLEX	43	15	1.23799e-24	6.19615e-22	CACNA1S:CACNA2D4:CACNB3:CACNG3:CACNG4:CACNG1:RYR1:CACNG7:CACNG8:CACNG6:CACNG2:CACNA2D2:CACNA2D3:CACNA2D1:CACNA1F	http://www.gsea-msigdb.org/gsea/msigdb/cards/GO_VOLTAGE_GATED_CALCIUM_CHANNEL_COMPLEX
GO_cc	GO_CATION_CHANNEL_COMPLEX	219	23	2.41579e-24	8.06069e-22	CACNA1S:KCNJ5:CACNA2D4:CACNB3:RYR3:CACNG3:CACNG5:CACNG4:CACNG1:KCNJ2:RYR1:CALM3:KCNJ14:CACNG7:CACNG8:CACNG6:KCNJ3:CACNG2:KCNJ4:CACNA2D2:CACNA2D3:CACNA2D1:CACNA1F	http://www.gsea-msigdb.org/gsea/msigdb/cards/GO_CATION_CHANNEL_COMPLEX
GO_cc	GO_TRANSPORTER_COMPLEX	331	23	3.23575e-20	8.09747e-18	CACNA1S:KCNJ5:CACNA2D4:CACNB3:RYR3:CACNG3:CACNG5:CACNG4:CACNG1:KCNJ2:RYR1:CALM3:KCNJ14:CACNG7:CACNG8:CACNG6:KCNJ3:CACNG2:KCNJ4:CACNA2D2:CACNA2D3:CACNA2D1:CACNA1F	http://www.gsea-msigdb.org/gsea/msigdb/cards/GO_TRANSPORTER_COMPLEX
GO_cc	GO_PLASMA_MEMBRANE_PROTEIN_COMPLEX	567	27	1.94972e-19	3.90334e-17	GNAI3:CACNA1S:KCNJ5:CACNA2D4:CACNB3:CACNG3:GNAO1:CACNG5:CACNG4:CACNG1:KCNJ2:RYR1:CALM3:KCNJ14:CACNG7:CACNG8:CACNG6:KCNJ3:GNAS:CACNG2:KCNJ4:GNAI2:CACNA2D2:CACNA2D3:EGFR:CACNA2D1:CACNA1F	http://www.gsea-msigdb.org/gsea/msigdb/cards/GO_PLASMA_MEMBRANE_PROTEIN_COMPLEX
GO_cc	GO_T_TUBULE	52	12	2.00374e-17	3.34291e-15	CACNA1S:KCNJ5:CACNB3:CACNG4:CACNG1:KCNJ2:RYR1:CACNG7:CACNG8:CACNG6:KCNJ3:CACNA2D1	http://www.gsea-msigdb.org/gsea/msigdb/cards/GO_T_TUBULE
GO_cc	GO_L_TYPE_VOLTAGE_GATED_CALCIUM_CHANNEL_COMPLEX	12	8	1.36805e-16	1.95631e-14	CACNA1S:CACNB3:CACNG4:CACNG1:CACNG7:CACNG8:CACNG6:CACNA2D1	http://www.gsea-msigdb.org/gsea/msigdb/cards/GO_L_TYPE_VOLTAGE_GATED_CALCIUM_CHANNEL_COMPLEX
GO_cc	GO_MEMBRANE_PROTEIN_COMPLEX	1140	31	2.01538e-15	2.52174e-13	GNAI3:CACNA1S:KCNJ5:CACNA2D4:CACNB3:RYR3:CACNG3:GNAO1:PIK3R6:PIK3R5:CACNG5:CACNG4:CACNG1:KCNJ2:RYR1:CALM3:KCNJ14:CACNG7:CACNG8:CACNG6:KCNJ3:GNAS:CACNG2:KCNJ4:GNAI2:CACNA2D2:CACNA2D3:EGFR:CACNA2D1:PIK3CG:CACNA1F	http://www.gsea-msigdb.org/gsea/msigdb/cards/GO_MEMBRANE_PROTEIN_COMPLEX
GO_cc	GO_SARCOLEMMA	136	13	1.4687e-13	1.63352e-11	CACNA1S:KCNJ5:CACNB3:RYR3:CACNG4:CACNG1:KCNJ2:RYR1:CACNG7:CACNG8:CACNG6:KCNJ3:CACNA2D1	http://www.gsea-msigdb.org/gsea/msigdb/cards/GO_SARCOLEMMA
GO_cc	GO_NEURON_PART	1700	33	2.72801e-12	2.73074e-10	KCNJ9:RGS2:PPP1CA:ADCY6:ADCY4:FOS:ADCY9:EEF2K:CACNG3:GNAO1:CACNG5:CACNG4:KCNJ2:ACTG1:CALM3:KCNJ14:PRKCG:CACNG7:CACNG8:KCNJ3:OXT:GNAS:TRPM2:CACNG2:GNAI2:ADCY2:ITPR3:ACTB:CAMK2B:ADCY1:ADCY8:ELK1:CACNA1F	http://www.gsea-msigdb.org/gsea/msigdb/cards/GO_NEURON_PART
GO_cc	GO_SYNAPSE_PART	928	23	1.14538e-10	1.04229e-08	KCNJ9:PLCB3:PPP1CA:EEF2K:CACNG3:CACNG5:CACNG4:KCNJ2:ACTG1:CALM3:PRKCG:CACNG7:CACNG8:KCNJ3:OXT:PLCB1:CACNG2:KCNJ4:MEF2C:ACTB:ADCY1:ADCY8:ELK1	http://www.gsea-msigdb.org/gsea/msigdb/cards/GO_SYNAPSE_PART
GO_cc	GO_SYNAPSE	1165	25	3.15093e-10	2.6284e-08	KCNJ9:PLCB3:PPP1CA:EEF2K:CACNG3:CACNG5:CACNG4:KCNJ2:ACTG1:CALM3:PRKCG:CACNG7:CACNG8:KCNJ3:OXT:PLCB1:CACNG2:KCNJ4:MEF2C:ACTB:CAMK2B:ADCY1:EGFR:ADCY8:ELK1	http://www.gsea-msigdb.org/gsea/msigdb/cards/GO_SYNAPSE
GO_cc	GO_POSTSYNAPSE	607	18	1.0036e-09	7.72774e-08	PLCB3:PPP1CA:EEF2K:CACNG3:CACNG5:CACNG4:KCNJ2:ACTG1:PRKCG:CACNG7:CACNG8:PLCB1:CACNG2:KCNJ4:MEF2C:ACTB:ADCY1:ADCY8	http://www.gsea-msigdb.org/gsea/msigdb/cards/GO_POSTSYNAPSE
GO_cc	GO_SOMATODENDRITIC_COMPARTMENT	815	20	2.74479e-09	1.86682e-07	PPP1CA:ADCY4:ADCY9:EEF2K:CACNG3:GNAO1:CACNG4:KCNJ2:KCNJ14:PRKCG:CACNG7:GNAS:TRPM2:CACNG2:GNAI2:ADCY2:ITPR3:ADCY8:ELK1:CACNA1F	http://www.gsea-msigdb.org/gsea/msigdb/cards/GO_SOMATODENDRITIC_COMPARTMENT
GO_cc	GO_NEURON_PROJECTION	1295	25	2.79743e-09	1.86682e-07	RGS2:PPP1CA:ADCY6:ADCY4:FOS:ADCY9:EEF2K:CACNG3:GNAO1:KCNJ2:ACTG1:CALM3:KCNJ14:PRKCG:CACNG7:OXT:GNAS:CACNG2:GNAI2:ADCY2:ACTB:CAMK2B:ADCY8:ELK1:CACNA1F	http://www.gsea-msigdb.org/gsea/msigdb/cards/GO_NEURON_PROJECTION
GO_cc	GO_AMPA_GLUTAMATE_RECEPTOR_COMPLEX	27	6	3.5433e-09	2.21678e-07	CACNG3:CACNG5:CACNG4:CACNG7:CACNG8:CACNG2	http://www.gsea-msigdb.org/gsea/msigdb/cards/GO_AMPA_GLUTAMATE_RECEPTOR_COMPLEX
GO_cc	GO_INTRINSIC_COMPONENT_OF_PLASMA_MEMBRANE	1678	28	6.26284e-09	3.68771e-07	KCNJ9:KCNJ5:ADCY6:ADCY4:ADCY9:CACNG3:ADCY7:CACNG5:CACNG4:CACNG1:KCNJ2:RYR1:CALM3:KCNJ14:CACNG7:CACNG8:ADCY3:KCNJ3:TRPM2:CACNG2:KCNJ4:OXTR:ADCY2:ITPR3:ADCY1:EGFR:ADCY8:NPR2	http://www.gsea-msigdb.org/gsea/msigdb/cards/GO_INTRINSIC_COMPONENT_OF_PLASMA_MEMBRANE
GO_cc	GO_POSTSYNAPTIC_DENSITY_MEMBRANE	75	7	9.16726e-08	5.09801e-06	CACNG3:CACNG5:CACNG4:CACNG7:CACNG8:CACNG2:ADCY1	http://www.gsea-msigdb.org/gsea/msigdb/cards/GO_POSTSYNAPTIC_DENSITY_MEMBRANE
GO_cc	GO_INTRINSIC_COMPONENT_OF_SYNAPTIC_MEMBRANE	167	9	1.50702e-07	7.93964e-06	KCNJ9:CACNG3:CACNG5:CACNG4:CACNG7:KCNJ3:CACNG2:ADCY1:ADCY8	http://www.gsea-msigdb.org/gsea/msigdb/cards/GO_INTRINSIC_COMPONENT_OF_SYNAPTIC_MEMBRANE
GO_cc	GO_PLASMA_MEMBRANE_REGION	1181	21	2.69291e-07	1.32258e-05	KCNJ9:CACNB3:PLA2G4F:CACNG3:MAPK3:CACNG5:CACNG4:PRKCG:CACNG7:CACNG8:KCNJ3:GNAS:CACNG2:KCNJ4:OXTR:MYLK:CD38:ADCY1:EGFR:NOS3:ADCY8	http://www.gsea-msigdb.org/gsea/msigdb/cards/GO_PLASMA_MEMBRANE_REGION
GO_cc	GO_NEUROTRANSMITTER_RECEPTOR_COMPLEX	54	6	2.77464e-07	1.32258e-05	CACNG3:CACNG5:CACNG4:CACNG7:CACNG8:CACNG2	http://www.gsea-msigdb.org/gsea/msigdb/cards/GO_NEUROTRANSMITTER_RECEPTOR_COMPLEX
GO_cc	GO_POSTSYNAPTIC_SPECIALIZATION_MEMBRANE	101	7	7.15128e-07	3.25383e-05	CACNG3:CACNG5:CACNG4:CACNG7:CACNG8:CACNG2:ADCY1	http://www.gsea-msigdb.org/gsea/msigdb/cards/GO_POSTSYNAPTIC_SPECIALIZATION_MEMBRANE
GO_cc	GO_PHOSPHATIDYLINOSITOL_3_KINASE_COMPLEX_CLASS_I	5	3	1.18848e-06	4.96996e-05	PIK3R6:PIK3R5:PIK3CG	http://www.gsea-msigdb.org/gsea/msigdb/cards/GO_PHOSPHATIDYLINOSITOL_3_KINASE_COMPLEX_CLASS_I
GO_cc	GO_DENDRITIC_TREE	586	14	1.1916e-06	4.96996e-05	PPP1CA:ADCY4:ADCY9:EEF2K:CACNG3:GNAO1:KCNJ2:KCNJ14:PRKCG:GNAS:GNAI2:ADCY2:ADCY8:ELK1	http://www.gsea-msigdb.org/gsea/msigdb/cards/GO_DENDRITIC_TREE
GO_cc	GO_SYNAPTIC_MEMBRANE	427	12	1.39349e-06	5.57952e-05	KCNJ9:CACNG3:CACNG5:CACNG4:PRKCG:CACNG7:CACNG8:KCNJ3:CACNG2:KCNJ4:ADCY1:ADCY8	http://www.gsea-msigdb.org/gsea/msigdb/cards/GO_SYNAPTIC_MEMBRANE
GO_cc	GO_CONTRACTILE_FIBER	227	9	1.9826e-06	7.63301e-05	CACNA1S:PPP1R12B:MYL6B:PPP1R12A:RYR3:ACTG1:RYR1:CALM3:MYLK2	http://www.gsea-msigdb.org/gsea/msigdb/cards/GO_CONTRACTILE_FIBER
GO_cc	GO_SARCOPLASM	77	6	2.32315e-06	8.61288e-05	RYR3:RYR1:MEF2C:ITPR3:CAMK2B:CACNA2D1	http://www.gsea-msigdb.org/gsea/msigdb/cards/GO_SARCOPLASM
GO_cc	GO_SCHAFFER_COLLATERAL__CA1_SYNAPSE	80	6	2.90932e-06	0.000104008	CACNG3:ACTG1:CACNG2:ACTB:ADCY1:ADCY8	http://www.gsea-msigdb.org/gsea/msigdb/cards/GO_SCHAFFER_COLLATERAL__CA1_SYNAPSE
GO_cc	GO_CELL_PROJECTION_PART	1431	21	5.87541e-06	0.000202803	PPP1CA:ADCY4:PLA2G4F:ADCY9:EEF2K:CACNG3:GNAO1:KCNJ2:ACTG1:CALM3:KCNJ14:PRKCG:OXT:GNAS:GNAI2:ADCY2:ACTB:ADCY8:PRKACG:ELK1:CACNA1F	http://www.gsea-msigdb.org/gsea/msigdb/cards/GO_CELL_PROJECTION_PART
GO_cc	GO_VESICLE_MEMBRANE	775	15	6.3772e-06	0.000212786	RYR3:CACNG3:CACNG4:RYR1:CALM3:CACNG8:TRPM2:CACNG2:KCNJ4:CD38:ITPR3:CAMK2B:EGFR:NOS3:ADCY8	http://www.gsea-msigdb.org/gsea/msigdb/cards/GO_VESICLE_MEMBRANE
GO_cc	GO_INTRINSIC_COMPONENT_OF_POSTSYNAPTIC_DENSITY_MEMBRANE	54	5	7.19121e-06	0.000232206	CACNG3:CACNG4:CACNG7:CACNG2:ADCY1	http://www.gsea-msigdb.org/gsea/msigdb/cards/GO_INTRINSIC_COMPONENT_OF_POSTSYNAPTIC_DENSITY_MEMBRANE
GO_cc	GO_NEURON_TO_NEURON_SYNAPSE	341	10	7.71378e-06	0.000241297	EEF2K:CACNG3:CACNG5:CACNG4:PRKCG:CACNG7:CACNG8:CACNG2:ADCY1:ADCY8	http://www.gsea-msigdb.org/gsea/msigdb/cards/GO_NEURON_TO_NEURON_SYNAPSE
GO_cc	GO_GLUTAMATERGIC_SYNAPSE	349	10	9.44376e-06	0.000279205	PPP1CA:CACNG3:CACNG5:CACNG4:CACNG7:PLCB1:CACNG2:ACTB:ADCY1:ADCY8	http://www.gsea-msigdb.org/gsea/msigdb/cards/GO_GLUTAMATERGIC_SYNAPSE
GO_cc	GO_POTASSIUM_CHANNEL_COMPLEX	98	6	9.48349e-06	0.000279205	KCNJ5:KCNJ2:CALM3:KCNJ14:KCNJ3:KCNJ4	http://www.gsea-msigdb.org/gsea/msigdb/cards/GO_POTASSIUM_CHANNEL_COMPLEX
GO_cc	GO_HETEROTRIMERIC_G_PROTEIN_COMPLEX	29	4	1.24701e-05	0.000356645	GNAI3:GNAO1:GNAS:GNAI2	http://www.gsea-msigdb.org/gsea/msigdb/cards/GO_HETEROTRIMERIC_G_PROTEIN_COMPLEX
GO_cc	GO_CELL_BODY	556	12	2.03024e-05	0.000564519	PPP1CA:GNAO1:CACNG4:KCNJ2:KCNJ14:CACNG7:TRPM2:GNAI2:ITPR3:ADCY8:ELK1:CACNA1F	http://www.gsea-msigdb.org/gsea/msigdb/cards/GO_CELL_BODY
GO_cc	GO_POSTSYNAPTIC_MEMBRANE	320	9	3.12803e-05	0.000846258	CACNG3:CACNG5:CACNG4:CACNG7:CACNG8:CACNG2:KCNJ4:ADCY1:ADCY8	http://www.gsea-msigdb.org/gsea/msigdb/cards/GO_POSTSYNAPTIC_MEMBRANE
GO_cc	GO_NUCLEOTIDE_ACTIVATED_PROTEIN_KINASE_COMPLEX	13	3	3.30198e-05	0.000849278	PRKAB2:PRKAB1:PRKAG3	http://www.gsea-msigdb.org/gsea/msigdb/cards/GO_NUCLEOTIDE_ACTIVATED_PROTEIN_KINASE_COMPLEX
GO_cc	GO_INTRINSIC_COMPONENT_OF_POSTSYNAPTIC_MEMBRANE	122	6	3.30888e-05	0.000849278	CACNG3:CACNG5:CACNG4:CACNG7:CACNG2:ADCY1	http://www.gsea-msigdb.org/gsea/msigdb/cards/GO_INTRINSIC_COMPONENT_OF_POSTSYNAPTIC_MEMBRANE
GO_cc	GO_INTRINSIC_COMPONENT_OF_POSTSYNAPTIC_SPECIALIZATION_MEMBRANE	77	5	4.10482e-05	0.00102723	CACNG3:CACNG4:CACNG7:CACNG2:ADCY1	http://www.gsea-msigdb.org/gsea/msigdb/cards/GO_INTRINSIC_COMPONENT_OF_POSTSYNAPTIC_SPECIALIZATION_MEMBRANE
GO_cc	GO_WHOLE_MEMBRANE	1637	21	4.46374e-05	0.0010898	GNAI3:PLA2G4B:PLA2G4E:PLA2G4F:CACNG3:MAPK3:CACNG4:CALM3:CACNG8:TRPM2:CACNG2:RAF1:GNAI2:CD38:ADCY2:ITPR3:CAMK2B:ADCY1:EGFR:NOS3:ADCY8	http://www.gsea-msigdb.org/gsea/msigdb/cards/GO_WHOLE_MEMBRANE
GO_cc	GO_EXCITATORY_SYNAPSE	48	4	9.50258e-05	0.00226478	KCNJ9:CACNG3:KCNJ3:ADCY8	http://www.gsea-msigdb.org/gsea/msigdb/cards/GO_EXCITATORY_SYNAPSE
GO_cc	GO_ENDOCYTIC_VESICLE	292	8	0.000105429	0.0024543	CACNG3:CACNG4:ACTG1:CACNG8:CACNG2:CAMK2B:EGFR:NOS3	http://www.gsea-msigdb.org/gsea/msigdb/cards/GO_ENDOCYTIC_VESICLE
GO_cc	GO_PRESYNAPSE	481	10	0.000141281	0.00321414	KCNJ9:PPP1CA:ACTG1:CALM3:PRKCG:KCNJ3:OXT:ACTB:ADCY8:ELK1	http://www.gsea-msigdb.org/gsea/msigdb/cards/GO_PRESYNAPSE
GO_cc	GO_ENDOCYTIC_VESICLE_MEMBRANE	160	6	0.000149095	0.00331652	CACNG3:CACNG4:CACNG8:CACNG2:CAMK2B:NOS3	http://www.gsea-msigdb.org/gsea/msigdb/cards/GO_ENDOCYTIC_VESICLE_MEMBRANE
GO_cc	GO_MEMBRANE_REGION	323	8	0.000210377	0.00457798	GNAI3:MAPK3:GNAI2:ADCY2:ADCY1:EGFR:NOS3:ADCY8	http://www.gsea-msigdb.org/gsea/msigdb/cards/GO_MEMBRANE_REGION
GO_cc	GO_CALYX_OF_HELD	24	3	0.000224569	0.00478285	ACTG1:PRKCG:ACTB	http://www.gsea-msigdb.org/gsea/msigdb/cards/GO_CALYX_OF_HELD
GO_cc	GO_TRANSFERASE_COMPLEX_TRANSFERRING_PHOSPHORUS_CONTAINING_GROUPS	248	7	0.000241536	0.00486638	PRKAB2:PRKAB1:PIK3R6:PIK3R5:PRKAG3:CDKN1A:PIK3CG	http://www.gsea-msigdb.org/gsea/msigdb/cards/GO_TRANSFERASE_COMPLEX_TRANSFERRING_PHOSPHORUS_CONTAINING_GROUPS
GO_cc	GO_POSTSYNAPTIC_ACTIN_CYTOSKELETON	5	2	0.000243076	0.00486638	ACTG1:ACTB	http://www.gsea-msigdb.org/gsea/msigdb/cards/GO_POSTSYNAPTIC_ACTIN_CYTOSKELETON
GO_cc	GO_TRANSCRIPTION_FACTOR_AP_1_COMPLEX	5	2	0.000243076	0.00486638	JUN:FOS	http://www.gsea-msigdb.org/gsea/msigdb/cards/GO_TRANSCRIPTION_FACTOR_AP_1_COMPLEX
GO_cc	GO_PHOSPHATIDYLINOSITOL_3_KINASE_COMPLEX	26	3	0.000286403	0.00562137	PIK3R6:PIK3R5:PIK3CG	http://www.gsea-msigdb.org/gsea/msigdb/cards/GO_PHOSPHATIDYLINOSITOL_3_KINASE_COMPLEX
GO_cc	GO_PLASMA_MEMBRANE_RECEPTOR_COMPLEX	187	6	0.000346033	0.00666114	CACNG3:CACNG5:CACNG4:CACNG7:CACNG8:CACNG2	http://www.gsea-msigdb.org/gsea/msigdb/cards/GO_PLASMA_MEMBRANE_RECEPTOR_COMPLEX
GO_cc	GO_DENSE_BODY	6	2	0.00036343	0.00673691	ACTG1:ACTB	http://www.gsea-msigdb.org/gsea/msigdb/cards/GO_DENSE_BODY
GO_cc	GO_CEREBELLAR_MOSSY_FIBER	6	2	0.00036343	0.00673691	CACNG7:CACNG2	http://www.gsea-msigdb.org/gsea/msigdb/cards/GO_CEREBELLAR_MOSSY_FIBER
GO_cc	GO_NUCLEAR_TRANSCRIPTION_FACTOR_COMPLEX	195	6	0.000432429	0.00787021	JUN:NFATC4:FOS:NFATC3:NFATC1:NFATC2	http://www.gsea-msigdb.org/gsea/msigdb/cards/GO_NUCLEAR_TRANSCRIPTION_FACTOR_COMPLEX
GO_cc	GO_PTW_PP1_PHOSPHATASE_COMPLEX	7	2	0.00050715	0.00890626	PPP1CA:PPP1R12A	http://www.gsea-msigdb.org/gsea/msigdb/cards/GO_PTW_PP1_PHOSPHATASE_COMPLEX
GO_cc	GO_POSTSYNAPTIC_CYTOSKELETON	7	2	0.00050715	0.00890626	ACTG1:ACTB	http://www.gsea-msigdb.org/gsea/msigdb/cards/GO_POSTSYNAPTIC_CYTOSKELETON
GO_cc	GO_HIPPOCAMPAL_MOSSY_FIBER_TO_CA3_SYNAPSE	32	3	0.000534673	0.00922772	CACNG2:ADCY1:ADCY8	http://www.gsea-msigdb.org/gsea/msigdb/cards/GO_HIPPOCAMPAL_MOSSY_FIBER_TO_CA3_SYNAPSE
GO_cc	GO_EXTRINSIC_COMPONENT_OF_MEMBRANE	288	7	0.000592781	0.00990355	GNAI3:GNAO1:PIK3R6:PIK3R5:GNAS:GNAI2:PIK3CG	http://www.gsea-msigdb.org/gsea/msigdb/cards/GO_EXTRINSIC_COMPONENT_OF_MEMBRANE
GO_cc	GO_I_BAND	136	5	0.000593619	0.00990355	CACNA1S:PPP1R12B:PPP1R12A:RYR3:RYR1	http://www.gsea-msigdb.org/gsea/msigdb/cards/GO_I_BAND
GO_cc	GO_NEURON_PROJECTION_TERMINUS	137	5	0.000613705	0.0100708	ACTG1:PRKCG:OXT:ACTB:ELK1	http://www.gsea-msigdb.org/gsea/msigdb/cards/GO_NEURON_PROJECTION_TERMINUS
GO_cc	GO_SMOOTH_ENDOPLASMIC_RETICULUM	34	3	0.000640424	0.0103398	RYR3:KCNJ2:RYR1	http://www.gsea-msigdb.org/gsea/msigdb/cards/GO_SMOOTH_ENDOPLASMIC_RETICULUM
GO_cc	GO_AXON	599	10	0.000797897	0.0124947	ADCY9:ACTG1:CALM3:PRKCG:CACNG7:OXT:CACNG2:ACTB:ADCY8:ELK1	http://www.gsea-msigdb.org/gsea/msigdb/cards/GO_AXON
GO_cc	GO_RECEPTOR_COMPLEX	395	8	0.00079886	0.0124947	CACNG3:CACNG5:CACNG4:CACNG7:CACNG8:CACNG2:ITPR3:EGFR	http://www.gsea-msigdb.org/gsea/msigdb/cards/GO_RECEPTOR_COMPLEX
GO_cc	GO_SARCOPLASMIC_RETICULUM_MEMBRANE	37	3	0.00082263	0.0126685	RYR3:RYR1:CAMK2B	http://www.gsea-msigdb.org/gsea/msigdb/cards/GO_SARCOPLASMIC_RETICULUM_MEMBRANE
GO_cc	GO_CYTOPLASMIC_VESICLE_PART	1473	17	0.000899994	0.0136499	CALML5:RYR3:PLA2G4B:CACNG3:CACNG4:RYR1:CALM3:CACNG8:TRPM2:CACNG2:KCNJ4:CD38:ITPR3:CAMK2B:EGFR:NOS3:ADCY8	http://www.gsea-msigdb.org/gsea/msigdb/cards/GO_CYTOPLASMIC_VESICLE_PART
GO_cc	GO_EXTRINSIC_COMPONENT_OF_CYTOPLASMIC_SIDE_OF_PLASMA_MEMBRANE	88	4	0.000978356	0.0146169	GNAI3:GNAO1:GNAS:GNAI2	http://www.gsea-msigdb.org/gsea/msigdb/cards/GO_EXTRINSIC_COMPONENT_OF_CYTOPLASMIC_SIDE_OF_PLASMA_MEMBRANE
GO_cc	GO_UNCONVENTIONAL_MYOSIN_COMPLEX	10	2	0.00107621	0.0158424	MYL6B:MYL6	http://www.gsea-msigdb.org/gsea/msigdb/cards/GO_UNCONVENTIONAL_MYOSIN_COMPLEX
GO_cc	GO_CELL_JUNCTION	1272	15	0.00150772	0.0218729	PPP1CA:PPP1R12A:MAPK3:CACNG5:KCNJ2:ACTG1:PRKCG:CACNG8:CACNG2:KCNJ4:OXTR:ACTB:CAMK2B:EGFR:ADCY8	http://www.gsea-msigdb.org/gsea/msigdb/cards/GO_CELL_JUNCTION
GO_cc	GO_CYTOPLASMIC_SIDE_OF_MEMBRANE	172	5	0.00169565	0.0242478	GNAI3:RGS2:GNAO1:GNAS:GNAI2	http://www.gsea-msigdb.org/gsea/msigdb/cards/GO_CYTOPLASMIC_SIDE_OF_MEMBRANE
GO_cc	GO_PROTEIN_KINASE_COMPLEX	105	4	0.00188066	0.0265147	PRKAB2:PRKAB1:PRKAG3:CDKN1A	http://www.gsea-msigdb.org/gsea/msigdb/cards/GO_PROTEIN_KINASE_COMPLEX
GO_cc	GO_MYELIN_SHEATH	51	3	0.00209656	0.0291481	GNAO1:CALM3:ITPR3	http://www.gsea-msigdb.org/gsea/msigdb/cards/GO_MYELIN_SHEATH
GO_cc	GO_CATALYTIC_COMPLEX	1334	15	0.00239875	0.0328924	GNAI3:PRKAB2:PPP1CA:PPP1R12A:PRKAB1:GNAO1:PIK3R6:PIK3R5:CALM3:PRKAG3:GNAS:GNAI2:CDKN1A:ACTB:PIK3CG	http://www.gsea-msigdb.org/gsea/msigdb/cards/GO_CATALYTIC_COMPLEX
GO_cc	GO_DISTAL_AXON	279	6	0.00272174	0.0368171	ACTG1:CALM3:PRKCG:OXT:ACTB:ELK1	http://www.gsea-msigdb.org/gsea/msigdb/cards/GO_DISTAL_AXON
GO_cc	GO_PARALLEL_FIBER_TO_PURKINJE_CELL_SYNAPSE	16	2	0.00281457	0.0370708	KCNJ9:KCNJ3	http://www.gsea-msigdb.org/gsea/msigdb/cards/GO_PARALLEL_FIBER_TO_PURKINJE_CELL_SYNAPSE
GO_cc	GO_PSEUDOPODIUM	16	2	0.00281457	0.0370708	MAPK3:RAF1	http://www.gsea-msigdb.org/gsea/msigdb/cards/GO_PSEUDOPODIUM
GO_cc	GO_ACTIN_CYTOSKELETON	487	8	0.00298065	0.0387484	MYL6B:MYL6:PPP1R12A:MYLK3:ACTG1:MYLK:ACTB:ADCY8	http://www.gsea-msigdb.org/gsea/msigdb/cards/GO_ACTIN_CYTOSKELETON
GO_cc	GO_POSTSYNAPTIC_CYTOSOL	17	2	0.00317953	0.0408039	PLCB3:PRKCG	http://www.gsea-msigdb.org/gsea/msigdb/cards/GO_POSTSYNAPTIC_CYTOSOL
Hallmark_gene_sets	HALLMARK_MYOGENESIS	199	9	6.64152e-07	3.32076e-05	MYL6B:ADCY9:GNAO1:CACNG1:RYR1:MYLK:MEF2C:CDKN1A:CAMK2B	http://www.gsea-msigdb.org/gsea/msigdb/cards/HALLMARK_MYOGENESIS
Hallmark_gene_sets	HALLMARK_PI3K_AKT_MTOR_SIGNALING	105	6	1.40994e-05	0.000352485	PPP1CA:PLCB1:RAF1:ADCY2:CDKN1A:EGFR	http://www.gsea-msigdb.org/gsea/msigdb/cards/HALLMARK_PI3K_AKT_MTOR_SIGNALING
Hallmark_gene_sets	HALLMARK_COMPLEMENT	199	7	6.16979e-05	0.0010283	GNAI3:PLA2G4A:PIK3R5:CALM3:RAF1:GNAI2:PIK3CG	http://www.gsea-msigdb.org/gsea/msigdb/cards/HALLMARK_COMPLEMENT
Hallmark_gene_sets	HALLMARK_KRAS_SIGNALING_DN	199	5	0.00319056	0.0325969	CALML5:CACNG1:RYR1:OXT:CACNA1F	http://www.gsea-msigdb.org/gsea/msigdb/cards/HALLMARK_KRAS_SIGNALING_DN
Hallmark_gene_sets	HALLMARK_INFLAMMATORY_RESPONSE	200	5	0.00325969	0.0325969	GNAI3:PIK3R5:KCNJ2:RAF1:CDKN1A	http://www.gsea-msigdb.org/gsea/msigdb/cards/HALLMARK_INFLAMMATORY_RESPONSE
Cancer_modules	MODULE_201	49	6	1.53267e-07	6.60582e-05	PPP1R12B:PPP1R12A:GNAO1:CACNG1:RYR1:OXTR	http://www.gsea-msigdb.org/gsea/msigdb/cards/MODULE_201
Cancer_modules	MODULE_316	70	6	1.32122e-06	0.000284722	KCNJ12:CACNG1:KCNJ2:RYR1:KCNJ3:KCNJ4	http://www.gsea-msigdb.org/gsea/msigdb/cards/MODULE_316
Cancer_modules	MODULE_66	544	13	2.96293e-06	0.000425675	CACNB3:FOS:RYR3:PLCB2:CACNG3:GNAO1:PLCB1:TRPM2:KCNJ4:CACNA2D2:MYLK:MEF2C:CDKN1A	http://www.gsea-msigdb.org/gsea/msigdb/cards/MODULE_66
Cancer_modules	MODULE_330	27	4	9.28495e-06	0.000886137	GNAO1:CACNG1:RYR1:OXTR	http://www.gsea-msigdb.org/gsea/msigdb/cards/MODULE_330
Cancer_modules	MODULE_65	10	3	1.40057e-05	0.000886137	GUCY1A2:ADCY8:NPR2	http://www.gsea-msigdb.org/gsea/msigdb/cards/MODULE_65
Cancer_modules	MODULE_100	536	12	1.41279e-05	0.000886137	CACNB3:FOS:RYR3:CACNG3:GNAO1:PLCB1:TRPM2:KCNJ4:CACNA2D2:MYLK:MEF2C:CDKN1A	http://www.gsea-msigdb.org/gsea/msigdb/cards/MODULE_100
Cancer_modules	MODULE_137	537	12	1.4392e-05	0.000886137	CACNB3:FOS:RYR3:CACNG3:GNAO1:PLCB1:TRPM2:KCNJ4:CACNA2D2:MYLK:MEF2C:CDKN1A	http://www.gsea-msigdb.org/gsea/msigdb/cards/MODULE_137
Cancer_modules	MODULE_445	15	3	5.21527e-05	0.00280973	GUCY1A2:ADCY8:NPR2	http://www.gsea-msigdb.org/gsea/msigdb/cards/MODULE_445
Cancer_modules	MODULE_11	534	11	6.99927e-05	0.00335187	CACNB3:FOS:RYR3:CACNG3:GNAO1:PLCB1:TRPM2:KCNJ4:CACNA2D2:MYLK:MEF2C	http://www.gsea-msigdb.org/gsea/msigdb/cards/MODULE_11
Cancer_modules	MODULE_123	247	7	0.000235665	0.00990154	JUN:NFATC4:FOS:RCAN1:GNAI2:CDKN1A:PIK3CG	http://www.gsea-msigdb.org/gsea/msigdb/cards/MODULE_123
Cancer_modules	MODULE_64	517	10	0.000252707	0.00990154	RGS2:CACNG1:KCNJ2:RYR1:OXT:TRPM2:KCNJ4:OXTR:MYLK:CDKN1A	http://www.gsea-msigdb.org/gsea/msigdb/cards/MODULE_64
Cancer_modules	MODULE_248	128	5	0.000450182	0.0161691	GUCY1A2:PRKCG:RCAN1:ADCY8:NPR2	http://www.gsea-msigdb.org/gsea/msigdb/cards/MODULE_248
Cancer_modules	MODULE_6	407	8	0.000968906	0.0321229	JUN:PPP1R12B:FOS:TRPM2:MYLK:ITPR3:CDKN1A:EGFR	http://www.gsea-msigdb.org/gsea/msigdb/cards/MODULE_6
Positional_gene_sets	chr15q15	91	6	6.17574e-06	0.00184655	PLCB2:PLA2G4B:JMJD7-PLA2G4B:PLA2G4E:PLA2G4D:PLA2G4F	http://www.gsea-msigdb.org/gsea/msigdb/cards/chr15q15
Positional_gene_sets	chr17q24	33	4	2.11591e-05	0.00316329	CACNG5:CACNG4:CACNG1:KCNJ2	http://www.gsea-msigdb.org/gsea/msigdb/cards/chr17q24
BioCarta	BIOCARTA_GPCR_PATHWAY	30	12	9.17737e-21	2.65226e-18	JUN:NFATC4:FOS:MAPK3:NFATC3:NFATC1:CALM3:NFATC2:RAF1:ADCY1:PRKACG:ELK1	http://www.gsea-msigdb.org/gsea/msigdb/cards/BIOCARTA_GPCR_PATHWAY
BioCarta	BIOCARTA_FCER1_PATHWAY	39	12	4.00155e-19	5.78225e-17	JUN:PLA2G4A:NFATC4:FOS:MAPK3:NFATC3:NFATC1:CALM3:NFATC2:RAF1:PIK3CG:ELK1	http://www.gsea-msigdb.org/gsea/msigdb/cards/BIOCARTA_FCER1_PATHWAY
BioCarta	BIOCARTA_TCR_PATHWAY	44	11	1.73492e-16	1.67131e-14	JUN:NFATC4:FOS:MAPK3:NFATC3:NFATC1:CALM3:NFATC2:RAF1:PIK3CG:ELK1	http://www.gsea-msigdb.org/gsea/msigdb/cards/BIOCARTA_TCR_PATHWAY
BioCarta	BIOCARTA_BCR_PATHWAY	33	10	4.88337e-16	3.52823e-14	JUN:NFATC4:FOS:MAPK3:NFATC3:NFATC1:CALM3:NFATC2:RAF1:ELK1	http://www.gsea-msigdb.org/gsea/msigdb/cards/BIOCARTA_BCR_PATHWAY
BioCarta	BIOCARTA_NFAT_PATHWAY	51	11	1.04722e-15	6.05292e-14	NPPA:NFATC4:MAPK3:NFATC3:NFATC1:CALM3:NFATC2:RAF1:MEF2C:PIK3CG:PRKACG	http://www.gsea-msigdb.org/gsea/msigdb/cards/BIOCARTA_NFAT_PATHWAY
BioCarta	BIOCARTA_FMLP_PATHWAY	34	9	6.07783e-14	2.92749e-12	NFATC4:MAPK3:NFATC3:NFATC1:CALM3:PLCB1:NFATC2:RAF1:ELK1	http://www.gsea-msigdb.org/gsea/msigdb/cards/BIOCARTA_FMLP_PATHWAY
BioCarta	BIOCARTA_CALCINEURIN_PATHWAY	18	6	2.30379e-10	9.51135e-09	NFATC4:NFATC3:NFATC1:CALM3:NFATC2:CDKN1A	http://www.gsea-msigdb.org/gsea/msigdb/cards/BIOCARTA_CALCINEURIN_PATHWAY
BioCarta	BIOCARTA_CHREBP_PATHWAY	19	6	3.3536e-10	1.21149e-08	PRKAB2:PRKAB1:PRKAG3:GNAS:ADCY1:PRKACG	http://www.gsea-msigdb.org/gsea/msigdb/cards/BIOCARTA_CHREBP_PATHWAY
BioCarta	BIOCARTA_NGF_PATHWAY	20	6	4.77169e-10	1.53224e-08	JUN:FOS:MAPK3:RAF1:PIK3CG:ELK1	http://www.gsea-msigdb.org/gsea/msigdb/cards/BIOCARTA_NGF_PATHWAY
BioCarta	BIOCARTA_IGF1_PATHWAY	21	6	6.65364e-10	1.74809e-08	JUN:FOS:MAPK3:RAF1:PIK3CG:ELK1	http://www.gsea-msigdb.org/gsea/msigdb/cards/BIOCARTA_IGF1_PATHWAY
BioCarta	BIOCARTA_INSULIN_PATHWAY	21	6	6.65364e-10	1.74809e-08	JUN:FOS:MAPK3:RAF1:PIK3CG:ELK1	http://www.gsea-msigdb.org/gsea/msigdb/cards/BIOCARTA_INSULIN_PATHWAY
BioCarta	BIOCARTA_AT1R_PATHWAY	27	6	3.5433e-09	7.87703e-08	JUN:MAPK3:CALM3:RAF1:EGFR:ELK1	http://www.gsea-msigdb.org/gsea/msigdb/cards/BIOCARTA_AT1R_PATHWAY
BioCarta	BIOCARTA_EGF_PATHWAY	27	6	3.5433e-09	7.87703e-08	JUN:FOS:MAPK3:RAF1:EGFR:ELK1	http://www.gsea-msigdb.org/gsea/msigdb/cards/BIOCARTA_EGF_PATHWAY
BioCarta	BIOCARTA_PDGF_PATHWAY	28	6	4.49162e-09	9.27198e-08	JUN:FOS:MAPK3:RAF1:PIK3CG:ELK1	http://www.gsea-msigdb.org/gsea/msigdb/cards/BIOCARTA_PDGF_PATHWAY
BioCarta	BIOCARTA_BARR_MAPK_PATHWAY	14	5	5.32833e-09	1.02659e-07	MAPK3:PLCB1:GNAS:RAF1:ADCY1	http://www.gsea-msigdb.org/gsea/msigdb/cards/BIOCARTA_BARR_MAPK_PATHWAY
BioCarta	BIOCARTA_CDMAC_PATHWAY	16	5	1.15342e-08	2.08336e-07	JUN:FOS:MAPK3:PLCB1:RAF1	http://www.gsea-msigdb.org/gsea/msigdb/cards/BIOCARTA_CDMAC_PATHWAY
BioCarta	BIOCARTA_MET_PATHWAY	33	6	1.29428e-08	2.20028e-07	JUN:FOS:MAPK3:RAF1:PIK3CG:ELK1	http://www.gsea-msigdb.org/gsea/msigdb/cards/BIOCARTA_MET_PATHWAY
BioCarta	BIOCARTA_GCR_PATHWAY	17	5	1.62759e-08	2.47564e-07	NPPA:CALM3:GNAS:PIK3CG:NOS3	http://www.gsea-msigdb.org/gsea/msigdb/cards/BIOCARTA_GCR_PATHWAY
BioCarta	BIOCARTA_BARRESTIN_SRC_PATHWAY	17	5	1.62759e-08	2.47564e-07	MAPK3:PLCB1:GNAS:RAF1:ADCY1	http://www.gsea-msigdb.org/gsea/msigdb/cards/BIOCARTA_BARRESTIN_SRC_PATHWAY
BioCarta	BIOCARTA_CCR3_PATHWAY	19	5	3.03443e-08	4.17595e-07	PPP1R12B:MAPK3:PLCB1:GNAS:RAF1	http://www.gsea-msigdb.org/gsea/msigdb/cards/BIOCARTA_CCR3_PATHWAY
BioCarta	BIOCARTA_EPO_PATHWAY	19	5	3.03443e-08	4.17595e-07	JUN:FOS:MAPK3:RAF1:ELK1	http://www.gsea-msigdb.org/gsea/msigdb/cards/BIOCARTA_EPO_PATHWAY
BioCarta	BIOCARTA_IL6_PATHWAY	21	5	5.26858e-08	6.921e-07	JUN:FOS:MAPK3:RAF1:ELK1	http://www.gsea-msigdb.org/gsea/msigdb/cards/BIOCARTA_IL6_PATHWAY
BioCarta	BIOCARTA_IL2_PATHWAY	22	5	6.79136e-08	8.5335e-07	JUN:FOS:MAPK3:RAF1:ELK1	http://www.gsea-msigdb.org/gsea/msigdb/cards/BIOCARTA_IL2_PATHWAY
BioCarta	BIOCARTA_GLEEVEC_PATHWAY	23	5	8.64374e-08	1.04085e-06	JUN:FOS:MAPK3:RAF1:PIK3CG	http://www.gsea-msigdb.org/gsea/msigdb/cards/BIOCARTA_GLEEVEC_PATHWAY
BioCarta	BIOCARTA_KERATINOCYTE_PATHWAY	45	6	9.07142e-08	1.04866e-06	JUN:FOS:MAPK3:PRKCG:RAF1:EGFR	http://www.gsea-msigdb.org/gsea/msigdb/cards/BIOCARTA_KERATINOCYTE_PATHWAY
BioCarta	BIOCARTA_TPO_PATHWAY	24	5	1.08755e-07	1.20885e-06	JUN:FOS:MAPK3:RAF1:PIK3CG	http://www.gsea-msigdb.org/gsea/msigdb/cards/BIOCARTA_TPO_PATHWAY
BioCarta	BIOCARTA_HDAC_PATHWAY	25	5	1.3541e-07	1.44938e-06	MAPK7:NFATC1:CALM3:NFATC2:PIK3CG	http://www.gsea-msigdb.org/gsea/msigdb/cards/BIOCARTA_HDAC_PATHWAY
BioCarta	BIOCARTA_ERK_PATHWAY	27	5	2.04138e-07	2.107e-06	MAPK3:GNAS:RAF1:EGFR:ELK1	http://www.gsea-msigdb.org/gsea/msigdb/cards/BIOCARTA_ERK_PATHWAY
BioCarta	BIOCARTA_DREAM_PATHWAY	13	4	3.99053e-07	3.97677e-06	JUN:FOS:MAPK3:PRKACG	http://www.gsea-msigdb.org/gsea/msigdb/cards/BIOCARTA_DREAM_PATHWAY
BioCarta	BIOCARTA_RACC_PATHWAY	14	4	5.56543e-07	5.36136e-06	GUCY1A2:GNAS:ADCY1:NOS3	http://www.gsea-msigdb.org/gsea/msigdb/cards/BIOCARTA_RACC_PATHWAY
BioCarta	BIOCARTA_SPPA_PATHWAY	16	4	1.00419e-06	9.36165e-06	PLA2G4A:MAPK3:PLCB1:RAF1	http://www.gsea-msigdb.org/gsea/msigdb/cards/BIOCARTA_SPPA_PATHWAY
BioCarta	BIOCARTA_PAR1_PATHWAY	19	4	2.11422e-06	1.90941e-05	PPP1R12B:PLCB1:ADCY1:PIK3CG	http://www.gsea-msigdb.org/gsea/msigdb/cards/BIOCARTA_PAR1_PATHWAY
BioCarta	BIOCARTA_MAPK_PATHWAY	80	6	2.90932e-06	2.54786e-05	JUN:FOS:MAPK3:MAPK7:RAF1:ELK1	http://www.gsea-msigdb.org/gsea/msigdb/cards/BIOCARTA_MAPK_PATHWAY
BioCarta	BIOCARTA_EDG1_PATHWAY	22	4	3.94463e-06	3.25713e-05	MAPK3:PLCB1:ADCY1:PIK3CG	http://www.gsea-msigdb.org/gsea/msigdb/cards/BIOCARTA_EDG1_PATHWAY
BioCarta	BIOCARTA_RAS_PATHWAY	22	4	3.94463e-06	3.25713e-05	MAPK3:RAF1:PIK3CG:ELK1	http://www.gsea-msigdb.org/gsea/msigdb/cards/BIOCARTA_RAS_PATHWAY
BioCarta	BIOCARTA_HER2_PATHWAY	23	4	4.75688e-06	3.71551e-05	MAPK3:RAF1:EGFR:PIK3CG	http://www.gsea-msigdb.org/gsea/msigdb/cards/BIOCARTA_HER2_PATHWAY
BioCarta	BIOCARTA_IGF1R_PATHWAY	23	4	4.75688e-06	3.71551e-05	MAPK3:RAF1:ADCY1:PRKACG	http://www.gsea-msigdb.org/gsea/msigdb/cards/BIOCARTA_IGF1R_PATHWAY
BioCarta	BIOCARTA_BAD_PATHWAY	25	4	6.74385e-06	5.12888e-05	MAPK3:ADCY1:PIK3CG:PRKACG	http://www.gsea-msigdb.org/gsea/msigdb/cards/BIOCARTA_BAD_PATHWAY
BioCarta	BIOCARTA_VIP_PATHWAY	26	4	7.93964e-06	5.88348e-05	NFATC1:CALM3:NFATC2:PRKACG	http://www.gsea-msigdb.org/gsea/msigdb/cards/BIOCARTA_VIP_PATHWAY
BioCarta	BIOCARTA_PYK2_PATHWAY	27	4	9.28495e-06	6.70838e-05	JUN:MAPK3:CALM3:RAF1	http://www.gsea-msigdb.org/gsea/msigdb/cards/BIOCARTA_PYK2_PATHWAY
BioCarta	BIOCARTA_LEPTIN_PATHWAY	11	3	1.91883e-05	0.000135254	PRKAB2:PRKAB1:PRKAG3	http://www.gsea-msigdb.org/gsea/msigdb/cards/BIOCARTA_LEPTIN_PATHWAY
BioCarta	BIOCARTA_INTEGRIN_PATHWAY	33	4	2.11591e-05	0.000145595	JUN:PPP1R12B:MAPK3:RAF1	http://www.gsea-msigdb.org/gsea/msigdb/cards/BIOCARTA_INTEGRIN_PATHWAY
BioCarta	BIOCARTA_BARRESTIN_PATHWAY	12	3	2.54919e-05	0.000171329	PLCB1:GNAS:ADCY1	http://www.gsea-msigdb.org/gsea/msigdb/cards/BIOCARTA_BARRESTIN_PATHWAY
BioCarta	BIOCARTA_IL2RB_PATHWAY	37	4	3.36341e-05	0.000220915	FOS:MAPK3:RAF1:PIK3CG	http://www.gsea-msigdb.org/gsea/msigdb/cards/BIOCARTA_IL2RB_PATHWAY
BioCarta	BIOCARTA_GATA3_PATHWAY	14	3	4.18734e-05	0.000263074	NFATC1:NFATC2:PRKACG	http://www.gsea-msigdb.org/gsea/msigdb/cards/BIOCARTA_GATA3_PATHWAY
BioCarta	BIOCARTA_ERK5_PATHWAY	14	3	4.18734e-05	0.000263074	MAPK3:MAPK7:PIK3CG	http://www.gsea-msigdb.org/gsea/msigdb/cards/BIOCARTA_ERK5_PATHWAY
BioCarta	BIOCARTA_IL3_PATHWAY	15	3	5.21527e-05	0.000320684	FOS:MAPK3:RAF1	http://www.gsea-msigdb.org/gsea/msigdb/cards/BIOCARTA_IL3_PATHWAY
BioCarta	BIOCARTA_SPRY_PATHWAY	17	3	7.73808e-05	0.000456389	MAPK3:RAF1:EGFR	http://www.gsea-msigdb.org/gsea/msigdb/cards/BIOCARTA_SPRY_PATHWAY
BioCarta	BIOCARTA_CCR5_PATHWAY	17	3	7.73808e-05	0.000456389	JUN:FOS:CALM3	http://www.gsea-msigdb.org/gsea/msigdb/cards/BIOCARTA_CCR5_PATHWAY
BioCarta	BIOCARTA_CARDIACEGF_PATHWAY	18	3	9.25219e-05	0.000524291	JUN:FOS:EGFR	http://www.gsea-msigdb.org/gsea/msigdb/cards/BIOCARTA_CARDIACEGF_PATHWAY
BioCarta	BIOCARTA_MEF2D_PATHWAY	18	3	9.25219e-05	0.000524291	NFATC1:CALM3:NFATC2	http://www.gsea-msigdb.org/gsea/msigdb/cards/BIOCARTA_MEF2D_PATHWAY
BioCarta	BIOCARTA_ECM_PATHWAY	19	3	0.000109473	0.000608419	MAPK3:RAF1:PIK3CG	http://www.gsea-msigdb.org/gsea/msigdb/cards/BIOCARTA_ECM_PATHWAY
BioCarta	BIOCARTA_PPARA_PATHWAY	52	4	0.000130215	0.00071004	JUN:MAPK3:PIK3CG:PRKACG	http://www.gsea-msigdb.org/gsea/msigdb/cards/BIOCARTA_PPARA_PATHWAY
BioCarta	BIOCARTA_MPR_PATHWAY	21	3	0.000149175	0.000798365	MAPK3:ADCY1:PRKACG	http://www.gsea-msigdb.org/gsea/msigdb/cards/BIOCARTA_MPR_PATHWAY
BioCarta	BIOCARTA_CREB_PATHWAY	22	3	0.000172107	0.000904342	MAPK3:ADCY1:PRKACG	http://www.gsea-msigdb.org/gsea/msigdb/cards/BIOCARTA_CREB_PATHWAY
BioCarta	BIOCARTA_TFF_PATHWAY	24	3	0.000224569	0.00113861	MAPK3:EGFR:PIK3CG	http://www.gsea-msigdb.org/gsea/msigdb/cards/BIOCARTA_TFF_PATHWAY
BioCarta	BIOCARTA_TOLL_PATHWAY	24	3	0.000224569	0.00113861	JUN:FOS:ELK1	http://www.gsea-msigdb.org/gsea/msigdb/cards/BIOCARTA_TOLL_PATHWAY
BioCarta	BIOCARTA_RACCYCD_PATHWAY	26	3	0.000286403	0.00142708	MAPK3:RAF1:CDKN1A	http://www.gsea-msigdb.org/gsea/msigdb/cards/BIOCARTA_RACCYCD_PATHWAY
BioCarta	BIOCARTA_GH_PATHWAY	27	3	0.000321043	0.00157257	MAPK3:RAF1:PIK3CG	http://www.gsea-msigdb.org/gsea/msigdb/cards/BIOCARTA_GH_PATHWAY
BioCarta	BIOCARTA_NO1_PATHWAY	28	3	0.000358273	0.00172568	CALM3:NOS3:PRKACG	http://www.gsea-msigdb.org/gsea/msigdb/cards/BIOCARTA_NO1_PATHWAY
BioCarta	BIOCARTA_BIOPEPTIDES_PATHWAY	29	3	0.000398174	0.00188643	MAPK3:CALM3:RAF1	http://www.gsea-msigdb.org/gsea/msigdb/cards/BIOCARTA_BIOPEPTIDES_PATHWAY
BioCarta	BIOCARTA_TSP1_PATHWAY	7	2	0.00050715	0.00236397	JUN:FOS	http://www.gsea-msigdb.org/gsea/msigdb/cards/BIOCARTA_TSP1_PATHWAY
BioCarta	BIOCARTA_AGR_PATHWAY	33	3	0.000586024	0.00268827	JUN:MAPK3:EGFR	http://www.gsea-msigdb.org/gsea/msigdb/cards/BIOCARTA_AGR_PATHWAY
BioCarta	BIOCARTA_PLC_PATHWAY	9	2	0.000863767	0.00390045	PLCB1:PIK3CG	http://www.gsea-msigdb.org/gsea/msigdb/cards/BIOCARTA_PLC_PATHWAY
BioCarta	BIOCARTA_MYOSIN_PATHWAY	11	2	0.0013111	0.00557218	PPP1R12B:PLCB1	http://www.gsea-msigdb.org/gsea/msigdb/cards/BIOCARTA_MYOSIN_PATHWAY
BioCarta	BIOCARTA_PLCE_PATHWAY	11	2	0.0013111	0.00557218	ADCY1:PRKACG	http://www.gsea-msigdb.org/gsea/msigdb/cards/BIOCARTA_PLCE_PATHWAY
BioCarta	BIOCARTA_AGPCR_PATHWAY	11	2	0.0013111	0.00557218	GNAS:PRKACG	http://www.gsea-msigdb.org/gsea/msigdb/cards/BIOCARTA_AGPCR_PATHWAY
BioCarta	BIOCARTA_CFTR_PATHWAY	11	2	0.0013111	0.00557218	ADCY1:PRKACG	http://www.gsea-msigdb.org/gsea/msigdb/cards/BIOCARTA_CFTR_PATHWAY
BioCarta	BIOCARTA_CDK5_PATHWAY	13	2	0.00184735	0.00773745	MAPK3:RAF1	http://www.gsea-msigdb.org/gsea/msigdb/cards/BIOCARTA_CDK5_PATHWAY
BioCarta	BIOCARTA_CK1_PATHWAY	15	2	0.00247074	0.00991728	PLCB1:PRKACG	http://www.gsea-msigdb.org/gsea/msigdb/cards/BIOCARTA_CK1_PATHWAY
BioCarta	BIOCARTA_BCELLSURVIVAL_PATHWAY	15	2	0.00247074	0.00991728	FOS:PIK3CG	http://www.gsea-msigdb.org/gsea/msigdb/cards/BIOCARTA_BCELLSURVIVAL_PATHWAY
BioCarta	BIOCARTA_HIF_PATHWAY	15	2	0.00247074	0.00991728	JUN:NOS3	http://www.gsea-msigdb.org/gsea/msigdb/cards/BIOCARTA_HIF_PATHWAY
BioCarta	BIOCARTA_HCMV_PATHWAY	17	2	0.00317953	0.0124173	MAPK3:PIK3CG	http://www.gsea-msigdb.org/gsea/msigdb/cards/BIOCARTA_HCMV_PATHWAY
BioCarta	BIOCARTA_ETS_PATHWAY	17	2	0.00317953	0.0124173	JUN:FOS	http://www.gsea-msigdb.org/gsea/msigdb/cards/BIOCARTA_ETS_PATHWAY
BioCarta	BIOCARTA_PTEN_PATHWAY	18	2	0.0035654	0.0137387	MAPK3:EGFR	http://www.gsea-msigdb.org/gsea/msigdb/cards/BIOCARTA_PTEN_PATHWAY
BioCarta	BIOCARTA_CXCR4_PATHWAY	19	2	0.00397198	0.0147167	MAPK3:RAF1	http://www.gsea-msigdb.org/gsea/msigdb/cards/BIOCARTA_CXCR4_PATHWAY
BioCarta	BIOCARTA_MAL_PATHWAY	19	2	0.00397198	0.0147167	MAPK3:RAF1	http://www.gsea-msigdb.org/gsea/msigdb/cards/BIOCARTA_MAL_PATHWAY
BioCarta	BIOCARTA_MCALPAIN_PATHWAY	19	2	0.00397198	0.0147167	EGFR:PRKACG	http://www.gsea-msigdb.org/gsea/msigdb/cards/BIOCARTA_MCALPAIN_PATHWAY
BioCarta	BIOCARTA_ARENRF2_PATHWAY	20	2	0.00439905	0.0156954	JUN:FOS	http://www.gsea-msigdb.org/gsea/msigdb/cards/BIOCARTA_ARENRF2_PATHWAY
BioCarta	BIOCARTA_ATM_PATHWAY	20	2	0.00439905	0.0156954	JUN:CDKN1A	http://www.gsea-msigdb.org/gsea/msigdb/cards/BIOCARTA_ATM_PATHWAY
BioCarta	BIOCARTA_CSK_PATHWAY	20	2	0.00439905	0.0156954	ADCY1:PRKACG	http://www.gsea-msigdb.org/gsea/msigdb/cards/BIOCARTA_CSK_PATHWAY
BioCarta	BIOCARTA_RAC1_PATHWAY	21	2	0.00484641	0.016674	PPP1R12B:PIK3CG	http://www.gsea-msigdb.org/gsea/msigdb/cards/BIOCARTA_RAC1_PATHWAY
BioCarta	BIOCARTA_CERAMIDE_PATHWAY	21	2	0.00484641	0.016674	MAPK3:RAF1	http://www.gsea-msigdb.org/gsea/msigdb/cards/BIOCARTA_CERAMIDE_PATHWAY
BioCarta	BIOCARTA_NOS1_PATHWAY	21	2	0.00484641	0.016674	CALM3:PRKACG	http://www.gsea-msigdb.org/gsea/msigdb/cards/BIOCARTA_NOS1_PATHWAY
BioCarta	BIOCARTA_EICOSANOID_PATHWAY	22	2	0.00531384	0.0180671	PLA2G4A:PLCB1	http://www.gsea-msigdb.org/gsea/msigdb/cards/BIOCARTA_EICOSANOID_PATHWAY
BioCarta	BIOCARTA_VEGF_PATHWAY	27	2	0.00794493	0.0266986	PIK3CG:NOS3	http://www.gsea-msigdb.org/gsea/msigdb/cards/BIOCARTA_VEGF_PATHWAY
BioCarta	BIOCARTA_P38MAPK_PATHWAY	36	2	0.0138526	0.0460162	PLA2G4A:ELK1	http://www.gsea-msigdb.org/gsea/msigdb/cards/BIOCARTA_P38MAPK_PATHWAY
BioCarta	BIOCARTA_ALK_PATHWAY	37	2	0.0145972	0.0479385	NPPA:MEF2C	http://www.gsea-msigdb.org/gsea/msigdb/cards/BIOCARTA_ALK_PATHWAY
Wikipathways	MAPK Signaling Pathway	245	34	1.77888e-40	9.65931e-38	JUN:PLA2G4A:CACNA1S:CACNA2D4:CACNB3:FOS:PLA2G4B:PLA2G4E:PLA2G4D:PLA2G4F:CACNG3:MAPK3:NFATC3:MAPK7:CACNG5:CACNG4:CACNG1:NFATC1:PLA2G4C:PRKCG:CACNG7:CACNG8:CACNG6:CACNG2:RAF1:CACNA2D2:CACNA2D3:MEF2C:EGFR:CACNA2D1:PRKACG:PPP3R2:ELK1:CACNA1F	http://www.wikipathways.org/instance/WP382_r107148
Wikipathways	Myometrial Relaxation and Contraction Pathways	155	26	4.96188e-33	1.34715e-30	JUN:RGS2:PLCB3:ADCY6:CACNB3:ADCY4:FOS:RYR3:ADCY9:ADCY7:ACTG1:RYR1:CALM3:PRKCG:ADCY3:OXT:MYLK2:GNAS:OXTR:ADCY2:ITPR3:ACTB:CAMK2B:ADCY1:NOS3:ADCY8	http://www.wikipathways.org/instance/WP289_r107347
Wikipathways	Calcium Regulation in the Cardiac Cell	149	24	4.92854e-30	8.92066e-28	GNAI3:RGS2:CACNA1S:PLCB3:KCNJ5:ADCY6:CACNB3:ADCY4:RYR3:ADCY9:ADCY7:GNAO1:RYR1:CALM3:PRKCG:ADCY3:KCNJ3:GNAS:GNAI2:ADCY2:ITPR3:CAMK2B:ADCY1:ADCY8	http://www.wikipathways.org/instance/WP536_r107185
Wikipathways	Arrhythmogenic Right Ventricular Cardiomyopathy	73	17	2.26669e-24	3.07703e-22	CACNA1S:CACNA2D4:CACNB3:CACNG3:CACNG5:CACNG4:CACNG1:ACTG1:CACNG7:CACNG8:CACNG6:CACNG2:CACNA2D2:CACNA2D3:ACTB:CACNA2D1:CACNA1F	http://www.wikipathways.org/instance/WP2118_r106506
Wikipathways	G Protein Signaling Pathways	93	16	1.0805e-20	1.17342e-18	GNAI3:PLCB3:ADCY6:ADCY4:ADCY9:ADCY7:GNAO1:PRKCG:ADCY3:KCNJ3:GNAS:GNAI2:ADCY2:ADCY1:ADCY8:PRKACG	http://www.wikipathways.org/instance/WP35_r106737
Wikipathways	Chemokine signaling pathway	164	18	1.62744e-19	1.47284e-17	GNAI3:PLCB3:ADCY6:ADCY4:PLCB2:ADCY9:MAPK3:ADCY7:PIK3R5:ADCY3:PLCB1:RAF1:GNAI2:ADCY2:ADCY1:PIK3CG:ADCY8:PRKACG	http://www.wikipathways.org/instance/WP3929_r106503
Wikipathways	Thermogenesis	108	15	5.53128e-18	4.29069e-16	PRKAB2:ADCY6:PRKAB1:ADCY4:ADCY9:ADCY7:ACTG1:ADCY3:PRKAG3:GNAS:ADCY2:ACTB:ADCY1:ADCY8:PRKACG	http://www.wikipathways.org/instance/WP4321_r106178
Wikipathways	Ras Signaling	184	16	8.36314e-16	5.67648e-14	PLA2G4A:CALML5:CALML3:PLA2G4B:JMJD7-PLA2G4B:PLA2G4E:PLA2G4D:PLA2G4F:MAPK3:CALM3:PLA2G4C:PRKCG:RAF1:EGFR:PRKACG:ELK1	http://www.wikipathways.org/instance/WP4223_r106500
Wikipathways	Major receptors targeted by epinephrine and norepinephrine	15	8	1.75689e-15	1.05999e-13	ADCY6:ADCY4:ADCY9:ADCY7:ADCY3:ADCY2:ADCY1:ADCY8	http://www.wikipathways.org/instance/WP4589_r105272
Wikipathways	Focal Adhesion	198	16	2.68626e-15	1.45864e-13	JUN:PPP1R12B:PPP1CA:PPP1R12A:MAPK3:MYLK3:ACTG1:PRKCG:PPP1R12C:MYLK2:RAF1:MYLK:MYLK4:ACTB:EGFR:ELK1	http://www.wikipathways.org/instance/WP306_r106731
Wikipathways	Common Pathways Underlying Drug Addiction	42	10	7.48402e-15	3.69439e-13	PPP1CA:MAPK3:ACTG1:PRKCG:GNAS:RAF1:ACTB:ADCY1:ADCY8:PRKACG	http://www.wikipathways.org/instance/WP2636_r106363
Wikipathways	Alzheimers Disease	83	12	8.29677e-15	3.75429e-13	CACNA1S:CALML5:CALML3:PLCB3:RYR3:PLCB2:MAPK3:CALM3:PLCB1:ITPR3:PPP3R2:CACNA1F	http://www.wikipathways.org/instance/WP2059_r106706
Wikipathways	Human Thyroid Stimulating Hormone (TSH) signaling pathway	66	11	2.22232e-14	9.28244e-13	JUN:GNAI3:FOS:MAPK3:GNAO1:ADCY3:PLCB1:GNAS:RAF1:GNAI2:ADCY2	http://www.wikipathways.org/instance/WP2032_r106594
Wikipathways	Pathways Regulating Hippo Signaling	98	12	6.54957e-14	2.5403e-12	GNAI3:PRKAB2:PLCB3:PRKAB1:PLCB2:PRKCG:PRKAG3:PLCB1:GNAS:GNAI2:EGFR:PRKACG	http://www.wikipathways.org/instance/WP4540_r103347
Wikipathways	Envelope proteins and their potential roles in EDMD physiopathology	46	9	1.21573e-12	4.40093e-11	ADCY6:ADCY4:ADCY9:MAPK3:ADCY7:ADCY3:ADCY2:ADCY1:ADCY8	http://www.wikipathways.org/instance/WP4535_r104294
Wikipathways	Phosphodiesterases in neuronal function	52	9	3.96179e-12	1.34453e-10	GUCY1A2:ADCY6:ADCY4:ADCY9:ADCY7:ADCY3:ADCY2:ADCY1:ADCY8	http://www.wikipathways.org/instance/WP4222_r107160
Wikipathways	MicroRNAs in cardiomyocyte hypertrophy	83	10	1.04704e-11	3.30531e-10	NPPA:NFATC4:PLCB2:MAPK3:MYLK3:MAPK7:RCAN1:RAF1:MYLK:PIK3CG	http://www.wikipathways.org/instance/WP1544_r106646
Wikipathways	Wnt Signaling	114	11	1.09568e-11	3.30531e-10	JUN:PLCB3:NFATC4:PLCB2:NFATC3:NFATC1:PRKCG:PLCB1:NFATC2:CAMK2B:PPP3R2	http://www.wikipathways.org/instance/WP428_r106791
Wikipathways	Signal Transduction of S1P Receptor	25	7	2.71803e-11	7.76784e-10	GNAI3:PLCB3:PLCB2:MAPK3:MAPK7:PLCB1:GNAI2	http://www.wikipathways.org/instance/WP26_r106482
Wikipathways	Hepatitis B infection	152	11	2.52556e-10	6.85691e-09	JUN:NFATC4:FOS:MAPK3:NFATC3:NFATC1:PRKCG:NFATC2:RAF1:CDKN1A:ELK1	http://www.wikipathways.org/instance/WP4666_r105200
Wikipathways	AMP-activated Protein Kinase (AMPK) Signaling	68	8	1.62682e-09	4.2065e-08	PRKAB2:PRKAB1:EEF2K:PRKAG3:PLCB1:CDKN1A:PIK3CG:PRKACG	http://www.wikipathways.org/instance/WP1403_r106688
Wikipathways	Non-genomic actions of 1,25 dihydroxyvitamin D3	71	8	2.31305e-09	5.70903e-08	JUN:PLCB3:PLCB2:MAPK3:MAPK7:PRKCG:PLCB1:CAMK2B	http://www.wikipathways.org/instance/WP4341_r107169
Wikipathways	ErbB Signaling Pathway	91	8	1.70338e-08	4.02146e-07	JUN:MAPK3:PRKCG:RAF1:CDKN1A:CAMK2B:EGFR:ELK1	http://www.wikipathways.org/instance/WP673_r106821
Wikipathways	Corticotropin-releasing hormone signaling pathway	92	8	1.85804e-08	4.20381e-07	FOS:MAPK3:GNAO1:GNAS:RAF1:GNAI2:NOS3:ELK1	http://www.wikipathways.org/instance/WP2355_r106369
Wikipathways	VEGFA-VEGFR2 Signaling Pathway	236	11	2.59378e-08	5.6337e-07	JUN:PLA2G4A:PLCB3:MAPK3:NFATC1:NFATC2:RCAN1:RAF1:MEF2C:NOS3:ELK1	http://www.wikipathways.org/instance/WP3888_r106441
Wikipathways	Association Between Physico-Chemical Features and Toxicity Associated Pathways	65	7	3.34819e-08	6.99256e-07	JUN:RAF1:MYLK:CDKN1A:EGFR:PIK3CG:ELK1	http://www.wikipathways.org/instance/WP3680_r106306
Wikipathways	PDGF Pathway	39	6	3.72208e-08	7.48551e-07	JUN:PLA2G4A:FOS:MAPK3:RAF1:ELK1	http://www.wikipathways.org/instance/WP2526_r107132
Wikipathways	IL-5 Signaling Pathway	40	6	4.36141e-08	8.45802e-07	JUN:FOS:MAPK3:RAF1:PIK3CG:ELK1	http://www.wikipathways.org/instance/WP127_r78498
Wikipathways	Regulation of Actin Cytoskeleton	150	9	5.99194e-08	1.12194e-06	PPP1R12A:MAPK3:PIK3R5:ACTG1:RAF1:MYLK:ACTB:EGFR:PIK3CG	http://www.wikipathways.org/instance/WP51_r106499
Wikipathways	Cancer immunotherapy by PD-1 blockade	23	5	8.64374e-08	1.56452e-06	JUN:NFATC4:NFATC3:NFATC1:NFATC2	http://www.wikipathways.org/instance/WP4585_r105196
Wikipathways	Gastrin Signaling Pathway	114	8	1.00457e-07	1.75962e-06	JUN:FOS:MAPK3:RAF1:MEF2C:CDKN1A:EGFR:ELK1	http://www.wikipathways.org/instance/WP4659_r106038
Wikipathways	PDGFR-beta pathway	29	5	2.97935e-07	5.05559e-06	JUN:FOS:MAPK3:RAF1:ELK1	http://www.wikipathways.org/instance/WP3972_r105479
Wikipathways	MFAP5-mediated ovarian cancer cell motility and invasiveness	13	4	3.99053e-07	6.37311e-06	JUN:RYR3:MAPK3:ITPR3	http://www.wikipathways.org/instance/WP3301_r106638
Wikipathways	Cell-type Dependent Selectivity of CCK2R Signaling	13	4	3.99053e-07	6.37311e-06	RYR3:RYR1:PLCB1:CD38	http://www.wikipathways.org/instance/WP3679_r96380
Wikipathways	Endothelin Pathways	32	5	4.99287e-07	7.53091e-06	PLCB1:GNAS:RAF1:MYLK:NOS3	http://www.wikipathways.org/instance/WP2197_r106403
Wikipathways	Initiation of transcription and translation elongation at the HIV-1 LTR	32	5	4.99287e-07	7.53091e-06	NFATC4:NFATC3:NFATC1:NFATC2:PPP3R2	http://www.wikipathways.org/instance/WP3414_r106735
Wikipathways	B Cell Receptor Signaling Pathway	97	7	5.42828e-07	7.96637e-06	JUN:NFATC3:NFATC2:RAF1:MEF2C:PIK3CG:ELK1	http://www.wikipathways.org/instance/WP23_r106310
Wikipathways	MAPK Cascade	33	5	5.86134e-07	8.16078e-06	JUN:PLCB3:MAPK3:RAF1:ELK1	http://www.wikipathways.org/instance/WP422_r106634
Wikipathways	Resistin as a regulator of inflammation	33	5	5.86134e-07	8.16078e-06	PLCB3:PLCB2:MAPK3:PLCB1:PIK3CG	http://www.wikipathways.org/instance/WP4481_r102529
Wikipathways	Brain-Derived Neurotrophic Factor (BDNF) signaling pathway	144	8	6.07885e-07	8.25204e-06	JUN:NFATC4:FOS:MAPK3:MAPK7:RAF1:MEF2C:ELK1	http://www.wikipathways.org/instance/WP2380_r106345
Wikipathways	Signaling of Hepatocyte Growth Factor Receptor	34	5	6.84492e-07	9.06535e-06	JUN:FOS:MAPK3:RAF1:ELK1	http://www.wikipathways.org/instance/WP313_r105816
Wikipathways	Endometrial cancer	63	6	7.04116e-07	9.10322e-06	FOS:MAPK3:RAF1:CDKN1A:EGFR:ELK1	http://www.wikipathways.org/instance/WP4155_r106779
Wikipathways	GPR40 Pathway	15	4	7.56027e-07	9.54704e-06	PLCB3:PLCB2:PLCB1:ITPR3	http://www.wikipathways.org/instance/WP3958_r107154
Wikipathways	AGE/RAGE pathway	66	6	9.30329e-07	1.14811e-05	JUN:PLA2G4A:MAPK3:RAF1:EGFR:NOS3	http://www.wikipathways.org/instance/WP2324_r105867
Wikipathways	EGF/EGFR Signaling Pathway	161	8	1.41497e-06	1.7074e-05	JUN:FOS:MAPK7:RAF1:MEF2C:EGFR:NOS3:ELK1	http://www.wikipathways.org/instance/WP437_r106392
Wikipathways	Neural Crest Cell Migration during Development	40	5	1.5809e-06	1.86615e-05	JUN:FOS:PIK3R6:PIK3R5:PIK3CG	http://www.wikipathways.org/instance/WP4564_r103712
Wikipathways	Prolactin Signaling Pathway	76	6	2.15071e-06	2.48476e-05	JUN:FOS:MAPK3:RAF1:PIK3CG:ELK1	http://www.wikipathways.org/instance/WP2037_r106530
Wikipathways	Neural Crest Cell Migration in Cancer	43	5	2.28556e-06	2.58554e-05	JUN:FOS:PIK3R6:PIK3R5:PIK3CG	http://www.wikipathways.org/instance/WP4565_r103714
Wikipathways	Heart Development	44	5	2.56847e-06	2.84628e-05	NFATC4:NFATC3:NFATC1:NFATC2:MEF2C	http://www.wikipathways.org/instance/WP1591_r106589
Wikipathways	Signaling Pathways in Glioblastoma	82	6	3.36312e-06	3.65235e-05	MAPK3:PRKCG:RAF1:CDKN1A:EGFR:PIK3CG	http://www.wikipathways.org/instance/WP2261_r107126
Wikipathways	Energy Metabolism	47	5	3.58531e-06	3.8173e-05	PRKAB2:PRKAB1:PRKAG3:MEF2C:PPP3R2	http://www.wikipathways.org/instance/WP1541_r106404
Wikipathways	Angiopoietin Like Protein 8 Regulatory Pathway	131	7	4.11049e-06	4.2923e-05	PRKAB2:PRKAB1:MAPK3:MAPK7:PRKAG3:RAF1:PIK3CG	http://www.wikipathways.org/instance/WP3915_r106761
Wikipathways	Estrogen signaling pathway	23	4	4.75688e-06	4.83188e-05	JUN:FOS:GNAS:ELK1	http://www.wikipathways.org/instance/WP712_r106408
Wikipathways	Synaptic signaling pathways associated with autism spectrum disorder	50	5	4.89416e-06	4.83188e-05	PRKAB2:PRKAB1:MAPK3:PRKAG3:CAMK2B	http://www.wikipathways.org/instance/WP4539_r103371
Wikipathways	Photodynamic therapy-induced AP-1 survival signaling.	50	5	4.89416e-06	4.83188e-05	JUN:FOS:CDKN1A:EGFR:ELK1	http://www.wikipathways.org/instance/WP3611_r90923
Wikipathways	T-Cell antigen Receptor (TCR) Signaling Pathway	89	6	5.42719e-06	5.26244e-05	JUN:FOS:MAPK3:NFATC1:NFATC2:RAF1	http://www.wikipathways.org/instance/WP69_r103503
Wikipathways	Cardiac Hypertrophic Response	54	5	7.19121e-06	6.85057e-05	NPPA:MAPK3:MAPK7:NFATC2:RAF1	http://www.wikipathways.org/instance/WP2795_r106724
Wikipathways	Cannabinoid receptor signaling	29	4	1.24701e-05	0.000114767	MAPK3:ADCY7:ADCY1:PRKACG	http://www.wikipathways.org/instance/WP3869_r106148
Wikipathways	Lipid Metabolism Pathway	29	4	1.24701e-05	0.000114767	PRKAB2:PRKAB1:PRKAG3:PRKACG	http://www.wikipathways.org/instance/WP3965_r106630
Wikipathways	T-Cell antigen Receptor (TCR) pathway during Staphylococcus aureus infection	61	5	1.31608e-05	0.000119105	JUN:FOS:MAPK3:NFATC2:RAF1	http://www.wikipathways.org/instance/WP3863_r106753
Wikipathways	Insulin Signaling	159	7	1.46664e-05	0.000130555	JUN:FOS:MAPK3:MAPK7:RAF1:PIK3CG:ELK1	http://www.wikipathways.org/instance/WP481_r106617
Wikipathways	ESC Pluripotency Pathways	116	6	2.48783e-05	0.000217886	JUN:FOS:MAPK7:RAF1:EGFR:ELK1	http://www.wikipathways.org/instance/WP3931_r106768
Wikipathways	Non-small cell lung cancer	72	5	2.96442e-05	0.000255505	MAPK3:PRKCG:RAF1:CDKN1A:EGFR	http://www.wikipathways.org/instance/WP4255_r105677
Wikipathways	Chromosomal and microsatellite instability in colorectal cancer	73	5	3.16993e-05	0.000268949	JUN:FOS:MAPK3:RAF1:CDKN1A	http://www.wikipathways.org/instance/WP4216_r106356
Wikipathways	ERK Pathway in Huntington's Disease	14	3	4.18734e-05	0.000349804	RAF1:EGFR:ELK1	http://www.wikipathways.org/instance/WP3853_r106752
Wikipathways	IL-2 Signaling Pathway	42	4	5.59258e-05	0.000460116	JUN:FOS:MAPK3:RAF1	http://www.wikipathways.org/instance/WP49_r95132
Wikipathways	NO/cGMP/PKG mediated Neuroprotection	46	4	8.03027e-05	0.000650811	NPPA:GUCY1A2:CAMK2B:NOS3	http://www.wikipathways.org/instance/WP4008_r107157
Wikipathways	MFAP5 effect on permeability and motility of endothelial cells via cytoskeleton rearrangement	18	3	9.25219e-05	0.000738814	JUN:MAPK3:MYLK	http://www.wikipathways.org/instance/WP4560_r103679
Wikipathways	IL-3 Signaling Pathway	49	4	0.000103079	0.00081119	JUN:FOS:MAPK3:RAF1	http://www.wikipathways.org/instance/WP286_r78583
Wikipathways	Serotonin Receptor 4/6/7 and NR3C Signaling	19	3	0.000109473	0.0008492	MAPK3:GNAS:ELK1	http://www.wikipathways.org/instance/WP734_r106485
Wikipathways	Breast cancer pathway	154	6	0.000120955	0.000925051	JUN:FOS:MAPK3:RAF1:CDKN1A:EGFR	http://www.wikipathways.org/instance/WP4262_r106787
Wikipathways	Serotonin Receptor 2 and ELK-SRF/GATA4 signaling	20	3	0.000128328	0.000954546	MAPK3:RAF1:ELK1	http://www.wikipathways.org/instance/WP732_r106487
Wikipathways	BMP Signaling Pathway in Eyelid Development	20	3	0.000128328	0.000954546	JUN:MAPK3:EGFR	http://www.wikipathways.org/instance/WP3927_r106309
Wikipathways	Oxytocin signaling	4	2	0.000146321	0.00107368	OXTR:CD38	http://www.wikipathways.org/instance/WP2889_r107138
Wikipathways	RANKL/RANK (Receptor activator of NFKB (ligand)) Signaling Pathway	55	4	0.000162182	0.00117357	JUN:FOS:MAPK3:NFATC1	http://www.wikipathways.org/instance/WP2018_r106175
Wikipathways	Toll-like Receptor Signaling Pathway	103	5	0.000164257	0.00117357	JUN:FOS:MAPK3:PIK3R5:PIK3CG	http://www.wikipathways.org/instance/WP75_r105842
Wikipathways	MET in type 1 papillary renal cell carcinoma	59	4	0.000213159	0.00150319	JUN:MAPK3:RAF1:CDKN1A	http://www.wikipathways.org/instance/WP4205_r105480
Wikipathways	TCA Cycle Nutrient Utilization and Invasiveness of Ovarian Cancer	5	2	0.000243076	0.00169218	MAPK3:EGFR	http://www.wikipathways.org/instance/WP2868_r106479
Wikipathways	Physiological and Pathological Hypertrophy of the Heart	25	3	0.000254273	0.00174772	JUN:NFATC4:FOS	http://www.wikipathways.org/instance/WP1528_r106695
Wikipathways	EPO Receptor Signaling	26	3	0.000286403	0.00194396	MAPK3:RAF1:PIK3CG	http://www.wikipathways.org/instance/WP581_r106394
Wikipathways	PI3K-Akt Signaling Pathway	340	8	0.000297304	0.00199304	MAPK3:PIK3R6:PIK3R5:RAF1:CDKN1A:EGFR:PIK3CG:NOS3	http://www.wikipathways.org/instance/WP4172_r106781
Wikipathways	miRs in Muscle Cell Differentiation	29	3	0.000398174	0.00263669	PRKCG:MEF2C:PRKACG	http://www.wikipathways.org/instance/WP2012_r102155
Wikipathways	Extracellular vesicle-mediated signaling in recipient cells	30	3	0.000440823	0.00288394	PIK3R5:RAF1:EGFR	http://www.wikipathways.org/instance/WP2870_r106411
Wikipathways	TGF-beta Signaling Pathway	131	5	0.000500497	0.00323536	JUN:FOS:RAF1:MEF2C:CDKN1A	http://www.wikipathways.org/instance/WP366_r105483
Wikipathways	Leptin signaling pathway	76	4	0.000563323	0.00359864	MAPK3:RAF1:NOS3:ELK1	http://www.wikipathways.org/instance/WP2034_r106629
Wikipathways	BDNF-TrkB Signaling	33	3	0.000586024	0.0036576	EEF2K:ADCY1:PIK3CG	http://www.wikipathways.org/instance/WP3676_r106307
Wikipathways	Prion disease pathway	33	3	0.000586024	0.0036576	MAPK3:MEF2C:ELK1	http://www.wikipathways.org/instance/WP3995_r106531
Wikipathways	Regulation of toll-like receptor signaling pathway	139	5	0.0006554	0.00404412	JUN:FOS:MAPK3:PIK3R5:PIK3CG	http://www.wikipathways.org/instance/WP1449_r106494
Wikipathways	Target Of Rapamycin (TOR) Signaling	36	3	0.000758657	0.00462866	PRKAB2:PRKAB1:PRKAG3	http://www.wikipathways.org/instance/WP1471_r106444
Wikipathways	Focal Adhesion-PI3K-Akt-mTOR-signaling pathway	303	7	0.000799213	0.00482192	MAPK3:PIK3R5:RAF1:CDKN1A:EGFR:PIK3CG:NOS3	http://www.wikipathways.org/instance/WP3932_r106555
Wikipathways	Sleep regulation	38	3	0.000889931	0.00531025	FOS:OXT:OXTR	http://www.wikipathways.org/instance/WP3591_r88424
Wikipathways	Hair Follicle Development: Cytodifferentiation (Part 3 of 3)	87	4	0.000937428	0.00553286	JUN:FOS:NFATC1:EGFR	http://www.wikipathways.org/instance/WP2840_r104845
Wikipathways	Pancreatic adenocarcinoma pathway	89	4	0.00102052	0.00595854	MAPK3:RAF1:CDKN1A:EGFR	http://www.wikipathways.org/instance/WP4263_r105482
Wikipathways	Bladder Cancer	40	3	0.00103479	0.00597754	RAF1:CDKN1A:EGFR	http://www.wikipathways.org/instance/WP2828_r106313
Wikipathways	TNF related weak inducer of apoptosis (TWEAK) Signaling Pathway	41	3	0.00111247	0.00635864	JUN:MAPK3:RAF1	http://www.wikipathways.org/instance/WP2036_r105837
Wikipathways	Fas Ligand (FasL) pathway and Stress induction of Heat Shock Proteins (HSP) regulation	42	3	0.00119374	0.00675211	JUN:ACTG1:ACTB	http://www.wikipathways.org/instance/WP314_r106414
Wikipathways	SRF and miRs in Smooth Muscle Differentiation and Proliferation	11	2	0.0013111	0.00733946	MEF2C:ELK1	http://www.wikipathways.org/instance/WP1991_r103014
Wikipathways	Aryl Hydrocarbon Receptor Netpath	46	3	0.00155595	0.00862121	RAF1:CDKN1A:EGFR	http://www.wikipathways.org/instance/WP2586_r107439
Wikipathways	Structural Pathway of Interleukin 1 (IL-1)	48	3	0.00176014	0.00965411	FOS:MAPK3:ELK1	http://www.wikipathways.org/instance/WP2637_r105827
Wikipathways	Hepatitis C and Hepatocellular Carcinoma	49	3	0.00186821	0.0101444	JUN:MAPK3:CDKN1A	http://www.wikipathways.org/instance/WP3646_r106591
Wikipathways	DNA Damage Response (only ATM dependent)	110	4	0.00222883	0.0119827	JUN:PIK3R5:CDKN1A:PIK3CG	http://www.wikipathways.org/instance/WP710_r106372
Wikipathways	TGF-beta Receptor Signaling	54	3	0.00247041	0.0130236	JUN:FOS:MAPK3	http://www.wikipathways.org/instance/WP560_r106477
Wikipathways	IL-4 Signaling Pathway	54	3	0.00247041	0.0130236	FOS:MAPK3:ELK1	http://www.wikipathways.org/instance/WP395_r89828
Wikipathways	Fragile X Syndrome	119	4	0.00296329	0.0154718	PPP1CA:PLCB1:RAF1:CAMK2B	http://www.wikipathways.org/instance/WP4549_r104796
Wikipathways	Hippo-Merlin Signaling Dysregulation	120	4	0.00305393	0.0157932	PPP1CA:PPP1R12A:EGFR:PRKACG	http://www.wikipathways.org/instance/WP4541_r103434
Wikipathways	Serotonin and anxiety	17	2	0.00317953	0.0161391	FOS:CAMK2B	http://www.wikipathways.org/instance/WP3947_r106483
Wikipathways	Kit receptor signaling pathway	59	3	0.00318027	0.0161391	FOS:MAPK3:RAF1	http://www.wikipathways.org/instance/WP304_r78799
Wikipathways	4-hydroxytamoxifen, Dexamethasone, and Retinoic Acids Regulation of p27 Expression	18	2	0.0035654	0.0177616	MAPK3:RAF1	http://www.wikipathways.org/instance/WP3879_r105282
Wikipathways	Inhibition of exosome biogenesis and secretion by Manumycin A in CRPC cells	18	2	0.0035654	0.0177616	MAPK3:RAF1	http://www.wikipathways.org/instance/WP4301_r97800
Wikipathways	Genotoxicity pathway	63	3	0.00382956	0.0189041	PRKAB2:PRKAB1:CDKN1A	http://www.wikipathways.org/instance/WP4286_r97441
Wikipathways	Ebola Virus Pathway on Host	129	4	0.00395648	0.0193547	MAPK3:ACTG1:ACTB:EGFR	http://www.wikipathways.org/instance/WP4217_r101851
Wikipathways	Oncostatin M Signaling Pathway	65	3	0.00418226	0.0202765	FOS:MAPK3:RAF1	http://www.wikipathways.org/instance/WP2374_r106575
Wikipathways	Nicotine Activity on Dopaminergic Neurons	21	2	0.00484641	0.0232885	PPP1CA:ADCY2	http://www.wikipathways.org/instance/WP1602_r106663
Wikipathways	Sterol Regulatory Element-Binding Proteins (SREBP) signalling	69	3	0.00494533	0.0235554	PRKAB2:PRKAB1:PRKAG3	http://www.wikipathways.org/instance/WP1982_r106704
Wikipathways	Photodynamic therapy-induced NFE2L2 (NRF2) survival signaling	23	2	0.00580114	0.0273915	JUN:FOS	http://www.wikipathways.org/instance/WP3612_r106540
Wikipathways	Nonalcoholic fatty liver disease	150	4	0.00672818	0.0314949	JUN:PRKAB2:PRKAB1:PRKAG3	http://www.wikipathways.org/instance/WP4396_r98945
Wikipathways	Regulatory circuits of the STAT3 signaling pathway	78	3	0.00695341	0.0322709	MAPK3:MAPK7:EGFR	http://www.wikipathways.org/instance/WP4538_r104390
Wikipathways	Eicosanoid Synthesis	26	2	0.00738019	0.0339614	PLA2G4A:PLA2G4B	http://www.wikipathways.org/instance/WP167_r106700
Wikipathways	Follicle Stimulating Hormone (FSH) signaling pathway	27	2	0.00794493	0.0362529	MAPK3:RAF1	http://www.wikipathways.org/instance/WP2035_r101857
Wikipathways	Nanoparticle-mediated activation of receptor signaling	28	2	0.00852851	0.0385915	RAF1:EGFR	http://www.wikipathways.org/instance/WP2643_r106660
Wikipathways	PI3K-AKT-mTOR signaling pathway and therapeutic opportunities	30	2	0.00975147	0.0437607	PIK3CG:NOS3	http://www.wikipathways.org/instance/WP3844_r106751
Wikipathways	Apoptosis Modulation and Signaling	89	3	0.00998073	0.0444224	JUN:FOS:MAPK3	http://www.wikipathways.org/instance/WP1772_r107390
Wikipathways	Androgen receptor signaling pathway	90	3	0.0102882	0.0454187	JUN:CDKN1A:EGFR	http://www.wikipathways.org/instance/WP138_r105881
Wikipathways	Factors and pathways affecting insulin-like growth factor (IGF1)-Akt signaling	31	2	0.0103904	0.0455001	PRKAB1:PIK3CG	http://www.wikipathways.org/instance/WP3850_r106412
Wikipathways	TNF alpha Signaling Pathway	91	3	0.0106011	0.0460514	JUN:MAPK3:RAF1	http://www.wikipathways.org/instance/WP231_r105836
GO_mf	GO_VOLTAGE_GATED_CATION_CHANNEL_ACTIVITY	138	23	3.76216e-29	6.18876e-26	KCNJ9:CACNA1S:KCNJ5:CACNA2D4:CACNB3:CACNG3:KCNJ12:CACNG5:CACNG4:CACNG1:KCNJ2:RYR1:KCNJ14:CACNG7:CACNG8:CACNG6:KCNJ3:CACNG2:KCNJ4:CACNA2D2:CACNA2D3:CACNA2D1:CACNA1F	http://www.gsea-msigdb.org/gsea/msigdb/cards/GO_VOLTAGE_GATED_CATION_CHANNEL_ACTIVITY
GO_mf	GO_VOLTAGE_GATED_CALCIUM_CHANNEL_ACTIVITY	47	16	5.10904e-26	4.20219e-23	CACNA1S:CACNA2D4:CACNB3:CACNG3:CACNG5:CACNG4:CACNG1:RYR1:CACNG7:CACNG8:CACNG6:CACNG2:CACNA2D2:CACNA2D3:CACNA2D1:CACNA1F	http://www.gsea-msigdb.org/gsea/msigdb/cards/GO_VOLTAGE_GATED_CALCIUM_CHANNEL_ACTIVITY
GO_mf	GO_VOLTAGE_GATED_ION_CHANNEL_ACTIVITY	192	23	1.08543e-25	5.95179e-23	KCNJ9:CACNA1S:KCNJ5:CACNA2D4:CACNB3:CACNG3:KCNJ12:CACNG5:CACNG4:CACNG1:KCNJ2:RYR1:KCNJ14:CACNG7:CACNG8:CACNG6:KCNJ3:CACNG2:KCNJ4:CACNA2D2:CACNA2D3:CACNA2D1:CACNA1F	http://www.gsea-msigdb.org/gsea/msigdb/cards/GO_VOLTAGE_GATED_ION_CHANNEL_ACTIVITY
GO_mf	GO_CATION_CHANNEL_ACTIVITY	313	26	7.75525e-25	3.18935e-22	KCNJ9:CACNA1S:KCNJ5:CACNA2D4:CACNB3:RYR3:CACNG3:KCNJ12:CACNG5:CACNG4:CACNG1:KCNJ2:RYR1:KCNJ14:CACNG7:CACNG8:CACNG6:KCNJ3:TRPM2:CACNG2:KCNJ4:CACNA2D2:CACNA2D3:ITPR3:CACNA2D1:CACNA1F	http://www.gsea-msigdb.org/gsea/msigdb/cards/GO_CATION_CHANNEL_ACTIVITY
GO_mf	GO_GATED_CHANNEL_ACTIVITY	336	26	4.86785e-24	1.60152e-21	KCNJ9:CACNA1S:KCNJ5:CACNA2D4:CACNB3:RYR3:CACNG3:KCNJ12:CACNG5:CACNG4:CACNG1:KCNJ2:RYR1:KCNJ14:CACNG7:CACNG8:CACNG6:KCNJ3:TRPM2:CACNG2:KCNJ4:CACNA2D2:CACNA2D3:ITPR3:CACNA2D1:CACNA1F	http://www.gsea-msigdb.org/gsea/msigdb/cards/GO_GATED_CHANNEL_ACTIVITY
GO_mf	GO_CALCIUM_ION_TRANSMEMBRANE_TRANSPORTER_ACTIVITY	135	19	1.10905e-22	3.04065e-20	CACNA1S:CACNA2D4:CACNB3:RYR3:CACNG3:CACNG5:CACNG4:CACNG1:RYR1:CACNG7:CACNG8:CACNG6:TRPM2:CACNG2:CACNA2D2:CACNA2D3:ITPR3:CACNA2D1:CACNA1F	http://www.gsea-msigdb.org/gsea/msigdb/cards/GO_CALCIUM_ION_TRANSMEMBRANE_TRANSPORTER_ACTIVITY
GO_mf	GO_METAL_ION_TRANSMEMBRANE_TRANSPORTER_ACTIVITY	434	26	3.34846e-21	7.86888e-19	KCNJ9:CACNA1S:KCNJ5:CACNA2D4:CACNB3:RYR3:CACNG3:KCNJ12:CACNG5:CACNG4:CACNG1:KCNJ2:RYR1:KCNJ14:CACNG7:CACNG8:CACNG6:KCNJ3:TRPM2:CACNG2:KCNJ4:CACNA2D2:CACNA2D3:ITPR3:CACNA2D1:CACNA1F	http://www.gsea-msigdb.org/gsea/msigdb/cards/GO_METAL_ION_TRANSMEMBRANE_TRANSPORTER_ACTIVITY
GO_mf	GO_PASSIVE_TRANSMEMBRANE_TRANSPORTER_ACTIVITY	447	26	7.04315e-21	1.44825e-18	KCNJ9:CACNA1S:KCNJ5:CACNA2D4:CACNB3:RYR3:CACNG3:KCNJ12:CACNG5:CACNG4:CACNG1:KCNJ2:RYR1:KCNJ14:CACNG7:CACNG8:CACNG6:KCNJ3:TRPM2:CACNG2:KCNJ4:CACNA2D2:CACNA2D3:ITPR3:CACNA2D1:CACNA1F	http://www.gsea-msigdb.org/gsea/msigdb/cards/GO_PASSIVE_TRANSMEMBRANE_TRANSPORTER_ACTIVITY
GO_mf	GO_PHOSPHORUS_OXYGEN_LYASE_ACTIVITY	22	11	1.74467e-20	3.18887e-18	GUCY1A2:ADCY6:ADCY4:ADCY9:ADCY7:ADCY3:CD38:ADCY2:ADCY1:ADCY8:NPR2	http://www.gsea-msigdb.org/gsea/msigdb/cards/GO_PHOSPHORUS_OXYGEN_LYASE_ACTIVITY
GO_mf	GO_CYCLASE_ACTIVITY	22	10	3.56769e-18	5.86886e-16	GUCY1A2:ADCY6:ADCY4:ADCY9:ADCY7:ADCY3:ADCY2:ADCY1:ADCY8:NPR2	http://www.gsea-msigdb.org/gsea/msigdb/cards/GO_CYCLASE_ACTIVITY
GO_mf	GO_ADENYLATE_CYCLASE_ACTIVITY	10	8	1.25384e-17	1.87506e-15	ADCY6:ADCY4:ADCY9:ADCY7:ADCY3:ADCY2:ADCY1:ADCY8	http://www.gsea-msigdb.org/gsea/msigdb/cards/GO_ADENYLATE_CYCLASE_ACTIVITY
GO_mf	GO_CATION_TRANSMEMBRANE_TRANSPORTER_ACTIVITY	631	26	3.53838e-17	4.85053e-15	KCNJ9:CACNA1S:KCNJ5:CACNA2D4:CACNB3:RYR3:CACNG3:KCNJ12:CACNG5:CACNG4:CACNG1:KCNJ2:RYR1:KCNJ14:CACNG7:CACNG8:CACNG6:KCNJ3:TRPM2:CACNG2:KCNJ4:CACNA2D2:CACNA2D3:ITPR3:CACNA2D1:CACNA1F	http://www.gsea-msigdb.org/gsea/msigdb/cards/GO_CATION_TRANSMEMBRANE_TRANSPORTER_ACTIVITY
GO_mf	GO_CALMODULIN_BINDING	197	15	5.13115e-14	6.49288e-12	RGS2:CACNA1S:PLCB3:RYR3:EEF2K:RYR1:ADCY3:PLCB1:MYLK2:MYLK:CAMK2B:ADCY1:EGFR:NOS3:ADCY8	http://www.gsea-msigdb.org/gsea/msigdb/cards/GO_CALMODULIN_BINDING
GO_mf	GO_ION_TRANSMEMBRANE_TRANSPORTER_ACTIVITY	860	26	5.56601e-14	6.54006e-12	KCNJ9:CACNA1S:KCNJ5:CACNA2D4:CACNB3:RYR3:CACNG3:KCNJ12:CACNG5:CACNG4:CACNG1:KCNJ2:RYR1:KCNJ14:CACNG7:CACNG8:CACNG6:KCNJ3:TRPM2:CACNG2:KCNJ4:CACNA2D2:CACNA2D3:ITPR3:CACNA2D1:CACNA1F	http://www.gsea-msigdb.org/gsea/msigdb/cards/GO_ION_TRANSMEMBRANE_TRANSPORTER_ACTIVITY
GO_mf	GO_INWARD_RECTIFIER_POTASSIUM_CHANNEL_ACTIVITY	19	7	2.91915e-12	3.20134e-10	KCNJ9:KCNJ5:KCNJ12:KCNJ2:KCNJ14:KCNJ3:KCNJ4	http://www.gsea-msigdb.org/gsea/msigdb/cards/GO_INWARD_RECTIFIER_POTASSIUM_CHANNEL_ACTIVITY
GO_mf	GO_TRANSMEMBRANE_TRANSPORTER_ACTIVITY	1026	26	3.17559e-12	3.26491e-10	KCNJ9:CACNA1S:KCNJ5:CACNA2D4:CACNB3:RYR3:CACNG3:KCNJ12:CACNG5:CACNG4:CACNG1:KCNJ2:RYR1:KCNJ14:CACNG7:CACNG8:CACNG6:KCNJ3:TRPM2:CACNG2:KCNJ4:CACNA2D2:CACNA2D3:ITPR3:CACNA2D1:CACNA1F	http://www.gsea-msigdb.org/gsea/msigdb/cards/GO_TRANSMEMBRANE_TRANSPORTER_ACTIVITY
GO_mf	GO_LIGAND_GATED_CATION_CHANNEL_ACTIVITY	104	11	3.95535e-12	3.82739e-10	KCNJ9:KCNJ5:RYR3:KCNJ12:KCNJ2:RYR1:KCNJ14:KCNJ3:TRPM2:KCNJ4:ITPR3	http://www.gsea-msigdb.org/gsea/msigdb/cards/GO_LIGAND_GATED_CATION_CHANNEL_ACTIVITY
GO_mf	GO_LIGAND_GATED_ION_CHANNEL_ACTIVITY	136	11	7.58218e-11	6.92927e-09	KCNJ9:KCNJ5:RYR3:KCNJ12:KCNJ2:RYR1:KCNJ14:KCNJ3:TRPM2:KCNJ4:ITPR3	http://www.gsea-msigdb.org/gsea/msigdb/cards/GO_LIGAND_GATED_ION_CHANNEL_ACTIVITY
GO_mf	GO_CALCIUM_DEPENDENT_PHOSPHOLIPASE_A2_ACTIVITY	16	6	1.00179e-10	8.67341e-09	PLA2G4A:PLA2G4B:PLA2G4E:PLA2G4D:PLA2G4F:PLA2G4C	http://www.gsea-msigdb.org/gsea/msigdb/cards/GO_CALCIUM_DEPENDENT_PHOSPHOLIPASE_A2_ACTIVITY
GO_mf	GO_CALCIUM_ION_BINDING	683	20	1.27688e-10	1.05024e-08	PLA2G4A:CALML5:CALML3:PLCB3:MYL6B:MYL6:RYR3:PLCB2:PLA2G4B:PLA2G4E:PLA2G4D:PLA2G4F:EEF2K:RYR1:CALM3:PLA2G4C:PLCB1:TRPM2:ITPR3:PPP3R2	http://www.gsea-msigdb.org/gsea/msigdb/cards/GO_CALCIUM_ION_BINDING
GO_mf	GO_RIBONUCLEOTIDE_BINDING	1857	32	1.48718e-10	1.16496e-08	GNAI3:GUCY1A2:ADCY6:ADCY4:ADCY9:EEF2K:MAPK3:MYLK3:ADCY7:GNAO1:MAPK7:ACTG1:RYR1:PRKCG:ADCY3:PRKAG3:MYLK2:GNAS:RAF1:GNAI2:MYLK:ADCY2:MYLK4:ACTB:CAMK2B:ADCY1:EGFR:PIK3CG:NOS3:ADCY8:NPR2:PRKACG	http://www.gsea-msigdb.org/gsea/msigdb/cards/GO_RIBONUCLEOTIDE_BINDING
GO_mf	GO_TRANSPORTER_ACTIVITY	1228	26	1.70073e-10	1.27168e-08	KCNJ9:CACNA1S:KCNJ5:CACNA2D4:CACNB3:RYR3:CACNG3:KCNJ12:CACNG5:CACNG4:CACNG1:KCNJ2:RYR1:KCNJ14:CACNG7:CACNG8:CACNG6:KCNJ3:TRPM2:CACNG2:KCNJ4:CACNA2D2:CACNA2D3:ITPR3:CACNA2D1:CACNA1F	http://www.gsea-msigdb.org/gsea/msigdb/cards/GO_TRANSPORTER_ACTIVITY
GO_mf	GO_PROTEIN_SERINE_THREONINE_KINASE_ACTIVITY	434	16	4.22204e-10	3.01968e-08	PRKAB2:PRKAB1:EEF2K:MAPK3:MYLK3:MAPK7:PRKCG:PRKAG3:MYLK2:RAF1:MYLK:MYLK4:CAMK2B:EGFR:PIK3CG:PRKACG	http://www.gsea-msigdb.org/gsea/msigdb/cards/GO_PROTEIN_SERINE_THREONINE_KINASE_ACTIVITY
GO_mf	GO_PROTEIN_KINASE_ACTIVITY	587	18	5.88805e-10	4.03577e-08	PRKAB2:PRKAB1:EEF2K:MAPK3:MYLK3:MAPK7:PRKCG:PRKAG3:MYLK2:RAF1:MYLK:MYLK4:CDKN1A:CAMK2B:EGFR:PIK3CG:NPR2:PRKACG	http://www.gsea-msigdb.org/gsea/msigdb/cards/GO_PROTEIN_KINASE_ACTIVITY
GO_mf	GO_PHOSPHOLIPASE_A2_ACTIVITY_CONSUMING_1_2_DIPALMITOYLPHOSPHATIDYLCHOLINE_	21	6	6.65364e-10	4.37809e-08	PLA2G4A:PLA2G4B:PLA2G4E:PLA2G4D:PLA2G4F:PLA2G4C	http://www.gsea-msigdb.org/gsea/msigdb/cards/GO_PHOSPHOLIPASE_A2_ACTIVITY_CONSUMING_1_2_DIPALMITOYLPHOSPHATIDYLCHOLINE_
GO_mf	GO_LYASE_ACTIVITY	175	11	1.13892e-09	7.20585e-08	GUCY1A2:ADCY6:ADCY4:ADCY9:ADCY7:ADCY3:CD38:ADCY2:ADCY1:ADCY8:NPR2	http://www.gsea-msigdb.org/gsea/msigdb/cards/GO_LYASE_ACTIVITY
GO_mf	GO_PHOSPHOLIPASE_ACTIVITY	97	9	1.28121e-09	7.80587e-08	PLA2G4A:PLCB3:PLCB2:PLA2G4B:PLA2G4E:PLA2G4D:PLA2G4F:PLA2G4C:PLCB1	http://www.gsea-msigdb.org/gsea/msigdb/cards/GO_PHOSPHOLIPASE_ACTIVITY
GO_mf	GO_DRUG_BINDING	1694	29	1.69856e-09	9.97907e-08	ADCY6:ADCY4:ADCY9:EEF2K:MAPK3:MYLK3:ADCY7:MAPK7:ACTG1:NFATC1:RYR1:PRKCG:ADCY3:PRKAG3:MYLK2:RAF1:MYLK:ADCY2:MYLK4:ITPR3:ACTB:CAMK2B:ADCY1:EGFR:PIK3CG:NOS3:ADCY8:NPR2:PRKACG	http://www.gsea-msigdb.org/gsea/msigdb/cards/GO_DRUG_BINDING
GO_mf	GO_KINASE_ACTIVITY	750	19	4.35028e-09	2.46766e-07	PRKAB2:PRKAB1:EEF2K:MAPK3:MYLK3:PIK3R6:MAPK7:PRKCG:PRKAG3:MYLK2:RAF1:MYLK:MYLK4:CDKN1A:CAMK2B:EGFR:PIK3CG:NPR2:PRKACG	http://www.gsea-msigdb.org/gsea/msigdb/cards/GO_KINASE_ACTIVITY
GO_mf	GO_PHOSPHOLIPASE_A2_ACTIVITY	31	6	8.67328e-09	4.75585e-07	PLA2G4A:PLA2G4B:PLA2G4E:PLA2G4D:PLA2G4F:PLA2G4C	http://www.gsea-msigdb.org/gsea/msigdb/cards/GO_PHOSPHOLIPASE_A2_ACTIVITY
GO_mf	GO_LIPASE_ACTIVITY	123	9	1.06116e-08	5.63098e-07	PLA2G4A:PLCB3:PLCB2:PLA2G4B:PLA2G4E:PLA2G4D:PLA2G4F:PLA2G4C:PLCB1	http://www.gsea-msigdb.org/gsea/msigdb/cards/GO_LIPASE_ACTIVITY
GO_mf	GO_ADENYL_NUCLEOTIDE_BINDING	1516	26	1.46363e-08	7.524e-07	ADCY6:ADCY4:ADCY9:EEF2K:MAPK3:MYLK3:ADCY7:MAPK7:ACTG1:RYR1:PRKCG:ADCY3:PRKAG3:MYLK2:RAF1:MYLK:ADCY2:MYLK4:ACTB:CAMK2B:ADCY1:EGFR:PIK3CG:ADCY8:NPR2:PRKACG	http://www.gsea-msigdb.org/gsea/msigdb/cards/GO_ADENYL_NUCLEOTIDE_BINDING
GO_mf	GO_CHANNEL_REGULATOR_ACTIVITY	141	9	3.50525e-08	1.74731e-06	CACNB3:CACNG3:CACNG5:CACNG4:CACNG1:CACNG7:CACNG8:CACNG6:CACNG2	http://www.gsea-msigdb.org/gsea/msigdb/cards/GO_CHANNEL_REGULATOR_ACTIVITY
GO_mf	GO_G_PROTEIN_BETA_GAMMA_SUBUNIT_COMPLEX_BINDING	20	5	4.03e-08	1.94981e-06	GNAI3:GNAO1:PIK3R5:GNAS:GNAI2	http://www.gsea-msigdb.org/gsea/msigdb/cards/GO_G_PROTEIN_BETA_GAMMA_SUBUNIT_COMPLEX_BINDING
GO_mf	GO_TRANSFERASE_ACTIVITY_TRANSFERRING_PHOSPHORUS_CONTAINING_GROUPS	898	19	7.74177e-08	3.63863e-06	PRKAB2:PRKAB1:EEF2K:MAPK3:MYLK3:PIK3R6:MAPK7:PRKCG:PRKAG3:MYLK2:RAF1:MYLK:MYLK4:CDKN1A:CAMK2B:EGFR:PIK3CG:NPR2:PRKACG	http://www.gsea-msigdb.org/gsea/msigdb/cards/GO_TRANSFERASE_ACTIVITY_TRANSFERRING_PHOSPHORUS_CONTAINING_GROUPS
GO_mf	GO_CALCIUM_CHANNEL_REGULATOR_ACTIVITY	46	6	1.03904e-07	4.74785e-06	CACNB3:CACNG4:CACNG1:CACNG7:CACNG8:CACNG6	http://www.gsea-msigdb.org/gsea/msigdb/cards/GO_CALCIUM_CHANNEL_REGULATOR_ACTIVITY
GO_mf	GO_VOLTAGE_GATED_POTASSIUM_CHANNEL_ACTIVITY	84	7	2.0172e-07	8.96835e-06	KCNJ9:KCNJ5:KCNJ12:KCNJ2:KCNJ14:KCNJ3:KCNJ4	http://www.gsea-msigdb.org/gsea/msigdb/cards/GO_VOLTAGE_GATED_POTASSIUM_CHANNEL_ACTIVITY
GO_mf	GO_CALCIUM_DEPENDENT_PHOSPHOLIPID_BINDING	52	6	2.20472e-07	9.54411e-06	PLA2G4A:PLA2G4B:PLA2G4E:PLA2G4D:PLA2G4F:PLA2G4C	http://www.gsea-msigdb.org/gsea/msigdb/cards/GO_CALCIUM_DEPENDENT_PHOSPHOLIPID_BINDING
GO_mf	GO_KINASE_BINDING	714	16	4.44174e-07	1.8735e-05	PRKAB2:PPP1R12B:ADCY6:CACNB3:PPP1R12A:PRKAB1:ADCY4:MAPK7:NFATC1:CALM3:PPP1R12C:PRKAG3:RAF1:CDKN1A:ACTB:EGFR	http://www.gsea-msigdb.org/gsea/msigdb/cards/GO_KINASE_BINDING
GO_mf	GO_MOLECULAR_FUNCTION_REGULATOR	1757	25	1.05698e-06	4.34682e-05	NPPA:JUN:RGS2:PPP1R12B:CACNB3:PPP1R12A:CACNG3:PIK3R6:PIK3R5:CACNG5:CACNG4:CACNG1:CALM3:CACNG7:CACNG8:CACNG6:PPP1R12C:OXT:PLCB1:GNAS:RCAN1:CACNG2:RAF1:CDKN1A:EGFR	http://www.gsea-msigdb.org/gsea/msigdb/cards/GO_MOLECULAR_FUNCTION_REGULATOR
GO_mf	GO_ADENYLATE_CYCLASE_ACTIVATOR_ACTIVITY	5	3	1.18848e-06	4.7684e-05	CALM3:GNAS:RAF1	http://www.gsea-msigdb.org/gsea/msigdb/cards/GO_ADENYLATE_CYCLASE_ACTIVATOR_ACTIVITY
GO_mf	GO_POTASSIUM_CHANNEL_ACTIVITY	121	7	2.42145e-06	9.48399e-05	KCNJ9:KCNJ5:KCNJ12:KCNJ2:KCNJ14:KCNJ3:KCNJ4	http://www.gsea-msigdb.org/gsea/msigdb/cards/GO_POTASSIUM_CHANNEL_ACTIVITY
GO_mf	GO_LYSOPHOSPHOLIPASE_ACTIVITY	20	4	2.63271e-06	0.000100716	PLA2G4A:PLA2G4B:PLA2G4F:PLA2G4C	http://www.gsea-msigdb.org/gsea/msigdb/cards/GO_LYSOPHOSPHOLIPASE_ACTIVITY
GO_mf	GO_CALCIUM_RELEASE_CHANNEL_ACTIVITY	21	4	3.23977e-06	0.000121123	RYR3:RYR1:TRPM2:ITPR3	http://www.gsea-msigdb.org/gsea/msigdb/cards/GO_CALCIUM_RELEASE_CHANNEL_ACTIVITY
GO_mf	GO_GLUTAMATE_RECEPTOR_BINDING	48	5	3.9865e-06	0.000145729	CACNG3:CACNG4:CALM3:GNAS:CACNG2	http://www.gsea-msigdb.org/gsea/msigdb/cards/GO_GLUTAMATE_RECEPTOR_BINDING
GO_mf	GO_AMP_ACTIVATED_PROTEIN_KINASE_ACTIVITY	7	3	4.12963e-06	0.000147679	PRKAB2:PRKAB1:PRKAG3	http://www.gsea-msigdb.org/gsea/msigdb/cards/GO_AMP_ACTIVATED_PROTEIN_KINASE_ACTIVITY
GO_mf	GO_LIGAND_GATED_CALCIUM_CHANNEL_ACTIVITY	27	4	9.28495e-06	0.000324973	RYR3:RYR1:TRPM2:ITPR3	http://www.gsea-msigdb.org/gsea/msigdb/cards/GO_LIGAND_GATED_CALCIUM_CHANNEL_ACTIVITY
GO_mf	GO_CALMODULIN_DEPENDENT_PROTEIN_KINASE_ACTIVITY	28	4	1.07912e-05	0.000369823	EEF2K:MYLK3:MYLK2:CAMK2B	http://www.gsea-msigdb.org/gsea/msigdb/cards/GO_CALMODULIN_DEPENDENT_PROTEIN_KINASE_ACTIVITY
GO_mf	GO_POTASSIUM_ION_TRANSMEMBRANE_TRANSPORTER_ACTIVITY	157	7	1.35082e-05	0.000453488	KCNJ9:KCNJ5:KCNJ12:KCNJ2:KCNJ14:KCNJ3:KCNJ4	http://www.gsea-msigdb.org/gsea/msigdb/cards/GO_POTASSIUM_ION_TRANSMEMBRANE_TRANSPORTER_ACTIVITY
GO_mf	GO_HIGH_VOLTAGE_GATED_CALCIUM_CHANNEL_ACTIVITY	10	3	1.40057e-05	0.000460788	CACNA1S:CACNB3:CACNA1F	http://www.gsea-msigdb.org/gsea/msigdb/cards/GO_HIGH_VOLTAGE_GATED_CALCIUM_CHANNEL_ACTIVITY
GO_mf	GO_IONOTROPIC_GLUTAMATE_RECEPTOR_BINDING	32	4	1.86654e-05	0.000602052	CACNG3:CACNG4:GNAS:CACNG2	http://www.gsea-msigdb.org/gsea/msigdb/cards/GO_IONOTROPIC_GLUTAMATE_RECEPTOR_BINDING
GO_mf	GO_INTRACELLULAR_LIGAND_GATED_ION_CHANNEL_ACTIVITY	33	4	2.11591e-05	0.000669361	RYR3:RYR1:TRPM2:ITPR3	http://www.gsea-msigdb.org/gsea/msigdb/cards/GO_INTRACELLULAR_LIGAND_GATED_ION_CHANNEL_ACTIVITY
GO_mf	GO_ION_CHANNEL_REGULATOR_ACTIVITY	114	6	2.25399e-05	0.000699589	CACNB3:CACNG4:CACNG1:CACNG7:CACNG8:CACNG6	http://www.gsea-msigdb.org/gsea/msigdb/cards/GO_ION_CHANNEL_REGULATOR_ACTIVITY
GO_mf	GO_ADENYLATE_CYCLASE_BINDING	13	3	3.30198e-05	0.00100588	CALM3:RAF1:ADCY2	http://www.gsea-msigdb.org/gsea/msigdb/cards/GO_ADENYLATE_CYCLASE_BINDING
GO_mf	GO_VOLTAGE_GATED_POTASSIUM_CHANNEL_ACTIVITY_INVOLVED_IN_CARDIAC_MUSCLE_CELL_ACTION_POTENTIAL_REPOLARIZATION	14	3	4.18734e-05	0.00125239	KCNJ5:KCNJ2:KCNJ3	http://www.gsea-msigdb.org/gsea/msigdb/cards/GO_VOLTAGE_GATED_POTASSIUM_CHANNEL_ACTIVITY_INVOLVED_IN_CARDIAC_MUSCLE_CELL_ACTION_POTENTIAL_REPOLARIZATION
GO_mf	GO_CARBOXYLIC_ESTER_HYDROLASE_ACTIVITY	131	6	4.93549e-05	0.0014498	PLA2G4A:PLA2G4B:PLA2G4E:PLA2G4D:PLA2G4F:PLA2G4C	http://www.gsea-msigdb.org/gsea/msigdb/cards/GO_CARBOXYLIC_ESTER_HYDROLASE_ACTIVITY
GO_mf	GO_PHOSPHATASE_REGULATOR_ACTIVITY	92	5	9.63344e-05	0.00278018	PPP1R12B:PPP1R12A:CALM3:PPP1R12C:RCAN1	http://www.gsea-msigdb.org/gsea/msigdb/cards/GO_PHOSPHATASE_REGULATOR_ACTIVITY
GO_mf	GO_PHOSPHOLIPID_BINDING	418	9	0.0002387	0.00677004	PLA2G4A:PLA2G4B:PLA2G4E:PLA2G4D:PLA2G4F:KCNJ2:PLA2G4C:PLCB1:ITPR3	http://www.gsea-msigdb.org/gsea/msigdb/cards/GO_PHOSPHOLIPID_BINDING
GO_mf	GO_PHOSPHATIDYLINOSITOL_BISPHOSPHATE_KINASE_ACTIVITY	5	2	0.000243076	0.00677729	PIK3R6:PIK3CG	http://www.gsea-msigdb.org/gsea/msigdb/cards/GO_PHOSPHATIDYLINOSITOL_BISPHOSPHATE_KINASE_ACTIVITY
GO_mf	GO_CHROMATIN_BINDING	529	10	0.000303303	0.00831555	JUN:NFATC4:FOS:NFATC3:NFATC1:NFATC2:MEF2C:ACTB:EGFR:ELK1	http://www.gsea-msigdb.org/gsea/msigdb/cards/GO_CHROMATIN_BINDING
GO_mf	GO_PHOSPHOLIPASE_C_ACTIVITY	28	3	0.000358273	0.00964261	PLCB3:PLCB2:PLCB1	http://www.gsea-msigdb.org/gsea/msigdb/cards/GO_PHOSPHOLIPASE_C_ACTIVITY
GO_mf	GO_CORTICOTROPIN_RELEASING_HORMONE_RECEPTOR_BINDING	6	2	0.00036343	0.00964261	GNAO1:GNAS	http://www.gsea-msigdb.org/gsea/msigdb/cards/GO_CORTICOTROPIN_RELEASING_HORMONE_RECEPTOR_BINDING
GO_mf	GO_NEUROPEPTIDE_RECEPTOR_BINDING	29	3	0.000398174	0.0103744	NPPA:GNAO1:GNAS	http://www.gsea-msigdb.org/gsea/msigdb/cards/GO_NEUROPEPTIDE_RECEPTOR_BINDING
GO_mf	GO_G_PROTEIN_COUPLED_RECEPTOR_BINDING	270	7	0.000403623	0.0103744	NPPA:GNAI3:GNAO1:CALM3:OXT:GNAS:GNAI2	http://www.gsea-msigdb.org/gsea/msigdb/cards/GO_G_PROTEIN_COUPLED_RECEPTOR_BINDING
GO_mf	GO_ENZYME_REGULATOR_ACTIVITY	1000	14	0.000419966	0.0106284	JUN:RGS2:PPP1R12B:PPP1R12A:PIK3R6:PIK3R5:CALM3:PPP1R12C:PLCB1:GNAS:RCAN1:RAF1:CDKN1A:EGFR	http://www.gsea-msigdb.org/gsea/msigdb/cards/GO_ENZYME_REGULATOR_ACTIVITY
GO_mf	GO_G_PROTEIN_COUPLED_SEROTONIN_RECEPTOR_BINDING	7	2	0.00050715	0.0126403	GNAI3:GNAO1	http://www.gsea-msigdb.org/gsea/msigdb/cards/GO_G_PROTEIN_COUPLED_SEROTONIN_RECEPTOR_BINDING
GO_mf	GO_MONOVALENT_INORGANIC_CATION_TRANSMEMBRANE_TRANSPORTER_ACTIVITY	373	8	0.000549794	0.0134987	KCNJ9:KCNJ5:KCNJ12:KCNJ2:KCNJ14:KCNJ3:TRPM2:KCNJ4	http://www.gsea-msigdb.org/gsea/msigdb/cards/GO_MONOVALENT_INORGANIC_CATION_TRANSMEMBRANE_TRANSPORTER_ACTIVITY
GO_mf	GO_GUANYLATE_CYCLASE_ACTIVITY	8	2	0.000674005	0.016305	GUCY1A2:NPR2	http://www.gsea-msigdb.org/gsea/msigdb/cards/GO_GUANYLATE_CYCLASE_ACTIVITY
GO_mf	GO_NITRIC_OXIDE_SYNTHASE_REGULATOR_ACTIVITY	9	2	0.000863767	0.0202985	CALM3:EGFR	http://www.gsea-msigdb.org/gsea/msigdb/cards/GO_NITRIC_OXIDE_SYNTHASE_REGULATOR_ACTIVITY
GO_mf	GO_OPIOID_RECEPTOR_BINDING	9	2	0.000863767	0.0202985	GNAO1:GNAS	http://www.gsea-msigdb.org/gsea/msigdb/cards/GO_OPIOID_RECEPTOR_BINDING
GO_mf	GO_VOLTAGE_GATED_POTASSIUM_CHANNEL_ACTIVITY_INVOLVED_IN_VENTRICULAR_CARDIAC_MUSCLE_CELL_ACTION_POTENTIAL_REPOLARIZATION	11	2	0.0013111	0.029955	KCNJ5:KCNJ3	http://www.gsea-msigdb.org/gsea/msigdb/cards/GO_VOLTAGE_GATED_POTASSIUM_CHANNEL_ACTIVITY_INVOLVED_IN_VENTRICULAR_CARDIAC_MUSCLE_CELL_ACTION_POTENTIAL_REPOLARIZATION
GO_mf	GO_PHOSPHATIDYLINOSITOL_3_KINASE_ACTIVITY	11	2	0.0013111	0.029955	PIK3R6:PIK3CG	http://www.gsea-msigdb.org/gsea/msigdb/cards/GO_PHOSPHATIDYLINOSITOL_3_KINASE_ACTIVITY
GO_mf	GO_PROXIMAL_PROMOTER_SEQUENCE_SPECIFIC_DNA_BINDING	533	9	0.00135783	0.0305977	JUN:NFATC4:FOS:NFATC3:NFATC1:NFATC2:MEF2C:ACTB:ELK1	http://www.gsea-msigdb.org/gsea/msigdb/cards/GO_PROXIMAL_PROMOTER_SEQUENCE_SPECIFIC_DNA_BINDING
GO_mf	GO_RNA_POLYMERASE_II_DISTAL_ENHANCER_SEQUENCE_SPECIFIC_DNA_BINDING	100	4	0.00157214	0.0349482	JUN:NFATC1:MEF2C:ACTB	http://www.gsea-msigdb.org/gsea/msigdb/cards/GO_RNA_POLYMERASE_II_DISTAL_ENHANCER_SEQUENCE_SPECIFIC_DNA_BINDING
GO_mf	GO_1_PHOSPHATIDYLINOSITOL_3_KINASE_REGULATOR_ACTIVITY	14	2	0.00214826	0.0457763	PIK3R6:PIK3R5	http://www.gsea-msigdb.org/gsea/msigdb/cards/GO_1_PHOSPHATIDYLINOSITOL_3_KINASE_REGULATOR_ACTIVITY
GO_mf	GO_MAP_KINASE_ACTIVITY	14	2	0.00214826	0.0457763	MAPK3:MAPK7	http://www.gsea-msigdb.org/gsea/msigdb/cards/GO_MAP_KINASE_ACTIVITY
GO_mf	GO_GTPASE_ACTIVATING_PROTEIN_BINDING	14	2	0.00214826	0.0457763	GNAI3:GNAO1	http://www.gsea-msigdb.org/gsea/msigdb/cards/GO_GTPASE_ACTIVATING_PROTEIN_BINDING
GO_mf	GO_PHOSPHATASE_BINDING	182	5	0.00217055	0.0457763	PPP1CA:MAPK3:NFATC2:EGFR:ADCY8	http://www.gsea-msigdb.org/gsea/msigdb/cards/GO_PHOSPHATASE_BINDING
Curated_gene_sets	KEGG_VASCULAR_SMOOTH_MUSCLE_CONTRACTION	115	36	4.66981e-57	2.56886e-53	PLA2G4A:CACNA1S:PPP1R12B:CALML5:CALML3:PLCB3:PPP1CA:GUCY1A2:ADCY6:MYL6B:MYL6:PPP1R12A:ADCY4:PLCB2:PLA2G4B:JMJD7-PLA2G4B:PLA2G4E:ADCY9:MAPK3:MYLK3:ADCY7:CALM3:PRKCG:ADCY3:PLCB1:MYLK2:GNAS:RAF1:MYLK:ADCY2:ITPR3:ADCY1:ADCY8:NPR2:PRKACG:CACNA1F	http://www.gsea-msigdb.org/gsea/msigdb/cards/KEGG_VASCULAR_SMOOTH_MUSCLE_CONTRACTION
Curated_gene_sets	KEGG_GNRH_SIGNALING_PATHWAY	101	30	1.73032e-46	4.75925e-43	JUN:PLA2G4A:CACNA1S:CALML5:CALML3:PLCB3:ADCY6:ADCY4:PLCB2:PLA2G4B:JMJD7-PLA2G4B:PLA2G4E:ADCY9:MAPK3:ADCY7:MAPK7:CALM3:ADCY3:PLCB1:GNAS:RAF1:ADCY2:ITPR3:CAMK2B:ADCY1:EGFR:ADCY8:PRKACG:ELK1:CACNA1F	http://www.gsea-msigdb.org/gsea/msigdb/cards/KEGG_GNRH_SIGNALING_PATHWAY
Curated_gene_sets	KEGG_DILATED_CARDIOMYOPATHY	90	27	6.58207e-42	1.20693e-38	CACNA1S:CACNA2D4:ADCY6:CACNB3:ADCY4:ADCY9:CACNG3:ADCY7:CACNG5:CACNG4:CACNG1:ACTG1:CACNG7:CACNG8:CACNG6:ADCY3:GNAS:CACNG2:CACNA2D2:CACNA2D3:ADCY2:ACTB:ADCY1:CACNA2D1:ADCY8:PRKACG:CACNA1F	http://www.gsea-msigdb.org/gsea/msigdb/cards/KEGG_DILATED_CARDIOMYOPATHY
Curated_gene_sets	KEGG_CALCIUM_SIGNALING_PATHWAY	177	30	2.45616e-38	3.37783e-35	CACNA1S:CALML5:CALML3:PLCB3:ADCY4:RYR3:PLCB2:ADCY9:MYLK3:ADCY7:RYR1:CALM3:PRKCG:ADCY3:PLCB1:MYLK2:GNAS:OXTR:MYLK:CD38:ADCY2:ITPR3:CAMK2B:ADCY1:EGFR:NOS3:ADCY8:PRKACG:PPP3R2:CACNA1F	http://www.gsea-msigdb.org/gsea/msigdb/cards/KEGG_CALCIUM_SIGNALING_PATHWAY
Curated_gene_sets	REACTOME_TRANSMISSION_ACROSS_CHEMICAL_SYNAPSES	264	33	1.12736e-37	1.24032e-34	GNAI3:PRKAB2:KCNJ9:PLCB3:KCNJ5:ADCY6:CACNB3:PRKAB1:ADCY4:PLCB2:ADCY9:CACNG3:MAPK3:ADCY7:KCNJ12:CACNG4:KCNJ2:PRKCG:CACNG8:ADCY3:KCNJ3:PRKAG3:PLCB1:CACNG2:KCNJ4:GNAI2:CACNA2D2:CACNA2D3:ADCY2:CAMK2B:ADCY1:ADCY8:PRKACG	http://www.gsea-msigdb.org/gsea/msigdb/cards/REACTOME_TRANSMISSION_ACROSS_CHEMICAL_SYNAPSES
Curated_gene_sets	REACTOME_NEUROTRANSMITTER_RECEPTORS_AND_POSTSYNAPTIC_SIGNAL_TRANSMISSION	200	30	1.21854e-36	1.1172e-33	GNAI3:PRKAB2:KCNJ9:PLCB3:KCNJ5:ADCY6:PRKAB1:ADCY4:PLCB2:ADCY9:CACNG3:MAPK3:ADCY7:KCNJ12:CACNG4:KCNJ2:PRKCG:CACNG8:ADCY3:KCNJ3:PRKAG3:PLCB1:CACNG2:KCNJ4:GNAI2:ADCY2:CAMK2B:ADCY1:ADCY8:PRKACG	http://www.gsea-msigdb.org/gsea/msigdb/cards/REACTOME_NEUROTRANSMITTER_RECEPTORS_AND_POSTSYNAPTIC_SIGNAL_TRANSMISSION
Curated_gene_sets	KEGG_MAPK_SIGNALING_PATHWAY	266	32	6.10556e-36	4.7981e-33	JUN:PLA2G4A:CACNA1S:CACNA2D4:CACNB3:NFATC4:FOS:PLA2G4B:JMJD7-PLA2G4B:PLA2G4E:CACNG3:MAPK3:MAPK7:CACNG5:CACNG4:CACNG1:PRKCG:CACNG7:CACNG8:CACNG6:NFATC2:CACNG2:RAF1:CACNA2D2:CACNA2D3:MEF2C:EGFR:CACNA2D1:PRKACG:PPP3R2:ELK1:CACNA1F	http://www.gsea-msigdb.org/gsea/msigdb/cards/KEGG_MAPK_SIGNALING_PATHWAY
Curated_gene_sets	REACTOME_MUSCLE_CONTRACTION	206	29	1.49668e-34	1.02915e-31	NPPA:CACNA1S:GUCY1A2:CACNA2D4:CACNB3:MYL6B:MYL6:RYR3:CACNG3:KCNJ12:CACNG5:CACNG4:CACNG1:KCNJ2:RYR1:KCNJ14:CACNG7:CACNG8:CACNG6:CACNG2:KCNJ4:CACNA2D2:CACNA2D3:MYLK:ITPR3:CAMK2B:CACNA2D1:NPR2:CACNA1F	http://www.gsea-msigdb.org/gsea/msigdb/cards/REACTOME_MUSCLE_CONTRACTION
Curated_gene_sets	REACTOME_NEURONAL_SYSTEM	405	34	7.50438e-33	4.58685e-30	GNAI3:PRKAB2:KCNJ9:PLCB3:KCNJ5:ADCY6:CACNB3:PRKAB1:ADCY4:PLCB2:ADCY9:CACNG3:MAPK3:ADCY7:KCNJ12:CACNG4:KCNJ2:KCNJ14:PRKCG:CACNG8:ADCY3:KCNJ3:PRKAG3:PLCB1:CACNG2:KCNJ4:GNAI2:CACNA2D2:CACNA2D3:ADCY2:CAMK2B:ADCY1:ADCY8:PRKACG	http://www.gsea-msigdb.org/gsea/msigdb/cards/REACTOME_NEURONAL_SYSTEM
Curated_gene_sets	REACTOME_CARDIAC_CONDUCTION	139	25	1.44081e-32	7.58077e-30	NPPA:CACNA1S:CACNA2D4:CACNB3:RYR3:CACNG3:KCNJ12:CACNG5:CACNG4:CACNG1:KCNJ2:RYR1:KCNJ14:CACNG7:CACNG8:CACNG6:CACNG2:KCNJ4:CACNA2D2:CACNA2D3:ITPR3:CAMK2B:CACNA2D1:NPR2:CACNA1F	http://www.gsea-msigdb.org/gsea/msigdb/cards/REACTOME_CARDIAC_CONDUCTION
Curated_gene_sets	KEGG_MELANOGENESIS	101	23	1.51588e-32	7.58077e-30	GNAI3:CALML5:CALML3:PLCB3:ADCY6:ADCY4:PLCB2:ADCY9:MAPK3:ADCY7:GNAO1:CALM3:PRKCG:ADCY3:PLCB1:GNAS:RAF1:GNAI2:ADCY2:CAMK2B:ADCY1:ADCY8:PRKACG	http://www.gsea-msigdb.org/gsea/msigdb/cards/KEGG_MELANOGENESIS
Curated_gene_sets	KEGG_GAP_JUNCTION	89	22	5.1205e-32	2.34732e-29	GNAI3:PLCB3:GUCY1A2:ADCY6:ADCY4:PLCB2:ADCY9:MAPK3:ADCY7:MAPK7:PRKCG:ADCY3:PLCB1:GNAS:RAF1:GNAI2:ADCY2:ITPR3:ADCY1:EGFR:ADCY8:PRKACG	http://www.gsea-msigdb.org/gsea/msigdb/cards/KEGG_GAP_JUNCTION
Curated_gene_sets	PID_ENDOTHELIN_PATHWAY	63	20	1.21469e-31	5.14002e-29	JUN:GNAI3:PLA2G4A:PLCB3:ADCY6:ADCY4:FOS:PLCB2:ADCY9:MAPK3:ADCY7:GNAO1:PRKCG:ADCY3:PLCB1:RAF1:GNAI2:ADCY2:ADCY1:ADCY8	http://www.gsea-msigdb.org/gsea/msigdb/cards/PID_ENDOTHELIN_PATHWAY
Curated_gene_sets	REACTOME_G_PROTEIN_MEDIATED_EVENTS	53	19	2.7696e-31	1.08826e-28	GNAI3:PLA2G4A:PLCB3:ADCY6:ADCY4:PLCB2:ADCY9:ADCY7:GNAO1:PRKCG:ADCY3:PLCB1:GNAI2:ADCY2:ITPR3:CAMK2B:ADCY1:ADCY8:PRKACG	http://www.gsea-msigdb.org/gsea/msigdb/cards/REACTOME_G_PROTEIN_MEDIATED_EVENTS
Curated_gene_sets	KEGG_HYPERTROPHIC_CARDIOMYOPATHY_HCM	83	20	6.83066e-29	2.50503e-26	PRKAB2:CACNA1S:CACNA2D4:CACNB3:PRKAB1:CACNG3:CACNG5:CACNG4:CACNG1:ACTG1:CACNG7:CACNG8:CACNG6:PRKAG3:CACNG2:CACNA2D2:CACNA2D3:ACTB:CACNA2D1:CACNA1F	http://www.gsea-msigdb.org/gsea/msigdb/cards/KEGG_HYPERTROPHIC_CARDIOMYOPATHY_HCM
Curated_gene_sets	REACTOME_PHASE_2_PLATEAU_PHASE	27	15	1.51295e-28	5.20172e-26	CACNA1S:CACNA2D4:CACNB3:CACNG3:CACNG5:CACNG4:CACNG1:CACNG7:CACNG8:CACNG6:CACNG2:CACNA2D2:CACNA2D3:CACNA2D1:CACNA1F	http://www.gsea-msigdb.org/gsea/msigdb/cards/REACTOME_PHASE_2_PLATEAU_PHASE
Curated_gene_sets	REACTOME_OPIOID_SIGNALLING	89	20	3.23699e-28	1.04745e-25	GNAI3:PLA2G4A:PLCB3:PPP1CA:ADCY6:ADCY4:PLCB2:ADCY9:ADCY7:GNAO1:PRKCG:ADCY3:PLCB1:GNAI2:ADCY2:ITPR3:CAMK2B:ADCY1:ADCY8:PRKACG	http://www.gsea-msigdb.org/gsea/msigdb/cards/REACTOME_OPIOID_SIGNALLING
Curated_gene_sets	REACTOME_GABA_B_RECEPTOR_ACTIVATION	39	16	1.32253e-27	4.04181e-25	GNAI3:KCNJ9:KCNJ5:ADCY6:ADCY4:ADCY9:ADCY7:KCNJ12:KCNJ2:ADCY3:KCNJ3:KCNJ4:GNAI2:ADCY2:ADCY1:ADCY8	http://www.gsea-msigdb.org/gsea/msigdb/cards/REACTOME_GABA_B_RECEPTOR_ACTIVATION
Curated_gene_sets	REACTOME_PHASE_0_RAPID_DEPOLARISATION	44	16	1.43305e-26	4.14905e-24	CACNA1S:CACNA2D4:CACNB3:CACNG3:CACNG5:CACNG4:CACNG1:CACNG7:CACNG8:CACNG6:CACNG2:CACNA2D2:CACNA2D3:CAMK2B:CACNA2D1:CACNA1F	http://www.gsea-msigdb.org/gsea/msigdb/cards/REACTOME_PHASE_0_RAPID_DEPOLARISATION
Curated_gene_sets	REACTOME_GABA_RECEPTOR_ACTIVATION	55	16	9.79859e-25	2.5557e-22	GNAI3:KCNJ9:KCNJ5:ADCY6:ADCY4:ADCY9:ADCY7:KCNJ12:KCNJ2:ADCY3:KCNJ3:KCNJ4:GNAI2:ADCY2:ADCY1:ADCY8	http://www.gsea-msigdb.org/gsea/msigdb/cards/REACTOME_GABA_RECEPTOR_ACTIVATION
Curated_gene_sets	KEGG_LONG_TERM_DEPRESSION	70	17	1.02209e-24	2.5557e-22	GNAI3:PLA2G4A:PLCB3:GUCY1A2:PLCB2:PLA2G4B:JMJD7-PLA2G4B:PLA2G4E:MAPK3:GNAO1:RYR1:PRKCG:PLCB1:GNAS:RAF1:GNAI2:ITPR3	http://www.gsea-msigdb.org/gsea/msigdb/cards/KEGG_LONG_TERM_DEPRESSION
Curated_gene_sets	KEGG_LONG_TERM_POTENTIATION	70	17	1.02209e-24	2.5557e-22	CALML5:CALML3:PLCB3:PPP1CA:PPP1R12A:PLCB2:MAPK3:CALM3:PRKCG:PLCB1:RAF1:ITPR3:CAMK2B:ADCY1:ADCY8:PRKACG:PPP3R2	http://www.gsea-msigdb.org/gsea/msigdb/cards/KEGG_LONG_TERM_POTENTIATION
Curated_gene_sets	KEGG_ARRHYTHMOGENIC_RIGHT_VENTRICULAR_CARDIOMYOPATHY_ARVC	73	17	2.26669e-24	5.42134e-22	CACNA1S:CACNA2D4:CACNB3:CACNG3:CACNG5:CACNG4:CACNG1:ACTG1:CACNG7:CACNG8:CACNG6:CACNG2:CACNA2D2:CACNA2D3:ACTB:CACNA2D1:CACNA1F	http://www.gsea-msigdb.org/gsea/msigdb/cards/KEGG_ARRHYTHMOGENIC_RIGHT_VENTRICULAR_CARDIOMYOPATHY_ARVC
Curated_gene_sets	REACTOME_INTEGRATION_OF_ENERGY_METABOLISM	108	18	6.43873e-23	1.47581e-20	PRKAB2:PLCB3:ADCY6:CACNB3:ADCY4:PLCB2:ADCY9:ADCY7:ADCY3:PLCB1:GNAS:GNAI2:CACNA2D2:ADCY2:ITPR3:ADCY1:ADCY8:PRKACG	http://www.gsea-msigdb.org/gsea/msigdb/cards/REACTOME_INTEGRATION_OF_ENERGY_METABOLISM
Curated_gene_sets	PID_LYSOPHOSPHOLIPID_PATHWAY	65	15	1.55301e-21	3.41725e-19	JUN:GNAI3:PLCB3:ADCY6:ADCY4:FOS:ADCY9:ADCY7:GNAO1:ADCY3:GNAI2:ADCY2:ADCY1:EGFR:ADCY8	http://www.gsea-msigdb.org/gsea/msigdb/cards/PID_LYSOPHOSPHOLIPID_PATHWAY
Curated_gene_sets	REACTOME_ADENYLATE_CYCLASE_INHIBITORY_PATHWAY	14	10	5.70538e-21	1.20629e-18	GNAI3:ADCY6:ADCY4:ADCY9:ADCY7:ADCY3:GNAI2:ADCY2:ADCY1:ADCY8	http://www.gsea-msigdb.org/gsea/msigdb/cards/REACTOME_ADENYLATE_CYCLASE_INHIBITORY_PATHWAY
Curated_gene_sets	KEGG_OOCYTE_MEIOSIS	112	17	5.92071e-21	1.20629e-18	CALML5:CALML3:PPP1CA:ADCY6:ADCY4:ADCY9:MAPK3:ADCY7:CALM3:ADCY3:ADCY2:ITPR3:CAMK2B:ADCY1:ADCY8:PRKACG:PPP3R2	http://www.gsea-msigdb.org/gsea/msigdb/cards/KEGG_OOCYTE_MEIOSIS
Curated_gene_sets	KEGG_CARDIAC_MUSCLE_CONTRACTION	72	15	8.4167e-21	1.65358e-18	CACNA1S:CACNA2D4:CACNB3:CACNG3:CACNG5:CACNG4:CACNG1:CACNG7:CACNG8:CACNG6:CACNG2:CACNA2D2:CACNA2D3:CACNA2D1:CACNA1F	http://www.gsea-msigdb.org/gsea/msigdb/cards/KEGG_CARDIAC_MUSCLE_CONTRACTION
Curated_gene_sets	BIOCARTA_GPCR_PATHWAY	30	12	9.17737e-21	1.74085e-18	JUN:NFATC4:FOS:MAPK3:NFATC3:NFATC1:CALM3:NFATC2:RAF1:ADCY1:PRKACG:ELK1	http://www.gsea-msigdb.org/gsea/msigdb/cards/BIOCARTA_GPCR_PATHWAY
Curated_gene_sets	KEGG_VEGF_SIGNALING_PATHWAY	76	15	2.03674e-20	3.73469e-18	PLA2G4A:NFATC4:PLA2G4B:JMJD7-PLA2G4B:PLA2G4E:MAPK3:NFATC3:PIK3R5:NFATC1:PRKCG:NFATC2:RAF1:PIK3CG:NOS3:PPP3R2	http://www.gsea-msigdb.org/gsea/msigdb/cards/KEGG_VEGF_SIGNALING_PATHWAY
Curated_gene_sets	REACTOME_PKA_ACTIVATION_IN_GLUCAGON_SIGNALLING	17	10	1.09503e-19	1.94315e-17	ADCY6:ADCY4:ADCY9:ADCY7:ADCY3:GNAS:ADCY2:ADCY1:ADCY8:PRKACG	http://www.gsea-msigdb.org/gsea/msigdb/cards/REACTOME_PKA_ACTIVATION_IN_GLUCAGON_SIGNALLING
Curated_gene_sets	KEGG_PROGESTERONE_MEDIATED_OOCYTE_MATURATION	85	15	1.24434e-19	2.13909e-17	GNAI3:ADCY6:ADCY4:ADCY9:MAPK3:ADCY7:PIK3R5:ADCY3:RAF1:GNAI2:ADCY2:ADCY1:PIK3CG:ADCY8:PRKACG	http://www.gsea-msigdb.org/gsea/msigdb/cards/KEGG_PROGESTERONE_MEDIATED_OOCYTE_MATURATION
Curated_gene_sets	REACTOME_CA_DEPENDENT_EVENTS	36	12	1.29632e-19	2.16093e-17	PLA2G4A:ADCY6:ADCY4:ADCY9:ADCY7:PRKCG:ADCY3:ADCY2:CAMK2B:ADCY1:ADCY8:PRKACG	http://www.gsea-msigdb.org/gsea/msigdb/cards/REACTOME_CA_DEPENDENT_EVENTS
Curated_gene_sets	BIOCARTA_FCER1_PATHWAY	39	12	4.00155e-19	6.47428e-17	JUN:PLA2G4A:NFATC4:FOS:MAPK3:NFATC3:NFATC1:CALM3:NFATC2:RAF1:PIK3CG:ELK1	http://www.gsea-msigdb.org/gsea/msigdb/cards/BIOCARTA_FCER1_PATHWAY
Curated_gene_sets	REACTOME_DAG_AND_IP3_SIGNALING	40	12	5.69348e-19	8.94853e-17	ADCY6:ADCY4:ADCY9:ADCY7:PRKCG:ADCY3:ADCY2:ITPR3:CAMK2B:ADCY1:ADCY8:PRKACG	http://www.gsea-msigdb.org/gsea/msigdb/cards/REACTOME_DAG_AND_IP3_SIGNALING
Curated_gene_sets	KEGG_CHEMOKINE_SIGNALING_PATHWAY	188	18	1.96921e-18	3.00906e-16	GNAI3:PLCB3:ADCY6:ADCY4:PLCB2:ADCY9:MAPK3:ADCY7:PIK3R5:ADCY3:PLCB1:RAF1:GNAI2:ADCY2:ADCY1:PIK3CG:ADCY8:PRKACG	http://www.gsea-msigdb.org/gsea/msigdb/cards/KEGG_CHEMOKINE_SIGNALING_PATHWAY
Curated_gene_sets	REACTOME_G_ALPHA_Z_SIGNALLING_EVENTS	48	12	6.87423e-18	1.02203e-15	GNAI3:ADCY6:ADCY4:ADCY9:ADCY7:PRKCG:ADCY3:GNAS:GNAI2:ADCY2:ADCY1:ADCY8	http://www.gsea-msigdb.org/gsea/msigdb/cards/REACTOME_G_ALPHA_Z_SIGNALLING_EVENTS
Curated_gene_sets	REACTOME_ADENYLATE_CYCLASE_ACTIVATING_PATHWAY	10	8	1.25384e-17	1.8151e-15	ADCY6:ADCY4:ADCY9:ADCY7:ADCY3:ADCY2:ADCY1:ADCY8	http://www.gsea-msigdb.org/gsea/msigdb/cards/REACTOME_ADENYLATE_CYCLASE_ACTIVATING_PATHWAY
Curated_gene_sets	REACTOME_PKA_MEDIATED_PHOSPHORYLATION_OF_CREB	19	9	1.13787e-16	1.60498e-14	ADCY6:ADCY4:ADCY9:ADCY7:ADCY3:ADCY2:ADCY1:ADCY8:PRKACG	http://www.gsea-msigdb.org/gsea/msigdb/cards/REACTOME_PKA_MEDIATED_PHOSPHORYLATION_OF_CREB
Curated_gene_sets	BIOCARTA_TCR_PATHWAY	44	11	1.73492e-16	2.38595e-14	JUN:NFATC4:FOS:MAPK3:NFATC3:NFATC1:CALM3:NFATC2:RAF1:PIK3CG:ELK1	http://www.gsea-msigdb.org/gsea/msigdb/cards/BIOCARTA_TCR_PATHWAY
Curated_gene_sets	BIOCARTA_BCR_PATHWAY	33	10	4.88337e-16	6.39605e-14	JUN:NFATC4:FOS:MAPK3:NFATC3:NFATC1:CALM3:NFATC2:RAF1:ELK1	http://www.gsea-msigdb.org/gsea/msigdb/cards/BIOCARTA_BCR_PATHWAY
Curated_gene_sets	REACTOME_GLUCAGON_SIGNALING_IN_METABOLIC_REGULATION	33	10	4.88337e-16	6.39605e-14	ADCY6:ADCY4:ADCY9:ADCY7:ADCY3:GNAS:ADCY2:ADCY1:ADCY8:PRKACG	http://www.gsea-msigdb.org/gsea/msigdb/cards/REACTOME_GLUCAGON_SIGNALING_IN_METABOLIC_REGULATION
Curated_gene_sets	REACTOME_G_ALPHA_I_SIGNALLING_EVENTS	402	21	5.61604e-16	7.18462e-14	GNAI3:PLA2G4A:PLCB3:PPP1CA:ADCY6:ADCY4:PLCB2:ADCY9:ADCY7:GNAO1:PRKCG:ADCY3:PLCB1:GNAS:GNAI2:ADCY2:ITPR3:CAMK2B:ADCY1:ADCY8:PRKACG	http://www.gsea-msigdb.org/gsea/msigdb/cards/REACTOME_G_ALPHA_I_SIGNALLING_EVENTS
Curated_gene_sets	BIOCARTA_NFAT_PATHWAY	51	11	1.04722e-15	1.30926e-13	NPPA:NFATC4:MAPK3:NFATC3:NFATC1:CALM3:NFATC2:RAF1:MEF2C:PIK3CG:PRKACG	http://www.gsea-msigdb.org/gsea/msigdb/cards/BIOCARTA_NFAT_PATHWAY
Curated_gene_sets	PID_LPA4_PATHWAY	15	8	1.75689e-15	2.1477e-13	ADCY6:ADCY4:ADCY9:ADCY7:ADCY3:ADCY2:ADCY1:ADCY8	http://www.gsea-msigdb.org/gsea/msigdb/cards/PID_LPA4_PATHWAY
Curated_gene_sets	REACTOME_VASOPRESSIN_REGULATES_RENAL_WATER_HOMEOSTASIS_VIA_AQUAPORINS	43	10	9.71232e-15	1.16147e-12	ADCY6:ADCY4:ADCY9:ADCY7:ADCY3:GNAS:ADCY2:ADCY1:ADCY8:PRKACG	http://www.gsea-msigdb.org/gsea/msigdb/cards/REACTOME_VASOPRESSIN_REGULATES_RENAL_WATER_HOMEOSTASIS_VIA_AQUAPORINS
Curated_gene_sets	KEGG_GLIOMA	65	11	1.85946e-14	2.17636e-12	CALML5:CALML3:MAPK3:PIK3R5:CALM3:PRKCG:RAF1:CDKN1A:CAMK2B:EGFR:PIK3CG	http://www.gsea-msigdb.org/gsea/msigdb/cards/KEGG_GLIOMA
Curated_gene_sets	PID_AR_NONGENOMIC_PATHWAY	31	9	2.36478e-14	2.71014e-12	GNAI3:PLCB3:FOS:PLCB2:MAPK3:GNAO1:PLCB1:RAF1:GNAI2	http://www.gsea-msigdb.org/gsea/msigdb/cards/PID_AR_NONGENOMIC_PATHWAY
Curated_gene_sets	REACTOME_SIGNALING_BY_GPCR	1162	30	2.56782e-14	2.88277e-12	GNAI3:PLA2G4A:RGS2:PLCB3:PPP1CA:ADCY6:ADCY4:PLCB2:ADCY9:MAPK3:ADCY7:GNAO1:PIK3R6:PIK3R5:MAPK7:PRKCG:ADCY3:OXT:PLCB1:GNAS:OXTR:GNAI2:ADCY2:ITPR3:CAMK2B:ADCY1:EGFR:PIK3CG:ADCY8:PRKACG	http://www.gsea-msigdb.org/gsea/msigdb/cards/REACTOME_SIGNALING_BY_GPCR
Curated_gene_sets	KEGG_FOCAL_ADHESION	198	15	5.52972e-14	6.0838e-12	JUN:PPP1CA:PPP1R12A:MAPK3:MYLK3:PIK3R5:ACTG1:PRKCG:MYLK2:RAF1:MYLK:ACTB:EGFR:PIK3CG:ELK1	http://www.gsea-msigdb.org/gsea/msigdb/cards/KEGG_FOCAL_ADHESION
Curated_gene_sets	BIOCARTA_FMLP_PATHWAY	34	9	6.07783e-14	6.55571e-12	NFATC4:MAPK3:NFATC3:NFATC1:CALM3:PLCB1:NFATC2:RAF1:ELK1	http://www.gsea-msigdb.org/gsea/msigdb/cards/BIOCARTA_FMLP_PATHWAY
Curated_gene_sets	REACTOME_AQUAPORIN_MEDIATED_TRANSPORT	52	10	7.72557e-14	8.17276e-12	ADCY6:ADCY4:ADCY9:ADCY7:ADCY3:GNAS:ADCY2:ADCY1:ADCY8:PRKACG	http://www.gsea-msigdb.org/gsea/msigdb/cards/REACTOME_AQUAPORIN_MEDIATED_TRANSPORT
Curated_gene_sets	KEGG_B_CELL_RECEPTOR_SIGNALING_PATHWAY	75	11	9.77122e-14	1.01418e-11	JUN:NFATC4:FOS:MAPK3:NFATC3:PIK3R5:NFATC1:NFATC2:RAF1:PIK3CG:PPP3R2	http://www.gsea-msigdb.org/gsea/msigdb/cards/KEGG_B_CELL_RECEPTOR_SIGNALING_PATHWAY
Curated_gene_sets	REACTOME_REGULATION_OF_INSULIN_SECRETION	78	11	1.53295e-13	1.56163e-11	PLCB3:ADCY6:CACNB3:PLCB2:PLCB1:GNAS:GNAI2:CACNA2D2:ITPR3:ADCY8:PRKACG	http://www.gsea-msigdb.org/gsea/msigdb/cards/REACTOME_REGULATION_OF_INSULIN_SECRETION
Curated_gene_sets	KEGG_INSULIN_SIGNALING_PATHWAY	137	13	1.61616e-13	1.61645e-11	PRKAB2:CALML5:CALML3:PPP1CA:PRKAB1:MAPK3:PIK3R5:CALM3:PRKAG3:RAF1:PIK3CG:PRKACG:ELK1	http://www.gsea-msigdb.org/gsea/msigdb/cards/KEGG_INSULIN_SIGNALING_PATHWAY
Curated_gene_sets	REACTOME_HYDROLYSIS_OF_LPC	9	6	1.08075e-12	1.06164e-10	PLA2G4A:PLA2G4B:PLA2G4E:PLA2G4D:PLA2G4F:PLA2G4C	http://www.gsea-msigdb.org/gsea/msigdb/cards/REACTOME_HYDROLYSIS_OF_LPC
Curated_gene_sets	REACTOME_INTRACELLULAR_SIGNALING_BY_SECOND_MESSENGERS	302	16	1.90115e-12	1.83478e-10	JUN:ADCY6:ADCY4:ADCY9:MAPK3:ADCY7:PRKCG:ADCY3:ADCY2:ITPR3:CDKN1A:CAMK2B:ADCY1:EGFR:ADCY8:PRKACG	http://www.gsea-msigdb.org/gsea/msigdb/cards/REACTOME_INTRACELLULAR_SIGNALING_BY_SECOND_MESSENGERS
Curated_gene_sets	KEGG_PHOSPHATIDYLINOSITOL_SIGNALING_SYSTEM	76	10	4.22765e-12	4.00971e-10	CALML5:CALML3:PLCB3:PLCB2:PIK3R5:CALM3:PRKCG:PLCB1:ITPR3:PIK3CG	http://www.gsea-msigdb.org/gsea/msigdb/cards/KEGG_PHOSPHATIDYLINOSITOL_SIGNALING_SYSTEM
Curated_gene_sets	KEGG_T_CELL_RECEPTOR_SIGNALING_PATHWAY	107	11	5.42815e-12	5.06106e-10	JUN:NFATC4:FOS:MAPK3:NFATC3:PIK3R5:NFATC1:NFATC2:RAF1:PIK3CG:PPP3R2	http://www.gsea-msigdb.org/gsea/msigdb/cards/KEGG_T_CELL_RECEPTOR_SIGNALING_PATHWAY
Curated_gene_sets	KEGG_WNT_SIGNALING_PATHWAY	149	12	1.04063e-11	9.54086e-10	JUN:PLCB3:NFATC4:PLCB2:NFATC3:NFATC1:PRKCG:PLCB1:NFATC2:CAMK2B:PRKACG:PPP3R2	http://www.gsea-msigdb.org/gsea/msigdb/cards/KEGG_WNT_SIGNALING_PATHWAY
Curated_gene_sets	KEGG_ERBB_SIGNALING_PATHWAY	87	10	1.69437e-11	1.52799e-09	JUN:MAPK3:PIK3R5:PRKCG:RAF1:CDKN1A:CAMK2B:EGFR:PIK3CG:ELK1	http://www.gsea-msigdb.org/gsea/msigdb/cards/KEGG_ERBB_SIGNALING_PATHWAY
Curated_gene_sets	KEGG_ALZHEIMERS_DISEASE	156	12	1.79204e-11	1.59001e-09	CACNA1S:CALML5:CALML3:PLCB3:RYR3:PLCB2:MAPK3:CALM3:PLCB1:ITPR3:PPP3R2:CACNA1F	http://www.gsea-msigdb.org/gsea/msigdb/cards/KEGG_ALZHEIMERS_DISEASE
Curated_gene_sets	PID_S1P_S1P2_PATHWAY	24	7	1.96492e-11	1.71572e-09	JUN:GNAI3:FOS:MAPK3:GNAO1:GNAI2:ELK1	http://www.gsea-msigdb.org/gsea/msigdb/cards/PID_S1P_S1P2_PATHWAY
Curated_gene_sets	PID_THROMBIN_PAR1_PATHWAY	43	8	3.53287e-11	3.03661e-09	GNAI3:PLCB3:PLCB2:GNAO1:PRKCG:PLCB1:GNAI2:NOS3	http://www.gsea-msigdb.org/gsea/msigdb/cards/PID_THROMBIN_PAR1_PATHWAY
Curated_gene_sets	KEGG_FC_GAMMA_R_MEDIATED_PHAGOCYTOSIS	95	10	4.14247e-11	3.5058e-09	PLA2G4A:PLA2G4B:PLA2G4E:PLA2G4D:PLA2G4F:MAPK3:PIK3R5:PRKCG:RAF1:PIK3CG	http://www.gsea-msigdb.org/gsea/msigdb/cards/KEGG_FC_GAMMA_R_MEDIATED_PHAGOCYTOSIS
Curated_gene_sets	PID_IL8_CXCR1_PATHWAY	28	7	6.61412e-11	5.51277e-09	PLCB3:PLCB2:PIK3R6:PRKCG:PLCB1:GNAI2:PIK3CG	http://www.gsea-msigdb.org/gsea/msigdb/cards/PID_IL8_CXCR1_PATHWAY
Curated_gene_sets	REACTOME_INWARDLY_RECTIFYING_KPLUS_CHANNELS	31	7	1.45117e-10	1.19147e-08	KCNJ9:KCNJ5:KCNJ12:KCNJ2:KCNJ14:KCNJ3:KCNJ4	http://www.gsea-msigdb.org/gsea/msigdb/cards/REACTOME_INWARDLY_RECTIFYING_KPLUS_CHANNELS
Curated_gene_sets	BIOCARTA_CALCINEURIN_PATHWAY	18	6	2.30379e-10	1.8637e-08	NFATC4:NFATC3:NFATC1:CALM3:NFATC2:CDKN1A	http://www.gsea-msigdb.org/gsea/msigdb/cards/BIOCARTA_CALCINEURIN_PATHWAY
Curated_gene_sets	REACTOME_HEDGEHOG_OFF_STATE	113	10	2.36544e-10	1.88584e-08	ADCY6:ADCY4:ADCY9:ADCY7:ADCY3:GNAS:ADCY2:ADCY1:ADCY8:PRKACG	http://www.gsea-msigdb.org/gsea/msigdb/cards/REACTOME_HEDGEHOG_OFF_STATE
Curated_gene_sets	PID_IL8_CXCR2_PATHWAY	34	7	2.93298e-10	2.3049e-08	PLCB3:PLCB2:PIK3R6:PRKCG:PLCB1:GNAI2:PIK3CG	http://www.gsea-msigdb.org/gsea/msigdb/cards/PID_IL8_CXCR2_PATHWAY
Curated_gene_sets	PID_TXA2PATHWAY	56	8	3.28255e-10	2.54328e-08	PLCB2:PIK3R6:PIK3R5:PRKCG:GNAI2:EGFR:PIK3CG:NOS3	http://www.gsea-msigdb.org/gsea/msigdb/cards/PID_TXA2PATHWAY
Curated_gene_sets	BIOCARTA_CHREBP_PATHWAY	19	6	3.3536e-10	2.56224e-08	PRKAB2:PRKAB1:PRKAG3:GNAS:ADCY1:PRKACG	http://www.gsea-msigdb.org/gsea/msigdb/cards/BIOCARTA_CHREBP_PATHWAY
Curated_gene_sets	BIOCARTA_NGF_PATHWAY	20	6	4.77169e-10	3.59576e-08	JUN:FOS:MAPK3:RAF1:PIK3CG:ELK1	http://www.gsea-msigdb.org/gsea/msigdb/cards/BIOCARTA_NGF_PATHWAY
Curated_gene_sets	KEGG_REGULATION_OF_ACTIN_CYTOSKELETON	210	12	5.71352e-10	4.24731e-08	PPP1CA:PPP1R12A:MAPK3:MYLK3:PIK3R5:ACTG1:MYLK2:RAF1:MYLK:ACTB:EGFR:PIK3CG	http://www.gsea-msigdb.org/gsea/msigdb/cards/KEGG_REGULATION_OF_ACTIN_CYTOSKELETON
Curated_gene_sets	BIOCARTA_IGF1_PATHWAY	21	6	6.65364e-10	4.81601e-08	JUN:FOS:MAPK3:RAF1:PIK3CG:ELK1	http://www.gsea-msigdb.org/gsea/msigdb/cards/BIOCARTA_IGF1_PATHWAY
Curated_gene_sets	BIOCARTA_INSULIN_PATHWAY	21	6	6.65364e-10	4.81601e-08	JUN:FOS:MAPK3:RAF1:PIK3CG:ELK1	http://www.gsea-msigdb.org/gsea/msigdb/cards/BIOCARTA_INSULIN_PATHWAY
Curated_gene_sets	KEGG_NEUROTROPHIN_SIGNALING_PATHWAY	126	10	6.96143e-10	4.97335e-08	JUN:CALML5:CALML3:MAPK3:PIK3R5:MAPK7:CALM3:RAF1:CAMK2B:PIK3CG	http://www.gsea-msigdb.org/gsea/msigdb/cards/KEGG_NEUROTROPHIN_SIGNALING_PATHWAY
Curated_gene_sets	PID_ER_NONGENOMIC_PATHWAY	40	7	9.92065e-10	6.9966e-08	GNAI3:PLCB3:PLCB2:GNAO1:PLCB1:GNAI2:NOS3	http://www.gsea-msigdb.org/gsea/msigdb/cards/PID_ER_NONGENOMIC_PATHWAY
Curated_gene_sets	KEGG_NATURAL_KILLER_CELL_MEDIATED_CYTOTOXICITY	131	10	1.02116e-09	7.11061e-08	NFATC4:MAPK3:NFATC3:PIK3R5:NFATC1:PRKCG:NFATC2:RAF1:PIK3CG:PPP3R2	http://www.gsea-msigdb.org/gsea/msigdb/cards/KEGG_NATURAL_KILLER_CELL_MEDIATED_CYTOTOXICITY
Curated_gene_sets	PID_CD8_TCR_DOWNSTREAM_PATHWAY	65	8	1.12445e-09	7.73203e-08	JUN:FOS:MAPK3:NFATC3:NFATC1:NFATC2:RAF1:ELK1	http://www.gsea-msigdb.org/gsea/msigdb/cards/PID_CD8_TCR_DOWNSTREAM_PATHWAY
Curated_gene_sets	PID_CXCR4_PATHWAY	101	9	1.84189e-09	1.25089e-07	GNAI3:PLCB3:PLCB2:GNAO1:PIK3R6:PIK3R5:PLCB1:GNAI2:PIK3CG	http://www.gsea-msigdb.org/gsea/msigdb/cards/PID_CXCR4_PATHWAY
Curated_gene_sets	REACTOME_PRESYNAPTIC_DEPOLARIZATION_AND_CALCIUM_CHANNEL_OPENING	12	5	2.12459e-09	1.41633e-07	CACNB3:CACNG4:CACNG2:CACNA2D2:CACNA2D3	http://www.gsea-msigdb.org/gsea/msigdb/cards/REACTOME_PRESYNAPTIC_DEPOLARIZATION_AND_CALCIUM_CHANNEL_OPENING
Curated_gene_sets	REACTOME_G_PROTEIN_GATED_POTASSIUM_CHANNELS	25	6	2.13699e-09	1.41633e-07	KCNJ9:KCNJ5:KCNJ12:KCNJ2:KCNJ3:KCNJ4	http://www.gsea-msigdb.org/gsea/msigdb/cards/REACTOME_G_PROTEIN_GATED_POTASSIUM_CHANNELS
Curated_gene_sets	BIOCARTA_EGF_PATHWAY	27	6	3.5433e-09	2.26648e-07	JUN:FOS:MAPK3:RAF1:EGFR:ELK1	http://www.gsea-msigdb.org/gsea/msigdb/cards/BIOCARTA_EGF_PATHWAY
Curated_gene_sets	REACTOME_ACYL_CHAIN_REMODELLING_OF_PC	27	6	3.5433e-09	2.26648e-07	PLA2G4A:PLA2G4B:PLA2G4E:PLA2G4D:PLA2G4F:PLA2G4C	http://www.gsea-msigdb.org/gsea/msigdb/cards/REACTOME_ACYL_CHAIN_REMODELLING_OF_PC
Curated_gene_sets	BIOCARTA_AT1R_PATHWAY	27	6	3.5433e-09	2.26648e-07	JUN:MAPK3:CALM3:RAF1:EGFR:ELK1	http://www.gsea-msigdb.org/gsea/msigdb/cards/BIOCARTA_AT1R_PATHWAY
Curated_gene_sets	REACTOME_SIGNALING_BY_HEDGEHOG	150	10	3.83252e-09	2.4233e-07	ADCY6:ADCY4:ADCY9:ADCY7:ADCY3:GNAS:ADCY2:ADCY1:ADCY8:PRKACG	http://www.gsea-msigdb.org/gsea/msigdb/cards/REACTOME_SIGNALING_BY_HEDGEHOG
Curated_gene_sets	BIOCARTA_PDGF_PATHWAY	28	6	4.49162e-09	2.77622e-07	JUN:FOS:MAPK3:RAF1:PIK3CG:ELK1	http://www.gsea-msigdb.org/gsea/msigdb/cards/BIOCARTA_PDGF_PATHWAY
Curated_gene_sets	PID_TCR_CALCIUM_PATHWAY	28	6	4.49162e-09	2.77622e-07	JUN:FOS:NFATC3:NFATC1:NFATC2:RCAN1	http://www.gsea-msigdb.org/gsea/msigdb/cards/PID_TCR_CALCIUM_PATHWAY
Curated_gene_sets	BIOCARTA_BARR_MAPK_PATHWAY	14	5	5.32833e-09	3.25679e-07	MAPK3:PLCB1:GNAS:RAF1:ADCY1	http://www.gsea-msigdb.org/gsea/msigdb/cards/BIOCARTA_BARR_MAPK_PATHWAY
Curated_gene_sets	KEGG_FC_EPSILON_RI_SIGNALING_PATHWAY	79	8	5.49041e-09	3.31898e-07	PLA2G4A:PLA2G4B:JMJD7-PLA2G4B:PLA2G4E:MAPK3:PIK3R5:RAF1:PIK3CG	http://www.gsea-msigdb.org/gsea/msigdb/cards/KEGG_FC_EPSILON_RI_SIGNALING_PATHWAY
Curated_gene_sets	REACTOME_ACYL_CHAIN_REMODELLING_OF_PE	29	6	5.64069e-09	3.37277e-07	PLA2G4A:PLA2G4B:PLA2G4E:PLA2G4D:PLA2G4F:PLA2G4C	http://www.gsea-msigdb.org/gsea/msigdb/cards/REACTOME_ACYL_CHAIN_REMODELLING_OF_PE
Curated_gene_sets	KEGG_TASTE_TRANSDUCTION	51	7	5.89243e-09	3.4854e-07	ADCY6:ADCY4:PLCB2:GNAS:ITPR3:ADCY8:PRKACG	http://www.gsea-msigdb.org/gsea/msigdb/cards/KEGG_TASTE_TRANSDUCTION
Curated_gene_sets	KEGG_PURINE_METABOLISM	159	10	6.73465e-09	3.9412e-07	GUCY1A2:ADCY6:ADCY4:ADCY9:ADCY7:ADCY3:ADCY2:ADCY1:ADCY8:NPR2	http://www.gsea-msigdb.org/gsea/msigdb/cards/KEGG_PURINE_METABOLISM
Curated_gene_sets	REACTOME_GLUTAMATE_BINDING_ACTIVATION_OF_AMPA_RECEPTORS_AND_SYNAPTIC_PLASTICITY	30	6	7.02267e-09	4.06649e-07	CACNG3:CACNG4:PRKCG:CACNG8:CACNG2:CAMK2B	http://www.gsea-msigdb.org/gsea/msigdb/cards/REACTOME_GLUTAMATE_BINDING_ACTIVATION_OF_AMPA_RECEPTORS_AND_SYNAPTIC_PLASTICITY
Curated_gene_sets	REACTOME_MAPK_TARGETS_NUCLEAR_EVENTS_MEDIATED_BY_MAP_KINASES	31	6	8.67328e-09	4.96997e-07	JUN:FOS:MAPK3:MAPK7:MEF2C:ELK1	http://www.gsea-msigdb.org/gsea/msigdb/cards/REACTOME_MAPK_TARGETS_NUCLEAR_EVENTS_MEDIATED_BY_MAP_KINASES
Curated_gene_sets	KEGG_VIBRIO_CHOLERAE_INFECTION	54	7	8.90487e-09	5.05007e-07	ADCY9:ACTG1:PRKCG:ADCY3:GNAS:ACTB:PRKACG	http://www.gsea-msigdb.org/gsea/msigdb/cards/KEGG_VIBRIO_CHOLERAE_INFECTION
Curated_gene_sets	REACTOME_G_PROTEIN_BETA:GAMMA_SIGNALLING	32	6	1.06321e-08	5.96809e-07	PLCB3:PLCB2:PIK3R6:PIK3R5:PLCB1:PIK3CG	http://www.gsea-msigdb.org/gsea/msigdb/cards/REACTOME_G_PROTEIN_BETA:GAMMA_SIGNALLING
Curated_gene_sets	BIOCARTA_CDMAC_PATHWAY	16	5	1.15342e-08	6.40905e-07	JUN:FOS:MAPK3:PLCB1:RAF1	http://www.gsea-msigdb.org/gsea/msigdb/cards/BIOCARTA_CDMAC_PATHWAY
Curated_gene_sets	BIOCARTA_MET_PATHWAY	33	6	1.29428e-08	7.11985e-07	JUN:FOS:MAPK3:RAF1:PIK3CG:ELK1	http://www.gsea-msigdb.org/gsea/msigdb/cards/BIOCARTA_MET_PATHWAY
Curated_gene_sets	REACTOME_ACTIVATION_OF_NMDA_RECEPTORS_AND_POSTSYNAPTIC_EVENTS	90	8	1.55996e-08	8.44212e-07	PRKAB2:PRKAB1:MAPK3:PRKAG3:CAMK2B:ADCY1:ADCY8:PRKACG	http://www.gsea-msigdb.org/gsea/msigdb/cards/REACTOME_ACTIVATION_OF_NMDA_RECEPTORS_AND_POSTSYNAPTIC_EVENTS
Curated_gene_sets	PID_MAPK_TRK_PATHWAY	34	6	1.56534e-08	8.44212e-07	FOS:MAPK3:MAPK7:RAF1:MEF2C:ELK1	http://www.gsea-msigdb.org/gsea/msigdb/cards/PID_MAPK_TRK_PATHWAY
Curated_gene_sets	PID_PDGFRB_PATHWAY	129	9	1.61257e-08	8.44656e-07	JUN:PLA2G4A:FOS:MAPK3:PIK3R6:PIK3R5:RAF1:PIK3CG:ELK1	http://www.gsea-msigdb.org/gsea/msigdb/cards/PID_PDGFRB_PATHWAY
Curated_gene_sets	REACTOME_ACYL_CHAIN_REMODELLING_OF_PI	17	5	1.62759e-08	8.44656e-07	PLA2G4A:PLA2G4E:PLA2G4D:PLA2G4F:PLA2G4C	http://www.gsea-msigdb.org/gsea/msigdb/cards/REACTOME_ACYL_CHAIN_REMODELLING_OF_PI
Curated_gene_sets	BIOCARTA_BARRESTIN_SRC_PATHWAY	17	5	1.62759e-08	8.44656e-07	MAPK3:PLCB1:GNAS:RAF1:ADCY1	http://www.gsea-msigdb.org/gsea/msigdb/cards/BIOCARTA_BARRESTIN_SRC_PATHWAY
Curated_gene_sets	BIOCARTA_GCR_PATHWAY	17	5	1.62759e-08	8.44656e-07	NPPA:CALM3:GNAS:PIK3CG:NOS3	http://www.gsea-msigdb.org/gsea/msigdb/cards/BIOCARTA_GCR_PATHWAY
Curated_gene_sets	BIOCARTA_EPO_PATHWAY	19	5	3.03443e-08	1.54559e-06	JUN:FOS:MAPK3:RAF1:ELK1	http://www.gsea-msigdb.org/gsea/msigdb/cards/BIOCARTA_EPO_PATHWAY
Curated_gene_sets	BIOCARTA_CCR3_PATHWAY	19	5	3.03443e-08	1.54559e-06	PPP1R12B:MAPK3:PLCB1:GNAS:RAF1	http://www.gsea-msigdb.org/gsea/msigdb/cards/BIOCARTA_CCR3_PATHWAY
Curated_gene_sets	BIOCARTA_IL6_PATHWAY	21	5	5.26858e-08	2.61626e-06	JUN:FOS:MAPK3:RAF1:ELK1	http://www.gsea-msigdb.org/gsea/msigdb/cards/BIOCARTA_IL6_PATHWAY
Curated_gene_sets	PID_S1P_S1P1_PATHWAY	21	5	5.26858e-08	2.61626e-06	GNAI3:PLCB2:MAPK3:GNAO1:GNAI2	http://www.gsea-msigdb.org/gsea/msigdb/cards/PID_S1P_S1P1_PATHWAY
Curated_gene_sets	PID_ERBB1_DOWNSTREAM_PATHWAY	105	8	5.27913e-08	2.61626e-06	JUN:FOS:MAPK3:MAPK7:RAF1:MEF2C:EGFR:ELK1	http://www.gsea-msigdb.org/gsea/msigdb/cards/PID_ERBB1_DOWNSTREAM_PATHWAY
Curated_gene_sets	REACTOME_ACYL_CHAIN_REMODELLING_OF_PS	22	5	6.79136e-08	3.30613e-06	PLA2G4A:PLA2G4B:PLA2G4E:PLA2G4D:PLA2G4F	http://www.gsea-msigdb.org/gsea/msigdb/cards/REACTOME_ACYL_CHAIN_REMODELLING_OF_PS
Curated_gene_sets	BIOCARTA_IL2_PATHWAY	22	5	6.79136e-08	3.30613e-06	JUN:FOS:MAPK3:RAF1:ELK1	http://www.gsea-msigdb.org/gsea/msigdb/cards/BIOCARTA_IL2_PATHWAY
Curated_gene_sets	BIOCARTA_GLEEVEC_PATHWAY	23	5	8.64374e-08	4.17099e-06	JUN:FOS:MAPK3:RAF1:PIK3CG	http://www.gsea-msigdb.org/gsea/msigdb/cards/BIOCARTA_GLEEVEC_PATHWAY
Curated_gene_sets	BIOCARTA_KERATINOCYTE_PATHWAY	45	6	9.07142e-08	4.33929e-06	JUN:FOS:MAPK3:PRKCG:RAF1:EGFR	http://www.gsea-msigdb.org/gsea/msigdb/cards/BIOCARTA_KERATINOCYTE_PATHWAY
Curated_gene_sets	REACTOME_EXTRA_NUCLEAR_ESTROGEN_SIGNALING	75	7	9.16726e-08	4.34734e-06	GNAI3:FOS:MAPK3:GNAI2:EGFR:NOS3:ELK1	http://www.gsea-msigdb.org/gsea/msigdb/cards/REACTOME_EXTRA_NUCLEAR_ESTROGEN_SIGNALING
Curated_gene_sets	BIOCARTA_TPO_PATHWAY	24	5	1.08755e-07	5.11335e-06	JUN:FOS:MAPK3:RAF1:PIK3CG	http://www.gsea-msigdb.org/gsea/msigdb/cards/BIOCARTA_TPO_PATHWAY
Curated_gene_sets	REACTOME_G_ALPHA_Q_SIGNALLING_EVENTS	216	10	1.23487e-07	5.75679e-06	RGS2:PLCB3:PLCB2:MAPK3:MAPK7:OXT:PLCB1:OXTR:ITPR3:EGFR	http://www.gsea-msigdb.org/gsea/msigdb/cards/REACTOME_G_ALPHA_Q_SIGNALLING_EVENTS
Curated_gene_sets	BIOCARTA_HDAC_PATHWAY	25	5	1.3541e-07	6.25956e-06	MAPK7:NFATC1:CALM3:NFATC2:PIK3CG	http://www.gsea-msigdb.org/gsea/msigdb/cards/BIOCARTA_HDAC_PATHWAY
Curated_gene_sets	REACTOME_CLEC7A_DECTIN_1_INDUCES_NFAT_ACTIVATION	11	4	1.85592e-07	8.50784e-06	NFATC3:NFATC1:NFATC2:ITPR3	http://www.gsea-msigdb.org/gsea/msigdb/cards/REACTOME_CLEC7A_DECTIN_1_INDUCES_NFAT_ACTIVATION
Curated_gene_sets	THEILGAARD_NEUTROPHIL_AT_SKIN_WOUND_DN	226	10	1.88187e-07	8.55551e-06	RGS2:PPP1R12B:PPP1CA:PPP1R12A:PLCB2:MAPK3:GNAO1:GNAS:RAF1:GNAI2	http://www.gsea-msigdb.org/gsea/msigdb/cards/THEILGAARD_NEUTROPHIL_AT_SKIN_WOUND_DN
Curated_gene_sets	BIOCARTA_ERK_PATHWAY	27	5	2.04138e-07	9.20463e-06	MAPK3:GNAS:RAF1:EGFR:ELK1	http://www.gsea-msigdb.org/gsea/msigdb/cards/BIOCARTA_ERK_PATHWAY
Curated_gene_sets	KEGG_ENDOMETRIAL_CANCER	52	6	2.20472e-07	9.86029e-06	MAPK3:PIK3R5:RAF1:EGFR:PIK3CG:ELK1	http://www.gsea-msigdb.org/gsea/msigdb/cards/KEGG_ENDOMETRIAL_CANCER
Curated_gene_sets	KEGG_AXON_GUIDANCE	128	8	2.46536e-07	1.08974e-05	GNAI3:NFATC4:MAPK3:NFATC3:NFATC1:NFATC2:GNAI2:PPP3R2	http://www.gsea-msigdb.org/gsea/msigdb/cards/KEGG_AXON_GUIDANCE
Curated_gene_sets	PID_NFAT_3PATHWAY	53	6	2.47624e-07	1.08974e-05	MAPK3:NFATC3:NFATC1:PRKCG:NFATC2:RCAN1	http://www.gsea-msigdb.org/gsea/msigdb/cards/PID_NFAT_3PATHWAY
Curated_gene_sets	KEGG_NON_SMALL_CELL_LUNG_CANCER	54	6	2.77464e-07	1.21137e-05	MAPK3:PIK3R5:PRKCG:RAF1:EGFR:PIK3CG	http://www.gsea-msigdb.org/gsea/msigdb/cards/KEGG_NON_SMALL_CELL_LUNG_CANCER
Curated_gene_sets	REACTOME_HEMOSTASIS	612	15	3.43519e-07	1.48795e-05	GNAI3:PLA2G4A:GUCY1A2:MAPK3:PIK3R6:PIK3R5:PRKCG:GNAS:RAF1:GNAI2:ITPR3:ACTB:PIK3CG:NOS3:PRKACG	http://www.gsea-msigdb.org/gsea/msigdb/cards/REACTOME_HEMOSTASIS
Curated_gene_sets	BIOCARTA_DREAM_PATHWAY	13	4	3.99053e-07	1.71499e-05	JUN:FOS:MAPK3:PRKACG	http://www.gsea-msigdb.org/gsea/msigdb/cards/BIOCARTA_DREAM_PATHWAY
Curated_gene_sets	PID_FCER1_PATHWAY	59	6	4.74464e-07	2.02328e-05	JUN:PLA2G4A:FOS:MAPK3:NFATC2:RAF1	http://www.gsea-msigdb.org/gsea/msigdb/cards/PID_FCER1_PATHWAY
Curated_gene_sets	REACTOME_LGI_ADAM_INTERACTIONS	14	4	5.56543e-07	2.30191e-05	CACNG3:CACNG4:CACNG8:CACNG2	http://www.gsea-msigdb.org/gsea/msigdb/cards/REACTOME_LGI_ADAM_INTERACTIONS
Curated_gene_sets	PID_S1P_S1P4_PATHWAY	14	4	5.56543e-07	2.30191e-05	GNAI3:MAPK3:GNAO1:GNAI2	http://www.gsea-msigdb.org/gsea/msigdb/cards/PID_S1P_S1P4_PATHWAY
Curated_gene_sets	PID_TCR_RAS_PATHWAY	14	4	5.56543e-07	2.30191e-05	FOS:MAPK3:RAF1:ELK1	http://www.gsea-msigdb.org/gsea/msigdb/cards/PID_TCR_RAS_PATHWAY
Curated_gene_sets	BIOCARTA_RACC_PATHWAY	14	4	5.56543e-07	2.30191e-05	GUCY1A2:GNAS:ADCY1:NOS3	http://www.gsea-msigdb.org/gsea/msigdb/cards/BIOCARTA_RACC_PATHWAY
Curated_gene_sets	REACTOME_CA2PLUS_PATHWAY	61	6	5.80031e-07	2.38116e-05	PLCB3:PLCB2:GNAO1:NFATC1:PLCB1:ITPR3	http://www.gsea-msigdb.org/gsea/msigdb/cards/REACTOME_CA2PLUS_PATHWAY
Curated_gene_sets	REACTOME_POTASSIUM_CHANNELS	99	7	6.23999e-07	2.54268e-05	KCNJ9:KCNJ5:KCNJ12:KCNJ2:KCNJ14:KCNJ3:KCNJ4	http://www.gsea-msigdb.org/gsea/msigdb/cards/REACTOME_POTASSIUM_CHANNELS
Curated_gene_sets	REACTOME_PLATELET_ACTIVATION_SIGNALING_AND_AGGREGATION	258	10	6.36895e-07	2.56825e-05	GNAI3:PLA2G4A:MAPK3:PIK3R6:PIK3R5:PRKCG:RAF1:GNAI2:ITPR3:PIK3CG	http://www.gsea-msigdb.org/gsea/msigdb/cards/REACTOME_PLATELET_ACTIVATION_SIGNALING_AND_AGGREGATION
Curated_gene_sets	KEGG_COLORECTAL_CANCER	62	6	6.39612e-07	2.56825e-05	JUN:FOS:MAPK3:PIK3R5:RAF1:PIK3CG	http://www.gsea-msigdb.org/gsea/msigdb/cards/KEGG_COLORECTAL_CANCER
Curated_gene_sets	PID_BCR_5PATHWAY	63	6	7.04116e-07	2.80677e-05	JUN:FOS:MAPK3:NFATC1:RAF1:ELK1	http://www.gsea-msigdb.org/gsea/msigdb/cards/PID_BCR_5PATHWAY
Curated_gene_sets	YOSHIMURA_MAPK8_TARGETS_UP	1157	20	8.5342e-07	3.37745e-05	NPPA:JUN:KCNJ9:CACNA1S:PPP1CA:KCNJ5:CACNB3:MYL6:MAPK3:CACNG1:KCNJ2:CALM3:PRKCG:OXT:GNAS:KCNJ4:RAF1:CDKN1A:CAMK2B:EGFR	http://www.gsea-msigdb.org/gsea/msigdb/cards/YOSHIMURA_MAPK8_TARGETS_UP
Curated_gene_sets	BIOCARTA_SPPA_PATHWAY	16	4	1.00419e-06	3.94575e-05	PLA2G4A:MAPK3:PLCB1:RAF1	http://www.gsea-msigdb.org/gsea/msigdb/cards/BIOCARTA_SPPA_PATHWAY
Curated_gene_sets	PID_FRA_PATHWAY	37	5	1.0597e-06	4.13432e-05	JUN:NFATC3:NFATC1:NFATC2:NOS3	http://www.gsea-msigdb.org/gsea/msigdb/cards/PID_FRA_PATHWAY
Curated_gene_sets	REACTOME_PHOSPHOLIPID_METABOLISM	211	9	1.08266e-06	4.19418e-05	PLA2G4A:PLA2G4B:PLA2G4E:PLA2G4D:PLA2G4F:PIK3R6:PIK3R5:PLA2G4C:PIK3CG	http://www.gsea-msigdb.org/gsea/msigdb/cards/REACTOME_PHOSPHOLIPID_METABOLISM
Curated_gene_sets	TURJANSKI_MAPK11_TARGETS	5	3	1.18848e-06	4.5719e-05	FOS:MEF2C:ELK1	http://www.gsea-msigdb.org/gsea/msigdb/cards/TURJANSKI_MAPK11_TARGETS
Curated_gene_sets	PID_AP1_PATHWAY	70	6	1.32122e-06	5.04724e-05	NPPA:JUN:FOS:NFATC3:NFATC1:NFATC2	http://www.gsea-msigdb.org/gsea/msigdb/cards/PID_AP1_PATHWAY
Curated_gene_sets	REACTOME_INTERLEUKIN_17_SIGNALING	71	6	1.43741e-06	5.4159e-05	JUN:FOS:MAPK3:MAPK7:MEF2C:ELK1	http://www.gsea-msigdb.org/gsea/msigdb/cards/REACTOME_INTERLEUKIN_17_SIGNALING
Curated_gene_sets	KEGG_MELANOMA	71	6	1.43741e-06	5.4159e-05	MAPK3:PIK3R5:RAF1:CDKN1A:EGFR:PIK3CG	http://www.gsea-msigdb.org/gsea/msigdb/cards/KEGG_MELANOMA
Curated_gene_sets	KEGG_LEUKOCYTE_TRANSENDOTHELIAL_MIGRATION	114	7	1.62325e-06	6.07451e-05	GNAI3:PIK3R5:ACTG1:PRKCG:GNAI2:ACTB:PIK3CG	http://www.gsea-msigdb.org/gsea/msigdb/cards/KEGG_LEUKOCYTE_TRANSENDOTHELIAL_MIGRATION
Curated_gene_sets	REACTOME_ACYL_CHAIN_REMODELLING_OF_PG	18	4	1.67551e-06	6.2277e-05	PLA2G4A:PLA2G4B:PLA2G4D:PLA2G4F	http://www.gsea-msigdb.org/gsea/msigdb/cards/REACTOME_ACYL_CHAIN_REMODELLING_OF_PG
Curated_gene_sets	REACTOME_GLUCAGON_LIKE_PEPTIDE_1_GLP1_REGULATES_INSULIN_SECRETION	42	5	2.02776e-06	7.48638e-05	ADCY6:GNAS:ITPR3:ADCY8:PRKACG	http://www.gsea-msigdb.org/gsea/msigdb/cards/REACTOME_GLUCAGON_LIKE_PEPTIDE_1_GLP1_REGULATES_INSULIN_SECRETION
Curated_gene_sets	REACTOME_PHASE_4_RESTING_MEMBRANE_POTENTIAL	19	4	2.11422e-06	7.65155e-05	KCNJ12:KCNJ2:KCNJ14:KCNJ4	http://www.gsea-msigdb.org/gsea/msigdb/cards/REACTOME_PHASE_4_RESTING_MEMBRANE_POTENTIAL
Curated_gene_sets	KEGG_ALPHA_LINOLENIC_ACID_METABOLISM	19	4	2.11422e-06	7.65155e-05	PLA2G4A:PLA2G4B:JMJD7-PLA2G4B:PLA2G4E	http://www.gsea-msigdb.org/gsea/msigdb/cards/KEGG_ALPHA_LINOLENIC_ACID_METABOLISM
Curated_gene_sets	BIOCARTA_PAR1_PATHWAY	19	4	2.11422e-06	7.65155e-05	PPP1R12B:PLCB1:ADCY1:PIK3CG	http://www.gsea-msigdb.org/gsea/msigdb/cards/BIOCARTA_PAR1_PATHWAY
Curated_gene_sets	PID_CXCR3_PATHWAY	43	5	2.28556e-06	8.21758e-05	GNAI3:MAPK3:GNAO1:RAF1:GNAI2	http://www.gsea-msigdb.org/gsea/msigdb/cards/PID_CXCR3_PATHWAY
Curated_gene_sets	KEGG_VASOPRESSIN_REGULATED_WATER_REABSORPTION	44	5	2.56847e-06	9.11557e-05	ADCY6:ADCY9:ADCY3:GNAS:PRKACG	http://www.gsea-msigdb.org/gsea/msigdb/cards/KEGG_VASOPRESSIN_REGULATED_WATER_REABSORPTION
Curated_gene_sets	PID_ERBB2_ERBB3_PATHWAY	44	5	2.56847e-06	9.11557e-05	JUN:NFATC4:FOS:MAPK3:RAF1	http://www.gsea-msigdb.org/gsea/msigdb/cards/PID_ERBB2_ERBB3_PATHWAY
Curated_gene_sets	SIG_CHEMOTAXIS	45	5	2.87818e-06	0.000100208	PIK3R5:MYLK2:MYLK:ITPR3:PIK3CG	http://www.gsea-msigdb.org/gsea/msigdb/cards/SIG_CHEMOTAXIS
Curated_gene_sets	PID_NFAT_TFPATHWAY	45	5	2.87818e-06	0.000100208	JUN:FOS:NFATC3:NFATC1:NFATC2	http://www.gsea-msigdb.org/gsea/msigdb/cards/PID_NFAT_TFPATHWAY
Curated_gene_sets	REACTOME_SIGNALING_BY_MODERATE_KINASE_ACTIVITY_BRAF_MUTANTS	45	5	2.87818e-06	0.000100208	MAPK3:ACTG1:RAF1:ACTB:CAMK2B	http://www.gsea-msigdb.org/gsea/msigdb/cards/REACTOME_SIGNALING_BY_MODERATE_KINASE_ACTIVITY_BRAF_MUTANTS
Curated_gene_sets	BIOCARTA_MAPK_PATHWAY	80	6	2.90932e-06	0.000100655	JUN:FOS:MAPK3:MAPK7:RAF1:ELK1	http://www.gsea-msigdb.org/gsea/msigdb/cards/BIOCARTA_MAPK_PATHWAY
Curated_gene_sets	REACTOME_TRANSPORT_OF_SMALL_MOLECULES	727	15	2.94021e-06	0.000101088	ADCY6:ADCY4:RYR3:ADCY9:ADCY7:RYR1:ADCY3:GNAS:TRPM2:RAF1:ADCY2:CAMK2B:ADCY1:ADCY8:PRKACG	http://www.gsea-msigdb.org/gsea/msigdb/cards/REACTOME_TRANSPORT_OF_SMALL_MOLECULES
Curated_gene_sets	SIG_BCR_SIGNALING_PATHWAY	46	5	3.21651e-06	0.000109901	MAPK3:NFATC1:NFATC2:RAF1:ITPR3	http://www.gsea-msigdb.org/gsea/msigdb/cards/SIG_BCR_SIGNALING_PATHWAY
Curated_gene_sets	REACTOME_RHO_GTPASES_ACTIVATE_PAKS	21	4	3.23977e-06	0.000110012	PPP1R12B:MYL6:PPP1R12A:MYLK	http://www.gsea-msigdb.org/gsea/msigdb/cards/REACTOME_RHO_GTPASES_ACTIVATE_PAKS
Curated_gene_sets	PID_REG_GR_PATHWAY	82	6	3.36312e-06	0.0001135	JUN:FOS:MAPK3:NFATC1:CDKN1A:PRKACG	http://www.gsea-msigdb.org/gsea/msigdb/cards/PID_REG_GR_PATHWAY
Curated_gene_sets	REACTOME_MYD88_CASCADE_INITIATED_ON_PLASMA_MEMBRANE	84	6	3.87294e-06	0.000129909	JUN:FOS:MAPK3:MAPK7:MEF2C:ELK1	http://www.gsea-msigdb.org/gsea/msigdb/cards/REACTOME_MYD88_CASCADE_INITIATED_ON_PLASMA_MEMBRANE
Curated_gene_sets	BIOCARTA_RAS_PATHWAY	22	4	3.94463e-06	0.000130719	MAPK3:RAF1:PIK3CG:ELK1	http://www.gsea-msigdb.org/gsea/msigdb/cards/BIOCARTA_RAS_PATHWAY
Curated_gene_sets	BIOCARTA_EDG1_PATHWAY	22	4	3.94463e-06	0.000130719	MAPK3:PLCB1:ADCY1:PIK3CG	http://www.gsea-msigdb.org/gsea/msigdb/cards/BIOCARTA_EDG1_PATHWAY
Curated_gene_sets	REACTOME_FC_EPSILON_RECEPTOR_FCERI_SIGNALING	131	7	4.11049e-06	0.0001354	JUN:FOS:MAPK3:NFATC3:NFATC1:NFATC2:ITPR3	http://www.gsea-msigdb.org/gsea/msigdb/cards/REACTOME_FC_EPSILON_RECEPTOR_FCERI_SIGNALING
Curated_gene_sets	BIOCARTA_HER2_PATHWAY	23	4	4.75688e-06	0.000154838	MAPK3:RAF1:EGFR:PIK3CG	http://www.gsea-msigdb.org/gsea/msigdb/cards/BIOCARTA_HER2_PATHWAY
Curated_gene_sets	BIOCARTA_IGF1R_PATHWAY	23	4	4.75688e-06	0.000154838	MAPK3:RAF1:ADCY1:PRKACG	http://www.gsea-msigdb.org/gsea/msigdb/cards/BIOCARTA_IGF1R_PATHWAY
Curated_gene_sets	KEGG_PROSTATE_CANCER	88	6	5.08159e-06	0.000164434	MAPK3:PIK3R5:RAF1:CDKN1A:EGFR:PIK3CG	http://www.gsea-msigdb.org/gsea/msigdb/cards/KEGG_PROSTATE_CANCER
Curated_gene_sets	SA_B_CELL_RECEPTOR_COMPLEXES	24	4	5.6865e-06	0.000180818	JUN:FOS:MAPK3:ELK1	http://www.gsea-msigdb.org/gsea/msigdb/cards/SA_B_CELL_RECEPTOR_COMPLEXES
Curated_gene_sets	REACTOME_ESTROGEN_DEPENDENT_NUCLEAR_EVENTS_DOWNSTREAM_OF_ESR_MEMBRANE_SIGNALING	24	4	5.6865e-06	0.000180818	FOS:MAPK3:EGFR:ELK1	http://www.gsea-msigdb.org/gsea/msigdb/cards/REACTOME_ESTROGEN_DEPENDENT_NUCLEAR_EVENTS_DOWNSTREAM_OF_ESR_MEMBRANE_SIGNALING
Curated_gene_sets	ONO_FOXP3_TARGETS_UP	24	4	5.6865e-06	0.000180818	JUN:RGS2:FOS:CD38	http://www.gsea-msigdb.org/gsea/msigdb/cards/ONO_FOXP3_TARGETS_UP
Curated_gene_sets	REACTOME_FATTY_ACIDS_BOUND_TO_GPR40_FFAR1_REGULATE_INSULIN_SECRETION	8	3	6.58351e-06	0.000206948	PLCB3:PLCB2:PLCB1	http://www.gsea-msigdb.org/gsea/msigdb/cards/REACTOME_FATTY_ACIDS_BOUND_TO_GPR40_FFAR1_REGULATE_INSULIN_SECRETION
Curated_gene_sets	TURJANSKI_MAPK8_AND_MAPK9_TARGETS	8	3	6.58351e-06	0.000206948	JUN:NFATC3:ELK1	http://www.gsea-msigdb.org/gsea/msigdb/cards/TURJANSKI_MAPK8_AND_MAPK9_TARGETS
Curated_gene_sets	REACTOME_NUCLEAR_EVENTS_KINASE_AND_TRANSCRIPTION_FACTOR_ACTIVATION	25	4	6.74385e-06	0.000208415	MAPK3:MAPK7:MEF2C:ELK1	http://www.gsea-msigdb.org/gsea/msigdb/cards/REACTOME_NUCLEAR_EVENTS_KINASE_AND_TRANSCRIPTION_FACTOR_ACTIVATION
Curated_gene_sets	ONO_AML1_TARGETS_UP	25	4	6.74385e-06	0.000208415	JUN:RGS2:FOS:CD38	http://www.gsea-msigdb.org/gsea/msigdb/cards/ONO_AML1_TARGETS_UP
Curated_gene_sets	BIOCARTA_BAD_PATHWAY	25	4	6.74385e-06	0.000208415	MAPK3:ADCY1:PIK3CG:PRKACG	http://www.gsea-msigdb.org/gsea/msigdb/cards/BIOCARTA_BAD_PATHWAY
Curated_gene_sets	REACTOME_TOLL_LIKE_RECEPTOR_9_TLR9_CASCADE	95	6	7.9246e-06	0.000242644	JUN:FOS:MAPK3:MAPK7:MEF2C:ELK1	http://www.gsea-msigdb.org/gsea/msigdb/cards/REACTOME_TOLL_LIKE_RECEPTOR_9_TLR9_CASCADE
Curated_gene_sets	BIOCARTA_VIP_PATHWAY	26	4	7.93964e-06	0.000242644	NFATC1:CALM3:NFATC2:PRKACG	http://www.gsea-msigdb.org/gsea/msigdb/cards/BIOCARTA_VIP_PATHWAY
Curated_gene_sets	REACTOME_BETA_CATENIN_INDEPENDENT_WNT_SIGNALING	145	7	8.03454e-06	0.000244188	PLCB3:PLCB2:GNAO1:NFATC1:PRKCG:PLCB1:ITPR3	http://www.gsea-msigdb.org/gsea/msigdb/cards/REACTOME_BETA_CATENIN_INDEPENDENT_WNT_SIGNALING
Curated_gene_sets	REACTOME_TOLL_LIKE_RECEPTOR_TLR1:TLR2_CASCADE	97	6	8.93852e-06	0.000268693	JUN:FOS:MAPK3:MAPK7:MEF2C:ELK1	http://www.gsea-msigdb.org/gsea/msigdb/cards/REACTOME_TOLL_LIKE_RECEPTOR_TLR1:TLR2_CASCADE
Curated_gene_sets	REACTOME_TRIF_TICAM1_MEDIATED_TLR4_SIGNALING	97	6	8.93852e-06	0.000268693	JUN:FOS:MAPK3:MAPK7:MEF2C:ELK1	http://www.gsea-msigdb.org/gsea/msigdb/cards/REACTOME_TRIF_TICAM1_MEDIATED_TLR4_SIGNALING
Curated_gene_sets	BIOCARTA_PYK2_PATHWAY	27	4	9.28495e-06	0.00027759	JUN:MAPK3:CALM3:RAF1	http://www.gsea-msigdb.org/gsea/msigdb/cards/BIOCARTA_PYK2_PATHWAY
Curated_gene_sets	REACTOME_CALCINEURIN_ACTIVATES_NFAT	9	3	9.83957e-06	0.000291008	NFATC3:NFATC1:NFATC2	http://www.gsea-msigdb.org/gsea/msigdb/cards/REACTOME_CALCINEURIN_ACTIVATES_NFAT
Curated_gene_sets	REACTOME_LIPOPHAGY	9	3	9.83957e-06	0.000291008	PRKAB2:PRKAB1:PRKAG3	http://www.gsea-msigdb.org/gsea/msigdb/cards/REACTOME_LIPOPHAGY
Curated_gene_sets	REACTOME_SIGNALING_BY_RAS_MUTANTS	58	5	1.02568e-05	0.000301725	MAPK3:ACTG1:RAF1:ACTB:CAMK2B	http://www.gsea-msigdb.org/gsea/msigdb/cards/REACTOME_SIGNALING_BY_RAS_MUTANTS
Curated_gene_sets	REACTOME_ADRENALINE_NORADRENALINE_INHIBITS_INSULIN_SECRETION	28	4	1.07912e-05	0.000315757	ADCY6:CACNB3:GNAI2:CACNA2D2	http://www.gsea-msigdb.org/gsea/msigdb/cards/REACTOME_ADRENALINE_NORADRENALINE_INHIBITS_INSULIN_SECRETION
Curated_gene_sets	PID_S1P_S1P3_PATHWAY	29	4	1.24701e-05	0.000361042	GNAI3:MAPK3:GNAO1:GNAI2	http://www.gsea-msigdb.org/gsea/msigdb/cards/PID_S1P_S1P3_PATHWAY
Curated_gene_sets	KEGG_LINOLEIC_ACID_METABOLISM	29	4	1.24701e-05	0.000361042	PLA2G4A:PLA2G4B:JMJD7-PLA2G4B:PLA2G4E	http://www.gsea-msigdb.org/gsea/msigdb/cards/KEGG_LINOLEIC_ACID_METABOLISM
Curated_gene_sets	REACTOME_ESR_MEDIATED_SIGNALING	217	8	1.28549e-05	0.000370233	JUN:GNAI3:FOS:MAPK3:GNAI2:EGFR:NOS3:ELK1	http://www.gsea-msigdb.org/gsea/msigdb/cards/REACTOME_ESR_MEDIATED_SIGNALING
Curated_gene_sets	REACTOME_INNATE_IMMUNE_SYSTEM	1040	17	1.34247e-05	0.000384632	JUN:CALML5:FOS:MAPK3:NFATC3:MAPK7:ACTG1:NFATC1:NFATC2:TRPM2:RAF1:MEF2C:ITPR3:ACTB:NOS3:PRKACG:ELK1	http://www.gsea-msigdb.org/gsea/msigdb/cards/REACTOME_INNATE_IMMUNE_SYSTEM
Curated_gene_sets	REACTOME_ACETYLCHOLINE_REGULATES_INSULIN_SECRETION	10	3	1.40057e-05	0.000393089	PLCB3:PLCB2:PLCB1	http://www.gsea-msigdb.org/gsea/msigdb/cards/REACTOME_ACETYLCHOLINE_REGULATES_INSULIN_SECRETION
Curated_gene_sets	TURJANSKI_MAPK14_TARGETS	10	3	1.40057e-05	0.000393089	FOS:MEF2C:ELK1	http://www.gsea-msigdb.org/gsea/msigdb/cards/TURJANSKI_MAPK14_TARGETS
Curated_gene_sets	REACTOME_ACTIVATION_OF_THE_AP_1_FAMILY_OF_TRANSCRIPTION_FACTORS	10	3	1.40057e-05	0.000393089	JUN:FOS:MAPK3	http://www.gsea-msigdb.org/gsea/msigdb/cards/REACTOME_ACTIVATION_OF_THE_AP_1_FAMILY_OF_TRANSCRIPTION_FACTORS
Curated_gene_sets	REACTOME_ACTIVATION_OF_PPARGC1A_PGC_1ALPHA_BY_PHOSPHORYLATION	10	3	1.40057e-05	0.000393089	PRKAB2:PRKAB1:PRKAG3	http://www.gsea-msigdb.org/gsea/msigdb/cards/REACTOME_ACTIVATION_OF_PPARGC1A_PGC_1ALPHA_BY_PHOSPHORYLATION
Curated_gene_sets	REACTOME_FCERI_MEDIATED_CAPLUS2_MOBILIZATION	31	4	1.63947e-05	0.000457802	NFATC3:NFATC1:NFATC2:ITPR3	http://www.gsea-msigdb.org/gsea/msigdb/cards/REACTOME_FCERI_MEDIATED_CAPLUS2_MOBILIZATION
Curated_gene_sets	REACTOME_SIGNALING_BY_BRAF_AND_RAF_FUSIONS	65	5	1.79879e-05	0.000499755	MAPK3:ACTG1:RAF1:ACTB:CAMK2B	http://www.gsea-msigdb.org/gsea/msigdb/cards/REACTOME_SIGNALING_BY_BRAF_AND_RAF_FUSIONS
Curated_gene_sets	BIOCARTA_LEPTIN_PATHWAY	11	3	1.91883e-05	0.000525147	PRKAB2:PRKAB1:PRKAG3	http://www.gsea-msigdb.org/gsea/msigdb/cards/BIOCARTA_LEPTIN_PATHWAY
Curated_gene_sets	REACTOME_FREE_FATTY_ACIDS_REGULATE_INSULIN_SECRETION	11	3	1.91883e-05	0.000525147	PLCB3:PLCB2:PLCB1	http://www.gsea-msigdb.org/gsea/msigdb/cards/REACTOME_FREE_FATTY_ACIDS_REGULATE_INSULIN_SECRETION
Curated_gene_sets	CHASSOT_SKIN_WOUND	11	3	1.91883e-05	0.000525147	JUN:FOS:NFATC2	http://www.gsea-msigdb.org/gsea/msigdb/cards/CHASSOT_SKIN_WOUND
Curated_gene_sets	KEGG_ETHER_LIPID_METABOLISM	33	4	2.11591e-05	0.000573381	PLA2G4A:PLA2G4B:JMJD7-PLA2G4B:PLA2G4E	http://www.gsea-msigdb.org/gsea/msigdb/cards/KEGG_ETHER_LIPID_METABOLISM
Curated_gene_sets	BIOCARTA_INTEGRIN_PATHWAY	33	4	2.11591e-05	0.000573381	JUN:PPP1R12B:MAPK3:RAF1	http://www.gsea-msigdb.org/gsea/msigdb/cards/BIOCARTA_INTEGRIN_PATHWAY
Curated_gene_sets	REACTOME_CREB1_PHOSPHORYLATION_THROUGH_THE_ACTIVATION_OF_ADENYLATE_CYCLASE	12	3	2.54919e-05	0.000683526	ADCY1:ADCY8:PRKACG	http://www.gsea-msigdb.org/gsea/msigdb/cards/REACTOME_CREB1_PHOSPHORYLATION_THROUGH_THE_ACTIVATION_OF_ADENYLATE_CYCLASE
Curated_gene_sets	BIOCARTA_BARRESTIN_PATHWAY	12	3	2.54919e-05	0.000683526	PLCB1:GNAS:ADCY1	http://www.gsea-msigdb.org/gsea/msigdb/cards/BIOCARTA_BARRESTIN_PATHWAY
Curated_gene_sets	KEGG_RENAL_CELL_CARCINOMA	70	5	2.5845e-05	0.000683526	JUN:MAPK3:PIK3R5:RAF1:PIK3CG	http://www.gsea-msigdb.org/gsea/msigdb/cards/KEGG_RENAL_CELL_CARCINOMA
Curated_gene_sets	KEGG_PANCREATIC_CANCER	70	5	2.5845e-05	0.000683526	MAPK3:PIK3R5:RAF1:EGFR:PIK3CG	http://www.gsea-msigdb.org/gsea/msigdb/cards/KEGG_PANCREATIC_CANCER
Curated_gene_sets	REACTOME_TRANSLOCATION_OF_SLC2A4_GLUT4_TO_THE_PLASMA_MEMBRANE	70	5	2.5845e-05	0.000683526	PRKAB2:PRKAB1:ACTG1:PRKAG3:ACTB	http://www.gsea-msigdb.org/gsea/msigdb/cards/REACTOME_TRANSLOCATION_OF_SLC2A4_GLUT4_TO_THE_PLASMA_MEMBRANE
Curated_gene_sets	PID_GMCSF_PATHWAY	36	4	3.01125e-05	0.000792578	FOS:MAPK3:RAF1:PRKACG	http://www.gsea-msigdb.org/gsea/msigdb/cards/PID_GMCSF_PATHWAY
Curated_gene_sets	KEGG_CHRONIC_MYELOID_LEUKEMIA	73	5	3.16993e-05	0.000830372	MAPK3:PIK3R5:RAF1:CDKN1A:PIK3CG	http://www.gsea-msigdb.org/gsea/msigdb/cards/KEGG_CHRONIC_MYELOID_LEUKEMIA
Curated_gene_sets	BIOCARTA_IL2RB_PATHWAY	37	4	3.36341e-05	0.000876877	FOS:MAPK3:RAF1:PIK3CG	http://www.gsea-msigdb.org/gsea/msigdb/cards/BIOCARTA_IL2RB_PATHWAY
Curated_gene_sets	KEGG_PATHWAYS_IN_CANCER	325	9	3.53014e-05	0.000916005	JUN:FOS:MAPK3:PIK3R5:PRKCG:RAF1:CDKN1A:EGFR:PIK3CG	http://www.gsea-msigdb.org/gsea/msigdb/cards/KEGG_PATHWAYS_IN_CANCER
Curated_gene_sets	REACTOME_SMOOTH_MUSCLE_CONTRACTION	38	4	3.7448e-05	0.000967143	GUCY1A2:MYL6B:MYL6:MYLK	http://www.gsea-msigdb.org/gsea/msigdb/cards/REACTOME_SMOOTH_MUSCLE_CONTRACTION
Curated_gene_sets	REACTOME_TOLL_LIKE_RECEPTOR_4_TLR4_CASCADE	127	6	4.14805e-05	0.00105663	JUN:FOS:MAPK3:MAPK7:MEF2C:ELK1	http://www.gsea-msigdb.org/gsea/msigdb/cards/REACTOME_TOLL_LIKE_RECEPTOR_4_TLR4_CASCADE
Curated_gene_sets	REACTOME_MTOR_SIGNALLING	39	4	4.15691e-05	0.00105663	PRKAB2:PRKAB1:EEF2K:PRKAG3	http://www.gsea-msigdb.org/gsea/msigdb/cards/REACTOME_MTOR_SIGNALLING
Curated_gene_sets	ZAIDI_OSTEOBLAST_TRANSCRIPTION_FACTORS	14	3	4.18734e-05	0.00105663	JUN:FOS:NFATC1	http://www.gsea-msigdb.org/gsea/msigdb/cards/ZAIDI_OSTEOBLAST_TRANSCRIPTION_FACTORS
Curated_gene_sets	BIOCARTA_ERK5_PATHWAY	14	3	4.18734e-05	0.00105663	MAPK3:MAPK7:PIK3CG	http://www.gsea-msigdb.org/gsea/msigdb/cards/BIOCARTA_ERK5_PATHWAY
Curated_gene_sets	BIOCARTA_GATA3_PATHWAY	14	3	4.18734e-05	0.00105663	NFATC1:NFATC2:PRKACG	http://www.gsea-msigdb.org/gsea/msigdb/cards/BIOCARTA_GATA3_PATHWAY
Curated_gene_sets	REACTOME_GLYCEROPHOSPHOLIPID_BIOSYNTHESIS	128	6	4.33472e-05	0.00108883	PLA2G4A:PLA2G4B:PLA2G4E:PLA2G4D:PLA2G4F:PLA2G4C	http://www.gsea-msigdb.org/gsea/msigdb/cards/REACTOME_GLYCEROPHOSPHOLIPID_BIOSYNTHESIS
Curated_gene_sets	REACTOME_SIGNALING_BY_NUCLEAR_RECEPTORS	259	8	4.5607e-05	0.00114038	JUN:GNAI3:FOS:MAPK3:GNAI2:EGFR:NOS3:ELK1	http://www.gsea-msigdb.org/gsea/msigdb/cards/REACTOME_SIGNALING_BY_NUCLEAR_RECEPTORS
Curated_gene_sets	REACTOME_MAP2K_AND_MAPK_ACTIVATION	40	4	4.60122e-05	0.00114531	MAPK3:ACTG1:RAF1:ACTB	http://www.gsea-msigdb.org/gsea/msigdb/cards/REACTOME_MAP2K_AND_MAPK_ACTIVATION
Curated_gene_sets	EBAUER_TARGETS_OF_PAX3_FOXO1_FUSION_UP	192	7	4.91987e-05	0.00121911	RGS2:MYL6B:GNAO1:MAPK7:GNAI2:MEF2C:CAMK2B	http://www.gsea-msigdb.org/gsea/msigdb/cards/EBAUER_TARGETS_OF_PAX3_FOXO1_FUSION_UP
Curated_gene_sets	BIOCARTA_IL3_PATHWAY	15	3	5.21527e-05	0.00128651	FOS:MAPK3:RAF1	http://www.gsea-msigdb.org/gsea/msigdb/cards/BIOCARTA_IL3_PATHWAY
Curated_gene_sets	REACTOME_ONCOGENIC_MAPK_SIGNALING	81	5	5.24021e-05	0.00128689	MAPK3:ACTG1:RAF1:ACTB:CAMK2B	http://www.gsea-msigdb.org/gsea/msigdb/cards/REACTOME_ONCOGENIC_MAPK_SIGNALING
Curated_gene_sets	KEGG_ALDOSTERONE_REGULATED_SODIUM_REABSORPTION	42	4	5.59258e-05	0.00136127	MAPK3:PIK3R5:PRKCG:PIK3CG	http://www.gsea-msigdb.org/gsea/msigdb/cards/KEGG_ALDOSTERONE_REGULATED_SODIUM_REABSORPTION
Curated_gene_sets	KEGG_BLADDER_CANCER	42	4	5.59258e-05	0.00136127	MAPK3:RAF1:CDKN1A:EGFR	http://www.gsea-msigdb.org/gsea/msigdb/cards/KEGG_BLADDER_CANCER
Curated_gene_sets	REACTOME_CHAPERONE_MEDIATED_AUTOPHAGY	16	3	6.39562e-05	0.00154988	PRKAB2:PRKAB1:PRKAG3	http://www.gsea-msigdb.org/gsea/msigdb/cards/REACTOME_CHAPERONE_MEDIATED_AUTOPHAGY
Curated_gene_sets	REACTOME_SIGNALING_BY_INTERLEUKINS	627	12	6.51665e-05	0.00157228	JUN:FOS:MAPK3:MAPK7:ACTG1:RAF1:MEF2C:CDKN1A:ACTB:CAMK2B:EGFR:ELK1	http://www.gsea-msigdb.org/gsea/msigdb/cards/REACTOME_SIGNALING_BY_INTERLEUKINS
Curated_gene_sets	REACTOME_PLATELET_HOMEOSTASIS	85	5	6.60429e-05	0.00158647	PLA2G4A:GUCY1A2:GNAS:ITPR3:NOS3	http://www.gsea-msigdb.org/gsea/msigdb/cards/REACTOME_PLATELET_HOMEOSTASIS
Curated_gene_sets	REACTOME_G_ALPHA_S_SIGNALLING_EVENTS	531	11	6.65581e-05	0.0015919	GNAI3:ADCY6:ADCY4:ADCY9:ADCY7:ADCY3:GNAS:GNAI2:ADCY2:ADCY1:ADCY8	http://www.gsea-msigdb.org/gsea/msigdb/cards/REACTOME_G_ALPHA_S_SIGNALLING_EVENTS
Curated_gene_sets	REACTOME_C_TYPE_LECTIN_RECEPTORS_CLRS	139	6	6.86872e-05	0.00163571	NFATC3:NFATC1:NFATC2:RAF1:ITPR3:PRKACG	http://www.gsea-msigdb.org/gsea/msigdb/cards/REACTOME_C_TYPE_LECTIN_RECEPTORS_CLRS
Curated_gene_sets	BIOCARTA_CCR5_PATHWAY	17	3	7.73808e-05	0.00181911	JUN:FOS:CALM3	http://www.gsea-msigdb.org/gsea/msigdb/cards/BIOCARTA_CCR5_PATHWAY
Curated_gene_sets	YIH_RESPONSE_TO_ARSENITE_C4	17	3	7.73808e-05	0.00181911	JUN:EGFR:ELK1	http://www.gsea-msigdb.org/gsea/msigdb/cards/YIH_RESPONSE_TO_ARSENITE_C4
Curated_gene_sets	BIOCARTA_SPRY_PATHWAY	17	3	7.73808e-05	0.00181911	MAPK3:RAF1:EGFR	http://www.gsea-msigdb.org/gsea/msigdb/cards/BIOCARTA_SPRY_PATHWAY
Curated_gene_sets	BIOCARTA_CARDIACEGF_PATHWAY	18	3	9.25219e-05	0.00214752	JUN:FOS:EGFR	http://www.gsea-msigdb.org/gsea/msigdb/cards/BIOCARTA_CARDIACEGF_PATHWAY
Curated_gene_sets	REACTOME_GASTRIN_CREB_SIGNALLING_PATHWAY_VIA_PKC_AND_MAPK	18	3	9.25219e-05	0.00214752	MAPK3:MAPK7:EGFR	http://www.gsea-msigdb.org/gsea/msigdb/cards/REACTOME_GASTRIN_CREB_SIGNALLING_PATHWAY_VIA_PKC_AND_MAPK
Curated_gene_sets	BIOCARTA_MEF2D_PATHWAY	18	3	9.25219e-05	0.00214752	NFATC1:CALM3:NFATC2	http://www.gsea-msigdb.org/gsea/msigdb/cards/BIOCARTA_MEF2D_PATHWAY
Curated_gene_sets	REACTOME_DEVELOPMENTAL_BIOLOGY	1098	16	9.81095e-05	0.00226765	JUN:CACNA1S:CACNB3:MYL6:CACNG3:MAPK3:MAPK7:CACNG4:ACTG1:CACNG8:CACNG2:MEF2C:CDKN1A:ACTB:EGFR:PRKACG	http://www.gsea-msigdb.org/gsea/msigdb/cards/REACTOME_DEVELOPMENTAL_BIOLOGY
Curated_gene_sets	PID_ANGIOPOIETIN_RECEPTOR_PATHWAY	49	4	0.000103079	0.00237255	MAPK3:CDKN1A:NOS3:ELK1	http://www.gsea-msigdb.org/gsea/msigdb/cards/PID_ANGIOPOIETIN_RECEPTOR_PATHWAY
Curated_gene_sets	REACTOME_MAPK_FAMILY_SIGNALING_CASCADES	293	8	0.00010795	0.00247431	JUN:MAPK3:ACTG1:RAF1:ACTB:CAMK2B:EGFR:PRKACG	http://www.gsea-msigdb.org/gsea/msigdb/cards/REACTOME_MAPK_FAMILY_SIGNALING_CASCADES
Curated_gene_sets	BIOCARTA_ECM_PATHWAY	19	3	0.000109473	0.00247824	MAPK3:RAF1:PIK3CG	http://www.gsea-msigdb.org/gsea/msigdb/cards/BIOCARTA_ECM_PATHWAY
Curated_gene_sets	REACTOME_RHO_GTPASES_ACTIVATE_CIT	19	3	0.000109473	0.00247824	PPP1R12B:MYL6:PPP1R12A	http://www.gsea-msigdb.org/gsea/msigdb/cards/REACTOME_RHO_GTPASES_ACTIVATE_CIT
Curated_gene_sets	REACTOME_RHO_GTPASES_ACTIVATE_ROCKS	19	3	0.000109473	0.00247824	PPP1R12B:MYL6:PPP1R12A	http://www.gsea-msigdb.org/gsea/msigdb/cards/REACTOME_RHO_GTPASES_ACTIVATE_ROCKS
Curated_gene_sets	REACTOME_SIGNALING_BY_RECEPTOR_TYROSINE_KINASES	468	10	0.000112975	0.00254703	MAPK3:MAPK7:ACTG1:MEF2C:ITPR3:ACTB:EGFR:NOS3:PRKACG:ELK1	http://www.gsea-msigdb.org/gsea/msigdb/cards/REACTOME_SIGNALING_BY_RECEPTOR_TYROSINE_KINASES
Curated_gene_sets	REACTOME_TOLL_LIKE_RECEPTOR_CASCADES	153	6	0.000116707	0.00262042	JUN:FOS:MAPK3:MAPK7:MEF2C:ELK1	http://www.gsea-msigdb.org/gsea/msigdb/cards/REACTOME_TOLL_LIKE_RECEPTOR_CASCADES
Curated_gene_sets	BIOCARTA_PPARA_PATHWAY	52	4	0.000130215	0.00291184	JUN:MAPK3:PIK3CG:PRKACG	http://www.gsea-msigdb.org/gsea/msigdb/cards/BIOCARTA_PPARA_PATHWAY
Curated_gene_sets	REACTOME_PRESYNAPTIC_FUNCTION_OF_KAINATE_RECEPTORS	21	3	0.000149175	0.00329564	PLCB3:PLCB2:PLCB1	http://www.gsea-msigdb.org/gsea/msigdb/cards/REACTOME_PRESYNAPTIC_FUNCTION_OF_KAINATE_RECEPTORS
Curated_gene_sets	BIOCARTA_MPR_PATHWAY	21	3	0.000149175	0.00329564	MAPK3:ADCY1:PRKACG	http://www.gsea-msigdb.org/gsea/msigdb/cards/BIOCARTA_MPR_PATHWAY
Curated_gene_sets	PID_S1P_META_PATHWAY	21	3	0.000149175	0.00329564	GNAI3:GNAO1:GNAI2	http://www.gsea-msigdb.org/gsea/msigdb/cards/PID_S1P_META_PATHWAY
Curated_gene_sets	REACTOME_ION_HOMEOSTASIS	54	4	0.00015096	0.00330848	RYR3:RYR1:ITPR3:CAMK2B	http://www.gsea-msigdb.org/gsea/msigdb/cards/REACTOME_ION_HOMEOSTASIS
Curated_gene_sets	KEGG_INOSITOL_PHOSPHATE_METABOLISM	54	4	0.00015096	0.00330848	PLCB3:PLCB2:PLCB1:PIK3CG	http://www.gsea-msigdb.org/gsea/msigdb/cards/KEGG_INOSITOL_PHOSPHATE_METABOLISM
Curated_gene_sets	KEGG_TOLL_LIKE_RECEPTOR_SIGNALING_PATHWAY	102	5	0.000156896	0.00342494	JUN:FOS:MAPK3:PIK3R5:PIK3CG	http://www.gsea-msigdb.org/gsea/msigdb/cards/KEGG_TOLL_LIKE_RECEPTOR_SIGNALING_PATHWAY
Curated_gene_sets	PID_IL2_1PATHWAY	55	4	0.000162182	0.00352633	JUN:FOS:MAPK3:RAF1	http://www.gsea-msigdb.org/gsea/msigdb/cards/PID_IL2_1PATHWAY
Curated_gene_sets	PID_PDGFRA_PATHWAY	22	3	0.000172107	0.00371278	JUN:FOS:ELK1	http://www.gsea-msigdb.org/gsea/msigdb/cards/PID_PDGFRA_PATHWAY
Curated_gene_sets	BIOCARTA_CREB_PATHWAY	22	3	0.000172107	0.00371278	MAPK3:ADCY1:PRKACG	http://www.gsea-msigdb.org/gsea/msigdb/cards/BIOCARTA_CREB_PATHWAY
Curated_gene_sets	REACTOME_SIGNALING_BY_VEGF	105	5	0.000179767	0.00386289	ACTG1:ITPR3:ACTB:NOS3:PRKACG	http://www.gsea-msigdb.org/gsea/msigdb/cards/REACTOME_SIGNALING_BY_VEGF
Curated_gene_sets	KEGG_ACUTE_MYELOID_LEUKEMIA	57	4	0.000186416	0.0039747	MAPK3:PIK3R5:RAF1:PIK3CG	http://www.gsea-msigdb.org/gsea/msigdb/cards/KEGG_ACUTE_MYELOID_LEUKEMIA
Curated_gene_sets	PID_SHP2_PATHWAY	57	4	0.000186416	0.0039747	GNAI3:RAF1:EGFR:NOS3	http://www.gsea-msigdb.org/gsea/msigdb/cards/PID_SHP2_PATHWAY
Curated_gene_sets	REACTOME_SENESCENCE_ASSOCIATED_SECRETORY_PHENOTYPE_SASP	106	5	0.00018793	0.00399151	JUN:FOS:MAPK3:MAPK7:CDKN1A	http://www.gsea-msigdb.org/gsea/msigdb/cards/REACTOME_SENESCENCE_ASSOCIATED_SECRETORY_PHENOTYPE_SASP
Curated_gene_sets	KEGG_ARACHIDONIC_ACID_METABOLISM	58	4	0.000199464	0.00422021	PLA2G4A:PLA2G4B:JMJD7-PLA2G4B:PLA2G4E	http://www.gsea-msigdb.org/gsea/msigdb/cards/KEGG_ARACHIDONIC_ACID_METABOLISM
Curated_gene_sets	BIOCARTA_TFF_PATHWAY	24	3	0.000224569	0.0047151	MAPK3:EGFR:PIK3CG	http://www.gsea-msigdb.org/gsea/msigdb/cards/BIOCARTA_TFF_PATHWAY
Curated_gene_sets	BIOCARTA_TOLL_PATHWAY	24	3	0.000224569	0.0047151	JUN:FOS:ELK1	http://www.gsea-msigdb.org/gsea/msigdb/cards/BIOCARTA_TOLL_PATHWAY
Curated_gene_sets	REACTOME_G_BETA:GAMMA_SIGNALLING_THROUGH_PI3KGAMMA	25	3	0.000254273	0.00531846	PIK3R6:PIK3R5:PIK3CG	http://www.gsea-msigdb.org/gsea/msigdb/cards/REACTOME_G_BETA:GAMMA_SIGNALLING_THROUGH_PI3KGAMMA
Curated_gene_sets	KAAB_HEART_ATRIUM_VS_VENTRICLE_UP	253	7	0.000272688	0.00568203	NPPA:MYL6:GNAO1:KCNJ3:PLCB1:CACNA2D2:MYLK	http://www.gsea-msigdb.org/gsea/msigdb/cards/KAAB_HEART_ATRIUM_VS_VENTRICLE_UP
Curated_gene_sets	REACTOME_SYNTHESIS_OF_IP3_AND_IP4_IN_THE_CYTOSOL	26	3	0.000286403	0.0059088	PLCB3:PLCB2:PLCB1	http://www.gsea-msigdb.org/gsea/msigdb/cards/REACTOME_SYNTHESIS_OF_IP3_AND_IP4_IN_THE_CYTOSOL
Curated_gene_sets	BIOCARTA_RACCYCD_PATHWAY	26	3	0.000286403	0.0059088	MAPK3:RAF1:CDKN1A	http://www.gsea-msigdb.org/gsea/msigdb/cards/BIOCARTA_RACCYCD_PATHWAY
Curated_gene_sets	REACTOME_METABOLISM_OF_LIPIDS	735	12	0.000286793	0.0059088	PRKAB2:PLA2G4A:PPP1CA:PLA2G4B:PLA2G4E:PLA2G4D:PLA2G4F:PIK3R6:PIK3R5:PLA2G4C:PIK3CG:PRKACG	http://www.gsea-msigdb.org/gsea/msigdb/cards/REACTOME_METABOLISM_OF_LIPIDS
Curated_gene_sets	PID_RB_1PATHWAY	65	4	0.000309946	0.00636198	JUN:RAF1:MEF2C:CDKN1A	http://www.gsea-msigdb.org/gsea/msigdb/cards/PID_RB_1PATHWAY
Curated_gene_sets	BIOCARTA_GH_PATHWAY	27	3	0.000321043	0.00654096	MAPK3:RAF1:PIK3CG	http://www.gsea-msigdb.org/gsea/msigdb/cards/BIOCARTA_GH_PATHWAY
Curated_gene_sets	REACTOME_ACTIVATION_OF_AMPK_DOWNSTREAM_OF_NMDARS	27	3	0.000321043	0.00654096	PRKAB2:PRKAB1:PRKAG3	http://www.gsea-msigdb.org/gsea/msigdb/cards/REACTOME_ACTIVATION_OF_AMPK_DOWNSTREAM_OF_NMDARS
Curated_gene_sets	PID_TELOMERASE_PATHWAY	67	4	0.000348236	0.0070688	JUN:FOS:MAPK3:EGFR	http://www.gsea-msigdb.org/gsea/msigdb/cards/PID_TELOMERASE_PATHWAY
Curated_gene_sets	REACTOME_G_PROTEIN_ACTIVATION	28	3	0.000358273	0.00716677	GNAI3:GNAO1:GNAI2	http://www.gsea-msigdb.org/gsea/msigdb/cards/REACTOME_G_PROTEIN_ACTIVATION
Curated_gene_sets	REACTOME_ENERGY_DEPENDENT_REGULATION_OF_MTOR_BY_LKB1_AMPK	28	3	0.000358273	0.00716677	PRKAB2:PRKAB1:PRKAG3	http://www.gsea-msigdb.org/gsea/msigdb/cards/REACTOME_ENERGY_DEPENDENT_REGULATION_OF_MTOR_BY_LKB1_AMPK
Curated_gene_sets	REACTOME_MICROAUTOPHAGY	28	3	0.000358273	0.00716677	PRKAB2:PRKAB1:PRKAG3	http://www.gsea-msigdb.org/gsea/msigdb/cards/REACTOME_MICROAUTOPHAGY
Curated_gene_sets	BIOCARTA_NO1_PATHWAY	28	3	0.000358273	0.00716677	CALM3:NOS3:PRKACG	http://www.gsea-msigdb.org/gsea/msigdb/cards/BIOCARTA_NO1_PATHWAY
Curated_gene_sets	REACTOME_NEGATIVE_FEEDBACK_REGULATION_OF_MAPK_PATHWAY	6	2	0.00036343	0.00721743	MAPK3:RAF1	http://www.gsea-msigdb.org/gsea/msigdb/cards/REACTOME_NEGATIVE_FEEDBACK_REGULATION_OF_MAPK_PATHWAY
Curated_gene_sets	REACTOME_VASOPRESSIN_LIKE_RECEPTORS	6	2	0.00036343	0.00721743	OXT:OXTR	http://www.gsea-msigdb.org/gsea/msigdb/cards/REACTOME_VASOPRESSIN_LIKE_RECEPTORS
Curated_gene_sets	PID_VEGFR1_2_PATHWAY	69	4	0.000389799	0.0076856	PRKAB1:MAPK3:RAF1:NOS3	http://www.gsea-msigdb.org/gsea/msigdb/cards/PID_VEGFR1_2_PATHWAY
Curated_gene_sets	KEGG_LEISHMANIA_INFECTION	69	4	0.000389799	0.0076856	JUN:FOS:MAPK3:ELK1	http://www.gsea-msigdb.org/gsea/msigdb/cards/KEGG_LEISHMANIA_INFECTION
Curated_gene_sets	CHEN_LUNG_CANCER_SURVIVAL	29	3	0.000398174	0.00779486	PLCB3:ACTG1:ACTB	http://www.gsea-msigdb.org/gsea/msigdb/cards/CHEN_LUNG_CANCER_SURVIVAL
Curated_gene_sets	BIOCARTA_BIOPEPTIDES_PATHWAY	29	3	0.000398174	0.00779486	MAPK3:CALM3:RAF1	http://www.gsea-msigdb.org/gsea/msigdb/cards/BIOCARTA_BIOPEPTIDES_PATHWAY
Curated_gene_sets	AMIT_SERUM_RESPONSE_40_MCF10A	30	3	0.000440823	0.00853861	JUN:RGS2:FOS	http://www.gsea-msigdb.org/gsea/msigdb/cards/AMIT_SERUM_RESPONSE_40_MCF10A
Curated_gene_sets	REACTOME_ACTIVATION_OF_KAINATE_RECEPTORS_UPON_GLUTAMATE_BINDING	30	3	0.000440823	0.00853861	PLCB3:PLCB2:PLCB1	http://www.gsea-msigdb.org/gsea/msigdb/cards/REACTOME_ACTIVATION_OF_KAINATE_RECEPTORS_UPON_GLUTAMATE_BINDING
Curated_gene_sets	PID_AVB3_OPN_PATHWAY	30	3	0.000440823	0.00853861	JUN:FOS:MAPK3	http://www.gsea-msigdb.org/gsea/msigdb/cards/PID_AVB3_OPN_PATHWAY
Curated_gene_sets	KEGG_ADHERENS_JUNCTION	72	4	0.000458624	0.00885224	MAPK3:ACTG1:ACTB:EGFR	http://www.gsea-msigdb.org/gsea/msigdb/cards/KEGG_ADHERENS_JUNCTION
Curated_gene_sets	KEGG_TIGHT_JUNCTION	131	5	0.000500497	0.0096267	GNAI3:ACTG1:PRKCG:GNAI2:ACTB	http://www.gsea-msigdb.org/gsea/msigdb/cards/KEGG_TIGHT_JUNCTION
Curated_gene_sets	BIOCARTA_TSP1_PATHWAY	7	2	0.00050715	0.0096534	JUN:FOS	http://www.gsea-msigdb.org/gsea/msigdb/cards/BIOCARTA_TSP1_PATHWAY
Curated_gene_sets	NIKOLSKY_BREAST_CANCER_19Q13.4_AMPLICON	7	2	0.00050715	0.0096534	CACNG8:CACNG6	http://www.gsea-msigdb.org/gsea/msigdb/cards/NIKOLSKY_BREAST_CANCER_19Q13.4_AMPLICON
Curated_gene_sets	STANHILL_HRAS_TRANSFROMATION_UP	7	2	0.00050715	0.0096534	JUN:FOS	http://www.gsea-msigdb.org/gsea/msigdb/cards/STANHILL_HRAS_TRANSFROMATION_UP
Curated_gene_sets	REACTOME_SIGNAL_AMPLIFICATION	32	3	0.000534673	0.0101073	GNAI3:PLA2G4A:GNAI2	http://www.gsea-msigdb.org/gsea/msigdb/cards/REACTOME_SIGNAL_AMPLIFICATION
Curated_gene_sets	REACTOME_FCERI_MEDIATED_MAPK_ACTIVATION	32	3	0.000534673	0.0101073	JUN:FOS:MAPK3	http://www.gsea-msigdb.org/gsea/msigdb/cards/REACTOME_FCERI_MEDIATED_MAPK_ACTIVATION
Curated_gene_sets	BIOCARTA_AGR_PATHWAY	33	3	0.000586024	0.0110401	JUN:MAPK3:EGFR	http://www.gsea-msigdb.org/gsea/msigdb/cards/BIOCARTA_AGR_PATHWAY
Curated_gene_sets	KEGG_GLYCEROPHOSPHOLIPID_METABOLISM	77	4	0.000591941	0.0111135	PLA2G4A:PLA2G4B:JMJD7-PLA2G4B:PLA2G4E	http://www.gsea-msigdb.org/gsea/msigdb/cards/KEGG_GLYCEROPHOSPHOLIPID_METABOLISM
Curated_gene_sets	REACTOME_SIGNALING_BY_NTRK1_TRKA	78	4	0.000621576	0.0116302	MAPK3:MAPK7:MEF2C:ELK1	http://www.gsea-msigdb.org/gsea/msigdb/cards/REACTOME_SIGNALING_BY_NTRK1_TRKA
Curated_gene_sets	PID_EPHA_FWDPATHWAY	34	3	0.000640424	0.0119423	PIK3R6:PIK3R5:PIK3CG	http://www.gsea-msigdb.org/gsea/msigdb/cards/PID_EPHA_FWDPATHWAY
Curated_gene_sets	KRISHNAN_FURIN_TARGETS_UP	8	2	0.000674005	0.0124838	JUN:FOS	http://www.gsea-msigdb.org/gsea/msigdb/cards/KRISHNAN_FURIN_TARGETS_UP
Curated_gene_sets	TURJANSKI_MAPK7_TARGETS	8	2	0.000674005	0.0124838	FOS:MEF2C	http://www.gsea-msigdb.org/gsea/msigdb/cards/TURJANSKI_MAPK7_TARGETS
Curated_gene_sets	PID_ERBB1_RECEPTOR_PROXIMAL_PATHWAY	35	3	0.000697945	0.0127555	GNAI3:MAPK3:EGFR	http://www.gsea-msigdb.org/gsea/msigdb/cards/PID_ERBB1_RECEPTOR_PROXIMAL_PATHWAY
Curated_gene_sets	REACTOME_GPVI_MEDIATED_ACTIVATION_CASCADE	35	3	0.000697945	0.0127555	PIK3R6:PIK3R5:PIK3CG	http://www.gsea-msigdb.org/gsea/msigdb/cards/REACTOME_GPVI_MEDIATED_ACTIVATION_CASCADE
Curated_gene_sets	KEGG_PRION_DISEASES	35	3	0.000697945	0.0127555	MAPK3:PRKACG:ELK1	http://www.gsea-msigdb.org/gsea/msigdb/cards/KEGG_PRION_DISEASES
Curated_gene_sets	SIG_REGULATION_OF_THE_ACTIN_CYTOSKELETON_BY_RHO_GTPASES	35	3	0.000697945	0.0127555	ACTG1:MYLK2:MYLK	http://www.gsea-msigdb.org/gsea/msigdb/cards/SIG_REGULATION_OF_THE_ACTIN_CYTOSKELETON_BY_RHO_GTPASES
Curated_gene_sets	PID_SMAD2_3NUCLEAR_PATHWAY	81	4	0.000716789	0.0130565	JUN:FOS:MEF2C:CDKN1A	http://www.gsea-msigdb.org/gsea/msigdb/cards/PID_SMAD2_3NUCLEAR_PATHWAY
Curated_gene_sets	UZONYI_RESPONSE_TO_LEUKOTRIENE_AND_THROMBIN	36	3	0.000758657	0.0137282	RGS2:KCNJ2:RCAN1	http://www.gsea-msigdb.org/gsea/msigdb/cards/UZONYI_RESPONSE_TO_LEUKOTRIENE_AND_THROMBIN
Curated_gene_sets	REACTOME_RHO_GTPASES_ACTIVATE_WASPS_AND_WAVES	36	3	0.000758657	0.0137282	MAPK3:ACTG1:ACTB	http://www.gsea-msigdb.org/gsea/msigdb/cards/REACTOME_RHO_GTPASES_ACTIVATE_WASPS_AND_WAVES
Curated_gene_sets	OSWALD_HEMATOPOIETIC_STEM_CELL_IN_COLLAGEN_GEL_UP	218	6	0.000776858	0.0140115	JUN:RGS2:FOS:MAPK3:KCNJ2:CDKN1A	http://www.gsea-msigdb.org/gsea/msigdb/cards/OSWALD_HEMATOPOIETIC_STEM_CELL_IN_COLLAGEN_GEL_UP
Curated_gene_sets	HUMMERICH_SKIN_CANCER_PROGRESSION_UP	83	4	0.000785724	0.0141251	RGS2:FOS:RCAN1:CDKN1A	http://www.gsea-msigdb.org/gsea/msigdb/cards/HUMMERICH_SKIN_CANCER_PROGRESSION_UP
Curated_gene_sets	SHIN_B_CELL_LYMPHOMA_CLUSTER_8	37	3	0.00082263	0.0147404	MAPK3:GNAS:CD38	http://www.gsea-msigdb.org/gsea/msigdb/cards/SHIN_B_CELL_LYMPHOMA_CLUSTER_8
Curated_gene_sets	BIOCARTA_PLC_PATHWAY	9	2	0.000863767	0.0154272	PLCB1:PIK3CG	http://www.gsea-msigdb.org/gsea/msigdb/cards/BIOCARTA_PLC_PATHWAY
Curated_gene_sets	BROWNE_HCMV_INFECTION_2HR_UP	38	3	0.000889931	0.015792	RGS2:FOS:ADCY1	http://www.gsea-msigdb.org/gsea/msigdb/cards/BROWNE_HCMV_INFECTION_2HR_UP
Curated_gene_sets	PID_P38_ALPHA_BETA_DOWNSTREAM_PATHWAY	38	3	0.000889931	0.015792	JUN:PLA2G4A:MEF2C	http://www.gsea-msigdb.org/gsea/msigdb/cards/PID_P38_ALPHA_BETA_DOWNSTREAM_PATHWAY
Curated_gene_sets	REACTOME_FCGAMMA_RECEPTOR_FCGR_DEPENDENT_PHAGOCYTOSIS	86	4	0.000897722	0.0158281	MAPK3:ACTG1:ITPR3:ACTB	http://www.gsea-msigdb.org/gsea/msigdb/cards/REACTOME_FCGAMMA_RECEPTOR_FCGR_DEPENDENT_PHAGOCYTOSIS
Curated_gene_sets	KEGG_APOPTOSIS	86	4	0.000897722	0.0158281	PIK3R5:PIK3CG:PRKACG:PPP3R2	http://www.gsea-msigdb.org/gsea/msigdb/cards/KEGG_APOPTOSIS
Curated_gene_sets	BENPORATH_MYC_TARGETS_WITH_EBOX	225	6	0.00091532	0.0160868	JUN:PLA2G4A:RGS2:ACTG1:ACTB:ELK1	http://www.gsea-msigdb.org/gsea/msigdb/cards/BENPORATH_MYC_TARGETS_WITH_EBOX
Curated_gene_sets	REACTOME_SYNTHESIS_OF_PA	39	3	0.000960628	0.0168293	PLA2G4A:PLA2G4B:PLA2G4D	http://www.gsea-msigdb.org/gsea/msigdb/cards/REACTOME_SYNTHESIS_OF_PA
Curated_gene_sets	REACTOME_CYTOKINE_SIGNALING_IN_IMMUNE_SYSTEM	848	12	0.00101756	0.0177702	JUN:FOS:MAPK3:MAPK7:ACTG1:RAF1:MEF2C:CDKN1A:ACTB:CAMK2B:EGFR:ELK1	http://www.gsea-msigdb.org/gsea/msigdb/cards/REACTOME_CYTOKINE_SIGNALING_IN_IMMUNE_SYSTEM
Curated_gene_sets	REACTOME_RHO_GTPASE_EFFECTORS	318	7	0.00105885	0.0184327	PPP1R12B:MYL6:PPP1R12A:MAPK3:ACTG1:MYLK:ACTB	http://www.gsea-msigdb.org/gsea/msigdb/cards/REACTOME_RHO_GTPASE_EFFECTORS
Curated_gene_sets	MIKKELSEN_IPS_LCP_WITH_H3K27ME3	10	2	0.00107621	0.0186758	CACNA1S:MYLK2	http://www.gsea-msigdb.org/gsea/msigdb/cards/MIKKELSEN_IPS_LCP_WITH_H3K27ME3
Curated_gene_sets	BRUINS_UVC_RESPONSE_VIA_TP53_GROUP_A	856	12	0.00110309	0.019082	PLA2G4A:CACNA1S:CALML5:FOS:GNAO1:CACNG4:KCNJ2:RYR1:CACNG2:CACNA2D2:MEF2C:NPR2	http://www.gsea-msigdb.org/gsea/msigdb/cards/BRUINS_UVC_RESPONSE_VIA_TP53_GROUP_A
Curated_gene_sets	REACTOME_MITOCHONDRIAL_BIOGENESIS	92	4	0.00115468	0.0199119	PRKAB2:PRKAB1:PRKAG3:MEF2C	http://www.gsea-msigdb.org/gsea/msigdb/cards/REACTOME_MITOCHONDRIAL_BIOGENESIS
Curated_gene_sets	UDAYAKUMAR_MED1_TARGETS_DN	236	6	0.00117048	0.0201213	RGS2:PPP1R12A:ADCY9:GNAS:RCAN1:CDKN1A	http://www.gsea-msigdb.org/gsea/msigdb/cards/UDAYAKUMAR_MED1_TARGETS_DN
Curated_gene_sets	REACTOME_SIGNALING_BY_WNT	324	7	0.00117961	0.0202151	PLCB3:PLCB2:GNAO1:NFATC1:PRKCG:PLCB1:ITPR3	http://www.gsea-msigdb.org/gsea/msigdb/cards/REACTOME_SIGNALING_BY_WNT
Curated_gene_sets	PAPASPYRIDONOS_UNSTABLE_ATEROSCLEROTIC_PLAQUE_DN	42	3	0.00119374	0.0203306	ADCY9:MYLK:EGFR	http://www.gsea-msigdb.org/gsea/msigdb/cards/PAPASPYRIDONOS_UNSTABLE_ATEROSCLEROTIC_PLAQUE_DN
Curated_gene_sets	REACTOME_COOPERATION_OF_PDCL_PHLP1_AND_TRIC_CCT_IN_G_PROTEIN_BETA_FOLDING	42	3	0.00119374	0.0203306	GNAI3:GNAO1:GNAI2	http://www.gsea-msigdb.org/gsea/msigdb/cards/REACTOME_COOPERATION_OF_PDCL_PHLP1_AND_TRIC_CCT_IN_G_PROTEIN_BETA_FOLDING
Curated_gene_sets	CASORELLI_ACUTE_PROMYELOCYTIC_LEUKEMIA_UP	159	5	0.00119829	0.020345	JUN:RGS2:FOS:JMJD7-PLA2G4B:PLCB1	http://www.gsea-msigdb.org/gsea/msigdb/cards/CASORELLI_ACUTE_PROMYELOCYTIC_LEUKEMIA_UP
Curated_gene_sets	TURASHVILI_BREAST_LOBULAR_CARCINOMA_VS_LOBULAR_NORMAL_UP	93	4	0.00120202	0.0203456	RYR3:OXTR:MYLK:EGFR	http://www.gsea-msigdb.org/gsea/msigdb/cards/TURASHVILI_BREAST_LOBULAR_CARCINOMA_VS_LOBULAR_NORMAL_UP
Curated_gene_sets	MIKKELSEN_MCV6_HCP_WITH_H3K27ME3	425	8	0.00127732	0.0215538	ADCY7:CACNG4:NFATC1:KCNJ4:OXTR:CACNA2D2:CACNA2D3:CAMK2B	http://www.gsea-msigdb.org/gsea/msigdb/cards/MIKKELSEN_MCV6_HCP_WITH_H3K27ME3
Curated_gene_sets	REACTOME_CELLULAR_RESPONSES_TO_EXTERNAL_STIMULI	530	9	0.0013059	0.0217896	JUN:PRKAB2:PRKAB1:FOS:MAPK3:MAPK7:PRKAG3:CDKN1A:CAMK2B	http://www.gsea-msigdb.org/gsea/msigdb/cards/REACTOME_CELLULAR_RESPONSES_TO_EXTERNAL_STIMULI
Curated_gene_sets	BIOCARTA_CFTR_PATHWAY	11	2	0.0013111	0.0217896	ADCY1:PRKACG	http://www.gsea-msigdb.org/gsea/msigdb/cards/BIOCARTA_CFTR_PATHWAY
Curated_gene_sets	BIOCARTA_MYOSIN_PATHWAY	11	2	0.0013111	0.0217896	PPP1R12B:PLCB1	http://www.gsea-msigdb.org/gsea/msigdb/cards/BIOCARTA_MYOSIN_PATHWAY
Curated_gene_sets	BIOCARTA_AGPCR_PATHWAY	11	2	0.0013111	0.0217896	GNAS:PRKACG	http://www.gsea-msigdb.org/gsea/msigdb/cards/BIOCARTA_AGPCR_PATHWAY
Curated_gene_sets	BIOCARTA_PLCE_PATHWAY	11	2	0.0013111	0.0217896	ADCY1:PRKACG	http://www.gsea-msigdb.org/gsea/msigdb/cards/BIOCARTA_PLCE_PATHWAY
Curated_gene_sets	GNATENKO_PLATELET_SIGNATURE	44	3	0.0013673	0.0226552	MYL6:GNAS:ACTB	http://www.gsea-msigdb.org/gsea/msigdb/cards/GNATENKO_PLATELET_SIGNATURE
Curated_gene_sets	PID_PS1_PATHWAY	45	3	0.00145971	0.0240415	JUN:FOS:MAPK3	http://www.gsea-msigdb.org/gsea/msigdb/cards/PID_PS1_PATHWAY
Curated_gene_sets	PID_RHOA_PATHWAY	45	3	0.00145971	0.0240415	JUN:PPP1R12A:FOS	http://www.gsea-msigdb.org/gsea/msigdb/cards/PID_RHOA_PATHWAY
Curated_gene_sets	REACTOME_SIGNALING_BY_NTRKS	99	4	0.00151497	0.0248031	MAPK3:MAPK7:MEF2C:ELK1	http://www.gsea-msigdb.org/gsea/msigdb/cards/REACTOME_SIGNALING_BY_NTRKS
Curated_gene_sets	REACTOME_CLEC7A_DECTIN_1_SIGNALING	99	4	0.00151497	0.0248031	NFATC3:NFATC1:NFATC2:ITPR3	http://www.gsea-msigdb.org/gsea/msigdb/cards/REACTOME_CLEC7A_DECTIN_1_SIGNALING
Curated_gene_sets	KHETCHOUMIAN_TRIM24_TARGETS_UP	46	3	0.00155595	0.0252245	FOS:CD38:CDKN1A	http://www.gsea-msigdb.org/gsea/msigdb/cards/KHETCHOUMIAN_TRIM24_TARGETS_UP
Curated_gene_sets	TURJANSKI_MAPK1_AND_MAPK2_TARGETS	12	2	0.00156822	0.0252245	FOS:ELK1	http://www.gsea-msigdb.org/gsea/msigdb/cards/TURJANSKI_MAPK1_AND_MAPK2_TARGETS
Curated_gene_sets	REACTOME_GAP_JUNCTION_DEGRADATION	12	2	0.00156822	0.0252245	ACTG1:ACTB	http://www.gsea-msigdb.org/gsea/msigdb/cards/REACTOME_GAP_JUNCTION_DEGRADATION
Curated_gene_sets	REACTOME_ERYTHROPOIETIN_ACTIVATES_PHOSPHOINOSITIDE_3_KINASE_PI3K	12	2	0.00156822	0.0252245	PIK3R5:PIK3CG	http://www.gsea-msigdb.org/gsea/msigdb/cards/REACTOME_ERYTHROPOIETIN_ACTIVATES_PHOSPHOINOSITIDE_3_KINASE_PI3K
Curated_gene_sets	AMIT_EGF_RESPONSE_20_HELA	12	2	0.00156822	0.0252245	JUN:FOS	http://www.gsea-msigdb.org/gsea/msigdb/cards/AMIT_EGF_RESPONSE_20_HELA
Curated_gene_sets	REACTOME_PHYSIOLOGICAL_FACTORS	12	2	0.00156822	0.0252245	NPPA:NPR2	http://www.gsea-msigdb.org/gsea/msigdb/cards/REACTOME_PHYSIOLOGICAL_FACTORS
Curated_gene_sets	REACTOME_PROTEIN_FOLDING	101	4	0.00163079	0.0261545	GNAI3:GNAO1:GNAI2:ACTB	http://www.gsea-msigdb.org/gsea/msigdb/cards/REACTOME_PROTEIN_FOLDING
Curated_gene_sets	PID_HEDGEHOG_GLI_PATHWAY	47	3	0.00165607	0.026406	GNAI3:GNAO1:GNAI2	http://www.gsea-msigdb.org/gsea/msigdb/cards/PID_HEDGEHOG_GLI_PATHWAY
Curated_gene_sets	KEGG_TYPE_II_DIABETES_MELLITUS	47	3	0.00165607	0.026406	MAPK3:PIK3R5:PIK3CG	http://www.gsea-msigdb.org/gsea/msigdb/cards/KEGG_TYPE_II_DIABETES_MELLITUS
Curated_gene_sets	SMID_BREAST_CANCER_LUMINAL_B_DN	549	9	0.00166372	0.0264512	PLA2G4A:RGS2:CALML5:RYR1:RCAN1:MYLK:CD38:ADCY2:EGFR	http://www.gsea-msigdb.org/gsea/msigdb/cards/SMID_BREAST_CANCER_LUMINAL_B_DN
Curated_gene_sets	REACTOME_AXON_GUIDANCE	550	9	0.00168454	0.026705	CACNA1S:CACNB3:MYL6:MAPK3:MAPK7:ACTG1:ACTB:EGFR:PRKACG	http://www.gsea-msigdb.org/gsea/msigdb/cards/REACTOME_AXON_GUIDANCE
Curated_gene_sets	BERTUCCI_MEDULLARY_VS_DUCTAL_BREAST_CANCER_DN	172	5	0.00169565	0.0268039	GUCY1A2:MAPK7:RCAN1:MYLK:NPR2	http://www.gsea-msigdb.org/gsea/msigdb/cards/BERTUCCI_MEDULLARY_VS_DUCTAL_BREAST_CANCER_DN
Curated_gene_sets	REACTOME_INOSITOL_PHOSPHATE_METABOLISM	48	3	0.00176014	0.0275856	PLCB3:PLCB2:PLCB1	http://www.gsea-msigdb.org/gsea/msigdb/cards/REACTOME_INOSITOL_PHOSPHATE_METABOLISM
Curated_gene_sets	POMEROY_MEDULLOBLASTOMA_PROGNOSIS_UP	48	3	0.00176014	0.0275856	CALML3:MYL6:GNAS	http://www.gsea-msigdb.org/gsea/msigdb/cards/POMEROY_MEDULLOBLASTOMA_PROGNOSIS_UP
Curated_gene_sets	PID_PI3KCI_PATHWAY	48	3	0.00176014	0.0275856	PIK3R6:PIK3R5:PIK3CG	http://www.gsea-msigdb.org/gsea/msigdb/cards/PID_PI3KCI_PATHWAY
Curated_gene_sets	BIOCARTA_CDK5_PATHWAY	13	2	0.00184735	0.0287883	MAPK3:RAF1	http://www.gsea-msigdb.org/gsea/msigdb/cards/BIOCARTA_CDK5_PATHWAY
Curated_gene_sets	REACTOME_ERKS_ARE_INACTIVATED	13	2	0.00184735	0.0287883	MAPK3:MAPK7	http://www.gsea-msigdb.org/gsea/msigdb/cards/REACTOME_ERKS_ARE_INACTIVATED
Curated_gene_sets	REACTOME_STIMULI_SENSING_CHANNELS	106	4	0.00194704	0.0302562	RYR3:RYR1:TRPM2:RAF1	http://www.gsea-msigdb.org/gsea/msigdb/cards/REACTOME_STIMULI_SENSING_CHANNELS
Curated_gene_sets	HATADA_METHYLATED_IN_LUNG_CANCER_UP	359	7	0.00211545	0.0327806	RYR3:PLCB2:PIK3R5:KCNJ3:CACNA2D2:ACTB:NOS3	http://www.gsea-msigdb.org/gsea/msigdb/cards/HATADA_METHYLATED_IN_LUNG_CANCER_UP
Curated_gene_sets	MIKKELSEN_ES_LCP_WITH_H3K27ME3	14	2	0.00214826	0.0331025	CACNA1S:MYLK2	http://www.gsea-msigdb.org/gsea/msigdb/cards/MIKKELSEN_ES_LCP_WITH_H3K27ME3
Curated_gene_sets	MATZUK_POSTIMPLANTATION_AND_POSTPARTUM	14	2	0.00214826	0.0331025	OXT:OXTR	http://www.gsea-msigdb.org/gsea/msigdb/cards/MATZUK_POSTIMPLANTATION_AND_POSTPARTUM
Curated_gene_sets	KEGG_MTOR_SIGNALING_PATHWAY	52	3	0.00221695	0.0339633	MAPK3:PIK3R5:PIK3CG	http://www.gsea-msigdb.org/gsea/msigdb/cards/KEGG_MTOR_SIGNALING_PATHWAY
Curated_gene_sets	BROWNE_HCMV_INFECTION_30MIN_UP	52	3	0.00221695	0.0339633	FOS:NFATC3:CD38	http://www.gsea-msigdb.org/gsea/msigdb/cards/BROWNE_HCMV_INFECTION_30MIN_UP
Curated_gene_sets	REACTOME_ION_CHANNEL_TRANSPORT	183	5	0.00222286	0.0339633	RYR3:RYR1:TRPM2:RAF1:CAMK2B	http://www.gsea-msigdb.org/gsea/msigdb/cards/REACTOME_ION_CHANNEL_TRANSPORT
Curated_gene_sets	REACTOME_SIGNALING_BY_THE_B_CELL_RECEPTOR_BCR	110	4	0.00222883	0.0339633	NFATC3:NFATC1:NFATC2:ITPR3	http://www.gsea-msigdb.org/gsea/msigdb/cards/REACTOME_SIGNALING_BY_THE_B_CELL_RECEPTOR_BCR
Curated_gene_sets	REACTOME_SYNTHESIS_OF_PIPS_AT_THE_PLASMA_MEMBRANE	53	3	0.00234155	0.0355825	PIK3R6:PIK3R5:PIK3CG	http://www.gsea-msigdb.org/gsea/msigdb/cards/REACTOME_SYNTHESIS_OF_PIPS_AT_THE_PLASMA_MEMBRANE
Curated_gene_sets	CROONQUIST_STROMAL_STIMULATION_UP	54	3	0.00247041	0.0369335	RGS2:GUCY1A2:FOS	http://www.gsea-msigdb.org/gsea/msigdb/cards/CROONQUIST_STROMAL_STIMULATION_UP
Curated_gene_sets	BIOCARTA_CK1_PATHWAY	15	2	0.00247074	0.0369335	PLCB1:PRKACG	http://www.gsea-msigdb.org/gsea/msigdb/cards/BIOCARTA_CK1_PATHWAY
Curated_gene_sets	BIOCARTA_BCELLSURVIVAL_PATHWAY	15	2	0.00247074	0.0369335	FOS:PIK3CG	http://www.gsea-msigdb.org/gsea/msigdb/cards/BIOCARTA_BCELLSURVIVAL_PATHWAY
Curated_gene_sets	LIU_IL13_PRIMING_MODEL	15	2	0.00247074	0.0369335	FOS:EGFR	http://www.gsea-msigdb.org/gsea/msigdb/cards/LIU_IL13_PRIMING_MODEL
Curated_gene_sets	KYNG_DNA_DAMAGE_BY_4NQO_OR_GAMMA_RADIATION	15	2	0.00247074	0.0369335	PPP1R12C:EGFR	http://www.gsea-msigdb.org/gsea/msigdb/cards/KYNG_DNA_DAMAGE_BY_4NQO_OR_GAMMA_RADIATION
Curated_gene_sets	BIOCARTA_HIF_PATHWAY	15	2	0.00247074	0.0369335	JUN:NOS3	http://www.gsea-msigdb.org/gsea/msigdb/cards/BIOCARTA_HIF_PATHWAY
Curated_gene_sets	TURASHVILI_BREAST_DUCTAL_CARCINOMA_VS_DUCTAL_NORMAL_DN	188	5	0.00249832	0.0372446	FOS:RCAN1:OXTR:MYLK:EGFR	http://www.gsea-msigdb.org/gsea/msigdb/cards/TURASHVILI_BREAST_DUCTAL_CARCINOMA_VS_DUCTAL_NORMAL_DN
Curated_gene_sets	LIU_PROSTATE_CANCER_DN	475	8	0.00255878	0.0380428	PPP1R12B:PPP1R12A:ADCY4:ADCY9:EEF2K:KCNJ3:MYLK:NPR2	http://www.gsea-msigdb.org/gsea/msigdb/cards/LIU_PROSTATE_CANCER_DN
Curated_gene_sets	PID_FGF_PATHWAY	55	3	0.00260358	0.0386045	JUN:FOS:MAPK3	http://www.gsea-msigdb.org/gsea/msigdb/cards/PID_FGF_PATHWAY
Curated_gene_sets	REACTOME_CELLULAR_SENESCENCE	190	5	0.00261516	0.0386721	JUN:FOS:MAPK3:MAPK7:CDKN1A	http://www.gsea-msigdb.org/gsea/msigdb/cards/REACTOME_CELLULAR_SENESCENCE
Curated_gene_sets	WONG_ADULT_TISSUE_STEM_MODULE	706	10	0.00269936	0.0398102	JUN:RGS2:ADCY6:FOS:ADCY9:CACNA2D2:MYLK:CDKN1A:CAMK2B:CACNA2D1	http://www.gsea-msigdb.org/gsea/msigdb/cards/WONG_ADULT_TISSUE_STEM_MODULE
Curated_gene_sets	REACTOME_RAP1_SIGNALLING	16	2	0.00281457	0.0413982	RAF1:PRKACG	http://www.gsea-msigdb.org/gsea/msigdb/cards/REACTOME_RAP1_SIGNALLING
Curated_gene_sets	REACTOME_L1CAM_INTERACTIONS	118	4	0.0028745	0.042167	MAPK3:ACTG1:ACTB:EGFR	http://www.gsea-msigdb.org/gsea/msigdb/cards/REACTOME_L1CAM_INTERACTIONS
Curated_gene_sets	LINDGREN_BLADDER_CANCER_CLUSTER_2B	381	7	0.00294733	0.0430613	JUN:RGS2:PPP1R12B:JMJD7-PLA2G4B:MAPK7:NFATC1:MYLK	http://www.gsea-msigdb.org/gsea/msigdb/cards/LINDGREN_BLADDER_CANCER_CLUSTER_2B
Curated_gene_sets	BENPORATH_ES_WITH_H3K27ME3	1093	13	0.00295112	0.0430613	JUN:KCNJ9:CACNB3:ADCY4:RYR3:CACNG3:GNAO1:CACNG8:KCNJ3:KCNJ4:CD38:CAMK2B:ADCY8	http://www.gsea-msigdb.org/gsea/msigdb/cards/BENPORATH_ES_WITH_H3K27ME3
Curated_gene_sets	REACTOME_OTHER_INTERLEUKIN_SIGNALING	287	6	0.00312917	0.0452059	MAPK3:ACTG1:RAF1:ACTB:CAMK2B:EGFR	http://www.gsea-msigdb.org/gsea/msigdb/cards/REACTOME_OTHER_INTERLEUKIN_SIGNALING
Curated_gene_sets	REACTOME_DISEASES_OF_SIGNAL_TRANSDUCTION	386	7	0.00316727	0.0452059	MAPK3:ACTG1:RAF1:CDKN1A:ACTB:CAMK2B:EGFR	http://www.gsea-msigdb.org/gsea/msigdb/cards/REACTOME_DISEASES_OF_SIGNAL_TRANSDUCTION
Curated_gene_sets	INGA_TP53_TARGETS	17	2	0.00317953	0.0452059	FOS:CDKN1A	http://www.gsea-msigdb.org/gsea/msigdb/cards/INGA_TP53_TARGETS
Curated_gene_sets	AMIT_EGF_RESPONSE_40_MCF10A	17	2	0.00317953	0.0452059	JUN:FOS	http://www.gsea-msigdb.org/gsea/msigdb/cards/AMIT_EGF_RESPONSE_40_MCF10A
Curated_gene_sets	SA_TRKA_RECEPTOR	17	2	0.00317953	0.0452059	CDKN1A:ELK1	http://www.gsea-msigdb.org/gsea/msigdb/cards/SA_TRKA_RECEPTOR
Curated_gene_sets	HOLLERN_ADENOMYOEPITHELIAL_BREAST_TUMOR	17	2	0.00317953	0.0452059	MYLK:MEF2C	http://www.gsea-msigdb.org/gsea/msigdb/cards/HOLLERN_ADENOMYOEPITHELIAL_BREAST_TUMOR
Curated_gene_sets	BIOCARTA_HCMV_PATHWAY	17	2	0.00317953	0.0452059	MAPK3:PIK3CG	http://www.gsea-msigdb.org/gsea/msigdb/cards/BIOCARTA_HCMV_PATHWAY
Curated_gene_sets	BIOCARTA_ETS_PATHWAY	17	2	0.00317953	0.0452059	JUN:FOS	http://www.gsea-msigdb.org/gsea/msigdb/cards/BIOCARTA_ETS_PATHWAY
Curated_gene_sets	WEIGEL_OXIDATIVE_STRESS_BY_HNE_AND_TBH	59	3	0.00318027	0.0452059	PPP1CA:NFATC1:MYLK	http://www.gsea-msigdb.org/gsea/msigdb/cards/WEIGEL_OXIDATIVE_STRESS_BY_HNE_AND_TBH
Curated_gene_sets	PID_ATF2_PATHWAY	59	3	0.00318027	0.0452059	JUN:FOS:MAPK3	http://www.gsea-msigdb.org/gsea/msigdb/cards/PID_ATF2_PATHWAY
Curated_gene_sets	SHEN_SMARCA2_TARGETS_DN	292	6	0.00340599	0.0482896	NPPA:ADCY6:CACNG3:NFATC1:KCNJ4:CAMK2B	http://www.gsea-msigdb.org/gsea/msigdb/cards/SHEN_SMARCA2_TARGETS_DN
Curated_gene_sets	REACTOME_REGULATION_OF_ACTIN_DYNAMICS_FOR_PHAGOCYTIC_CUP_FORMATION	61	3	0.00349567	0.0494336	MAPK3:ACTG1:ACTB	http://www.gsea-msigdb.org/gsea/msigdb/cards/REACTOME_REGULATION_OF_ACTIN_DYNAMICS_FOR_PHAGOCYTIC_CUP_FORMATION
Computational_gene_sets	MODULE_201	49	6	1.53267e-07	0.000131503	PPP1R12B:PPP1R12A:GNAO1:CACNG1:RYR1:OXTR	http://www.gsea-msigdb.org/gsea/msigdb/cards/MODULE_201
Computational_gene_sets	MODULE_316	70	6	1.32122e-06	0.000566802	KCNJ12:CACNG1:KCNJ2:RYR1:KCNJ3:KCNJ4	http://www.gsea-msigdb.org/gsea/msigdb/cards/MODULE_316
Computational_gene_sets	MODULE_66	544	13	2.96293e-06	0.000847399	CACNB3:FOS:RYR3:PLCB2:CACNG3:GNAO1:PLCB1:TRPM2:KCNJ4:CACNA2D2:MYLK:MEF2C:CDKN1A	http://www.gsea-msigdb.org/gsea/msigdb/cards/MODULE_66
Computational_gene_sets	MODULE_330	27	4	9.28495e-06	0.00176405	GNAO1:CACNG1:RYR1:OXTR	http://www.gsea-msigdb.org/gsea/msigdb/cards/MODULE_330
Computational_gene_sets	MODULE_65	10	3	1.40057e-05	0.00176405	GUCY1A2:ADCY8:NPR2	http://www.gsea-msigdb.org/gsea/msigdb/cards/MODULE_65
Computational_gene_sets	MODULE_100	536	12	1.41279e-05	0.00176405	CACNB3:FOS:RYR3:CACNG3:GNAO1:PLCB1:TRPM2:KCNJ4:CACNA2D2:MYLK:MEF2C:CDKN1A	http://www.gsea-msigdb.org/gsea/msigdb/cards/MODULE_100
Computational_gene_sets	MODULE_137	537	12	1.4392e-05	0.00176405	CACNB3:FOS:RYR3:CACNG3:GNAO1:PLCB1:TRPM2:KCNJ4:CACNA2D2:MYLK:MEF2C:CDKN1A	http://www.gsea-msigdb.org/gsea/msigdb/cards/MODULE_137
Computational_gene_sets	MODULE_445	15	3	5.21527e-05	0.00559338	GUCY1A2:ADCY8:NPR2	http://www.gsea-msigdb.org/gsea/msigdb/cards/MODULE_445
Computational_gene_sets	MODULE_11	534	11	6.99927e-05	0.00667263	CACNB3:FOS:RYR3:CACNG3:GNAO1:PLCB1:TRPM2:KCNJ4:CACNA2D2:MYLK:MEF2C	http://www.gsea-msigdb.org/gsea/msigdb/cards/MODULE_11
Computational_gene_sets	MODULE_123	247	7	0.000235665	0.0197112	JUN:NFATC4:FOS:RCAN1:GNAI2:CDKN1A:PIK3CG	http://www.gsea-msigdb.org/gsea/msigdb/cards/MODULE_123
Computational_gene_sets	MODULE_64	517	10	0.000252707	0.0197112	RGS2:CACNG1:KCNJ2:RYR1:OXT:TRPM2:KCNJ4:OXTR:MYLK:CDKN1A	http://www.gsea-msigdb.org/gsea/msigdb/cards/MODULE_64
Computational_gene_sets	MODULE_248	128	5	0.000450182	0.032188	GUCY1A2:PRKCG:RCAN1:ADCY8:NPR2	http://www.gsea-msigdb.org/gsea/msigdb/cards/MODULE_248
KEGG	KEGG_VASCULAR_SMOOTH_MUSCLE_CONTRACTION	115	36	4.66981e-57	8.68584e-55	PLA2G4A:CACNA1S:PPP1R12B:CALML5:CALML3:PLCB3:PPP1CA:GUCY1A2:ADCY6:MYL6B:MYL6:PPP1R12A:ADCY4:PLCB2:PLA2G4B:JMJD7-PLA2G4B:PLA2G4E:ADCY9:MAPK3:MYLK3:ADCY7:CALM3:PRKCG:ADCY3:PLCB1:MYLK2:GNAS:RAF1:MYLK:ADCY2:ITPR3:ADCY1:ADCY8:NPR2:PRKACG:CACNA1F	http://www.gsea-msigdb.org/gsea/msigdb/cards/KEGG_VASCULAR_SMOOTH_MUSCLE_CONTRACTION
KEGG	KEGG_GNRH_SIGNALING_PATHWAY	101	30	1.73032e-46	1.6092e-44	JUN:PLA2G4A:CACNA1S:CALML5:CALML3:PLCB3:ADCY6:ADCY4:PLCB2:PLA2G4B:JMJD7-PLA2G4B:PLA2G4E:ADCY9:MAPK3:ADCY7:MAPK7:CALM3:ADCY3:PLCB1:GNAS:RAF1:ADCY2:ITPR3:CAMK2B:ADCY1:EGFR:ADCY8:PRKACG:ELK1:CACNA1F	http://www.gsea-msigdb.org/gsea/msigdb/cards/KEGG_GNRH_SIGNALING_PATHWAY
KEGG	KEGG_DILATED_CARDIOMYOPATHY	90	27	6.58207e-42	4.08088e-40	CACNA1S:CACNA2D4:ADCY6:CACNB3:ADCY4:ADCY9:CACNG3:ADCY7:CACNG5:CACNG4:CACNG1:ACTG1:CACNG7:CACNG8:CACNG6:ADCY3:GNAS:CACNG2:CACNA2D2:CACNA2D3:ADCY2:ACTB:ADCY1:CACNA2D1:ADCY8:PRKACG:CACNA1F	http://www.gsea-msigdb.org/gsea/msigdb/cards/KEGG_DILATED_CARDIOMYOPATHY
KEGG	KEGG_CALCIUM_SIGNALING_PATHWAY	177	30	2.45616e-38	1.14211e-36	CACNA1S:CALML5:CALML3:PLCB3:ADCY4:RYR3:PLCB2:ADCY9:MYLK3:ADCY7:RYR1:CALM3:PRKCG:ADCY3:PLCB1:MYLK2:GNAS:OXTR:MYLK:CD38:ADCY2:ITPR3:CAMK2B:ADCY1:EGFR:NOS3:ADCY8:PRKACG:PPP3R2:CACNA1F	http://www.gsea-msigdb.org/gsea/msigdb/cards/KEGG_CALCIUM_SIGNALING_PATHWAY
KEGG	KEGG_MAPK_SIGNALING_PATHWAY	266	32	6.10556e-36	2.27127e-34	JUN:PLA2G4A:CACNA1S:CACNA2D4:CACNB3:NFATC4:FOS:PLA2G4B:JMJD7-PLA2G4B:PLA2G4E:CACNG3:MAPK3:MAPK7:CACNG5:CACNG4:CACNG1:PRKCG:CACNG7:CACNG8:CACNG6:NFATC2:CACNG2:RAF1:CACNA2D2:CACNA2D3:MEF2C:EGFR:CACNA2D1:PRKACG:PPP3R2:ELK1:CACNA1F	http://www.gsea-msigdb.org/gsea/msigdb/cards/KEGG_MAPK_SIGNALING_PATHWAY
KEGG	KEGG_MELANOGENESIS	101	23	1.51588e-32	4.69923e-31	GNAI3:CALML5:CALML3:PLCB3:ADCY6:ADCY4:PLCB2:ADCY9:MAPK3:ADCY7:GNAO1:CALM3:PRKCG:ADCY3:PLCB1:GNAS:RAF1:GNAI2:ADCY2:CAMK2B:ADCY1:ADCY8:PRKACG	http://www.gsea-msigdb.org/gsea/msigdb/cards/KEGG_MELANOGENESIS
KEGG	KEGG_GAP_JUNCTION	89	22	5.1205e-32	1.36059e-30	GNAI3:PLCB3:GUCY1A2:ADCY6:ADCY4:PLCB2:ADCY9:MAPK3:ADCY7:MAPK7:PRKCG:ADCY3:PLCB1:GNAS:RAF1:GNAI2:ADCY2:ITPR3:ADCY1:EGFR:ADCY8:PRKACG	http://www.gsea-msigdb.org/gsea/msigdb/cards/KEGG_GAP_JUNCTION
KEGG	KEGG_HYPERTROPHIC_CARDIOMYOPATHY_HCM	83	20	6.83066e-29	1.58813e-27	PRKAB2:CACNA1S:CACNA2D4:CACNB3:PRKAB1:CACNG3:CACNG5:CACNG4:CACNG1:ACTG1:CACNG7:CACNG8:CACNG6:PRKAG3:CACNG2:CACNA2D2:CACNA2D3:ACTB:CACNA2D1:CACNA1F	http://www.gsea-msigdb.org/gsea/msigdb/cards/KEGG_HYPERTROPHIC_CARDIOMYOPATHY_HCM
KEGG	KEGG_LONG_TERM_DEPRESSION	70	17	1.02209e-24	1.90109e-23	GNAI3:PLA2G4A:PLCB3:GUCY1A2:PLCB2:PLA2G4B:JMJD7-PLA2G4B:PLA2G4E:MAPK3:GNAO1:RYR1:PRKCG:PLCB1:GNAS:RAF1:GNAI2:ITPR3	http://www.gsea-msigdb.org/gsea/msigdb/cards/KEGG_LONG_TERM_DEPRESSION
KEGG	KEGG_LONG_TERM_POTENTIATION	70	17	1.02209e-24	1.90109e-23	CALML5:CALML3:PLCB3:PPP1CA:PPP1R12A:PLCB2:MAPK3:CALM3:PRKCG:PLCB1:RAF1:ITPR3:CAMK2B:ADCY1:ADCY8:PRKACG:PPP3R2	http://www.gsea-msigdb.org/gsea/msigdb/cards/KEGG_LONG_TERM_POTENTIATION
KEGG	KEGG_ARRHYTHMOGENIC_RIGHT_VENTRICULAR_CARDIOMYOPATHY_ARVC	73	17	2.26669e-24	3.83277e-23	CACNA1S:CACNA2D4:CACNB3:CACNG3:CACNG5:CACNG4:CACNG1:ACTG1:CACNG7:CACNG8:CACNG6:CACNG2:CACNA2D2:CACNA2D3:ACTB:CACNA2D1:CACNA1F	http://www.gsea-msigdb.org/gsea/msigdb/cards/KEGG_ARRHYTHMOGENIC_RIGHT_VENTRICULAR_CARDIOMYOPATHY_ARVC
KEGG	KEGG_OOCYTE_MEIOSIS	112	17	5.92071e-21	9.17711e-20	CALML5:CALML3:PPP1CA:ADCY6:ADCY4:ADCY9:MAPK3:ADCY7:CALM3:ADCY3:ADCY2:ITPR3:CAMK2B:ADCY1:ADCY8:PRKACG:PPP3R2	http://www.gsea-msigdb.org/gsea/msigdb/cards/KEGG_OOCYTE_MEIOSIS
KEGG	KEGG_CARDIAC_MUSCLE_CONTRACTION	72	15	8.4167e-21	1.20424e-19	CACNA1S:CACNA2D4:CACNB3:CACNG3:CACNG5:CACNG4:CACNG1:CACNG7:CACNG8:CACNG6:CACNG2:CACNA2D2:CACNA2D3:CACNA2D1:CACNA1F	http://www.gsea-msigdb.org/gsea/msigdb/cards/KEGG_CARDIAC_MUSCLE_CONTRACTION
KEGG	KEGG_VEGF_SIGNALING_PATHWAY	76	15	2.03674e-20	2.70595e-19	PLA2G4A:NFATC4:PLA2G4B:JMJD7-PLA2G4B:PLA2G4E:MAPK3:NFATC3:PIK3R5:NFATC1:PRKCG:NFATC2:RAF1:PIK3CG:NOS3:PPP3R2	http://www.gsea-msigdb.org/gsea/msigdb/cards/KEGG_VEGF_SIGNALING_PATHWAY
KEGG	KEGG_PROGESTERONE_MEDIATED_OOCYTE_MATURATION	85	15	1.24434e-19	1.54298e-18	GNAI3:ADCY6:ADCY4:ADCY9:MAPK3:ADCY7:PIK3R5:ADCY3:RAF1:GNAI2:ADCY2:ADCY1:PIK3CG:ADCY8:PRKACG	http://www.gsea-msigdb.org/gsea/msigdb/cards/KEGG_PROGESTERONE_MEDIATED_OOCYTE_MATURATION
KEGG	KEGG_CHEMOKINE_SIGNALING_PATHWAY	188	18	1.96921e-18	2.28921e-17	GNAI3:PLCB3:ADCY6:ADCY4:PLCB2:ADCY9:MAPK3:ADCY7:PIK3R5:ADCY3:PLCB1:RAF1:GNAI2:ADCY2:ADCY1:PIK3CG:ADCY8:PRKACG	http://www.gsea-msigdb.org/gsea/msigdb/cards/KEGG_CHEMOKINE_SIGNALING_PATHWAY
KEGG	KEGG_GLIOMA	65	11	1.85946e-14	2.03447e-13	CALML5:CALML3:MAPK3:PIK3R5:CALM3:PRKCG:RAF1:CDKN1A:CAMK2B:EGFR:PIK3CG	http://www.gsea-msigdb.org/gsea/msigdb/cards/KEGG_GLIOMA
KEGG	KEGG_FOCAL_ADHESION	198	15	5.52972e-14	5.71405e-13	JUN:PPP1CA:PPP1R12A:MAPK3:MYLK3:PIK3R5:ACTG1:PRKCG:MYLK2:RAF1:MYLK:ACTB:EGFR:PIK3CG:ELK1	http://www.gsea-msigdb.org/gsea/msigdb/cards/KEGG_FOCAL_ADHESION
KEGG	KEGG_B_CELL_RECEPTOR_SIGNALING_PATHWAY	75	11	9.77122e-14	9.56551e-13	JUN:NFATC4:FOS:MAPK3:NFATC3:PIK3R5:NFATC1:NFATC2:RAF1:PIK3CG:PPP3R2	http://www.gsea-msigdb.org/gsea/msigdb/cards/KEGG_B_CELL_RECEPTOR_SIGNALING_PATHWAY
KEGG	KEGG_INSULIN_SIGNALING_PATHWAY	137	13	1.61616e-13	1.50303e-12	PRKAB2:CALML5:CALML3:PPP1CA:PRKAB1:MAPK3:PIK3R5:CALM3:PRKAG3:RAF1:PIK3CG:PRKACG:ELK1	http://www.gsea-msigdb.org/gsea/msigdb/cards/KEGG_INSULIN_SIGNALING_PATHWAY
KEGG	KEGG_PHOSPHATIDYLINOSITOL_SIGNALING_SYSTEM	76	10	4.22765e-12	3.74449e-11	CALML5:CALML3:PLCB3:PLCB2:PIK3R5:CALM3:PRKCG:PLCB1:ITPR3:PIK3CG	http://www.gsea-msigdb.org/gsea/msigdb/cards/KEGG_PHOSPHATIDYLINOSITOL_SIGNALING_SYSTEM
KEGG	KEGG_T_CELL_RECEPTOR_SIGNALING_PATHWAY	107	11	5.42815e-12	4.58926e-11	JUN:NFATC4:FOS:MAPK3:NFATC3:PIK3R5:NFATC1:NFATC2:RAF1:PIK3CG:PPP3R2	http://www.gsea-msigdb.org/gsea/msigdb/cards/KEGG_T_CELL_RECEPTOR_SIGNALING_PATHWAY
KEGG	KEGG_WNT_SIGNALING_PATHWAY	149	12	1.04063e-11	8.41555e-11	JUN:PLCB3:NFATC4:PLCB2:NFATC3:NFATC1:PRKCG:PLCB1:NFATC2:CAMK2B:PRKACG:PPP3R2	http://www.gsea-msigdb.org/gsea/msigdb/cards/KEGG_WNT_SIGNALING_PATHWAY
KEGG	KEGG_ERBB_SIGNALING_PATHWAY	87	10	1.69437e-11	1.31314e-10	JUN:MAPK3:PIK3R5:PRKCG:RAF1:CDKN1A:CAMK2B:EGFR:PIK3CG:ELK1	http://www.gsea-msigdb.org/gsea/msigdb/cards/KEGG_ERBB_SIGNALING_PATHWAY
KEGG	KEGG_ALZHEIMERS_DISEASE	156	12	1.79204e-11	1.33328e-10	CACNA1S:CALML5:CALML3:PLCB3:RYR3:PLCB2:MAPK3:CALM3:PLCB1:ITPR3:PPP3R2:CACNA1F	http://www.gsea-msigdb.org/gsea/msigdb/cards/KEGG_ALZHEIMERS_DISEASE
KEGG	KEGG_FC_GAMMA_R_MEDIATED_PHAGOCYTOSIS	95	10	4.14247e-11	2.96346e-10	PLA2G4A:PLA2G4B:PLA2G4E:PLA2G4D:PLA2G4F:MAPK3:PIK3R5:PRKCG:RAF1:PIK3CG	http://www.gsea-msigdb.org/gsea/msigdb/cards/KEGG_FC_GAMMA_R_MEDIATED_PHAGOCYTOSIS
KEGG	KEGG_REGULATION_OF_ACTIN_CYTOSKELETON	210	12	5.71352e-10	3.93598e-09	PPP1CA:PPP1R12A:MAPK3:MYLK3:PIK3R5:ACTG1:MYLK2:RAF1:MYLK:ACTB:EGFR:PIK3CG	http://www.gsea-msigdb.org/gsea/msigdb/cards/KEGG_REGULATION_OF_ACTIN_CYTOSKELETON
KEGG	KEGG_NEUROTROPHIN_SIGNALING_PATHWAY	126	10	6.96143e-10	4.62438e-09	JUN:CALML5:CALML3:MAPK3:PIK3R5:MAPK7:CALM3:RAF1:CAMK2B:PIK3CG	http://www.gsea-msigdb.org/gsea/msigdb/cards/KEGG_NEUROTROPHIN_SIGNALING_PATHWAY
KEGG	KEGG_NATURAL_KILLER_CELL_MEDIATED_CYTOTOXICITY	131	10	1.02116e-09	6.54949e-09	NFATC4:MAPK3:NFATC3:PIK3R5:NFATC1:PRKCG:NFATC2:RAF1:PIK3CG:PPP3R2	http://www.gsea-msigdb.org/gsea/msigdb/cards/KEGG_NATURAL_KILLER_CELL_MEDIATED_CYTOTOXICITY
KEGG	KEGG_FC_EPSILON_RI_SIGNALING_PATHWAY	79	8	5.49041e-09	3.40405e-08	PLA2G4A:PLA2G4B:JMJD7-PLA2G4B:PLA2G4E:MAPK3:PIK3R5:RAF1:PIK3CG	http://www.gsea-msigdb.org/gsea/msigdb/cards/KEGG_FC_EPSILON_RI_SIGNALING_PATHWAY
KEGG	KEGG_TASTE_TRANSDUCTION	51	7	5.89243e-09	3.53546e-08	ADCY6:ADCY4:PLCB2:GNAS:ITPR3:ADCY8:PRKACG	http://www.gsea-msigdb.org/gsea/msigdb/cards/KEGG_TASTE_TRANSDUCTION
KEGG	KEGG_PURINE_METABOLISM	159	10	6.73465e-09	3.91451e-08	GUCY1A2:ADCY6:ADCY4:ADCY9:ADCY7:ADCY3:ADCY2:ADCY1:ADCY8:NPR2	http://www.gsea-msigdb.org/gsea/msigdb/cards/KEGG_PURINE_METABOLISM
KEGG	KEGG_VIBRIO_CHOLERAE_INFECTION	54	7	8.90487e-09	5.01911e-08	ADCY9:ACTG1:PRKCG:ADCY3:GNAS:ACTB:PRKACG	http://www.gsea-msigdb.org/gsea/msigdb/cards/KEGG_VIBRIO_CHOLERAE_INFECTION
KEGG	KEGG_ENDOMETRIAL_CANCER	52	6	2.20472e-07	1.20611e-06	MAPK3:PIK3R5:RAF1:EGFR:PIK3CG:ELK1	http://www.gsea-msigdb.org/gsea/msigdb/cards/KEGG_ENDOMETRIAL_CANCER
KEGG	KEGG_AXON_GUIDANCE	128	8	2.46536e-07	1.31016e-06	GNAI3:NFATC4:MAPK3:NFATC3:NFATC1:NFATC2:GNAI2:PPP3R2	http://www.gsea-msigdb.org/gsea/msigdb/cards/KEGG_AXON_GUIDANCE
KEGG	KEGG_NON_SMALL_CELL_LUNG_CANCER	54	6	2.77464e-07	1.43356e-06	MAPK3:PIK3R5:PRKCG:RAF1:EGFR:PIK3CG	http://www.gsea-msigdb.org/gsea/msigdb/cards/KEGG_NON_SMALL_CELL_LUNG_CANCER
KEGG	KEGG_COLORECTAL_CANCER	62	6	6.39612e-07	3.21535e-06	JUN:FOS:MAPK3:PIK3R5:RAF1:PIK3CG	http://www.gsea-msigdb.org/gsea/msigdb/cards/KEGG_COLORECTAL_CANCER
KEGG	KEGG_MELANOMA	71	6	1.43741e-06	7.03576e-06	MAPK3:PIK3R5:RAF1:CDKN1A:EGFR:PIK3CG	http://www.gsea-msigdb.org/gsea/msigdb/cards/KEGG_MELANOMA
KEGG	KEGG_LEUKOCYTE_TRANSENDOTHELIAL_MIGRATION	114	7	1.62325e-06	7.74168e-06	GNAI3:PIK3R5:ACTG1:PRKCG:GNAI2:ACTB:PIK3CG	http://www.gsea-msigdb.org/gsea/msigdb/cards/KEGG_LEUKOCYTE_TRANSENDOTHELIAL_MIGRATION
KEGG	KEGG_ALPHA_LINOLENIC_ACID_METABOLISM	19	4	2.11422e-06	9.83115e-06	PLA2G4A:PLA2G4B:JMJD7-PLA2G4B:PLA2G4E	http://www.gsea-msigdb.org/gsea/msigdb/cards/KEGG_ALPHA_LINOLENIC_ACID_METABOLISM
KEGG	KEGG_VASOPRESSIN_REGULATED_WATER_REABSORPTION	44	5	2.56847e-06	1.16521e-05	ADCY6:ADCY9:ADCY3:GNAS:PRKACG	http://www.gsea-msigdb.org/gsea/msigdb/cards/KEGG_VASOPRESSIN_REGULATED_WATER_REABSORPTION
KEGG	KEGG_PROSTATE_CANCER	88	6	5.08159e-06	2.25042e-05	MAPK3:PIK3R5:RAF1:CDKN1A:EGFR:PIK3CG	http://www.gsea-msigdb.org/gsea/msigdb/cards/KEGG_PROSTATE_CANCER
KEGG	KEGG_LINOLEIC_ACID_METABOLISM	29	4	1.24701e-05	5.39405e-05	PLA2G4A:PLA2G4B:JMJD7-PLA2G4B:PLA2G4E	http://www.gsea-msigdb.org/gsea/msigdb/cards/KEGG_LINOLEIC_ACID_METABOLISM
KEGG	KEGG_ETHER_LIPID_METABOLISM	33	4	2.11591e-05	8.94454e-05	PLA2G4A:PLA2G4B:JMJD7-PLA2G4B:PLA2G4E	http://www.gsea-msigdb.org/gsea/msigdb/cards/KEGG_ETHER_LIPID_METABOLISM
KEGG	KEGG_RENAL_CELL_CARCINOMA	70	5	2.5845e-05	0.000104504	JUN:MAPK3:PIK3R5:RAF1:PIK3CG	http://www.gsea-msigdb.org/gsea/msigdb/cards/KEGG_RENAL_CELL_CARCINOMA
KEGG	KEGG_PANCREATIC_CANCER	70	5	2.5845e-05	0.000104504	MAPK3:PIK3R5:RAF1:EGFR:PIK3CG	http://www.gsea-msigdb.org/gsea/msigdb/cards/KEGG_PANCREATIC_CANCER
KEGG	KEGG_CHRONIC_MYELOID_LEUKEMIA	73	5	3.16993e-05	0.000125448	MAPK3:PIK3R5:RAF1:CDKN1A:PIK3CG	http://www.gsea-msigdb.org/gsea/msigdb/cards/KEGG_CHRONIC_MYELOID_LEUKEMIA
KEGG	KEGG_PATHWAYS_IN_CANCER	325	9	3.53014e-05	0.000136793	JUN:FOS:MAPK3:PIK3R5:PRKCG:RAF1:CDKN1A:EGFR:PIK3CG	http://www.gsea-msigdb.org/gsea/msigdb/cards/KEGG_PATHWAYS_IN_CANCER
KEGG	KEGG_ALDOSTERONE_REGULATED_SODIUM_REABSORPTION	42	4	5.59258e-05	0.000208044	MAPK3:PIK3R5:PRKCG:PIK3CG	http://www.gsea-msigdb.org/gsea/msigdb/cards/KEGG_ALDOSTERONE_REGULATED_SODIUM_REABSORPTION
KEGG	KEGG_BLADDER_CANCER	42	4	5.59258e-05	0.000208044	MAPK3:RAF1:CDKN1A:EGFR	http://www.gsea-msigdb.org/gsea/msigdb/cards/KEGG_BLADDER_CANCER
KEGG	KEGG_INOSITOL_PHOSPHATE_METABOLISM	54	4	0.00015096	0.000550558	PLCB3:PLCB2:PLCB1:PIK3CG	http://www.gsea-msigdb.org/gsea/msigdb/cards/KEGG_INOSITOL_PHOSPHATE_METABOLISM
KEGG	KEGG_TOLL_LIKE_RECEPTOR_SIGNALING_PATHWAY	102	5	0.000156896	0.000561205	JUN:FOS:MAPK3:PIK3R5:PIK3CG	http://www.gsea-msigdb.org/gsea/msigdb/cards/KEGG_TOLL_LIKE_RECEPTOR_SIGNALING_PATHWAY
KEGG	KEGG_ACUTE_MYELOID_LEUKEMIA	57	4	0.000186416	0.000654213	MAPK3:PIK3R5:RAF1:PIK3CG	http://www.gsea-msigdb.org/gsea/msigdb/cards/KEGG_ACUTE_MYELOID_LEUKEMIA
KEGG	KEGG_ARACHIDONIC_ACID_METABOLISM	58	4	0.000199464	0.000687044	PLA2G4A:PLA2G4B:JMJD7-PLA2G4B:PLA2G4E	http://www.gsea-msigdb.org/gsea/msigdb/cards/KEGG_ARACHIDONIC_ACID_METABOLISM
KEGG	KEGG_LEISHMANIA_INFECTION	69	4	0.000389799	0.00131823	JUN:FOS:MAPK3:ELK1	http://www.gsea-msigdb.org/gsea/msigdb/cards/KEGG_LEISHMANIA_INFECTION
KEGG	KEGG_ADHERENS_JUNCTION	72	4	0.000458624	0.00152329	MAPK3:ACTG1:ACTB:EGFR	http://www.gsea-msigdb.org/gsea/msigdb/cards/KEGG_ADHERENS_JUNCTION
KEGG	KEGG_TIGHT_JUNCTION	131	5	0.000500497	0.0016332	GNAI3:ACTG1:PRKCG:GNAI2:ACTB	http://www.gsea-msigdb.org/gsea/msigdb/cards/KEGG_TIGHT_JUNCTION
KEGG	KEGG_GLYCEROPHOSPHOLIPID_METABOLISM	77	4	0.000591941	0.00189829	PLA2G4A:PLA2G4B:JMJD7-PLA2G4B:PLA2G4E	http://www.gsea-msigdb.org/gsea/msigdb/cards/KEGG_GLYCEROPHOSPHOLIPID_METABOLISM
KEGG	KEGG_PRION_DISEASES	35	3	0.000697945	0.0022003	MAPK3:PRKACG:ELK1	http://www.gsea-msigdb.org/gsea/msigdb/cards/KEGG_PRION_DISEASES
KEGG	KEGG_APOPTOSIS	86	4	0.000897722	0.00278294	PIK3R5:PIK3CG:PRKACG:PPP3R2	http://www.gsea-msigdb.org/gsea/msigdb/cards/KEGG_APOPTOSIS
KEGG	KEGG_TYPE_II_DIABETES_MELLITUS	47	3	0.00165607	0.00504966	MAPK3:PIK3R5:PIK3CG	http://www.gsea-msigdb.org/gsea/msigdb/cards/KEGG_TYPE_II_DIABETES_MELLITUS
KEGG	KEGG_MTOR_SIGNALING_PATHWAY	52	3	0.00221695	0.00665086	MAPK3:PIK3R5:PIK3CG	http://www.gsea-msigdb.org/gsea/msigdb/cards/KEGG_MTOR_SIGNALING_PATHWAY
KEGG	KEGG_ADIPOCYTOKINE_SIGNALING_PATHWAY	67	3	0.00455408	0.0134454	PRKAB2:PRKAB1:PRKAG3	http://www.gsea-msigdb.org/gsea/msigdb/cards/KEGG_ADIPOCYTOKINE_SIGNALING_PATHWAY
KEGG	KEGG_DORSO_VENTRAL_AXIS_FORMATION	24	2	0.0063081	0.0183329	MAPK3:EGFR	http://www.gsea-msigdb.org/gsea/msigdb/cards/KEGG_DORSO_VENTRAL_AXIS_FORMATION
KEGG	KEGG_OLFACTORY_TRANSDUCTION	383	6	0.0122673	0.0351033	CALML5:CALML3:CALM3:ADCY3:CAMK2B:PRKACG	http://www.gsea-msigdb.org/gsea/msigdb/cards/KEGG_OLFACTORY_TRANSDUCTION
TF_targets	SRF_Q5_01	221	9	1.58939e-06	0.000969529	NPPA:PRKAB2:PLCB3:MYL6:PPP1R12A:NFATC4:FOS:MYLK:ACTB	http://www.gsea-msigdb.org/gsea/msigdb/cards/SRF_Q5_01
TF_targets	SRF_Q6	244	9	3.58384e-06	0.000975209	NPPA:PRKAB2:PLCB3:MYL6:PPP1R12A:NFATC4:FOS:MYLK:ACTB	http://www.gsea-msigdb.org/gsea/msigdb/cards/SRF_Q6
TF_targets	AACTTT_UNKNOWN	1910	25	4.79611e-06	0.000975209	JUN:PRKAB2:PLCB3:ADCY6:CACNB3:PPP1R12A:NFATC4:FOS:RYR3:PLA2G4B:CACNG3:MAPK3:KCNJ2:CALM3:PRKCG:KCNJ3:PLCB1:GNAS:CACNG2:CACNA2D3:ADCY2:MEF2C:ACTB:ADCY8:CACNA1F	http://www.gsea-msigdb.org/gsea/msigdb/cards/AACTTT_UNKNOWN
TF_targets	E47_01	252	8	3.75703e-05	0.00504621	PLCB3:CACNB3:RYR1:CALM3:PLCB1:GNAS:KCNJ4:CACNA2D2	http://www.gsea-msigdb.org/gsea/msigdb/cards/E47_01
TF_targets	CAGCTG_AP4_Q5	1501	20	4.13624e-05	0.00504621	NPPA:CACNA1S:MYL6B:ADCY4:PLCB2:KCNJ2:RYR1:CALM3:PRKCG:PRKAG3:RCAN1:CACNG2:CACNA2D3:MYLK:MEF2C:ITPR3:ACTB:PIK3CG:ADCY8:PRKACG	http://www.gsea-msigdb.org/gsea/msigdb/cards/CAGCTG_AP4_Q5
TF_targets	CCAWWNAAGG_SRF_Q4	86	5	6.98453e-05	0.00699853	NPPA:PLCB3:PPP1R12A:MYLK:ACTB	http://www.gsea-msigdb.org/gsea/msigdb/cards/CCAWWNAAGG_SRF_Q4
TF_targets	MEF2_01	146	6	9.01755e-05	0.00699853	JUN:KCNJ9:FOS:GNAS:CACNA2D3:MEF2C	http://www.gsea-msigdb.org/gsea/msigdb/cards/MEF2_01
TF_targets	SRF_C	212	7	9.1784e-05	0.00699853	PRKAB2:PLCB3:MYL6:PPP1R12A:FOS:MYLK:ACTB	http://www.gsea-msigdb.org/gsea/msigdb/cards/SRF_C
TF_targets	SRF_Q4	225	7	0.000132888	0.00900684	NPPA:PLCB3:MYL6:PPP1R12A:FOS:MYLK:ACTB	http://www.gsea-msigdb.org/gsea/msigdb/cards/SRF_Q4
TF_targets	HSF2_01	252	7	0.000266212	0.0154879	JUN:NFATC4:FOS:PLA2G4D:NFATC3:CACNA2D2:MEF2C	http://www.gsea-msigdb.org/gsea/msigdb/cards/HSF2_01
TF_targets	P53_02	254	7	0.00027929	0.0154879	PLCB3:PPP1R12A:PLA2G4E:PLCB1:CACNG2:CDKN1A:EGFR	http://www.gsea-msigdb.org/gsea/msigdb/cards/P53_02
TF_targets	CEBPB_01	266	7	0.000369038	0.017514	PLA2G4A:NFATC4:PLCB2:PRKCG:PLCB1:RCAN1:ITPR3	http://www.gsea-msigdb.org/gsea/msigdb/cards/CEBPB_01
TF_targets	HSF1_01	268	7	0.000386021	0.017514	JUN:ADCY6:NFATC4:FOS:NFATC3:CACNA2D2:ADCY8	http://www.gsea-msigdb.org/gsea/msigdb/cards/HSF1_01
TF_targets	CTGCAGY_UNKNOWN	763	12	0.00040196	0.017514	RGS2:PLCB3:CACNB3:FOS:PLA2G4B:PLA2G4D:CACNG3:MAPK7:KCNJ2:CALM3:MYLK2:CACNG2	http://www.gsea-msigdb.org/gsea/msigdb/cards/CTGCAGY_UNKNOWN
TF_targets	RREB1_01	210	6	0.000639088	0.0242933	PLCB3:NFATC4:GNAO1:CALM3:PLCB1:CACNG2	http://www.gsea-msigdb.org/gsea/msigdb/cards/RREB1_01
TF_targets	RTAAACA_FREAC2_01	927	13	0.000674868	0.0242933	PPP1R12A:FOS:PLCB2:MAPK3:GNAO1:NFATC3:KCNJ12:KCNJ2:RCAN1:CACNG2:MYLK:CDKN1A:PIK3CG	http://www.gsea-msigdb.org/gsea/msigdb/cards/RTAAACA_FREAC2_01
TF_targets	HMEF2_Q6	140	5	0.000677027	0.0242933	JUN:KCNJ9:MYL6B:FOS:CACNA2D3	http://www.gsea-msigdb.org/gsea/msigdb/cards/HMEF2_Q6
TF_targets	PAX4_04	220	6	0.000814641	0.0276073	GNAO1:CACNG2:MYLK:MEF2C:ITPR3:ELK1	http://www.gsea-msigdb.org/gsea/msigdb/cards/PAX4_04
TF_targets	MEF2_02	229	6	0.00100256	0.0321874	JUN:KCNJ9:CACNG3:CACNA2D3:ADCY2:MEF2C	http://www.gsea-msigdb.org/gsea/msigdb/cards/MEF2_02
TF_targets	RTTTNNNYTGGM_UNKNOWN	155	5	0.00106975	0.0325465	NFATC1:NFATC2:RCAN1:EGFR:NOS3	http://www.gsea-msigdb.org/gsea/msigdb/cards/RTTTNNNYTGGM_UNKNOWN
TF_targets	MEF2_03	234	6	0.00112045	0.0325465	JUN:KCNJ9:FOS:MYLK:ADCY2:MEF2C	http://www.gsea-msigdb.org/gsea/msigdb/cards/MEF2_03
TF_targets	SMAD4_Q6	240	6	0.00127566	0.0353707	MYL6B:NFATC4:CACNG3:RCAN1:MYLK:MEF2C	http://www.gsea-msigdb.org/gsea/msigdb/cards/SMAD4_Q6
TF_targets	CEBPDELTA_Q6	243	6	0.00135919	0.0360193	JUN:PLA2G4A:FOS:CACNA2D3:ITPR3:EGFR	http://www.gsea-msigdb.org/gsea/msigdb/cards/CEBPDELTA_Q6
TF_targets	SREBP1_Q6	245	6	0.00141715	0.0360193	PLCB3:MYL6:NFATC4:GNAO1:GNAS:ITPR3	http://www.gsea-msigdb.org/gsea/msigdb/cards/SREBP1_Q6
TF_targets	TAL1BETAE47_01	248	6	0.00150762	0.0367859	KCNJ2:PLCB1:GNAS:GNAI2:MEF2C:NPR2	http://www.gsea-msigdb.org/gsea/msigdb/cards/TAL1BETAE47_01
TF_targets	RGAANNTTC_HSF1_01	448	8	0.0017804	0.0407933	JUN:ADCY6:NFATC4:NFATC3:GNAS:CACNA2D2:MEF2C:ADCY8	http://www.gsea-msigdb.org/gsea/msigdb/cards/RGAANNTTC_HSF1_01
TF_targets	AMEF2_Q6	257	6	0.00180561	0.0407933	JUN:CACNB3:MYL6B:CACNG3:GNAO1:GNAI2	http://www.gsea-msigdb.org/gsea/msigdb/cards/AMEF2_Q6
TF_targets	CEBP_Q3	259	6	0.0018775	0.0409027	JUN:PLA2G4A:NFATC4:PLCB2:GNAO1:PRKCG	http://www.gsea-msigdb.org/gsea/msigdb/cards/CEBP_Q3
TF_targets	SRF_01	50	3	0.00198033	0.041236	PLCB3:MYL6:FOS	http://www.gsea-msigdb.org/gsea/msigdb/cards/SRF_01
TF_targets	GCANCTGNY_MYOD_Q6	920	12	0.002028	0.041236	PLCB3:PPP1CA:ADCY6:CACNB3:FOS:KCNJ2:CALM3:PRKCG:CACNA2D3:ITPR3:ACTB:PRKACG	http://www.gsea-msigdb.org/gsea/msigdb/cards/GCANCTGNY_MYOD_Q6
TF_targets	CREB_Q2	269	6	0.0022701	0.0430436	MYL6:FOS:NFATC1:GNAS:RCAN1:ADCY8	http://www.gsea-msigdb.org/gsea/msigdb/cards/CREB_Q2
TF_targets	IK2_01	269	6	0.0022701	0.0430436	GUCY1A2:ADCY6:PPP1R12A:NFATC4:CACNG3:ACTB	http://www.gsea-msigdb.org/gsea/msigdb/cards/IK2_01
TF_targets	TGGAAA_NFAT_Q4_01	1899	19	0.00235616	0.0430436	RGS2:CACNB3:ADCY4:NFATC4:FOS:GNAO1:KCNJ2:NFATC1:KCNJ14:PRKCG:PLCB1:NFATC2:GNAS:RCAN1:CACNG2:CACNA2D3:ADCY2:MEF2C:CDKN1A	http://www.gsea-msigdb.org/gsea/msigdb/cards/TGGAAA_NFAT_Q4_01
TF_targets	CREB_Q4	272	6	0.00239915	0.0430436	MYL6:FOS:KCNJ2:GNAS:RCAN1:ADCY8	http://www.gsea-msigdb.org/gsea/msigdb/cards/CREB_Q4
TF_targets	TATA_C	282	6	0.00286955	0.0487068	NPPA:PPP1R12A:PLA2G4B:NFATC2:MYLK:ACTB	http://www.gsea-msigdb.org/gsea/msigdb/cards/TATA_C
TF_targets	MEIS1AHOXA9_01	118	4	0.0028745	0.0487068	CACNB3:NFATC4:PIK3CG:ADCY8	http://www.gsea-msigdb.org/gsea/msigdb/cards/MEIS1AHOXA9_01
TF_targets	AAANWWTGC_UNKNOWN	196	5	0.00298952	0.0492866	CACNG3:MAPK3:MYLK:MEF2C:ACTB	http://www.gsea-msigdb.org/gsea/msigdb/cards/AAANWWTGC_UNKNOWN
Reactome	REACTOME_TRANSMISSION_ACROSS_CHEMICAL_SYNAPSES	264	33	1.12736e-37	1.68991e-34	GNAI3:PRKAB2:KCNJ9:PLCB3:KCNJ5:ADCY6:CACNB3:PRKAB1:ADCY4:PLCB2:ADCY9:CACNG3:MAPK3:ADCY7:KCNJ12:CACNG4:KCNJ2:PRKCG:CACNG8:ADCY3:KCNJ3:PRKAG3:PLCB1:CACNG2:KCNJ4:GNAI2:CACNA2D2:CACNA2D3:ADCY2:CAMK2B:ADCY1:ADCY8:PRKACG	http://www.gsea-msigdb.org/gsea/msigdb/cards/REACTOME_TRANSMISSION_ACROSS_CHEMICAL_SYNAPSES
Reactome	REACTOME_NEUROTRANSMITTER_RECEPTORS_AND_POSTSYNAPTIC_SIGNAL_TRANSMISSION	200	30	1.21854e-36	9.13295e-34	GNAI3:PRKAB2:KCNJ9:PLCB3:KCNJ5:ADCY6:PRKAB1:ADCY4:PLCB2:ADCY9:CACNG3:MAPK3:ADCY7:KCNJ12:CACNG4:KCNJ2:PRKCG:CACNG8:ADCY3:KCNJ3:PRKAG3:PLCB1:CACNG2:KCNJ4:GNAI2:ADCY2:CAMK2B:ADCY1:ADCY8:PRKACG	http://www.gsea-msigdb.org/gsea/msigdb/cards/REACTOME_NEUROTRANSMITTER_RECEPTORS_AND_POSTSYNAPTIC_SIGNAL_TRANSMISSION
Reactome	REACTOME_MUSCLE_CONTRACTION	206	29	1.49668e-34	7.4784e-32	NPPA:CACNA1S:GUCY1A2:CACNA2D4:CACNB3:MYL6B:MYL6:RYR3:CACNG3:KCNJ12:CACNG5:CACNG4:CACNG1:KCNJ2:RYR1:KCNJ14:CACNG7:CACNG8:CACNG6:CACNG2:KCNJ4:CACNA2D2:CACNA2D3:MYLK:ITPR3:CAMK2B:CACNA2D1:NPR2:CACNA1F	http://www.gsea-msigdb.org/gsea/msigdb/cards/REACTOME_MUSCLE_CONTRACTION
Reactome	REACTOME_NEURONAL_SYSTEM	405	34	7.50438e-33	2.81227e-30	GNAI3:PRKAB2:KCNJ9:PLCB3:KCNJ5:ADCY6:CACNB3:PRKAB1:ADCY4:PLCB2:ADCY9:CACNG3:MAPK3:ADCY7:KCNJ12:CACNG4:KCNJ2:KCNJ14:PRKCG:CACNG8:ADCY3:KCNJ3:PRKAG3:PLCB1:CACNG2:KCNJ4:GNAI2:CACNA2D2:CACNA2D3:ADCY2:CAMK2B:ADCY1:ADCY8:PRKACG	http://www.gsea-msigdb.org/gsea/msigdb/cards/REACTOME_NEURONAL_SYSTEM
Reactome	REACTOME_CARDIAC_CONDUCTION	139	25	1.44081e-32	4.31956e-30	NPPA:CACNA1S:CACNA2D4:CACNB3:RYR3:CACNG3:KCNJ12:CACNG5:CACNG4:CACNG1:KCNJ2:RYR1:KCNJ14:CACNG7:CACNG8:CACNG6:CACNG2:KCNJ4:CACNA2D2:CACNA2D3:ITPR3:CAMK2B:CACNA2D1:NPR2:CACNA1F	http://www.gsea-msigdb.org/gsea/msigdb/cards/REACTOME_CARDIAC_CONDUCTION
Reactome	REACTOME_G_PROTEIN_MEDIATED_EVENTS	53	19	2.7696e-31	6.9194e-29	GNAI3:PLA2G4A:PLCB3:ADCY6:ADCY4:PLCB2:ADCY9:ADCY7:GNAO1:PRKCG:ADCY3:PLCB1:GNAI2:ADCY2:ITPR3:CAMK2B:ADCY1:ADCY8:PRKACG	http://www.gsea-msigdb.org/gsea/msigdb/cards/REACTOME_G_PROTEIN_MEDIATED_EVENTS
Reactome	REACTOME_PHASE_2_PLATEAU_PHASE	27	15	1.51295e-28	3.23988e-26	CACNA1S:CACNA2D4:CACNB3:CACNG3:CACNG5:CACNG4:CACNG1:CACNG7:CACNG8:CACNG6:CACNG2:CACNA2D2:CACNA2D3:CACNA2D1:CACNA1F	http://www.gsea-msigdb.org/gsea/msigdb/cards/REACTOME_PHASE_2_PLATEAU_PHASE
Reactome	REACTOME_OPIOID_SIGNALLING	89	20	3.23699e-28	6.06531e-26	GNAI3:PLA2G4A:PLCB3:PPP1CA:ADCY6:ADCY4:PLCB2:ADCY9:ADCY7:GNAO1:PRKCG:ADCY3:PLCB1:GNAI2:ADCY2:ITPR3:CAMK2B:ADCY1:ADCY8:PRKACG	http://www.gsea-msigdb.org/gsea/msigdb/cards/REACTOME_OPIOID_SIGNALLING
Reactome	REACTOME_GABA_B_RECEPTOR_ACTIVATION	39	16	1.32253e-27	2.20275e-25	GNAI3:KCNJ9:KCNJ5:ADCY6:ADCY4:ADCY9:ADCY7:KCNJ12:KCNJ2:ADCY3:KCNJ3:KCNJ4:GNAI2:ADCY2:ADCY1:ADCY8	http://www.gsea-msigdb.org/gsea/msigdb/cards/REACTOME_GABA_B_RECEPTOR_ACTIVATION
Reactome	REACTOME_PHASE_0_RAPID_DEPOLARISATION	44	16	1.43305e-26	2.14814e-24	CACNA1S:CACNA2D4:CACNB3:CACNG3:CACNG5:CACNG4:CACNG1:CACNG7:CACNG8:CACNG6:CACNG2:CACNA2D2:CACNA2D3:CAMK2B:CACNA2D1:CACNA1F	http://www.gsea-msigdb.org/gsea/msigdb/cards/REACTOME_PHASE_0_RAPID_DEPOLARISATION
Reactome	REACTOME_GABA_RECEPTOR_ACTIVATION	55	16	9.79859e-25	1.33528e-22	GNAI3:KCNJ9:KCNJ5:ADCY6:ADCY4:ADCY9:ADCY7:KCNJ12:KCNJ2:ADCY3:KCNJ3:KCNJ4:GNAI2:ADCY2:ADCY1:ADCY8	http://www.gsea-msigdb.org/gsea/msigdb/cards/REACTOME_GABA_RECEPTOR_ACTIVATION
Reactome	REACTOME_INTEGRATION_OF_ENERGY_METABOLISM	108	18	6.43873e-23	8.04304e-21	PRKAB2:PLCB3:ADCY6:CACNB3:ADCY4:PLCB2:ADCY9:ADCY7:ADCY3:PLCB1:GNAS:GNAI2:CACNA2D2:ADCY2:ITPR3:ADCY1:ADCY8:PRKACG	http://www.gsea-msigdb.org/gsea/msigdb/cards/REACTOME_INTEGRATION_OF_ENERGY_METABOLISM
Reactome	REACTOME_ADENYLATE_CYCLASE_INHIBITORY_PATHWAY	14	10	5.70538e-21	6.57874e-19	GNAI3:ADCY6:ADCY4:ADCY9:ADCY7:ADCY3:GNAI2:ADCY2:ADCY1:ADCY8	http://www.gsea-msigdb.org/gsea/msigdb/cards/REACTOME_ADENYLATE_CYCLASE_INHIBITORY_PATHWAY
Reactome	REACTOME_PKA_ACTIVATION_IN_GLUCAGON_SIGNALLING	17	10	1.09503e-19	1.17247e-17	ADCY6:ADCY4:ADCY9:ADCY7:ADCY3:GNAS:ADCY2:ADCY1:ADCY8:PRKACG	http://www.gsea-msigdb.org/gsea/msigdb/cards/REACTOME_PKA_ACTIVATION_IN_GLUCAGON_SIGNALLING
Reactome	REACTOME_CA_DEPENDENT_EVENTS	36	12	1.29632e-19	1.29546e-17	PLA2G4A:ADCY6:ADCY4:ADCY9:ADCY7:PRKCG:ADCY3:ADCY2:CAMK2B:ADCY1:ADCY8:PRKACG	http://www.gsea-msigdb.org/gsea/msigdb/cards/REACTOME_CA_DEPENDENT_EVENTS
Reactome	REACTOME_DAG_AND_IP3_SIGNALING	40	12	5.69348e-19	5.33408e-17	ADCY6:ADCY4:ADCY9:ADCY7:PRKCG:ADCY3:ADCY2:ITPR3:CAMK2B:ADCY1:ADCY8:PRKACG	http://www.gsea-msigdb.org/gsea/msigdb/cards/REACTOME_DAG_AND_IP3_SIGNALING
Reactome	REACTOME_G_ALPHA_Z_SIGNALLING_EVENTS	48	12	6.87423e-18	6.06145e-16	GNAI3:ADCY6:ADCY4:ADCY9:ADCY7:PRKCG:ADCY3:GNAS:GNAI2:ADCY2:ADCY1:ADCY8	http://www.gsea-msigdb.org/gsea/msigdb/cards/REACTOME_G_ALPHA_Z_SIGNALLING_EVENTS
Reactome	REACTOME_ADENYLATE_CYCLASE_ACTIVATING_PATHWAY	10	8	1.25384e-17	1.04417e-15	ADCY6:ADCY4:ADCY9:ADCY7:ADCY3:ADCY2:ADCY1:ADCY8	http://www.gsea-msigdb.org/gsea/msigdb/cards/REACTOME_ADENYLATE_CYCLASE_ACTIVATING_PATHWAY
Reactome	REACTOME_PKA_MEDIATED_PHOSPHORYLATION_OF_CREB	19	9	1.13787e-16	8.97717e-15	ADCY6:ADCY4:ADCY9:ADCY7:ADCY3:ADCY2:ADCY1:ADCY8:PRKACG	http://www.gsea-msigdb.org/gsea/msigdb/cards/REACTOME_PKA_MEDIATED_PHOSPHORYLATION_OF_CREB
Reactome	REACTOME_GLUCAGON_SIGNALING_IN_METABOLIC_REGULATION	33	10	4.88337e-16	3.66008e-14	ADCY6:ADCY4:ADCY9:ADCY7:ADCY3:GNAS:ADCY2:ADCY1:ADCY8:PRKACG	http://www.gsea-msigdb.org/gsea/msigdb/cards/REACTOME_GLUCAGON_SIGNALING_IN_METABOLIC_REGULATION
Reactome	REACTOME_G_ALPHA_I_SIGNALLING_EVENTS	402	21	5.61604e-16	4.00878e-14	GNAI3:PLA2G4A:PLCB3:PPP1CA:ADCY6:ADCY4:PLCB2:ADCY9:ADCY7:GNAO1:PRKCG:ADCY3:PLCB1:GNAS:GNAI2:ADCY2:ITPR3:CAMK2B:ADCY1:ADCY8:PRKACG	http://www.gsea-msigdb.org/gsea/msigdb/cards/REACTOME_G_ALPHA_I_SIGNALLING_EVENTS
Reactome	REACTOME_VASOPRESSIN_REGULATES_RENAL_WATER_HOMEOSTASIS_VIA_AQUAPORINS	43	10	9.71232e-15	6.61762e-13	ADCY6:ADCY4:ADCY9:ADCY7:ADCY3:GNAS:ADCY2:ADCY1:ADCY8:PRKACG	http://www.gsea-msigdb.org/gsea/msigdb/cards/REACTOME_VASOPRESSIN_REGULATES_RENAL_WATER_HOMEOSTASIS_VIA_AQUAPORINS
Reactome	REACTOME_SIGNALING_BY_GPCR	1162	30	2.56782e-14	1.67355e-12	GNAI3:PLA2G4A:RGS2:PLCB3:PPP1CA:ADCY6:ADCY4:PLCB2:ADCY9:MAPK3:ADCY7:GNAO1:PIK3R6:PIK3R5:MAPK7:PRKCG:ADCY3:OXT:PLCB1:GNAS:OXTR:GNAI2:ADCY2:ITPR3:CAMK2B:ADCY1:EGFR:PIK3CG:ADCY8:PRKACG	http://www.gsea-msigdb.org/gsea/msigdb/cards/REACTOME_SIGNALING_BY_GPCR
Reactome	REACTOME_AQUAPORIN_MEDIATED_TRANSPORT	52	10	7.72557e-14	4.82526e-12	ADCY6:ADCY4:ADCY9:ADCY7:ADCY3:GNAS:ADCY2:ADCY1:ADCY8:PRKACG	http://www.gsea-msigdb.org/gsea/msigdb/cards/REACTOME_AQUAPORIN_MEDIATED_TRANSPORT
Reactome	REACTOME_REGULATION_OF_INSULIN_SECRETION	78	11	1.53295e-13	9.19159e-12	PLCB3:ADCY6:CACNB3:PLCB2:PLCB1:GNAS:GNAI2:CACNA2D2:ITPR3:ADCY8:PRKACG	http://www.gsea-msigdb.org/gsea/msigdb/cards/REACTOME_REGULATION_OF_INSULIN_SECRETION
Reactome	REACTOME_HYDROLYSIS_OF_LPC	9	6	1.08075e-12	6.23093e-11	PLA2G4A:PLA2G4B:PLA2G4E:PLA2G4D:PLA2G4F:PLA2G4C	http://www.gsea-msigdb.org/gsea/msigdb/cards/REACTOME_HYDROLYSIS_OF_LPC
Reactome	REACTOME_INTRACELLULAR_SIGNALING_BY_SECOND_MESSENGERS	302	16	1.90115e-12	1.05549e-10	JUN:ADCY6:ADCY4:ADCY9:MAPK3:ADCY7:PRKCG:ADCY3:ADCY2:ITPR3:CDKN1A:CAMK2B:ADCY1:EGFR:ADCY8:PRKACG	http://www.gsea-msigdb.org/gsea/msigdb/cards/REACTOME_INTRACELLULAR_SIGNALING_BY_SECOND_MESSENGERS
Reactome	REACTOME_INWARDLY_RECTIFYING_KPLUS_CHANNELS	31	7	1.45117e-10	7.76892e-09	KCNJ9:KCNJ5:KCNJ12:KCNJ2:KCNJ14:KCNJ3:KCNJ4	http://www.gsea-msigdb.org/gsea/msigdb/cards/REACTOME_INWARDLY_RECTIFYING_KPLUS_CHANNELS
Reactome	REACTOME_HEDGEHOG_OFF_STATE	113	10	2.36544e-10	1.22269e-08	ADCY6:ADCY4:ADCY9:ADCY7:ADCY3:GNAS:ADCY2:ADCY1:ADCY8:PRKACG	http://www.gsea-msigdb.org/gsea/msigdb/cards/REACTOME_HEDGEHOG_OFF_STATE
Reactome	REACTOME_PRESYNAPTIC_DEPOLARIZATION_AND_CALCIUM_CHANNEL_OPENING	12	5	2.12459e-09	1.03334e-07	CACNB3:CACNG4:CACNG2:CACNA2D2:CACNA2D3	http://www.gsea-msigdb.org/gsea/msigdb/cards/REACTOME_PRESYNAPTIC_DEPOLARIZATION_AND_CALCIUM_CHANNEL_OPENING
Reactome	REACTOME_G_PROTEIN_GATED_POTASSIUM_CHANNELS	25	6	2.13699e-09	1.03334e-07	KCNJ9:KCNJ5:KCNJ12:KCNJ2:KCNJ3:KCNJ4	http://www.gsea-msigdb.org/gsea/msigdb/cards/REACTOME_G_PROTEIN_GATED_POTASSIUM_CHANNELS
Reactome	REACTOME_ACYL_CHAIN_REMODELLING_OF_PC	27	6	3.5433e-09	1.65982e-07	PLA2G4A:PLA2G4B:PLA2G4E:PLA2G4D:PLA2G4F:PLA2G4C	http://www.gsea-msigdb.org/gsea/msigdb/cards/REACTOME_ACYL_CHAIN_REMODELLING_OF_PC
Reactome	REACTOME_SIGNALING_BY_HEDGEHOG	150	10	3.83252e-09	1.7409e-07	ADCY6:ADCY4:ADCY9:ADCY7:ADCY3:GNAS:ADCY2:ADCY1:ADCY8:PRKACG	http://www.gsea-msigdb.org/gsea/msigdb/cards/REACTOME_SIGNALING_BY_HEDGEHOG
Reactome	REACTOME_ACYL_CHAIN_REMODELLING_OF_PE	29	6	5.64069e-09	2.48688e-07	PLA2G4A:PLA2G4B:PLA2G4E:PLA2G4D:PLA2G4F:PLA2G4C	http://www.gsea-msigdb.org/gsea/msigdb/cards/REACTOME_ACYL_CHAIN_REMODELLING_OF_PE
Reactome	REACTOME_GLUTAMATE_BINDING_ACTIVATION_OF_AMPA_RECEPTORS_AND_SYNAPTIC_PLASTICITY	30	6	7.02267e-09	3.00771e-07	CACNG3:CACNG4:PRKCG:CACNG8:CACNG2:CAMK2B	http://www.gsea-msigdb.org/gsea/msigdb/cards/REACTOME_GLUTAMATE_BINDING_ACTIVATION_OF_AMPA_RECEPTORS_AND_SYNAPTIC_PLASTICITY
Reactome	REACTOME_MAPK_TARGETS_NUCLEAR_EVENTS_MEDIATED_BY_MAP_KINASES	31	6	8.67328e-09	3.61146e-07	JUN:FOS:MAPK3:MAPK7:MEF2C:ELK1	http://www.gsea-msigdb.org/gsea/msigdb/cards/REACTOME_MAPK_TARGETS_NUCLEAR_EVENTS_MEDIATED_BY_MAP_KINASES
Reactome	REACTOME_G_PROTEIN_BETA:GAMMA_SIGNALLING	32	6	1.06321e-08	4.30744e-07	PLCB3:PLCB2:PIK3R6:PIK3R5:PLCB1:PIK3CG	http://www.gsea-msigdb.org/gsea/msigdb/cards/REACTOME_G_PROTEIN_BETA:GAMMA_SIGNALLING
Reactome	REACTOME_ACTIVATION_OF_NMDA_RECEPTORS_AND_POSTSYNAPTIC_EVENTS	90	8	1.55996e-08	6.15365e-07	PRKAB2:PRKAB1:MAPK3:PRKAG3:CAMK2B:ADCY1:ADCY8:PRKACG	http://www.gsea-msigdb.org/gsea/msigdb/cards/REACTOME_ACTIVATION_OF_NMDA_RECEPTORS_AND_POSTSYNAPTIC_EVENTS
Reactome	REACTOME_ACYL_CHAIN_REMODELLING_OF_PI	17	5	1.62759e-08	6.25577e-07	PLA2G4A:PLA2G4E:PLA2G4D:PLA2G4F:PLA2G4C	http://www.gsea-msigdb.org/gsea/msigdb/cards/REACTOME_ACYL_CHAIN_REMODELLING_OF_PI
Reactome	REACTOME_ACYL_CHAIN_REMODELLING_OF_PS	22	5	6.79136e-08	2.54506e-06	PLA2G4A:PLA2G4B:PLA2G4E:PLA2G4D:PLA2G4F	http://www.gsea-msigdb.org/gsea/msigdb/cards/REACTOME_ACYL_CHAIN_REMODELLING_OF_PS
Reactome	REACTOME_EXTRA_NUCLEAR_ESTROGEN_SIGNALING	75	7	9.16726e-08	3.35164e-06	GNAI3:FOS:MAPK3:GNAI2:EGFR:NOS3:ELK1	http://www.gsea-msigdb.org/gsea/msigdb/cards/REACTOME_EXTRA_NUCLEAR_ESTROGEN_SIGNALING
Reactome	REACTOME_G_ALPHA_Q_SIGNALLING_EVENTS	216	10	1.23487e-07	4.40731e-06	RGS2:PLCB3:PLCB2:MAPK3:MAPK7:OXT:PLCB1:OXTR:ITPR3:EGFR	http://www.gsea-msigdb.org/gsea/msigdb/cards/REACTOME_G_ALPHA_Q_SIGNALLING_EVENTS
Reactome	REACTOME_CLEC7A_DECTIN_1_INDUCES_NFAT_ACTIVATION	11	4	1.85592e-07	6.46982e-06	NFATC3:NFATC1:NFATC2:ITPR3	http://www.gsea-msigdb.org/gsea/msigdb/cards/REACTOME_CLEC7A_DECTIN_1_INDUCES_NFAT_ACTIVATION
Reactome	REACTOME_HEMOSTASIS	612	15	3.43519e-07	1.17031e-05	GNAI3:PLA2G4A:GUCY1A2:MAPK3:PIK3R6:PIK3R5:PRKCG:GNAS:RAF1:GNAI2:ITPR3:ACTB:PIK3CG:NOS3:PRKACG	http://www.gsea-msigdb.org/gsea/msigdb/cards/REACTOME_HEMOSTASIS
Reactome	REACTOME_LGI_ADAM_INTERACTIONS	14	4	5.56543e-07	1.85391e-05	CACNG3:CACNG4:CACNG8:CACNG2	http://www.gsea-msigdb.org/gsea/msigdb/cards/REACTOME_LGI_ADAM_INTERACTIONS
Reactome	REACTOME_CA2PLUS_PATHWAY	61	6	5.80031e-07	1.89014e-05	PLCB3:PLCB2:GNAO1:NFATC1:PLCB1:ITPR3	http://www.gsea-msigdb.org/gsea/msigdb/cards/REACTOME_CA2PLUS_PATHWAY
Reactome	REACTOME_POTASSIUM_CHANNELS	99	7	6.23999e-07	1.98897e-05	KCNJ9:KCNJ5:KCNJ12:KCNJ2:KCNJ14:KCNJ3:KCNJ4	http://www.gsea-msigdb.org/gsea/msigdb/cards/REACTOME_POTASSIUM_CHANNELS
Reactome	REACTOME_PLATELET_ACTIVATION_SIGNALING_AND_AGGREGATION	258	10	6.36895e-07	1.98897e-05	GNAI3:PLA2G4A:MAPK3:PIK3R6:PIK3R5:PRKCG:RAF1:GNAI2:ITPR3:PIK3CG	http://www.gsea-msigdb.org/gsea/msigdb/cards/REACTOME_PLATELET_ACTIVATION_SIGNALING_AND_AGGREGATION
Reactome	REACTOME_PHOSPHOLIPID_METABOLISM	211	9	1.08266e-06	3.31207e-05	PLA2G4A:PLA2G4B:PLA2G4E:PLA2G4D:PLA2G4F:PIK3R6:PIK3R5:PLA2G4C:PIK3CG	http://www.gsea-msigdb.org/gsea/msigdb/cards/REACTOME_PHOSPHOLIPID_METABOLISM
Reactome	REACTOME_INTERLEUKIN_17_SIGNALING	71	6	1.43741e-06	4.30937e-05	JUN:FOS:MAPK3:MAPK7:MEF2C:ELK1	http://www.gsea-msigdb.org/gsea/msigdb/cards/REACTOME_INTERLEUKIN_17_SIGNALING
Reactome	REACTOME_ACYL_CHAIN_REMODELLING_OF_PG	18	4	1.67551e-06	4.92469e-05	PLA2G4A:PLA2G4B:PLA2G4D:PLA2G4F	http://www.gsea-msigdb.org/gsea/msigdb/cards/REACTOME_ACYL_CHAIN_REMODELLING_OF_PG
Reactome	REACTOME_GLUCAGON_LIKE_PEPTIDE_1_GLP1_REGULATES_INSULIN_SECRETION	42	5	2.02776e-06	5.84541e-05	ADCY6:GNAS:ITPR3:ADCY8:PRKACG	http://www.gsea-msigdb.org/gsea/msigdb/cards/REACTOME_GLUCAGON_LIKE_PEPTIDE_1_GLP1_REGULATES_INSULIN_SECRETION
Reactome	REACTOME_PHASE_4_RESTING_MEMBRANE_POTENTIAL	19	4	2.11422e-06	5.97967e-05	KCNJ12:KCNJ2:KCNJ14:KCNJ4	http://www.gsea-msigdb.org/gsea/msigdb/cards/REACTOME_PHASE_4_RESTING_MEMBRANE_POTENTIAL
Reactome	REACTOME_SIGNALING_BY_MODERATE_KINASE_ACTIVITY_BRAF_MUTANTS	45	5	2.87818e-06	7.98963e-05	MAPK3:ACTG1:RAF1:ACTB:CAMK2B	http://www.gsea-msigdb.org/gsea/msigdb/cards/REACTOME_SIGNALING_BY_MODERATE_KINASE_ACTIVITY_BRAF_MUTANTS
Reactome	REACTOME_TRANSPORT_OF_SMALL_MOLECULES	727	15	2.94021e-06	8.01342e-05	ADCY6:ADCY4:RYR3:ADCY9:ADCY7:RYR1:ADCY3:GNAS:TRPM2:RAF1:ADCY2:CAMK2B:ADCY1:ADCY8:PRKACG	http://www.gsea-msigdb.org/gsea/msigdb/cards/REACTOME_TRANSPORT_OF_SMALL_MOLECULES
Reactome	REACTOME_RHO_GTPASES_ACTIVATE_PAKS	21	4	3.23977e-06	8.67217e-05	PPP1R12B:MYL6:PPP1R12A:MYLK	http://www.gsea-msigdb.org/gsea/msigdb/cards/REACTOME_RHO_GTPASES_ACTIVATE_PAKS
Reactome	REACTOME_MYD88_CASCADE_INITIATED_ON_PLASMA_MEMBRANE	84	6	3.87294e-06	0.000101852	JUN:FOS:MAPK3:MAPK7:MEF2C:ELK1	http://www.gsea-msigdb.org/gsea/msigdb/cards/REACTOME_MYD88_CASCADE_INITIATED_ON_PLASMA_MEMBRANE
Reactome	REACTOME_FC_EPSILON_RECEPTOR_FCERI_SIGNALING	131	7	4.11049e-06	0.000106235	JUN:FOS:MAPK3:NFATC3:NFATC1:NFATC2:ITPR3	http://www.gsea-msigdb.org/gsea/msigdb/cards/REACTOME_FC_EPSILON_RECEPTOR_FCERI_SIGNALING
Reactome	REACTOME_ESTROGEN_DEPENDENT_NUCLEAR_EVENTS_DOWNSTREAM_OF_ESR_MEMBRANE_SIGNALING	24	4	5.6865e-06	0.000144476	FOS:MAPK3:EGFR:ELK1	http://www.gsea-msigdb.org/gsea/msigdb/cards/REACTOME_ESTROGEN_DEPENDENT_NUCLEAR_EVENTS_DOWNSTREAM_OF_ESR_MEMBRANE_SIGNALING
Reactome	REACTOME_FATTY_ACIDS_BOUND_TO_GPR40_FFAR1_REGULATE_INSULIN_SECRETION	8	3	6.58351e-06	0.000164478	PLCB3:PLCB2:PLCB1	http://www.gsea-msigdb.org/gsea/msigdb/cards/REACTOME_FATTY_ACIDS_BOUND_TO_GPR40_FFAR1_REGULATE_INSULIN_SECRETION
Reactome	REACTOME_NUCLEAR_EVENTS_KINASE_AND_TRANSCRIPTION_FACTOR_ACTIVATION	25	4	6.74385e-06	0.000165722	MAPK3:MAPK7:MEF2C:ELK1	http://www.gsea-msigdb.org/gsea/msigdb/cards/REACTOME_NUCLEAR_EVENTS_KINASE_AND_TRANSCRIPTION_FACTOR_ACTIVATION
Reactome	REACTOME_TOLL_LIKE_RECEPTOR_9_TLR9_CASCADE	95	6	7.9246e-06	0.000191171	JUN:FOS:MAPK3:MAPK7:MEF2C:ELK1	http://www.gsea-msigdb.org/gsea/msigdb/cards/REACTOME_TOLL_LIKE_RECEPTOR_9_TLR9_CASCADE
Reactome	REACTOME_BETA_CATENIN_INDEPENDENT_WNT_SIGNALING	145	7	8.03454e-06	0.000191171	PLCB3:PLCB2:GNAO1:NFATC1:PRKCG:PLCB1:ITPR3	http://www.gsea-msigdb.org/gsea/msigdb/cards/REACTOME_BETA_CATENIN_INDEPENDENT_WNT_SIGNALING
Reactome	REACTOME_TRIF_TICAM1_MEDIATED_TLR4_SIGNALING	97	6	8.93852e-06	0.000206136	JUN:FOS:MAPK3:MAPK7:MEF2C:ELK1	http://www.gsea-msigdb.org/gsea/msigdb/cards/REACTOME_TRIF_TICAM1_MEDIATED_TLR4_SIGNALING
Reactome	REACTOME_TOLL_LIKE_RECEPTOR_TLR1:TLR2_CASCADE	97	6	8.93852e-06	0.000206136	JUN:FOS:MAPK3:MAPK7:MEF2C:ELK1	http://www.gsea-msigdb.org/gsea/msigdb/cards/REACTOME_TOLL_LIKE_RECEPTOR_TLR1:TLR2_CASCADE
Reactome	REACTOME_LIPOPHAGY	9	3	9.83957e-06	0.000220142	PRKAB2:PRKAB1:PRKAG3	http://www.gsea-msigdb.org/gsea/msigdb/cards/REACTOME_LIPOPHAGY
Reactome	REACTOME_CALCINEURIN_ACTIVATES_NFAT	9	3	9.83957e-06	0.000220142	NFATC3:NFATC1:NFATC2	http://www.gsea-msigdb.org/gsea/msigdb/cards/REACTOME_CALCINEURIN_ACTIVATES_NFAT
Reactome	REACTOME_SIGNALING_BY_RAS_MUTANTS	58	5	1.02568e-05	0.000226102	MAPK3:ACTG1:RAF1:ACTB:CAMK2B	http://www.gsea-msigdb.org/gsea/msigdb/cards/REACTOME_SIGNALING_BY_RAS_MUTANTS
Reactome	REACTOME_ADRENALINE_NORADRENALINE_INHIBITS_INSULIN_SECRETION	28	4	1.07912e-05	0.000234435	ADCY6:CACNB3:GNAI2:CACNA2D2	http://www.gsea-msigdb.org/gsea/msigdb/cards/REACTOME_ADRENALINE_NORADRENALINE_INHIBITS_INSULIN_SECRETION
Reactome	REACTOME_ESR_MEDIATED_SIGNALING	217	8	1.28549e-05	0.000275278	JUN:GNAI3:FOS:MAPK3:GNAI2:EGFR:NOS3:ELK1	http://www.gsea-msigdb.org/gsea/msigdb/cards/REACTOME_ESR_MEDIATED_SIGNALING
Reactome	REACTOME_INNATE_IMMUNE_SYSTEM	1040	17	1.34247e-05	0.000283431	JUN:CALML5:FOS:MAPK3:NFATC3:MAPK7:ACTG1:NFATC1:NFATC2:TRPM2:RAF1:MEF2C:ITPR3:ACTB:NOS3:PRKACG:ELK1	http://www.gsea-msigdb.org/gsea/msigdb/cards/REACTOME_INNATE_IMMUNE_SYSTEM
Reactome	REACTOME_ACETYLCHOLINE_REGULATES_INSULIN_SECRETION	10	3	1.40057e-05	0.00028371	PLCB3:PLCB2:PLCB1	http://www.gsea-msigdb.org/gsea/msigdb/cards/REACTOME_ACETYLCHOLINE_REGULATES_INSULIN_SECRETION
Reactome	REACTOME_ACTIVATION_OF_THE_AP_1_FAMILY_OF_TRANSCRIPTION_FACTORS	10	3	1.40057e-05	0.00028371	JUN:FOS:MAPK3	http://www.gsea-msigdb.org/gsea/msigdb/cards/REACTOME_ACTIVATION_OF_THE_AP_1_FAMILY_OF_TRANSCRIPTION_FACTORS
Reactome	REACTOME_ACTIVATION_OF_PPARGC1A_PGC_1ALPHA_BY_PHOSPHORYLATION	10	3	1.40057e-05	0.00028371	PRKAB2:PRKAB1:PRKAG3	http://www.gsea-msigdb.org/gsea/msigdb/cards/REACTOME_ACTIVATION_OF_PPARGC1A_PGC_1ALPHA_BY_PHOSPHORYLATION
Reactome	REACTOME_FCERI_MEDIATED_CAPLUS2_MOBILIZATION	31	4	1.63947e-05	0.000327675	NFATC3:NFATC1:NFATC2:ITPR3	http://www.gsea-msigdb.org/gsea/msigdb/cards/REACTOME_FCERI_MEDIATED_CAPLUS2_MOBILIZATION
Reactome	REACTOME_SIGNALING_BY_BRAF_AND_RAF_FUSIONS	65	5	1.79879e-05	0.000354788	MAPK3:ACTG1:RAF1:ACTB:CAMK2B	http://www.gsea-msigdb.org/gsea/msigdb/cards/REACTOME_SIGNALING_BY_BRAF_AND_RAF_FUSIONS
Reactome	REACTOME_FREE_FATTY_ACIDS_REGULATE_INSULIN_SECRETION	11	3	1.91883e-05	0.000373548	PLCB3:PLCB2:PLCB1	http://www.gsea-msigdb.org/gsea/msigdb/cards/REACTOME_FREE_FATTY_ACIDS_REGULATE_INSULIN_SECRETION
Reactome	REACTOME_CREB1_PHOSPHORYLATION_THROUGH_THE_ACTIVATION_OF_ADENYLATE_CYCLASE	12	3	2.54919e-05	0.000489902	ADCY1:ADCY8:PRKACG	http://www.gsea-msigdb.org/gsea/msigdb/cards/REACTOME_CREB1_PHOSPHORYLATION_THROUGH_THE_ACTIVATION_OF_ADENYLATE_CYCLASE
Reactome	REACTOME_TRANSLOCATION_OF_SLC2A4_GLUT4_TO_THE_PLASMA_MEMBRANE	70	5	2.5845e-05	0.000490401	PRKAB2:PRKAB1:ACTG1:PRKAG3:ACTB	http://www.gsea-msigdb.org/gsea/msigdb/cards/REACTOME_TRANSLOCATION_OF_SLC2A4_GLUT4_TO_THE_PLASMA_MEMBRANE
Reactome	REACTOME_SMOOTH_MUSCLE_CONTRACTION	38	4	3.7448e-05	0.000701682	GUCY1A2:MYL6B:MYL6:MYLK	http://www.gsea-msigdb.org/gsea/msigdb/cards/REACTOME_SMOOTH_MUSCLE_CONTRACTION
Reactome	REACTOME_TOLL_LIKE_RECEPTOR_4_TLR4_CASCADE	127	6	4.14805e-05	0.000759903	JUN:FOS:MAPK3:MAPK7:MEF2C:ELK1	http://www.gsea-msigdb.org/gsea/msigdb/cards/REACTOME_TOLL_LIKE_RECEPTOR_4_TLR4_CASCADE
Reactome	REACTOME_MTOR_SIGNALLING	39	4	4.15691e-05	0.000759903	PRKAB2:PRKAB1:EEF2K:PRKAG3	http://www.gsea-msigdb.org/gsea/msigdb/cards/REACTOME_MTOR_SIGNALLING
Reactome	REACTOME_GLYCEROPHOSPHOLIPID_BIOSYNTHESIS	128	6	4.33472e-05	0.000782862	PLA2G4A:PLA2G4B:PLA2G4E:PLA2G4D:PLA2G4F:PLA2G4C	http://www.gsea-msigdb.org/gsea/msigdb/cards/REACTOME_GLYCEROPHOSPHOLIPID_BIOSYNTHESIS
Reactome	REACTOME_SIGNALING_BY_NUCLEAR_RECEPTORS	259	8	4.5607e-05	0.000811439	JUN:GNAI3:FOS:MAPK3:GNAI2:EGFR:NOS3:ELK1	http://www.gsea-msigdb.org/gsea/msigdb/cards/REACTOME_SIGNALING_BY_NUCLEAR_RECEPTORS
Reactome	REACTOME_MAP2K_AND_MAPK_ACTIVATION	40	4	4.60122e-05	0.000811439	MAPK3:ACTG1:RAF1:ACTB	http://www.gsea-msigdb.org/gsea/msigdb/cards/REACTOME_MAP2K_AND_MAPK_ACTIVATION
Reactome	REACTOME_ONCOGENIC_MAPK_SIGNALING	81	5	5.24021e-05	0.000913381	MAPK3:ACTG1:RAF1:ACTB:CAMK2B	http://www.gsea-msigdb.org/gsea/msigdb/cards/REACTOME_ONCOGENIC_MAPK_SIGNALING
Reactome	REACTOME_CHAPERONE_MEDIATED_AUTOPHAGY	16	3	6.39562e-05	0.00110196	PRKAB2:PRKAB1:PRKAG3	http://www.gsea-msigdb.org/gsea/msigdb/cards/REACTOME_CHAPERONE_MEDIATED_AUTOPHAGY
Reactome	REACTOME_SIGNALING_BY_INTERLEUKINS	627	12	6.51665e-05	0.00110856	JUN:FOS:MAPK3:MAPK7:ACTG1:RAF1:MEF2C:CDKN1A:ACTB:CAMK2B:EGFR:ELK1	http://www.gsea-msigdb.org/gsea/msigdb/cards/REACTOME_SIGNALING_BY_INTERLEUKINS
Reactome	REACTOME_PLATELET_HOMEOSTASIS	85	5	6.60429e-05	0.00110856	PLA2G4A:GUCY1A2:GNAS:ITPR3:NOS3	http://www.gsea-msigdb.org/gsea/msigdb/cards/REACTOME_PLATELET_HOMEOSTASIS
Reactome	REACTOME_G_ALPHA_S_SIGNALLING_EVENTS	531	11	6.65581e-05	0.00110856	GNAI3:ADCY6:ADCY4:ADCY9:ADCY7:ADCY3:GNAS:GNAI2:ADCY2:ADCY1:ADCY8	http://www.gsea-msigdb.org/gsea/msigdb/cards/REACTOME_G_ALPHA_S_SIGNALLING_EVENTS
Reactome	REACTOME_C_TYPE_LECTIN_RECEPTORS_CLRS	139	6	6.86872e-05	0.00113145	NFATC3:NFATC1:NFATC2:RAF1:ITPR3:PRKACG	http://www.gsea-msigdb.org/gsea/msigdb/cards/REACTOME_C_TYPE_LECTIN_RECEPTORS_CLRS
Reactome	REACTOME_GASTRIN_CREB_SIGNALLING_PATHWAY_VIA_PKC_AND_MAPK	18	3	9.25219e-05	0.0015075	MAPK3:MAPK7:EGFR	http://www.gsea-msigdb.org/gsea/msigdb/cards/REACTOME_GASTRIN_CREB_SIGNALLING_PATHWAY_VIA_PKC_AND_MAPK
Reactome	REACTOME_DEVELOPMENTAL_BIOLOGY	1098	16	9.81095e-05	0.00158136	JUN:CACNA1S:CACNB3:MYL6:CACNG3:MAPK3:MAPK7:CACNG4:ACTG1:CACNG8:CACNG2:MEF2C:CDKN1A:ACTB:EGFR:PRKACG	http://www.gsea-msigdb.org/gsea/msigdb/cards/REACTOME_DEVELOPMENTAL_BIOLOGY
Reactome	REACTOME_MAPK_FAMILY_SIGNALING_CASCADES	293	8	0.00010795	0.00170938	JUN:MAPK3:ACTG1:RAF1:ACTB:CAMK2B:EGFR:PRKACG	http://www.gsea-msigdb.org/gsea/msigdb/cards/REACTOME_MAPK_FAMILY_SIGNALING_CASCADES
Reactome	REACTOME_RHO_GTPASES_ACTIVATE_CIT	19	3	0.000109473	0.00170938	PPP1R12B:MYL6:PPP1R12A	http://www.gsea-msigdb.org/gsea/msigdb/cards/REACTOME_RHO_GTPASES_ACTIVATE_CIT
Reactome	REACTOME_RHO_GTPASES_ACTIVATE_ROCKS	19	3	0.000109473	0.00170938	PPP1R12B:MYL6:PPP1R12A	http://www.gsea-msigdb.org/gsea/msigdb/cards/REACTOME_RHO_GTPASES_ACTIVATE_ROCKS
Reactome	REACTOME_SIGNALING_BY_RECEPTOR_TYROSINE_KINASES	468	10	0.000112975	0.00174587	MAPK3:MAPK7:ACTG1:MEF2C:ITPR3:ACTB:EGFR:NOS3:PRKACG:ELK1	http://www.gsea-msigdb.org/gsea/msigdb/cards/REACTOME_SIGNALING_BY_RECEPTOR_TYROSINE_KINASES
Reactome	REACTOME_TOLL_LIKE_RECEPTOR_CASCADES	153	6	0.000116707	0.00178514	JUN:FOS:MAPK3:MAPK7:MEF2C:ELK1	http://www.gsea-msigdb.org/gsea/msigdb/cards/REACTOME_TOLL_LIKE_RECEPTOR_CASCADES
Reactome	REACTOME_PRESYNAPTIC_FUNCTION_OF_KAINATE_RECEPTORS	21	3	0.000149175	0.00225873	PLCB3:PLCB2:PLCB1	http://www.gsea-msigdb.org/gsea/msigdb/cards/REACTOME_PRESYNAPTIC_FUNCTION_OF_KAINATE_RECEPTORS
Reactome	REACTOME_ION_HOMEOSTASIS	54	4	0.00015096	0.00226288	RYR3:RYR1:ITPR3:CAMK2B	http://www.gsea-msigdb.org/gsea/msigdb/cards/REACTOME_ION_HOMEOSTASIS
Reactome	REACTOME_SIGNALING_BY_VEGF	105	5	0.000179767	0.00266803	ACTG1:ITPR3:ACTB:NOS3:PRKACG	http://www.gsea-msigdb.org/gsea/msigdb/cards/REACTOME_SIGNALING_BY_VEGF
Reactome	REACTOME_SENESCENCE_ASSOCIATED_SECRETORY_PHENOTYPE_SASP	106	5	0.00018793	0.00276183	JUN:FOS:MAPK3:MAPK7:CDKN1A	http://www.gsea-msigdb.org/gsea/msigdb/cards/REACTOME_SENESCENCE_ASSOCIATED_SECRETORY_PHENOTYPE_SASP
Reactome	REACTOME_G_BETA:GAMMA_SIGNALLING_THROUGH_PI3KGAMMA	25	3	0.000254273	0.00370054	PIK3R6:PIK3R5:PIK3CG	http://www.gsea-msigdb.org/gsea/msigdb/cards/REACTOME_G_BETA:GAMMA_SIGNALLING_THROUGH_PI3KGAMMA
Reactome	REACTOME_SYNTHESIS_OF_IP3_AND_IP4_IN_THE_CYTOSOL	26	3	0.000286403	0.00409432	PLCB3:PLCB2:PLCB1	http://www.gsea-msigdb.org/gsea/msigdb/cards/REACTOME_SYNTHESIS_OF_IP3_AND_IP4_IN_THE_CYTOSOL
Reactome	REACTOME_METABOLISM_OF_LIPIDS	735	12	0.000286793	0.00409432	PRKAB2:PLA2G4A:PPP1CA:PLA2G4B:PLA2G4E:PLA2G4D:PLA2G4F:PIK3R6:PIK3R5:PLA2G4C:PIK3CG:PRKACG	http://www.gsea-msigdb.org/gsea/msigdb/cards/REACTOME_METABOLISM_OF_LIPIDS
Reactome	REACTOME_ACTIVATION_OF_AMPK_DOWNSTREAM_OF_NMDARS	27	3	0.000321043	0.00454004	PRKAB2:PRKAB1:PRKAG3	http://www.gsea-msigdb.org/gsea/msigdb/cards/REACTOME_ACTIVATION_OF_AMPK_DOWNSTREAM_OF_NMDARS
Reactome	REACTOME_ENERGY_DEPENDENT_REGULATION_OF_MTOR_BY_LKB1_AMPK	28	3	0.000358273	0.00490794	PRKAB2:PRKAB1:PRKAG3	http://www.gsea-msigdb.org/gsea/msigdb/cards/REACTOME_ENERGY_DEPENDENT_REGULATION_OF_MTOR_BY_LKB1_AMPK
Reactome	REACTOME_G_PROTEIN_ACTIVATION	28	3	0.000358273	0.00490794	GNAI3:GNAO1:GNAI2	http://www.gsea-msigdb.org/gsea/msigdb/cards/REACTOME_G_PROTEIN_ACTIVATION
Reactome	REACTOME_MICROAUTOPHAGY	28	3	0.000358273	0.00490794	PRKAB2:PRKAB1:PRKAG3	http://www.gsea-msigdb.org/gsea/msigdb/cards/REACTOME_MICROAUTOPHAGY
Reactome	REACTOME_VASOPRESSIN_LIKE_RECEPTORS	6	2	0.00036343	0.00490794	OXT:OXTR	http://www.gsea-msigdb.org/gsea/msigdb/cards/REACTOME_VASOPRESSIN_LIKE_RECEPTORS
Reactome	REACTOME_NEGATIVE_FEEDBACK_REGULATION_OF_MAPK_PATHWAY	6	2	0.00036343	0.00490794	MAPK3:RAF1	http://www.gsea-msigdb.org/gsea/msigdb/cards/REACTOME_NEGATIVE_FEEDBACK_REGULATION_OF_MAPK_PATHWAY
Reactome	REACTOME_ACTIVATION_OF_KAINATE_RECEPTORS_UPON_GLUTAMATE_BINDING	30	3	0.000440823	0.00589994	PLCB3:PLCB2:PLCB1	http://www.gsea-msigdb.org/gsea/msigdb/cards/REACTOME_ACTIVATION_OF_KAINATE_RECEPTORS_UPON_GLUTAMATE_BINDING
Reactome	REACTOME_FCERI_MEDIATED_MAPK_ACTIVATION	32	3	0.000534673	0.00703048	JUN:FOS:MAPK3	http://www.gsea-msigdb.org/gsea/msigdb/cards/REACTOME_FCERI_MEDIATED_MAPK_ACTIVATION
Reactome	REACTOME_SIGNAL_AMPLIFICATION	32	3	0.000534673	0.00703048	GNAI3:PLA2G4A:GNAI2	http://www.gsea-msigdb.org/gsea/msigdb/cards/REACTOME_SIGNAL_AMPLIFICATION
Reactome	REACTOME_SIGNALING_BY_NTRK1_TRKA	78	4	0.000621576	0.00810211	MAPK3:MAPK7:MEF2C:ELK1	http://www.gsea-msigdb.org/gsea/msigdb/cards/REACTOME_SIGNALING_BY_NTRK1_TRKA
Reactome	REACTOME_GPVI_MEDIATED_ACTIVATION_CASCADE	35	3	0.000697945	0.00901914	PIK3R6:PIK3R5:PIK3CG	http://www.gsea-msigdb.org/gsea/msigdb/cards/REACTOME_GPVI_MEDIATED_ACTIVATION_CASCADE
Reactome	REACTOME_RHO_GTPASES_ACTIVATE_WASPS_AND_WAVES	36	3	0.000758657	0.00971989	MAPK3:ACTG1:ACTB	http://www.gsea-msigdb.org/gsea/msigdb/cards/REACTOME_RHO_GTPASES_ACTIVATE_WASPS_AND_WAVES
Reactome	REACTOME_FCGAMMA_RECEPTOR_FCGR_DEPENDENT_PHAGOCYTOSIS	86	4	0.000897722	0.0114041	MAPK3:ACTG1:ITPR3:ACTB	http://www.gsea-msigdb.org/gsea/msigdb/cards/REACTOME_FCGAMMA_RECEPTOR_FCGR_DEPENDENT_PHAGOCYTOSIS
Reactome	REACTOME_SYNTHESIS_OF_PA	39	3	0.000960628	0.0121007	PLA2G4A:PLA2G4B:PLA2G4D	http://www.gsea-msigdb.org/gsea/msigdb/cards/REACTOME_SYNTHESIS_OF_PA
Reactome	REACTOME_CYTOKINE_SIGNALING_IN_IMMUNE_SYSTEM	848	12	0.00101756	0.012711	JUN:FOS:MAPK3:MAPK7:ACTG1:RAF1:MEF2C:CDKN1A:ACTB:CAMK2B:EGFR:ELK1	http://www.gsea-msigdb.org/gsea/msigdb/cards/REACTOME_CYTOKINE_SIGNALING_IN_IMMUNE_SYSTEM
Reactome	REACTOME_RHO_GTPASE_EFFECTORS	318	7	0.00105885	0.0131175	PPP1R12B:MYL6:PPP1R12A:MAPK3:ACTG1:MYLK:ACTB	http://www.gsea-msigdb.org/gsea/msigdb/cards/REACTOME_RHO_GTPASE_EFFECTORS
Reactome	REACTOME_MITOCHONDRIAL_BIOGENESIS	92	4	0.00115468	0.0141874	PRKAB2:PRKAB1:PRKAG3:MEF2C	http://www.gsea-msigdb.org/gsea/msigdb/cards/REACTOME_MITOCHONDRIAL_BIOGENESIS
Reactome	REACTOME_SIGNALING_BY_WNT	324	7	0.00117961	0.0143759	PLCB3:PLCB2:GNAO1:NFATC1:PRKCG:PLCB1:ITPR3	http://www.gsea-msigdb.org/gsea/msigdb/cards/REACTOME_SIGNALING_BY_WNT
Reactome	REACTOME_COOPERATION_OF_PDCL_PHLP1_AND_TRIC_CCT_IN_G_PROTEIN_BETA_FOLDING	42	3	0.00119374	0.0144308	GNAI3:GNAO1:GNAI2	http://www.gsea-msigdb.org/gsea/msigdb/cards/REACTOME_COOPERATION_OF_PDCL_PHLP1_AND_TRIC_CCT_IN_G_PROTEIN_BETA_FOLDING
Reactome	REACTOME_CELLULAR_RESPONSES_TO_EXTERNAL_STIMULI	530	9	0.0013059	0.0156604	JUN:PRKAB2:PRKAB1:FOS:MAPK3:MAPK7:PRKAG3:CDKN1A:CAMK2B	http://www.gsea-msigdb.org/gsea/msigdb/cards/REACTOME_CELLULAR_RESPONSES_TO_EXTERNAL_STIMULI
Reactome	REACTOME_CLEC7A_DECTIN_1_SIGNALING	99	4	0.00151497	0.0178814	NFATC3:NFATC1:NFATC2:ITPR3	http://www.gsea-msigdb.org/gsea/msigdb/cards/REACTOME_CLEC7A_DECTIN_1_SIGNALING
Reactome	REACTOME_SIGNALING_BY_NTRKS	99	4	0.00151497	0.0178814	MAPK3:MAPK7:MEF2C:ELK1	http://www.gsea-msigdb.org/gsea/msigdb/cards/REACTOME_SIGNALING_BY_NTRKS
Reactome	REACTOME_ERYTHROPOIETIN_ACTIVATES_PHOSPHOINOSITIDE_3_KINASE_PI3K	12	2	0.00156822	0.0180828	PIK3R5:PIK3CG	http://www.gsea-msigdb.org/gsea/msigdb/cards/REACTOME_ERYTHROPOIETIN_ACTIVATES_PHOSPHOINOSITIDE_3_KINASE_PI3K
Reactome	REACTOME_GAP_JUNCTION_DEGRADATION	12	2	0.00156822	0.0180828	ACTG1:ACTB	http://www.gsea-msigdb.org/gsea/msigdb/cards/REACTOME_GAP_JUNCTION_DEGRADATION
Reactome	REACTOME_PHYSIOLOGICAL_FACTORS	12	2	0.00156822	0.0180828	NPPA:NPR2	http://www.gsea-msigdb.org/gsea/msigdb/cards/REACTOME_PHYSIOLOGICAL_FACTORS
Reactome	REACTOME_PROTEIN_FOLDING	101	4	0.00163079	0.0186607	GNAI3:GNAO1:GNAI2:ACTB	http://www.gsea-msigdb.org/gsea/msigdb/cards/REACTOME_PROTEIN_FOLDING
Reactome	REACTOME_AXON_GUIDANCE	550	9	0.00168454	0.0191297	CACNA1S:CACNB3:MYL6:MAPK3:MAPK7:ACTG1:ACTB:EGFR:PRKACG	http://www.gsea-msigdb.org/gsea/msigdb/cards/REACTOME_AXON_GUIDANCE
Reactome	REACTOME_INOSITOL_PHOSPHATE_METABOLISM	48	3	0.00176014	0.019838	PLCB3:PLCB2:PLCB1	http://www.gsea-msigdb.org/gsea/msigdb/cards/REACTOME_INOSITOL_PHOSPHATE_METABOLISM
Reactome	REACTOME_ERKS_ARE_INACTIVATED	13	2	0.00184735	0.0206655	MAPK3:MAPK7	http://www.gsea-msigdb.org/gsea/msigdb/cards/REACTOME_ERKS_ARE_INACTIVATED
Reactome	REACTOME_STIMULI_SENSING_CHANNELS	106	4	0.00194704	0.0216194	RYR3:RYR1:TRPM2:RAF1	http://www.gsea-msigdb.org/gsea/msigdb/cards/REACTOME_STIMULI_SENSING_CHANNELS
Reactome	REACTOME_ION_CHANNEL_TRANSPORT	183	5	0.00222286	0.0243869	RYR3:RYR1:TRPM2:RAF1:CAMK2B	http://www.gsea-msigdb.org/gsea/msigdb/cards/REACTOME_ION_CHANNEL_TRANSPORT
Reactome	REACTOME_SIGNALING_BY_THE_B_CELL_RECEPTOR_BCR	110	4	0.00222883	0.0243869	NFATC3:NFATC1:NFATC2:ITPR3	http://www.gsea-msigdb.org/gsea/msigdb/cards/REACTOME_SIGNALING_BY_THE_B_CELL_RECEPTOR_BCR
Reactome	REACTOME_SYNTHESIS_OF_PIPS_AT_THE_PLASMA_MEMBRANE	53	3	0.00234155	0.0254347	PIK3R6:PIK3R5:PIK3CG	http://www.gsea-msigdb.org/gsea/msigdb/cards/REACTOME_SYNTHESIS_OF_PIPS_AT_THE_PLASMA_MEMBRANE
Reactome	REACTOME_CELLULAR_SENESCENCE	190	5	0.00261516	0.0282024	JUN:FOS:MAPK3:MAPK7:CDKN1A	http://www.gsea-msigdb.org/gsea/msigdb/cards/REACTOME_CELLULAR_SENESCENCE
Reactome	REACTOME_RAP1_SIGNALLING	16	2	0.00281457	0.030136	RAF1:PRKACG	http://www.gsea-msigdb.org/gsea/msigdb/cards/REACTOME_RAP1_SIGNALLING
Reactome	REACTOME_L1CAM_INTERACTIONS	118	4	0.0028745	0.0305594	MAPK3:ACTG1:ACTB:EGFR	http://www.gsea-msigdb.org/gsea/msigdb/cards/REACTOME_L1CAM_INTERACTIONS
Reactome	REACTOME_OTHER_INTERLEUKIN_SIGNALING	287	6	0.00312917	0.0330326	MAPK3:ACTG1:RAF1:ACTB:CAMK2B:EGFR	http://www.gsea-msigdb.org/gsea/msigdb/cards/REACTOME_OTHER_INTERLEUKIN_SIGNALING
Reactome	REACTOME_DISEASES_OF_SIGNAL_TRANSDUCTION	386	7	0.00316727	0.033201	MAPK3:ACTG1:RAF1:CDKN1A:ACTB:CAMK2B:EGFR	http://www.gsea-msigdb.org/gsea/msigdb/cards/REACTOME_DISEASES_OF_SIGNAL_TRANSDUCTION
Reactome	REACTOME_REGULATION_OF_ACTIN_DYNAMICS_FOR_PHAGOCYTIC_CUP_FORMATION	61	3	0.00349567	0.036389	MAPK3:ACTG1:ACTB	http://www.gsea-msigdb.org/gsea/msigdb/cards/REACTOME_REGULATION_OF_ACTIN_DYNAMICS_FOR_PHAGOCYTIC_CUP_FORMATION
Reactome	REACTOME_CELL_EXTRACELLULAR_MATRIX_INTERACTIONS	18	2	0.0035654	0.0368589	ACTG1:ACTB	http://www.gsea-msigdb.org/gsea/msigdb/cards/REACTOME_CELL_EXTRACELLULAR_MATRIX_INTERACTIONS
Reactome	REACTOME_NCAM_SIGNALING_FOR_NEURITE_OUT_GROWTH	63	3	0.00382956	0.0393185	CACNA1S:CACNB3:MAPK3	http://www.gsea-msigdb.org/gsea/msigdb/cards/REACTOME_NCAM_SIGNALING_FOR_NEURITE_OUT_GROWTH
Reactome	REACTOME_SIGNAL_TRANSDUCTION_BY_L1	21	2	0.00484641	0.0490863	MAPK3:EGFR	http://www.gsea-msigdb.org/gsea/msigdb/cards/REACTOME_SIGNAL_TRANSDUCTION_BY_L1
Reactome	REACTOME_CD209_DC_SIGN_SIGNALING	21	2	0.00484641	0.0490863	RAF1:PRKACG	http://www.gsea-msigdb.org/gsea/msigdb/cards/REACTOME_CD209_DC_SIGN_SIGNALING
Canonical_Pathways	KEGG_VASCULAR_SMOOTH_MUSCLE_CONTRACTION	115	36	4.66981e-57	1.02689e-53	PLA2G4A:CACNA1S:PPP1R12B:CALML5:CALML3:PLCB3:PPP1CA:GUCY1A2:ADCY6:MYL6B:MYL6:PPP1R12A:ADCY4:PLCB2:PLA2G4B:JMJD7-PLA2G4B:PLA2G4E:ADCY9:MAPK3:MYLK3:ADCY7:CALM3:PRKCG:ADCY3:PLCB1:MYLK2:GNAS:RAF1:MYLK:ADCY2:ITPR3:ADCY1:ADCY8:NPR2:PRKACG:CACNA1F	http://www.gsea-msigdb.org/gsea/msigdb/cards/KEGG_VASCULAR_SMOOTH_MUSCLE_CONTRACTION
Canonical_Pathways	KEGG_GNRH_SIGNALING_PATHWAY	101	30	1.73032e-46	1.90249e-43	JUN:PLA2G4A:CACNA1S:CALML5:CALML3:PLCB3:ADCY6:ADCY4:PLCB2:PLA2G4B:JMJD7-PLA2G4B:PLA2G4E:ADCY9:MAPK3:ADCY7:MAPK7:CALM3:ADCY3:PLCB1:GNAS:RAF1:ADCY2:ITPR3:CAMK2B:ADCY1:EGFR:ADCY8:PRKACG:ELK1:CACNA1F	http://www.gsea-msigdb.org/gsea/msigdb/cards/KEGG_GNRH_SIGNALING_PATHWAY
Canonical_Pathways	KEGG_DILATED_CARDIOMYOPATHY	90	27	6.58207e-42	4.82465e-39	CACNA1S:CACNA2D4:ADCY6:CACNB3:ADCY4:ADCY9:CACNG3:ADCY7:CACNG5:CACNG4:CACNG1:ACTG1:CACNG7:CACNG8:CACNG6:ADCY3:GNAS:CACNG2:CACNA2D2:CACNA2D3:ADCY2:ACTB:ADCY1:CACNA2D1:ADCY8:PRKACG:CACNA1F	http://www.gsea-msigdb.org/gsea/msigdb/cards/KEGG_DILATED_CARDIOMYOPATHY
Canonical_Pathways	KEGG_CALCIUM_SIGNALING_PATHWAY	177	30	2.45616e-38	1.35027e-35	CACNA1S:CALML5:CALML3:PLCB3:ADCY4:RYR3:PLCB2:ADCY9:MYLK3:ADCY7:RYR1:CALM3:PRKCG:ADCY3:PLCB1:MYLK2:GNAS:OXTR:MYLK:CD38:ADCY2:ITPR3:CAMK2B:ADCY1:EGFR:NOS3:ADCY8:PRKACG:PPP3R2:CACNA1F	http://www.gsea-msigdb.org/gsea/msigdb/cards/KEGG_CALCIUM_SIGNALING_PATHWAY
Canonical_Pathways	REACTOME_TRANSMISSION_ACROSS_CHEMICAL_SYNAPSES	264	33	1.12736e-37	4.95811e-35	GNAI3:PRKAB2:KCNJ9:PLCB3:KCNJ5:ADCY6:CACNB3:PRKAB1:ADCY4:PLCB2:ADCY9:CACNG3:MAPK3:ADCY7:KCNJ12:CACNG4:KCNJ2:PRKCG:CACNG8:ADCY3:KCNJ3:PRKAG3:PLCB1:CACNG2:KCNJ4:GNAI2:CACNA2D2:CACNA2D3:ADCY2:CAMK2B:ADCY1:ADCY8:PRKACG	http://www.gsea-msigdb.org/gsea/msigdb/cards/REACTOME_TRANSMISSION_ACROSS_CHEMICAL_SYNAPSES
Canonical_Pathways	REACTOME_NEUROTRANSMITTER_RECEPTORS_AND_POSTSYNAPTIC_SIGNAL_TRANSMISSION	200	30	1.21854e-36	4.46594e-34	GNAI3:PRKAB2:KCNJ9:PLCB3:KCNJ5:ADCY6:PRKAB1:ADCY4:PLCB2:ADCY9:CACNG3:MAPK3:ADCY7:KCNJ12:CACNG4:KCNJ2:PRKCG:CACNG8:ADCY3:KCNJ3:PRKAG3:PLCB1:CACNG2:KCNJ4:GNAI2:ADCY2:CAMK2B:ADCY1:ADCY8:PRKACG	http://www.gsea-msigdb.org/gsea/msigdb/cards/REACTOME_NEUROTRANSMITTER_RECEPTORS_AND_POSTSYNAPTIC_SIGNAL_TRANSMISSION
Canonical_Pathways	KEGG_MAPK_SIGNALING_PATHWAY	266	32	6.10556e-36	1.91802e-33	JUN:PLA2G4A:CACNA1S:CACNA2D4:CACNB3:NFATC4:FOS:PLA2G4B:JMJD7-PLA2G4B:PLA2G4E:CACNG3:MAPK3:MAPK7:CACNG5:CACNG4:CACNG1:PRKCG:CACNG7:CACNG8:CACNG6:NFATC2:CACNG2:RAF1:CACNA2D2:CACNA2D3:MEF2C:EGFR:CACNA2D1:PRKACG:PPP3R2:ELK1:CACNA1F	http://www.gsea-msigdb.org/gsea/msigdb/cards/KEGG_MAPK_SIGNALING_PATHWAY
Canonical_Pathways	REACTOME_MUSCLE_CONTRACTION	206	29	1.49668e-34	4.114e-32	NPPA:CACNA1S:GUCY1A2:CACNA2D4:CACNB3:MYL6B:MYL6:RYR3:CACNG3:KCNJ12:CACNG5:CACNG4:CACNG1:KCNJ2:RYR1:KCNJ14:CACNG7:CACNG8:CACNG6:CACNG2:KCNJ4:CACNA2D2:CACNA2D3:MYLK:ITPR3:CAMK2B:CACNA2D1:NPR2:CACNA1F	http://www.gsea-msigdb.org/gsea/msigdb/cards/REACTOME_MUSCLE_CONTRACTION
Canonical_Pathways	REACTOME_NEURONAL_SYSTEM	405	34	7.50438e-33	1.83357e-30	GNAI3:PRKAB2:KCNJ9:PLCB3:KCNJ5:ADCY6:CACNB3:PRKAB1:ADCY4:PLCB2:ADCY9:CACNG3:MAPK3:ADCY7:KCNJ12:CACNG4:KCNJ2:KCNJ14:PRKCG:CACNG8:ADCY3:KCNJ3:PRKAG3:PLCB1:CACNG2:KCNJ4:GNAI2:CACNA2D2:CACNA2D3:ADCY2:CAMK2B:ADCY1:ADCY8:PRKACG	http://www.gsea-msigdb.org/gsea/msigdb/cards/REACTOME_NEURONAL_SYSTEM
Canonical_Pathways	REACTOME_CARDIAC_CONDUCTION	139	25	1.44081e-32	3.03038e-30	NPPA:CACNA1S:CACNA2D4:CACNB3:RYR3:CACNG3:KCNJ12:CACNG5:CACNG4:CACNG1:KCNJ2:RYR1:KCNJ14:CACNG7:CACNG8:CACNG6:CACNG2:KCNJ4:CACNA2D2:CACNA2D3:ITPR3:CAMK2B:CACNA2D1:NPR2:CACNA1F	http://www.gsea-msigdb.org/gsea/msigdb/cards/REACTOME_CARDIAC_CONDUCTION
Canonical_Pathways	KEGG_MELANOGENESIS	101	23	1.51588e-32	3.03038e-30	GNAI3:CALML5:CALML3:PLCB3:ADCY6:ADCY4:PLCB2:ADCY9:MAPK3:ADCY7:GNAO1:CALM3:PRKCG:ADCY3:PLCB1:GNAS:RAF1:GNAI2:ADCY2:CAMK2B:ADCY1:ADCY8:PRKACG	http://www.gsea-msigdb.org/gsea/msigdb/cards/KEGG_MELANOGENESIS
Canonical_Pathways	KEGG_GAP_JUNCTION	89	22	5.1205e-32	9.38332e-30	GNAI3:PLCB3:GUCY1A2:ADCY6:ADCY4:PLCB2:ADCY9:MAPK3:ADCY7:MAPK7:PRKCG:ADCY3:PLCB1:GNAS:RAF1:GNAI2:ADCY2:ITPR3:ADCY1:EGFR:ADCY8:PRKACG	http://www.gsea-msigdb.org/gsea/msigdb/cards/KEGG_GAP_JUNCTION
Canonical_Pathways	PID_ENDOTHELIN_PATHWAY	63	20	1.21469e-31	2.0547e-29	JUN:GNAI3:PLA2G4A:PLCB3:ADCY6:ADCY4:FOS:PLCB2:ADCY9:MAPK3:ADCY7:GNAO1:PRKCG:ADCY3:PLCB1:RAF1:GNAI2:ADCY2:ADCY1:ADCY8	http://www.gsea-msigdb.org/gsea/msigdb/cards/PID_ENDOTHELIN_PATHWAY
Canonical_Pathways	REACTOME_G_PROTEIN_MEDIATED_EVENTS	53	19	2.7696e-31	4.35026e-29	GNAI3:PLA2G4A:PLCB3:ADCY6:ADCY4:PLCB2:ADCY9:ADCY7:GNAO1:PRKCG:ADCY3:PLCB1:GNAI2:ADCY2:ITPR3:CAMK2B:ADCY1:ADCY8:PRKACG	http://www.gsea-msigdb.org/gsea/msigdb/cards/REACTOME_G_PROTEIN_MEDIATED_EVENTS
Canonical_Pathways	KEGG_HYPERTROPHIC_CARDIOMYOPATHY_HCM	83	20	6.83066e-29	1.00137e-26	PRKAB2:CACNA1S:CACNA2D4:CACNB3:PRKAB1:CACNG3:CACNG5:CACNG4:CACNG1:ACTG1:CACNG7:CACNG8:CACNG6:PRKAG3:CACNG2:CACNA2D2:CACNA2D3:ACTB:CACNA2D1:CACNA1F	http://www.gsea-msigdb.org/gsea/msigdb/cards/KEGG_HYPERTROPHIC_CARDIOMYOPATHY_HCM
Canonical_Pathways	REACTOME_PHASE_2_PLATEAU_PHASE	27	15	1.51295e-28	2.07937e-26	CACNA1S:CACNA2D4:CACNB3:CACNG3:CACNG5:CACNG4:CACNG1:CACNG7:CACNG8:CACNG6:CACNG2:CACNA2D2:CACNA2D3:CACNA2D1:CACNA1F	http://www.gsea-msigdb.org/gsea/msigdb/cards/REACTOME_PHASE_2_PLATEAU_PHASE
Canonical_Pathways	REACTOME_OPIOID_SIGNALLING	89	20	3.23699e-28	4.18714e-26	GNAI3:PLA2G4A:PLCB3:PPP1CA:ADCY6:ADCY4:PLCB2:ADCY9:ADCY7:GNAO1:PRKCG:ADCY3:PLCB1:GNAI2:ADCY2:ITPR3:CAMK2B:ADCY1:ADCY8:PRKACG	http://www.gsea-msigdb.org/gsea/msigdb/cards/REACTOME_OPIOID_SIGNALLING
Canonical_Pathways	REACTOME_GABA_B_RECEPTOR_ACTIVATION	39	16	1.32253e-27	1.61569e-25	GNAI3:KCNJ9:KCNJ5:ADCY6:ADCY4:ADCY9:ADCY7:KCNJ12:KCNJ2:ADCY3:KCNJ3:KCNJ4:GNAI2:ADCY2:ADCY1:ADCY8	http://www.gsea-msigdb.org/gsea/msigdb/cards/REACTOME_GABA_B_RECEPTOR_ACTIVATION
Canonical_Pathways	REACTOME_PHASE_0_RAPID_DEPOLARISATION	44	16	1.43305e-26	1.65857e-24	CACNA1S:CACNA2D4:CACNB3:CACNG3:CACNG5:CACNG4:CACNG1:CACNG7:CACNG8:CACNG6:CACNG2:CACNA2D2:CACNA2D3:CAMK2B:CACNA2D1:CACNA1F	http://www.gsea-msigdb.org/gsea/msigdb/cards/REACTOME_PHASE_0_RAPID_DEPOLARISATION
Canonical_Pathways	REACTOME_GABA_RECEPTOR_ACTIVATION	55	16	9.79859e-25	1.02163e-22	GNAI3:KCNJ9:KCNJ5:ADCY6:ADCY4:ADCY9:ADCY7:KCNJ12:KCNJ2:ADCY3:KCNJ3:KCNJ4:GNAI2:ADCY2:ADCY1:ADCY8	http://www.gsea-msigdb.org/gsea/msigdb/cards/REACTOME_GABA_RECEPTOR_ACTIVATION
Canonical_Pathways	KEGG_LONG_TERM_DEPRESSION	70	17	1.02209e-24	1.02163e-22	GNAI3:PLA2G4A:PLCB3:GUCY1A2:PLCB2:PLA2G4B:JMJD7-PLA2G4B:PLA2G4E:MAPK3:GNAO1:RYR1:PRKCG:PLCB1:GNAS:RAF1:GNAI2:ITPR3	http://www.gsea-msigdb.org/gsea/msigdb/cards/KEGG_LONG_TERM_DEPRESSION
Canonical_Pathways	KEGG_LONG_TERM_POTENTIATION	70	17	1.02209e-24	1.02163e-22	CALML5:CALML3:PLCB3:PPP1CA:PPP1R12A:PLCB2:MAPK3:CALM3:PRKCG:PLCB1:RAF1:ITPR3:CAMK2B:ADCY1:ADCY8:PRKACG:PPP3R2	http://www.gsea-msigdb.org/gsea/msigdb/cards/KEGG_LONG_TERM_POTENTIATION
Canonical_Pathways	KEGG_ARRHYTHMOGENIC_RIGHT_VENTRICULAR_CARDIOMYOPATHY_ARVC	73	17	2.26669e-24	2.16715e-22	CACNA1S:CACNA2D4:CACNB3:CACNG3:CACNG5:CACNG4:CACNG1:ACTG1:CACNG7:CACNG8:CACNG6:CACNG2:CACNA2D2:CACNA2D3:ACTB:CACNA2D1:CACNA1F	http://www.gsea-msigdb.org/gsea/msigdb/cards/KEGG_ARRHYTHMOGENIC_RIGHT_VENTRICULAR_CARDIOMYOPATHY_ARVC
Canonical_Pathways	REACTOME_INTEGRATION_OF_ENERGY_METABOLISM	108	18	6.43873e-23	5.89948e-21	PRKAB2:PLCB3:ADCY6:CACNB3:ADCY4:PLCB2:ADCY9:ADCY7:ADCY3:PLCB1:GNAS:GNAI2:CACNA2D2:ADCY2:ITPR3:ADCY1:ADCY8:PRKACG	http://www.gsea-msigdb.org/gsea/msigdb/cards/REACTOME_INTEGRATION_OF_ENERGY_METABOLISM
Canonical_Pathways	PID_LYSOPHOSPHOLIPID_PATHWAY	65	15	1.55301e-21	1.36603e-19	JUN:GNAI3:PLCB3:ADCY6:ADCY4:FOS:ADCY9:ADCY7:GNAO1:ADCY3:GNAI2:ADCY2:ADCY1:EGFR:ADCY8	http://www.gsea-msigdb.org/gsea/msigdb/cards/PID_LYSOPHOSPHOLIPID_PATHWAY
Canonical_Pathways	REACTOME_ADENYLATE_CYCLASE_INHIBITORY_PATHWAY	14	10	5.70538e-21	4.82209e-19	GNAI3:ADCY6:ADCY4:ADCY9:ADCY7:ADCY3:GNAI2:ADCY2:ADCY1:ADCY8	http://www.gsea-msigdb.org/gsea/msigdb/cards/REACTOME_ADENYLATE_CYCLASE_INHIBITORY_PATHWAY
Canonical_Pathways	KEGG_OOCYTE_MEIOSIS	112	17	5.92071e-21	4.82209e-19	CALML5:CALML3:PPP1CA:ADCY6:ADCY4:ADCY9:MAPK3:ADCY7:CALM3:ADCY3:ADCY2:ITPR3:CAMK2B:ADCY1:ADCY8:PRKACG:PPP3R2	http://www.gsea-msigdb.org/gsea/msigdb/cards/KEGG_OOCYTE_MEIOSIS
Canonical_Pathways	KEGG_CARDIAC_MUSCLE_CONTRACTION	72	15	8.4167e-21	6.61012e-19	CACNA1S:CACNA2D4:CACNB3:CACNG3:CACNG5:CACNG4:CACNG1:CACNG7:CACNG8:CACNG6:CACNG2:CACNA2D2:CACNA2D3:CACNA2D1:CACNA1F	http://www.gsea-msigdb.org/gsea/msigdb/cards/KEGG_CARDIAC_MUSCLE_CONTRACTION
Canonical_Pathways	BIOCARTA_GPCR_PATHWAY	30	12	9.17737e-21	6.95898e-19	JUN:NFATC4:FOS:MAPK3:NFATC3:NFATC1:CALM3:NFATC2:RAF1:ADCY1:PRKACG:ELK1	http://www.gsea-msigdb.org/gsea/msigdb/cards/BIOCARTA_GPCR_PATHWAY
Canonical_Pathways	KEGG_VEGF_SIGNALING_PATHWAY	76	15	2.03674e-20	1.49293e-18	PLA2G4A:NFATC4:PLA2G4B:JMJD7-PLA2G4B:PLA2G4E:MAPK3:NFATC3:PIK3R5:NFATC1:PRKCG:NFATC2:RAF1:PIK3CG:NOS3:PPP3R2	http://www.gsea-msigdb.org/gsea/msigdb/cards/KEGG_VEGF_SIGNALING_PATHWAY
Canonical_Pathways	REACTOME_PKA_ACTIVATION_IN_GLUCAGON_SIGNALLING	17	10	1.09503e-19	7.76766e-18	ADCY6:ADCY4:ADCY9:ADCY7:ADCY3:GNAS:ADCY2:ADCY1:ADCY8:PRKACG	http://www.gsea-msigdb.org/gsea/msigdb/cards/REACTOME_PKA_ACTIVATION_IN_GLUCAGON_SIGNALLING
Canonical_Pathways	KEGG_PROGESTERONE_MEDIATED_OOCYTE_MATURATION	85	15	1.24434e-19	8.55093e-18	GNAI3:ADCY6:ADCY4:ADCY9:MAPK3:ADCY7:PIK3R5:ADCY3:RAF1:GNAI2:ADCY2:ADCY1:PIK3CG:ADCY8:PRKACG	http://www.gsea-msigdb.org/gsea/msigdb/cards/KEGG_PROGESTERONE_MEDIATED_OOCYTE_MATURATION
Canonical_Pathways	REACTOME_CA_DEPENDENT_EVENTS	36	12	1.29632e-19	8.63824e-18	PLA2G4A:ADCY6:ADCY4:ADCY9:ADCY7:PRKCG:ADCY3:ADCY2:CAMK2B:ADCY1:ADCY8:PRKACG	http://www.gsea-msigdb.org/gsea/msigdb/cards/REACTOME_CA_DEPENDENT_EVENTS
Canonical_Pathways	BIOCARTA_FCER1_PATHWAY	39	12	4.00155e-19	2.58806e-17	JUN:PLA2G4A:NFATC4:FOS:MAPK3:NFATC3:NFATC1:CALM3:NFATC2:RAF1:PIK3CG:ELK1	http://www.gsea-msigdb.org/gsea/msigdb/cards/BIOCARTA_FCER1_PATHWAY
Canonical_Pathways	REACTOME_DAG_AND_IP3_SIGNALING	40	12	5.69348e-19	3.57713e-17	ADCY6:ADCY4:ADCY9:ADCY7:PRKCG:ADCY3:ADCY2:ITPR3:CAMK2B:ADCY1:ADCY8:PRKACG	http://www.gsea-msigdb.org/gsea/msigdb/cards/REACTOME_DAG_AND_IP3_SIGNALING
Canonical_Pathways	KEGG_CHEMOKINE_SIGNALING_PATHWAY	188	18	1.96921e-18	1.20286e-16	GNAI3:PLCB3:ADCY6:ADCY4:PLCB2:ADCY9:MAPK3:ADCY7:PIK3R5:ADCY3:PLCB1:RAF1:GNAI2:ADCY2:ADCY1:PIK3CG:ADCY8:PRKACG	http://www.gsea-msigdb.org/gsea/msigdb/cards/KEGG_CHEMOKINE_SIGNALING_PATHWAY
Canonical_Pathways	REACTOME_G_ALPHA_Z_SIGNALLING_EVENTS	48	12	6.87423e-18	4.08552e-16	GNAI3:ADCY6:ADCY4:ADCY9:ADCY7:PRKCG:ADCY3:GNAS:GNAI2:ADCY2:ADCY1:ADCY8	http://www.gsea-msigdb.org/gsea/msigdb/cards/REACTOME_G_ALPHA_Z_SIGNALLING_EVENTS
Canonical_Pathways	REACTOME_ADENYLATE_CYCLASE_ACTIVATING_PATHWAY	10	8	1.25384e-17	7.25577e-16	ADCY6:ADCY4:ADCY9:ADCY7:ADCY3:ADCY2:ADCY1:ADCY8	http://www.gsea-msigdb.org/gsea/msigdb/cards/REACTOME_ADENYLATE_CYCLASE_ACTIVATING_PATHWAY
Canonical_Pathways	REACTOME_PKA_MEDIATED_PHOSPHORYLATION_OF_CREB	19	9	1.13787e-16	6.41582e-15	ADCY6:ADCY4:ADCY9:ADCY7:ADCY3:ADCY2:ADCY1:ADCY8:PRKACG	http://www.gsea-msigdb.org/gsea/msigdb/cards/REACTOME_PKA_MEDIATED_PHOSPHORYLATION_OF_CREB
Canonical_Pathways	BIOCARTA_TCR_PATHWAY	44	11	1.73492e-16	9.53772e-15	JUN:NFATC4:FOS:MAPK3:NFATC3:NFATC1:CALM3:NFATC2:RAF1:PIK3CG:ELK1	http://www.gsea-msigdb.org/gsea/msigdb/cards/BIOCARTA_TCR_PATHWAY
Canonical_Pathways	REACTOME_GLUCAGON_SIGNALING_IN_METABOLIC_REGULATION	33	10	4.88337e-16	2.55679e-14	ADCY6:ADCY4:ADCY9:ADCY7:ADCY3:GNAS:ADCY2:ADCY1:ADCY8:PRKACG	http://www.gsea-msigdb.org/gsea/msigdb/cards/REACTOME_GLUCAGON_SIGNALING_IN_METABOLIC_REGULATION
Canonical_Pathways	BIOCARTA_BCR_PATHWAY	33	10	4.88337e-16	2.55679e-14	JUN:NFATC4:FOS:MAPK3:NFATC3:NFATC1:CALM3:NFATC2:RAF1:ELK1	http://www.gsea-msigdb.org/gsea/msigdb/cards/BIOCARTA_BCR_PATHWAY
Canonical_Pathways	REACTOME_G_ALPHA_I_SIGNALLING_EVENTS	402	21	5.61604e-16	2.87202e-14	GNAI3:PLA2G4A:PLCB3:PPP1CA:ADCY6:ADCY4:PLCB2:ADCY9:ADCY7:GNAO1:PRKCG:ADCY3:PLCB1:GNAS:GNAI2:ADCY2:ITPR3:CAMK2B:ADCY1:ADCY8:PRKACG	http://www.gsea-msigdb.org/gsea/msigdb/cards/REACTOME_G_ALPHA_I_SIGNALLING_EVENTS
Canonical_Pathways	BIOCARTA_NFAT_PATHWAY	51	11	1.04722e-15	5.23371e-14	NPPA:NFATC4:MAPK3:NFATC3:NFATC1:CALM3:NFATC2:RAF1:MEF2C:PIK3CG:PRKACG	http://www.gsea-msigdb.org/gsea/msigdb/cards/BIOCARTA_NFAT_PATHWAY
Canonical_Pathways	PID_LPA4_PATHWAY	15	8	1.75689e-15	8.58534e-14	ADCY6:ADCY4:ADCY9:ADCY7:ADCY3:ADCY2:ADCY1:ADCY8	http://www.gsea-msigdb.org/gsea/msigdb/cards/PID_LPA4_PATHWAY
Canonical_Pathways	REACTOME_VASOPRESSIN_REGULATES_RENAL_WATER_HOMEOSTASIS_VIA_AQUAPORINS	43	10	9.71232e-15	4.64291e-13	ADCY6:ADCY4:ADCY9:ADCY7:ADCY3:GNAS:ADCY2:ADCY1:ADCY8:PRKACG	http://www.gsea-msigdb.org/gsea/msigdb/cards/REACTOME_VASOPRESSIN_REGULATES_RENAL_WATER_HOMEOSTASIS_VIA_AQUAPORINS
Canonical_Pathways	KEGG_GLIOMA	65	11	1.85946e-14	8.69989e-13	CALML5:CALML3:MAPK3:PIK3R5:CALM3:PRKCG:RAF1:CDKN1A:CAMK2B:EGFR:PIK3CG	http://www.gsea-msigdb.org/gsea/msigdb/cards/KEGG_GLIOMA
Canonical_Pathways	PID_AR_NONGENOMIC_PATHWAY	31	9	2.36478e-14	1.08337e-12	GNAI3:PLCB3:FOS:PLCB2:MAPK3:GNAO1:PLCB1:RAF1:GNAI2	http://www.gsea-msigdb.org/gsea/msigdb/cards/PID_AR_NONGENOMIC_PATHWAY
Canonical_Pathways	REACTOME_SIGNALING_BY_GPCR	1162	30	2.56782e-14	1.15237e-12	GNAI3:PLA2G4A:RGS2:PLCB3:PPP1CA:ADCY6:ADCY4:PLCB2:ADCY9:MAPK3:ADCY7:GNAO1:PIK3R6:PIK3R5:MAPK7:PRKCG:ADCY3:OXT:PLCB1:GNAS:OXTR:GNAI2:ADCY2:ITPR3:CAMK2B:ADCY1:EGFR:PIK3CG:ADCY8:PRKACG	http://www.gsea-msigdb.org/gsea/msigdb/cards/REACTOME_SIGNALING_BY_GPCR
Canonical_Pathways	KEGG_FOCAL_ADHESION	198	15	5.52972e-14	2.43197e-12	JUN:PPP1CA:PPP1R12A:MAPK3:MYLK3:PIK3R5:ACTG1:PRKCG:MYLK2:RAF1:MYLK:ACTB:EGFR:PIK3CG:ELK1	http://www.gsea-msigdb.org/gsea/msigdb/cards/KEGG_FOCAL_ADHESION
Canonical_Pathways	BIOCARTA_FMLP_PATHWAY	34	9	6.07783e-14	2.62062e-12	NFATC4:MAPK3:NFATC3:NFATC1:CALM3:PLCB1:NFATC2:RAF1:ELK1	http://www.gsea-msigdb.org/gsea/msigdb/cards/BIOCARTA_FMLP_PATHWAY
Canonical_Pathways	REACTOME_AQUAPORIN_MEDIATED_TRANSPORT	52	10	7.72557e-14	3.26703e-12	ADCY6:ADCY4:ADCY9:ADCY7:ADCY3:GNAS:ADCY2:ADCY1:ADCY8:PRKACG	http://www.gsea-msigdb.org/gsea/msigdb/cards/REACTOME_AQUAPORIN_MEDIATED_TRANSPORT
Canonical_Pathways	KEGG_B_CELL_RECEPTOR_SIGNALING_PATHWAY	75	11	9.77122e-14	4.05414e-12	JUN:NFATC4:FOS:MAPK3:NFATC3:PIK3R5:NFATC1:NFATC2:RAF1:PIK3CG:PPP3R2	http://www.gsea-msigdb.org/gsea/msigdb/cards/KEGG_B_CELL_RECEPTOR_SIGNALING_PATHWAY
Canonical_Pathways	REACTOME_REGULATION_OF_INSULIN_SECRETION	78	11	1.53295e-13	6.24253e-12	PLCB3:ADCY6:CACNB3:PLCB2:PLCB1:GNAS:GNAI2:CACNA2D2:ITPR3:ADCY8:PRKACG	http://www.gsea-msigdb.org/gsea/msigdb/cards/REACTOME_REGULATION_OF_INSULIN_SECRETION
Canonical_Pathways	KEGG_INSULIN_SIGNALING_PATHWAY	137	13	1.61616e-13	6.4617e-12	PRKAB2:CALML5:CALML3:PPP1CA:PRKAB1:MAPK3:PIK3R5:CALM3:PRKAG3:RAF1:PIK3CG:PRKACG:ELK1	http://www.gsea-msigdb.org/gsea/msigdb/cards/KEGG_INSULIN_SIGNALING_PATHWAY
Canonical_Pathways	REACTOME_HYDROLYSIS_OF_LPC	9	6	1.08075e-12	4.24387e-11	PLA2G4A:PLA2G4B:PLA2G4E:PLA2G4D:PLA2G4F:PLA2G4C	http://www.gsea-msigdb.org/gsea/msigdb/cards/REACTOME_HYDROLYSIS_OF_LPC
Canonical_Pathways	REACTOME_INTRACELLULAR_SIGNALING_BY_SECOND_MESSENGERS	302	16	1.90115e-12	7.33445e-11	JUN:ADCY6:ADCY4:ADCY9:MAPK3:ADCY7:PRKCG:ADCY3:ADCY2:ITPR3:CDKN1A:CAMK2B:ADCY1:EGFR:ADCY8:PRKACG	http://www.gsea-msigdb.org/gsea/msigdb/cards/REACTOME_INTRACELLULAR_SIGNALING_BY_SECOND_MESSENGERS
Canonical_Pathways	KEGG_PHOSPHATIDYLINOSITOL_SIGNALING_SYSTEM	76	10	4.22765e-12	1.60286e-10	CALML5:CALML3:PLCB3:PLCB2:PIK3R5:CALM3:PRKCG:PLCB1:ITPR3:PIK3CG	http://www.gsea-msigdb.org/gsea/msigdb/cards/KEGG_PHOSPHATIDYLINOSITOL_SIGNALING_SYSTEM
Canonical_Pathways	KEGG_T_CELL_RECEPTOR_SIGNALING_PATHWAY	107	11	5.42815e-12	2.02314e-10	JUN:NFATC4:FOS:MAPK3:NFATC3:PIK3R5:NFATC1:NFATC2:RAF1:PIK3CG:PPP3R2	http://www.gsea-msigdb.org/gsea/msigdb/cards/KEGG_T_CELL_RECEPTOR_SIGNALING_PATHWAY
Canonical_Pathways	KEGG_WNT_SIGNALING_PATHWAY	149	12	1.04063e-11	3.81392e-10	JUN:PLCB3:NFATC4:PLCB2:NFATC3:NFATC1:PRKCG:PLCB1:NFATC2:CAMK2B:PRKACG:PPP3R2	http://www.gsea-msigdb.org/gsea/msigdb/cards/KEGG_WNT_SIGNALING_PATHWAY
Canonical_Pathways	KEGG_ERBB_SIGNALING_PATHWAY	87	10	1.69437e-11	6.10808e-10	JUN:MAPK3:PIK3R5:PRKCG:RAF1:CDKN1A:CAMK2B:EGFR:PIK3CG:ELK1	http://www.gsea-msigdb.org/gsea/msigdb/cards/KEGG_ERBB_SIGNALING_PATHWAY
Canonical_Pathways	KEGG_ALZHEIMERS_DISEASE	156	12	1.79204e-11	6.35598e-10	CACNA1S:CALML5:CALML3:PLCB3:RYR3:PLCB2:MAPK3:CALM3:PLCB1:ITPR3:PPP3R2:CACNA1F	http://www.gsea-msigdb.org/gsea/msigdb/cards/KEGG_ALZHEIMERS_DISEASE
Canonical_Pathways	PID_S1P_S1P2_PATHWAY	24	7	1.96492e-11	6.8585e-10	JUN:GNAI3:FOS:MAPK3:GNAO1:GNAI2:ELK1	http://www.gsea-msigdb.org/gsea/msigdb/cards/PID_S1P_S1P2_PATHWAY
Canonical_Pathways	PID_THROMBIN_PAR1_PATHWAY	43	8	3.53287e-11	1.21387e-09	GNAI3:PLCB3:PLCB2:GNAO1:PRKCG:PLCB1:GNAI2:NOS3	http://www.gsea-msigdb.org/gsea/msigdb/cards/PID_THROMBIN_PAR1_PATHWAY
Canonical_Pathways	KEGG_FC_GAMMA_R_MEDIATED_PHAGOCYTOSIS	95	10	4.14247e-11	1.40143e-09	PLA2G4A:PLA2G4B:PLA2G4E:PLA2G4D:PLA2G4F:MAPK3:PIK3R5:PRKCG:RAF1:PIK3CG	http://www.gsea-msigdb.org/gsea/msigdb/cards/KEGG_FC_GAMMA_R_MEDIATED_PHAGOCYTOSIS
Canonical_Pathways	PID_IL8_CXCR1_PATHWAY	28	7	6.61412e-11	2.2037e-09	PLCB3:PLCB2:PIK3R6:PRKCG:PLCB1:GNAI2:PIK3CG	http://www.gsea-msigdb.org/gsea/msigdb/cards/PID_IL8_CXCR1_PATHWAY
Canonical_Pathways	REACTOME_INWARDLY_RECTIFYING_KPLUS_CHANNELS	31	7	1.45117e-10	4.76286e-09	KCNJ9:KCNJ5:KCNJ12:KCNJ2:KCNJ14:KCNJ3:KCNJ4	http://www.gsea-msigdb.org/gsea/msigdb/cards/REACTOME_INWARDLY_RECTIFYING_KPLUS_CHANNELS
Canonical_Pathways	BIOCARTA_CALCINEURIN_PATHWAY	18	6	2.30379e-10	7.45004e-09	NFATC4:NFATC3:NFATC1:CALM3:NFATC2:CDKN1A	http://www.gsea-msigdb.org/gsea/msigdb/cards/BIOCARTA_CALCINEURIN_PATHWAY
Canonical_Pathways	REACTOME_HEDGEHOG_OFF_STATE	113	10	2.36544e-10	7.53857e-09	ADCY6:ADCY4:ADCY9:ADCY7:ADCY3:GNAS:ADCY2:ADCY1:ADCY8:PRKACG	http://www.gsea-msigdb.org/gsea/msigdb/cards/REACTOME_HEDGEHOG_OFF_STATE
Canonical_Pathways	PID_IL8_CXCR2_PATHWAY	34	7	2.93298e-10	9.21374e-09	PLCB3:PLCB2:PIK3R6:PRKCG:PLCB1:GNAI2:PIK3CG	http://www.gsea-msigdb.org/gsea/msigdb/cards/PID_IL8_CXCR2_PATHWAY
Canonical_Pathways	PID_TXA2PATHWAY	56	8	3.28255e-10	1.01666e-08	PLCB2:PIK3R6:PIK3R5:PRKCG:GNAI2:EGFR:PIK3CG:NOS3	http://www.gsea-msigdb.org/gsea/msigdb/cards/PID_TXA2PATHWAY
Canonical_Pathways	BIOCARTA_CHREBP_PATHWAY	19	6	3.3536e-10	1.02425e-08	PRKAB2:PRKAB1:PRKAG3:GNAS:ADCY1:PRKACG	http://www.gsea-msigdb.org/gsea/msigdb/cards/BIOCARTA_CHREBP_PATHWAY
Canonical_Pathways	BIOCARTA_NGF_PATHWAY	20	6	4.77169e-10	1.43739e-08	JUN:FOS:MAPK3:RAF1:PIK3CG:ELK1	http://www.gsea-msigdb.org/gsea/msigdb/cards/BIOCARTA_NGF_PATHWAY
Canonical_Pathways	KEGG_REGULATION_OF_ACTIN_CYTOSKELETON	210	12	5.71352e-10	1.69784e-08	PPP1CA:PPP1R12A:MAPK3:MYLK3:PIK3R5:ACTG1:MYLK2:RAF1:MYLK:ACTB:EGFR:PIK3CG	http://www.gsea-msigdb.org/gsea/msigdb/cards/KEGG_REGULATION_OF_ACTIN_CYTOSKELETON
Canonical_Pathways	BIOCARTA_INSULIN_PATHWAY	21	6	6.65364e-10	1.92518e-08	JUN:FOS:MAPK3:RAF1:PIK3CG:ELK1	http://www.gsea-msigdb.org/gsea/msigdb/cards/BIOCARTA_INSULIN_PATHWAY
Canonical_Pathways	BIOCARTA_IGF1_PATHWAY	21	6	6.65364e-10	1.92518e-08	JUN:FOS:MAPK3:RAF1:PIK3CG:ELK1	http://www.gsea-msigdb.org/gsea/msigdb/cards/BIOCARTA_IGF1_PATHWAY
Canonical_Pathways	KEGG_NEUROTROPHIN_SIGNALING_PATHWAY	126	10	6.96143e-10	1.98808e-08	JUN:CALML5:CALML3:MAPK3:PIK3R5:MAPK7:CALM3:RAF1:CAMK2B:PIK3CG	http://www.gsea-msigdb.org/gsea/msigdb/cards/KEGG_NEUROTROPHIN_SIGNALING_PATHWAY
Canonical_Pathways	PID_ER_NONGENOMIC_PATHWAY	40	7	9.92065e-10	2.79686e-08	GNAI3:PLCB3:PLCB2:GNAO1:PLCB1:GNAI2:NOS3	http://www.gsea-msigdb.org/gsea/msigdb/cards/PID_ER_NONGENOMIC_PATHWAY
Canonical_Pathways	KEGG_NATURAL_KILLER_CELL_MEDIATED_CYTOTOXICITY	131	10	1.02116e-09	2.84244e-08	NFATC4:MAPK3:NFATC3:PIK3R5:NFATC1:PRKCG:NFATC2:RAF1:PIK3CG:PPP3R2	http://www.gsea-msigdb.org/gsea/msigdb/cards/KEGG_NATURAL_KILLER_CELL_MEDIATED_CYTOTOXICITY
Canonical_Pathways	PID_CD8_TCR_DOWNSTREAM_PATHWAY	65	8	1.12445e-09	3.09084e-08	JUN:FOS:MAPK3:NFATC3:NFATC1:NFATC2:RAF1:ELK1	http://www.gsea-msigdb.org/gsea/msigdb/cards/PID_CD8_TCR_DOWNSTREAM_PATHWAY
Canonical_Pathways	PID_CXCR4_PATHWAY	101	9	1.84189e-09	5.00038e-08	GNAI3:PLCB3:PLCB2:GNAO1:PIK3R6:PIK3R5:PLCB1:GNAI2:PIK3CG	http://www.gsea-msigdb.org/gsea/msigdb/cards/PID_CXCR4_PATHWAY
Canonical_Pathways	REACTOME_PRESYNAPTIC_DEPOLARIZATION_AND_CALCIUM_CHANNEL_OPENING	12	5	2.12459e-09	5.66173e-08	CACNB3:CACNG4:CACNG2:CACNA2D2:CACNA2D3	http://www.gsea-msigdb.org/gsea/msigdb/cards/REACTOME_PRESYNAPTIC_DEPOLARIZATION_AND_CALCIUM_CHANNEL_OPENING
Canonical_Pathways	REACTOME_G_PROTEIN_GATED_POTASSIUM_CHANNELS	25	6	2.13699e-09	5.66173e-08	KCNJ9:KCNJ5:KCNJ12:KCNJ2:KCNJ3:KCNJ4	http://www.gsea-msigdb.org/gsea/msigdb/cards/REACTOME_G_PROTEIN_GATED_POTASSIUM_CHANNELS
Canonical_Pathways	BIOCARTA_EGF_PATHWAY	27	6	3.5433e-09	9.06014e-08	JUN:FOS:MAPK3:RAF1:EGFR:ELK1	http://www.gsea-msigdb.org/gsea/msigdb/cards/BIOCARTA_EGF_PATHWAY
Canonical_Pathways	REACTOME_ACYL_CHAIN_REMODELLING_OF_PC	27	6	3.5433e-09	9.06014e-08	PLA2G4A:PLA2G4B:PLA2G4E:PLA2G4D:PLA2G4F:PLA2G4C	http://www.gsea-msigdb.org/gsea/msigdb/cards/REACTOME_ACYL_CHAIN_REMODELLING_OF_PC
Canonical_Pathways	BIOCARTA_AT1R_PATHWAY	27	6	3.5433e-09	9.06014e-08	JUN:MAPK3:CALM3:RAF1:EGFR:ELK1	http://www.gsea-msigdb.org/gsea/msigdb/cards/BIOCARTA_AT1R_PATHWAY
Canonical_Pathways	REACTOME_SIGNALING_BY_HEDGEHOG	150	10	3.83252e-09	9.68704e-08	ADCY6:ADCY4:ADCY9:ADCY7:ADCY3:GNAS:ADCY2:ADCY1:ADCY8:PRKACG	http://www.gsea-msigdb.org/gsea/msigdb/cards/REACTOME_SIGNALING_BY_HEDGEHOG
Canonical_Pathways	PID_TCR_CALCIUM_PATHWAY	28	6	4.49162e-09	1.10978e-07	JUN:FOS:NFATC3:NFATC1:NFATC2:RCAN1	http://www.gsea-msigdb.org/gsea/msigdb/cards/PID_TCR_CALCIUM_PATHWAY
Canonical_Pathways	BIOCARTA_PDGF_PATHWAY	28	6	4.49162e-09	1.10978e-07	JUN:FOS:MAPK3:RAF1:PIK3CG:ELK1	http://www.gsea-msigdb.org/gsea/msigdb/cards/BIOCARTA_PDGF_PATHWAY
Canonical_Pathways	BIOCARTA_BARR_MAPK_PATHWAY	14	5	5.32833e-09	1.30189e-07	MAPK3:PLCB1:GNAS:RAF1:ADCY1	http://www.gsea-msigdb.org/gsea/msigdb/cards/BIOCARTA_BARR_MAPK_PATHWAY
Canonical_Pathways	KEGG_FC_EPSILON_RI_SIGNALING_PATHWAY	79	8	5.49041e-09	1.32675e-07	PLA2G4A:PLA2G4B:JMJD7-PLA2G4B:PLA2G4E:MAPK3:PIK3R5:RAF1:PIK3CG	http://www.gsea-msigdb.org/gsea/msigdb/cards/KEGG_FC_EPSILON_RI_SIGNALING_PATHWAY
Canonical_Pathways	REACTOME_ACYL_CHAIN_REMODELLING_OF_PE	29	6	5.64069e-09	1.34825e-07	PLA2G4A:PLA2G4B:PLA2G4E:PLA2G4D:PLA2G4F:PLA2G4C	http://www.gsea-msigdb.org/gsea/msigdb/cards/REACTOME_ACYL_CHAIN_REMODELLING_OF_PE
Canonical_Pathways	KEGG_TASTE_TRANSDUCTION	51	7	5.89243e-09	1.39327e-07	ADCY6:ADCY4:PLCB2:GNAS:ITPR3:ADCY8:PRKACG	http://www.gsea-msigdb.org/gsea/msigdb/cards/KEGG_TASTE_TRANSDUCTION
Canonical_Pathways	KEGG_PURINE_METABOLISM	159	10	6.73465e-09	1.57548e-07	GUCY1A2:ADCY6:ADCY4:ADCY9:ADCY7:ADCY3:ADCY2:ADCY1:ADCY8:NPR2	http://www.gsea-msigdb.org/gsea/msigdb/cards/KEGG_PURINE_METABOLISM
Canonical_Pathways	REACTOME_GLUTAMATE_BINDING_ACTIVATION_OF_AMPA_RECEPTORS_AND_SYNAPTIC_PLASTICITY	30	6	7.02267e-09	1.62556e-07	CACNG3:CACNG4:PRKCG:CACNG8:CACNG2:CAMK2B	http://www.gsea-msigdb.org/gsea/msigdb/cards/REACTOME_GLUTAMATE_BINDING_ACTIVATION_OF_AMPA_RECEPTORS_AND_SYNAPTIC_PLASTICITY
Canonical_Pathways	REACTOME_MAPK_TARGETS_NUCLEAR_EVENTS_MEDIATED_BY_MAP_KINASES	31	6	8.67328e-09	1.98672e-07	JUN:FOS:MAPK3:MAPK7:MEF2C:ELK1	http://www.gsea-msigdb.org/gsea/msigdb/cards/REACTOME_MAPK_TARGETS_NUCLEAR_EVENTS_MEDIATED_BY_MAP_KINASES
Canonical_Pathways	KEGG_VIBRIO_CHOLERAE_INFECTION	54	7	8.90487e-09	2.01874e-07	ADCY9:ACTG1:PRKCG:ADCY3:GNAS:ACTB:PRKACG	http://www.gsea-msigdb.org/gsea/msigdb/cards/KEGG_VIBRIO_CHOLERAE_INFECTION
Canonical_Pathways	REACTOME_G_PROTEIN_BETA:GAMMA_SIGNALLING	32	6	1.06321e-08	2.38572e-07	PLCB3:PLCB2:PIK3R6:PIK3R5:PLCB1:PIK3CG	http://www.gsea-msigdb.org/gsea/msigdb/cards/REACTOME_G_PROTEIN_BETA:GAMMA_SIGNALLING
Canonical_Pathways	BIOCARTA_CDMAC_PATHWAY	16	5	1.15342e-08	2.56199e-07	JUN:FOS:MAPK3:PLCB1:RAF1	http://www.gsea-msigdb.org/gsea/msigdb/cards/BIOCARTA_CDMAC_PATHWAY
Canonical_Pathways	BIOCARTA_MET_PATHWAY	33	6	1.29428e-08	2.84613e-07	JUN:FOS:MAPK3:RAF1:PIK3CG:ELK1	http://www.gsea-msigdb.org/gsea/msigdb/cards/BIOCARTA_MET_PATHWAY
Canonical_Pathways	REACTOME_ACTIVATION_OF_NMDA_RECEPTORS_AND_POSTSYNAPTIC_EVENTS	90	8	1.55996e-08	3.3747e-07	PRKAB2:PRKAB1:MAPK3:PRKAG3:CAMK2B:ADCY1:ADCY8:PRKACG	http://www.gsea-msigdb.org/gsea/msigdb/cards/REACTOME_ACTIVATION_OF_NMDA_RECEPTORS_AND_POSTSYNAPTIC_EVENTS
Canonical_Pathways	PID_MAPK_TRK_PATHWAY	34	6	1.56534e-08	3.3747e-07	FOS:MAPK3:MAPK7:RAF1:MEF2C:ELK1	http://www.gsea-msigdb.org/gsea/msigdb/cards/PID_MAPK_TRK_PATHWAY
Canonical_Pathways	PID_PDGFRB_PATHWAY	129	9	1.61257e-08	3.37647e-07	JUN:PLA2G4A:FOS:MAPK3:PIK3R6:PIK3R5:RAF1:PIK3CG:ELK1	http://www.gsea-msigdb.org/gsea/msigdb/cards/PID_PDGFRB_PATHWAY
Canonical_Pathways	BIOCARTA_BARRESTIN_SRC_PATHWAY	17	5	1.62759e-08	3.37647e-07	MAPK3:PLCB1:GNAS:RAF1:ADCY1	http://www.gsea-msigdb.org/gsea/msigdb/cards/BIOCARTA_BARRESTIN_SRC_PATHWAY
Canonical_Pathways	BIOCARTA_GCR_PATHWAY	17	5	1.62759e-08	3.37647e-07	NPPA:CALM3:GNAS:PIK3CG:NOS3	http://www.gsea-msigdb.org/gsea/msigdb/cards/BIOCARTA_GCR_PATHWAY
Canonical_Pathways	REACTOME_ACYL_CHAIN_REMODELLING_OF_PI	17	5	1.62759e-08	3.37647e-07	PLA2G4A:PLA2G4E:PLA2G4D:PLA2G4F:PLA2G4C	http://www.gsea-msigdb.org/gsea/msigdb/cards/REACTOME_ACYL_CHAIN_REMODELLING_OF_PI
Canonical_Pathways	BIOCARTA_EPO_PATHWAY	19	5	3.03443e-08	6.17843e-07	JUN:FOS:MAPK3:RAF1:ELK1	http://www.gsea-msigdb.org/gsea/msigdb/cards/BIOCARTA_EPO_PATHWAY
Canonical_Pathways	BIOCARTA_CCR3_PATHWAY	19	5	3.03443e-08	6.17843e-07	PPP1R12B:MAPK3:PLCB1:GNAS:RAF1	http://www.gsea-msigdb.org/gsea/msigdb/cards/BIOCARTA_CCR3_PATHWAY
Canonical_Pathways	PID_S1P_S1P1_PATHWAY	21	5	5.26858e-08	1.04584e-06	GNAI3:PLCB2:MAPK3:GNAO1:GNAI2	http://www.gsea-msigdb.org/gsea/msigdb/cards/PID_S1P_S1P1_PATHWAY
Canonical_Pathways	BIOCARTA_IL6_PATHWAY	21	5	5.26858e-08	1.04584e-06	JUN:FOS:MAPK3:RAF1:ELK1	http://www.gsea-msigdb.org/gsea/msigdb/cards/BIOCARTA_IL6_PATHWAY
Canonical_Pathways	PID_ERBB1_DOWNSTREAM_PATHWAY	105	8	5.27913e-08	1.04584e-06	JUN:FOS:MAPK3:MAPK7:RAF1:MEF2C:EGFR:ELK1	http://www.gsea-msigdb.org/gsea/msigdb/cards/PID_ERBB1_DOWNSTREAM_PATHWAY
Canonical_Pathways	BIOCARTA_IL2_PATHWAY	22	5	6.79136e-08	1.32161e-06	JUN:FOS:MAPK3:RAF1:ELK1	http://www.gsea-msigdb.org/gsea/msigdb/cards/BIOCARTA_IL2_PATHWAY
Canonical_Pathways	REACTOME_ACYL_CHAIN_REMODELLING_OF_PS	22	5	6.79136e-08	1.32161e-06	PLA2G4A:PLA2G4B:PLA2G4E:PLA2G4D:PLA2G4F	http://www.gsea-msigdb.org/gsea/msigdb/cards/REACTOME_ACYL_CHAIN_REMODELLING_OF_PS
Canonical_Pathways	BIOCARTA_GLEEVEC_PATHWAY	23	5	8.64374e-08	1.66733e-06	JUN:FOS:MAPK3:RAF1:PIK3CG	http://www.gsea-msigdb.org/gsea/msigdb/cards/BIOCARTA_GLEEVEC_PATHWAY
Canonical_Pathways	BIOCARTA_KERATINOCYTE_PATHWAY	45	6	9.07142e-08	1.73461e-06	JUN:FOS:MAPK3:PRKCG:RAF1:EGFR	http://www.gsea-msigdb.org/gsea/msigdb/cards/BIOCARTA_KERATINOCYTE_PATHWAY
Canonical_Pathways	REACTOME_EXTRA_NUCLEAR_ESTROGEN_SIGNALING	75	7	9.16726e-08	1.73783e-06	GNAI3:FOS:MAPK3:GNAI2:EGFR:NOS3:ELK1	http://www.gsea-msigdb.org/gsea/msigdb/cards/REACTOME_EXTRA_NUCLEAR_ESTROGEN_SIGNALING
Canonical_Pathways	BIOCARTA_TPO_PATHWAY	24	5	1.08755e-07	2.04404e-06	JUN:FOS:MAPK3:RAF1:PIK3CG	http://www.gsea-msigdb.org/gsea/msigdb/cards/BIOCARTA_TPO_PATHWAY
Canonical_Pathways	REACTOME_G_ALPHA_Q_SIGNALLING_EVENTS	216	10	1.23487e-07	2.30125e-06	RGS2:PLCB3:PLCB2:MAPK3:MAPK7:OXT:PLCB1:OXTR:ITPR3:EGFR	http://www.gsea-msigdb.org/gsea/msigdb/cards/REACTOME_G_ALPHA_Q_SIGNALLING_EVENTS
Canonical_Pathways	BIOCARTA_HDAC_PATHWAY	25	5	1.3541e-07	2.50223e-06	MAPK7:NFATC1:CALM3:NFATC2:PIK3CG	http://www.gsea-msigdb.org/gsea/msigdb/cards/BIOCARTA_HDAC_PATHWAY
Canonical_Pathways	REACTOME_CLEC7A_DECTIN_1_INDUCES_NFAT_ACTIVATION	11	4	1.85592e-07	3.40097e-06	NFATC3:NFATC1:NFATC2:ITPR3	http://www.gsea-msigdb.org/gsea/msigdb/cards/REACTOME_CLEC7A_DECTIN_1_INDUCES_NFAT_ACTIVATION
Canonical_Pathways	BIOCARTA_ERK_PATHWAY	27	5	2.04138e-07	3.70992e-06	MAPK3:GNAS:RAF1:EGFR:ELK1	http://www.gsea-msigdb.org/gsea/msigdb/cards/BIOCARTA_ERK_PATHWAY
Canonical_Pathways	KEGG_ENDOMETRIAL_CANCER	52	6	2.20472e-07	3.97391e-06	MAPK3:PIK3R5:RAF1:EGFR:PIK3CG:ELK1	http://www.gsea-msigdb.org/gsea/msigdb/cards/KEGG_ENDOMETRIAL_CANCER
Canonical_Pathways	KEGG_AXON_GUIDANCE	128	8	2.46536e-07	4.39133e-06	GNAI3:NFATC4:MAPK3:NFATC3:NFATC1:NFATC2:GNAI2:PPP3R2	http://www.gsea-msigdb.org/gsea/msigdb/cards/KEGG_AXON_GUIDANCE
Canonical_Pathways	PID_NFAT_3PATHWAY	53	6	2.47624e-07	4.39133e-06	MAPK3:NFATC3:NFATC1:PRKCG:NFATC2:RCAN1	http://www.gsea-msigdb.org/gsea/msigdb/cards/PID_NFAT_3PATHWAY
Canonical_Pathways	KEGG_NON_SMALL_CELL_LUNG_CANCER	54	6	2.77464e-07	4.88114e-06	MAPK3:PIK3R5:PRKCG:RAF1:EGFR:PIK3CG	http://www.gsea-msigdb.org/gsea/msigdb/cards/KEGG_NON_SMALL_CELL_LUNG_CANCER
Canonical_Pathways	REACTOME_HEMOSTASIS	612	15	3.43519e-07	5.99522e-06	GNAI3:PLA2G4A:GUCY1A2:MAPK3:PIK3R6:PIK3R5:PRKCG:GNAS:RAF1:GNAI2:ITPR3:ACTB:PIK3CG:NOS3:PRKACG	http://www.gsea-msigdb.org/gsea/msigdb/cards/REACTOME_HEMOSTASIS
Canonical_Pathways	BIOCARTA_DREAM_PATHWAY	13	4	3.99053e-07	6.90958e-06	JUN:FOS:MAPK3:PRKACG	http://www.gsea-msigdb.org/gsea/msigdb/cards/BIOCARTA_DREAM_PATHWAY
Canonical_Pathways	PID_FCER1_PATHWAY	59	6	4.74464e-07	8.15114e-06	JUN:PLA2G4A:FOS:MAPK3:NFATC2:RAF1	http://www.gsea-msigdb.org/gsea/msigdb/cards/PID_FCER1_PATHWAY
Canonical_Pathways	PID_TCR_RAS_PATHWAY	14	4	5.56543e-07	9.2715e-06	FOS:MAPK3:RAF1:ELK1	http://www.gsea-msigdb.org/gsea/msigdb/cards/PID_TCR_RAS_PATHWAY
Canonical_Pathways	REACTOME_LGI_ADAM_INTERACTIONS	14	4	5.56543e-07	9.2715e-06	CACNG3:CACNG4:CACNG8:CACNG2	http://www.gsea-msigdb.org/gsea/msigdb/cards/REACTOME_LGI_ADAM_INTERACTIONS
Canonical_Pathways	PID_S1P_S1P4_PATHWAY	14	4	5.56543e-07	9.2715e-06	GNAI3:MAPK3:GNAO1:GNAI2	http://www.gsea-msigdb.org/gsea/msigdb/cards/PID_S1P_S1P4_PATHWAY
Canonical_Pathways	BIOCARTA_RACC_PATHWAY	14	4	5.56543e-07	9.2715e-06	GUCY1A2:GNAS:ADCY1:NOS3	http://www.gsea-msigdb.org/gsea/msigdb/cards/BIOCARTA_RACC_PATHWAY
Canonical_Pathways	REACTOME_CA2PLUS_PATHWAY	61	6	5.80031e-07	9.59014e-06	PLCB3:PLCB2:GNAO1:NFATC1:PLCB1:ITPR3	http://www.gsea-msigdb.org/gsea/msigdb/cards/REACTOME_CA2PLUS_PATHWAY
Canonical_Pathways	REACTOME_POTASSIUM_CHANNELS	99	7	6.23999e-07	1.02401e-05	KCNJ9:KCNJ5:KCNJ12:KCNJ2:KCNJ14:KCNJ3:KCNJ4	http://www.gsea-msigdb.org/gsea/msigdb/cards/REACTOME_POTASSIUM_CHANNELS
Canonical_Pathways	REACTOME_PLATELET_ACTIVATION_SIGNALING_AND_AGGREGATION	258	10	6.36895e-07	1.0342e-05	GNAI3:PLA2G4A:MAPK3:PIK3R6:PIK3R5:PRKCG:RAF1:GNAI2:ITPR3:PIK3CG	http://www.gsea-msigdb.org/gsea/msigdb/cards/REACTOME_PLATELET_ACTIVATION_SIGNALING_AND_AGGREGATION
Canonical_Pathways	KEGG_COLORECTAL_CANCER	62	6	6.39612e-07	1.0342e-05	JUN:FOS:MAPK3:PIK3R5:RAF1:PIK3CG	http://www.gsea-msigdb.org/gsea/msigdb/cards/KEGG_COLORECTAL_CANCER
Canonical_Pathways	PID_BCR_5PATHWAY	63	6	7.04116e-07	1.13018e-05	JUN:FOS:MAPK3:NFATC1:RAF1:ELK1	http://www.gsea-msigdb.org/gsea/msigdb/cards/PID_BCR_5PATHWAY
Canonical_Pathways	BIOCARTA_SPPA_PATHWAY	16	4	1.00419e-06	1.60016e-05	PLA2G4A:MAPK3:PLCB1:RAF1	http://www.gsea-msigdb.org/gsea/msigdb/cards/BIOCARTA_SPPA_PATHWAY
Canonical_Pathways	PID_FRA_PATHWAY	37	5	1.0597e-06	1.67646e-05	JUN:NFATC3:NFATC1:NFATC2:NOS3	http://www.gsea-msigdb.org/gsea/msigdb/cards/PID_FRA_PATHWAY
Canonical_Pathways	REACTOME_PHOSPHOLIPID_METABOLISM	211	9	1.08266e-06	1.70056e-05	PLA2G4A:PLA2G4B:PLA2G4E:PLA2G4D:PLA2G4F:PIK3R6:PIK3R5:PLA2G4C:PIK3CG	http://www.gsea-msigdb.org/gsea/msigdb/cards/REACTOME_PHOSPHOLIPID_METABOLISM
Canonical_Pathways	PID_AP1_PATHWAY	70	6	1.32122e-06	2.06054e-05	NPPA:JUN:FOS:NFATC3:NFATC1:NFATC2	http://www.gsea-msigdb.org/gsea/msigdb/cards/PID_AP1_PATHWAY
Canonical_Pathways	KEGG_MELANOMA	71	6	1.43741e-06	2.2104e-05	MAPK3:PIK3R5:RAF1:CDKN1A:EGFR:PIK3CG	http://www.gsea-msigdb.org/gsea/msigdb/cards/KEGG_MELANOMA
Canonical_Pathways	REACTOME_INTERLEUKIN_17_SIGNALING	71	6	1.43741e-06	2.2104e-05	JUN:FOS:MAPK3:MAPK7:MEF2C:ELK1	http://www.gsea-msigdb.org/gsea/msigdb/cards/REACTOME_INTERLEUKIN_17_SIGNALING
Canonical_Pathways	KEGG_LEUKOCYTE_TRANSENDOTHELIAL_MIGRATION	114	7	1.62325e-06	2.47884e-05	GNAI3:PIK3R5:ACTG1:PRKCG:GNAI2:ACTB:PIK3CG	http://www.gsea-msigdb.org/gsea/msigdb/cards/KEGG_LEUKOCYTE_TRANSENDOTHELIAL_MIGRATION
Canonical_Pathways	REACTOME_ACYL_CHAIN_REMODELLING_OF_PG	18	4	1.67551e-06	2.541e-05	PLA2G4A:PLA2G4B:PLA2G4D:PLA2G4F	http://www.gsea-msigdb.org/gsea/msigdb/cards/REACTOME_ACYL_CHAIN_REMODELLING_OF_PG
Canonical_Pathways	REACTOME_GLUCAGON_LIKE_PEPTIDE_1_GLP1_REGULATES_INSULIN_SECRETION	42	5	2.02776e-06	3.05414e-05	ADCY6:GNAS:ITPR3:ADCY8:PRKACG	http://www.gsea-msigdb.org/gsea/msigdb/cards/REACTOME_GLUCAGON_LIKE_PEPTIDE_1_GLP1_REGULATES_INSULIN_SECRETION
Canonical_Pathways	BIOCARTA_PAR1_PATHWAY	19	4	2.11422e-06	3.12026e-05	PPP1R12B:PLCB1:ADCY1:PIK3CG	http://www.gsea-msigdb.org/gsea/msigdb/cards/BIOCARTA_PAR1_PATHWAY
Canonical_Pathways	KEGG_ALPHA_LINOLENIC_ACID_METABOLISM	19	4	2.11422e-06	3.12026e-05	PLA2G4A:PLA2G4B:JMJD7-PLA2G4B:PLA2G4E	http://www.gsea-msigdb.org/gsea/msigdb/cards/KEGG_ALPHA_LINOLENIC_ACID_METABOLISM
Canonical_Pathways	REACTOME_PHASE_4_RESTING_MEMBRANE_POTENTIAL	19	4	2.11422e-06	3.12026e-05	KCNJ12:KCNJ2:KCNJ14:KCNJ4	http://www.gsea-msigdb.org/gsea/msigdb/cards/REACTOME_PHASE_4_RESTING_MEMBRANE_POTENTIAL
Canonical_Pathways	PID_CXCR3_PATHWAY	43	5	2.28556e-06	3.35064e-05	GNAI3:MAPK3:GNAO1:RAF1:GNAI2	http://www.gsea-msigdb.org/gsea/msigdb/cards/PID_CXCR3_PATHWAY
Canonical_Pathways	KEGG_VASOPRESSIN_REGULATED_WATER_REABSORPTION	44	5	2.56847e-06	3.71583e-05	ADCY6:ADCY9:ADCY3:GNAS:PRKACG	http://www.gsea-msigdb.org/gsea/msigdb/cards/KEGG_VASOPRESSIN_REGULATED_WATER_REABSORPTION
Canonical_Pathways	PID_ERBB2_ERBB3_PATHWAY	44	5	2.56847e-06	3.71583e-05	JUN:NFATC4:FOS:MAPK3:RAF1	http://www.gsea-msigdb.org/gsea/msigdb/cards/PID_ERBB2_ERBB3_PATHWAY
Canonical_Pathways	PID_NFAT_TFPATHWAY	45	5	2.87818e-06	4.08331e-05	JUN:FOS:NFATC3:NFATC1:NFATC2	http://www.gsea-msigdb.org/gsea/msigdb/cards/PID_NFAT_TFPATHWAY
Canonical_Pathways	SIG_CHEMOTAXIS	45	5	2.87818e-06	4.08331e-05	PIK3R5:MYLK2:MYLK:ITPR3:PIK3CG	http://www.gsea-msigdb.org/gsea/msigdb/cards/SIG_CHEMOTAXIS
Canonical_Pathways	REACTOME_SIGNALING_BY_MODERATE_KINASE_ACTIVITY_BRAF_MUTANTS	45	5	2.87818e-06	4.08331e-05	MAPK3:ACTG1:RAF1:ACTB:CAMK2B	http://www.gsea-msigdb.org/gsea/msigdb/cards/REACTOME_SIGNALING_BY_MODERATE_KINASE_ACTIVITY_BRAF_MUTANTS
Canonical_Pathways	BIOCARTA_MAPK_PATHWAY	80	6	2.90932e-06	4.10102e-05	JUN:FOS:MAPK3:MAPK7:RAF1:ELK1	http://www.gsea-msigdb.org/gsea/msigdb/cards/BIOCARTA_MAPK_PATHWAY
Canonical_Pathways	REACTOME_TRANSPORT_OF_SMALL_MOLECULES	727	15	2.94021e-06	4.11817e-05	ADCY6:ADCY4:RYR3:ADCY9:ADCY7:RYR1:ADCY3:GNAS:TRPM2:RAF1:ADCY2:CAMK2B:ADCY1:ADCY8:PRKACG	http://www.gsea-msigdb.org/gsea/msigdb/cards/REACTOME_TRANSPORT_OF_SMALL_MOLECULES
Canonical_Pathways	SIG_BCR_SIGNALING_PATHWAY	46	5	3.21651e-06	4.47665e-05	MAPK3:NFATC1:NFATC2:RAF1:ITPR3	http://www.gsea-msigdb.org/gsea/msigdb/cards/SIG_BCR_SIGNALING_PATHWAY
Canonical_Pathways	REACTOME_RHO_GTPASES_ACTIVATE_PAKS	21	4	3.23977e-06	4.48066e-05	PPP1R12B:MYL6:PPP1R12A:MYLK	http://www.gsea-msigdb.org/gsea/msigdb/cards/REACTOME_RHO_GTPASES_ACTIVATE_PAKS
Canonical_Pathways	PID_REG_GR_PATHWAY	82	6	3.36312e-06	4.62219e-05	JUN:FOS:MAPK3:NFATC1:CDKN1A:PRKACG	http://www.gsea-msigdb.org/gsea/msigdb/cards/PID_REG_GR_PATHWAY
Canonical_Pathways	REACTOME_MYD88_CASCADE_INITIATED_ON_PLASMA_MEMBRANE	84	6	3.87294e-06	5.28982e-05	JUN:FOS:MAPK3:MAPK7:MEF2C:ELK1	http://www.gsea-msigdb.org/gsea/msigdb/cards/REACTOME_MYD88_CASCADE_INITIATED_ON_PLASMA_MEMBRANE
Canonical_Pathways	BIOCARTA_RAS_PATHWAY	22	4	3.94463e-06	5.32162e-05	MAPK3:RAF1:PIK3CG:ELK1	http://www.gsea-msigdb.org/gsea/msigdb/cards/BIOCARTA_RAS_PATHWAY
Canonical_Pathways	BIOCARTA_EDG1_PATHWAY	22	4	3.94463e-06	5.32162e-05	MAPK3:PLCB1:ADCY1:PIK3CG	http://www.gsea-msigdb.org/gsea/msigdb/cards/BIOCARTA_EDG1_PATHWAY
Canonical_Pathways	REACTOME_FC_EPSILON_RECEPTOR_FCERI_SIGNALING	131	7	4.11049e-06	5.51157e-05	JUN:FOS:MAPK3:NFATC3:NFATC1:NFATC2:ITPR3	http://www.gsea-msigdb.org/gsea/msigdb/cards/REACTOME_FC_EPSILON_RECEPTOR_FCERI_SIGNALING
Canonical_Pathways	BIOCARTA_IGF1R_PATHWAY	23	4	4.75688e-06	6.30143e-05	MAPK3:RAF1:ADCY1:PRKACG	http://www.gsea-msigdb.org/gsea/msigdb/cards/BIOCARTA_IGF1R_PATHWAY
Canonical_Pathways	BIOCARTA_HER2_PATHWAY	23	4	4.75688e-06	6.30143e-05	MAPK3:RAF1:EGFR:PIK3CG	http://www.gsea-msigdb.org/gsea/msigdb/cards/BIOCARTA_HER2_PATHWAY
Canonical_Pathways	KEGG_PROSTATE_CANCER	88	6	5.08159e-06	6.69126e-05	MAPK3:PIK3R5:RAF1:CDKN1A:EGFR:PIK3CG	http://www.gsea-msigdb.org/gsea/msigdb/cards/KEGG_PROSTATE_CANCER
Canonical_Pathways	REACTOME_ESTROGEN_DEPENDENT_NUCLEAR_EVENTS_DOWNSTREAM_OF_ESR_MEMBRANE_SIGNALING	24	4	5.6865e-06	7.39918e-05	FOS:MAPK3:EGFR:ELK1	http://www.gsea-msigdb.org/gsea/msigdb/cards/REACTOME_ESTROGEN_DEPENDENT_NUCLEAR_EVENTS_DOWNSTREAM_OF_ESR_MEMBRANE_SIGNALING
Canonical_Pathways	SA_B_CELL_RECEPTOR_COMPLEXES	24	4	5.6865e-06	7.39918e-05	JUN:FOS:MAPK3:ELK1	http://www.gsea-msigdb.org/gsea/msigdb/cards/SA_B_CELL_RECEPTOR_COMPLEXES
Canonical_Pathways	REACTOME_FATTY_ACIDS_BOUND_TO_GPR40_FFAR1_REGULATE_INSULIN_SECRETION	8	3	6.58351e-06	8.51597e-05	PLCB3:PLCB2:PLCB1	http://www.gsea-msigdb.org/gsea/msigdb/cards/REACTOME_FATTY_ACIDS_BOUND_TO_GPR40_FFAR1_REGULATE_INSULIN_SECRETION
Canonical_Pathways	BIOCARTA_BAD_PATHWAY	25	4	6.74385e-06	8.62194e-05	MAPK3:ADCY1:PIK3CG:PRKACG	http://www.gsea-msigdb.org/gsea/msigdb/cards/BIOCARTA_BAD_PATHWAY
Canonical_Pathways	REACTOME_NUCLEAR_EVENTS_KINASE_AND_TRANSCRIPTION_FACTOR_ACTIVATION	25	4	6.74385e-06	8.62194e-05	MAPK3:MAPK7:MEF2C:ELK1	http://www.gsea-msigdb.org/gsea/msigdb/cards/REACTOME_NUCLEAR_EVENTS_KINASE_AND_TRANSCRIPTION_FACTOR_ACTIVATION
Canonical_Pathways	REACTOME_TOLL_LIKE_RECEPTOR_9_TLR9_CASCADE	95	6	7.9246e-06	0.000100341	JUN:FOS:MAPK3:MAPK7:MEF2C:ELK1	http://www.gsea-msigdb.org/gsea/msigdb/cards/REACTOME_TOLL_LIKE_RECEPTOR_9_TLR9_CASCADE
Canonical_Pathways	BIOCARTA_VIP_PATHWAY	26	4	7.93964e-06	0.000100341	NFATC1:CALM3:NFATC2:PRKACG	http://www.gsea-msigdb.org/gsea/msigdb/cards/BIOCARTA_VIP_PATHWAY
Canonical_Pathways	REACTOME_BETA_CATENIN_INDEPENDENT_WNT_SIGNALING	145	7	8.03454e-06	0.00010096	PLCB3:PLCB2:GNAO1:NFATC1:PRKCG:PLCB1:ITPR3	http://www.gsea-msigdb.org/gsea/msigdb/cards/REACTOME_BETA_CATENIN_INDEPENDENT_WNT_SIGNALING
Canonical_Pathways	REACTOME_TOLL_LIKE_RECEPTOR_TLR1:TLR2_CASCADE	97	6	8.93852e-06	0.00011105	JUN:FOS:MAPK3:MAPK7:MEF2C:ELK1	http://www.gsea-msigdb.org/gsea/msigdb/cards/REACTOME_TOLL_LIKE_RECEPTOR_TLR1:TLR2_CASCADE
Canonical_Pathways	REACTOME_TRIF_TICAM1_MEDIATED_TLR4_SIGNALING	97	6	8.93852e-06	0.00011105	JUN:FOS:MAPK3:MAPK7:MEF2C:ELK1	http://www.gsea-msigdb.org/gsea/msigdb/cards/REACTOME_TRIF_TICAM1_MEDIATED_TLR4_SIGNALING
Canonical_Pathways	BIOCARTA_PYK2_PATHWAY	27	4	9.28495e-06	0.000114706	JUN:MAPK3:CALM3:RAF1	http://www.gsea-msigdb.org/gsea/msigdb/cards/BIOCARTA_PYK2_PATHWAY
Canonical_Pathways	REACTOME_LIPOPHAGY	9	3	9.83957e-06	0.000120207	PRKAB2:PRKAB1:PRKAG3	http://www.gsea-msigdb.org/gsea/msigdb/cards/REACTOME_LIPOPHAGY
Canonical_Pathways	REACTOME_CALCINEURIN_ACTIVATES_NFAT	9	3	9.83957e-06	0.000120207	NFATC3:NFATC1:NFATC2	http://www.gsea-msigdb.org/gsea/msigdb/cards/REACTOME_CALCINEURIN_ACTIVATES_NFAT
Canonical_Pathways	REACTOME_SIGNALING_BY_RAS_MUTANTS	58	5	1.02568e-05	0.000124611	MAPK3:ACTG1:RAF1:ACTB:CAMK2B	http://www.gsea-msigdb.org/gsea/msigdb/cards/REACTOME_SIGNALING_BY_RAS_MUTANTS
Canonical_Pathways	REACTOME_ADRENALINE_NORADRENALINE_INHIBITS_INSULIN_SECRETION	28	4	1.07912e-05	0.000130384	ADCY6:CACNB3:GNAI2:CACNA2D2	http://www.gsea-msigdb.org/gsea/msigdb/cards/REACTOME_ADRENALINE_NORADRENALINE_INHIBITS_INSULIN_SECRETION
Canonical_Pathways	PID_S1P_S1P3_PATHWAY	29	4	1.24701e-05	0.000149031	GNAI3:MAPK3:GNAO1:GNAI2	http://www.gsea-msigdb.org/gsea/msigdb/cards/PID_S1P_S1P3_PATHWAY
Canonical_Pathways	KEGG_LINOLEIC_ACID_METABOLISM	29	4	1.24701e-05	0.000149031	PLA2G4A:PLA2G4B:JMJD7-PLA2G4B:PLA2G4E	http://www.gsea-msigdb.org/gsea/msigdb/cards/KEGG_LINOLEIC_ACID_METABOLISM
Canonical_Pathways	REACTOME_ESR_MEDIATED_SIGNALING	217	8	1.28549e-05	0.000152799	JUN:GNAI3:FOS:MAPK3:GNAI2:EGFR:NOS3:ELK1	http://www.gsea-msigdb.org/gsea/msigdb/cards/REACTOME_ESR_MEDIATED_SIGNALING
Canonical_Pathways	REACTOME_INNATE_IMMUNE_SYSTEM	1040	17	1.34247e-05	0.000158715	JUN:CALML5:FOS:MAPK3:NFATC3:MAPK7:ACTG1:NFATC1:NFATC2:TRPM2:RAF1:MEF2C:ITPR3:ACTB:NOS3:PRKACG:ELK1	http://www.gsea-msigdb.org/gsea/msigdb/cards/REACTOME_INNATE_IMMUNE_SYSTEM
Canonical_Pathways	REACTOME_ACTIVATION_OF_THE_AP_1_FAMILY_OF_TRANSCRIPTION_FACTORS	10	3	1.40057e-05	0.000162955	JUN:FOS:MAPK3	http://www.gsea-msigdb.org/gsea/msigdb/cards/REACTOME_ACTIVATION_OF_THE_AP_1_FAMILY_OF_TRANSCRIPTION_FACTORS
Canonical_Pathways	REACTOME_ACTIVATION_OF_PPARGC1A_PGC_1ALPHA_BY_PHOSPHORYLATION	10	3	1.40057e-05	0.000162955	PRKAB2:PRKAB1:PRKAG3	http://www.gsea-msigdb.org/gsea/msigdb/cards/REACTOME_ACTIVATION_OF_PPARGC1A_PGC_1ALPHA_BY_PHOSPHORYLATION
Canonical_Pathways	REACTOME_ACETYLCHOLINE_REGULATES_INSULIN_SECRETION	10	3	1.40057e-05	0.000162955	PLCB3:PLCB2:PLCB1	http://www.gsea-msigdb.org/gsea/msigdb/cards/REACTOME_ACETYLCHOLINE_REGULATES_INSULIN_SECRETION
Canonical_Pathways	REACTOME_FCERI_MEDIATED_CAPLUS2_MOBILIZATION	31	4	1.63947e-05	0.000189747	NFATC3:NFATC1:NFATC2:ITPR3	http://www.gsea-msigdb.org/gsea/msigdb/cards/REACTOME_FCERI_MEDIATED_CAPLUS2_MOBILIZATION
Canonical_Pathways	REACTOME_SIGNALING_BY_BRAF_AND_RAF_FUSIONS	65	5	1.79879e-05	0.000207097	MAPK3:ACTG1:RAF1:ACTB:CAMK2B	http://www.gsea-msigdb.org/gsea/msigdb/cards/REACTOME_SIGNALING_BY_BRAF_AND_RAF_FUSIONS
Canonical_Pathways	REACTOME_FREE_FATTY_ACIDS_REGULATE_INSULIN_SECRETION	11	3	1.91883e-05	0.000218627	PLCB3:PLCB2:PLCB1	http://www.gsea-msigdb.org/gsea/msigdb/cards/REACTOME_FREE_FATTY_ACIDS_REGULATE_INSULIN_SECRETION
Canonical_Pathways	BIOCARTA_LEPTIN_PATHWAY	11	3	1.91883e-05	0.000218627	PRKAB2:PRKAB1:PRKAG3	http://www.gsea-msigdb.org/gsea/msigdb/cards/BIOCARTA_LEPTIN_PATHWAY
Canonical_Pathways	KEGG_ETHER_LIPID_METABOLISM	33	4	2.11591e-05	0.00023861	PLA2G4A:PLA2G4B:JMJD7-PLA2G4B:PLA2G4E	http://www.gsea-msigdb.org/gsea/msigdb/cards/KEGG_ETHER_LIPID_METABOLISM
Canonical_Pathways	BIOCARTA_INTEGRIN_PATHWAY	33	4	2.11591e-05	0.00023861	JUN:PPP1R12B:MAPK3:RAF1	http://www.gsea-msigdb.org/gsea/msigdb/cards/BIOCARTA_INTEGRIN_PATHWAY
Canonical_Pathways	REACTOME_CREB1_PHOSPHORYLATION_THROUGH_THE_ACTIVATION_OF_ADENYLATE_CYCLASE	12	3	2.54919e-05	0.000284166	ADCY1:ADCY8:PRKACG	http://www.gsea-msigdb.org/gsea/msigdb/cards/REACTOME_CREB1_PHOSPHORYLATION_THROUGH_THE_ACTIVATION_OF_ADENYLATE_CYCLASE
Canonical_Pathways	BIOCARTA_BARRESTIN_PATHWAY	12	3	2.54919e-05	0.000284166	PLCB1:GNAS:ADCY1	http://www.gsea-msigdb.org/gsea/msigdb/cards/BIOCARTA_BARRESTIN_PATHWAY
Canonical_Pathways	REACTOME_TRANSLOCATION_OF_SLC2A4_GLUT4_TO_THE_PLASMA_MEMBRANE	70	5	2.5845e-05	0.000284166	PRKAB2:PRKAB1:ACTG1:PRKAG3:ACTB	http://www.gsea-msigdb.org/gsea/msigdb/cards/REACTOME_TRANSLOCATION_OF_SLC2A4_GLUT4_TO_THE_PLASMA_MEMBRANE
Canonical_Pathways	KEGG_RENAL_CELL_CARCINOMA	70	5	2.5845e-05	0.000284166	JUN:MAPK3:PIK3R5:RAF1:PIK3CG	http://www.gsea-msigdb.org/gsea/msigdb/cards/KEGG_RENAL_CELL_CARCINOMA
Canonical_Pathways	KEGG_PANCREATIC_CANCER	70	5	2.5845e-05	0.000284166	MAPK3:PIK3R5:RAF1:EGFR:PIK3CG	http://www.gsea-msigdb.org/gsea/msigdb/cards/KEGG_PANCREATIC_CANCER
Canonical_Pathways	PID_GMCSF_PATHWAY	36	4	3.01125e-05	0.00032944	FOS:MAPK3:RAF1:PRKACG	http://www.gsea-msigdb.org/gsea/msigdb/cards/PID_GMCSF_PATHWAY
Canonical_Pathways	KEGG_CHRONIC_MYELOID_LEUKEMIA	73	5	3.16993e-05	0.000345083	MAPK3:PIK3R5:RAF1:CDKN1A:PIK3CG	http://www.gsea-msigdb.org/gsea/msigdb/cards/KEGG_CHRONIC_MYELOID_LEUKEMIA
Canonical_Pathways	BIOCARTA_IL2RB_PATHWAY	37	4	3.36341e-05	0.000364341	FOS:MAPK3:RAF1:PIK3CG	http://www.gsea-msigdb.org/gsea/msigdb/cards/BIOCARTA_IL2RB_PATHWAY
Canonical_Pathways	KEGG_PATHWAYS_IN_CANCER	325	9	3.53014e-05	0.000380528	JUN:FOS:MAPK3:PIK3R5:PRKCG:RAF1:CDKN1A:EGFR:PIK3CG	http://www.gsea-msigdb.org/gsea/msigdb/cards/KEGG_PATHWAYS_IN_CANCER
Canonical_Pathways	REACTOME_SMOOTH_MUSCLE_CONTRACTION	38	4	3.7448e-05	0.000401698	GUCY1A2:MYL6B:MYL6:MYLK	http://www.gsea-msigdb.org/gsea/msigdb/cards/REACTOME_SMOOTH_MUSCLE_CONTRACTION
Canonical_Pathways	REACTOME_TOLL_LIKE_RECEPTOR_4_TLR4_CASCADE	127	6	4.14805e-05	0.000440572	JUN:FOS:MAPK3:MAPK7:MEF2C:ELK1	http://www.gsea-msigdb.org/gsea/msigdb/cards/REACTOME_TOLL_LIKE_RECEPTOR_4_TLR4_CASCADE
Canonical_Pathways	REACTOME_MTOR_SIGNALLING	39	4	4.15691e-05	0.000440572	PRKAB2:PRKAB1:EEF2K:PRKAG3	http://www.gsea-msigdb.org/gsea/msigdb/cards/REACTOME_MTOR_SIGNALLING
Canonical_Pathways	BIOCARTA_ERK5_PATHWAY	14	3	4.18734e-05	0.000440572	MAPK3:MAPK7:PIK3CG	http://www.gsea-msigdb.org/gsea/msigdb/cards/BIOCARTA_ERK5_PATHWAY
Canonical_Pathways	BIOCARTA_GATA3_PATHWAY	14	3	4.18734e-05	0.000440572	NFATC1:NFATC2:PRKACG	http://www.gsea-msigdb.org/gsea/msigdb/cards/BIOCARTA_GATA3_PATHWAY
Canonical_Pathways	REACTOME_GLYCEROPHOSPHOLIPID_BIOSYNTHESIS	128	6	4.33472e-05	0.000453908	PLA2G4A:PLA2G4B:PLA2G4E:PLA2G4D:PLA2G4F:PLA2G4C	http://www.gsea-msigdb.org/gsea/msigdb/cards/REACTOME_GLYCEROPHOSPHOLIPID_BIOSYNTHESIS
Canonical_Pathways	REACTOME_SIGNALING_BY_NUCLEAR_RECEPTORS	259	8	4.5607e-05	0.000475307	JUN:GNAI3:FOS:MAPK3:GNAI2:EGFR:NOS3:ELK1	http://www.gsea-msigdb.org/gsea/msigdb/cards/REACTOME_SIGNALING_BY_NUCLEAR_RECEPTORS
Canonical_Pathways	REACTOME_MAP2K_AND_MAPK_ACTIVATION	40	4	4.60122e-05	0.000477268	MAPK3:ACTG1:RAF1:ACTB	http://www.gsea-msigdb.org/gsea/msigdb/cards/REACTOME_MAP2K_AND_MAPK_ACTIVATION
Canonical_Pathways	BIOCARTA_IL3_PATHWAY	15	3	5.21527e-05	0.000538422	FOS:MAPK3:RAF1	http://www.gsea-msigdb.org/gsea/msigdb/cards/BIOCARTA_IL3_PATHWAY
Canonical_Pathways	REACTOME_ONCOGENIC_MAPK_SIGNALING	81	5	5.24021e-05	0.000538469	MAPK3:ACTG1:RAF1:ACTB:CAMK2B	http://www.gsea-msigdb.org/gsea/msigdb/cards/REACTOME_ONCOGENIC_MAPK_SIGNALING
Canonical_Pathways	KEGG_BLADDER_CANCER	42	4	5.59258e-05	0.000569355	MAPK3:RAF1:CDKN1A:EGFR	http://www.gsea-msigdb.org/gsea/msigdb/cards/KEGG_BLADDER_CANCER
Canonical_Pathways	KEGG_ALDOSTERONE_REGULATED_SODIUM_REABSORPTION	42	4	5.59258e-05	0.000569355	MAPK3:PIK3R5:PRKCG:PIK3CG	http://www.gsea-msigdb.org/gsea/msigdb/cards/KEGG_ALDOSTERONE_REGULATED_SODIUM_REABSORPTION
Canonical_Pathways	REACTOME_CHAPERONE_MEDIATED_AUTOPHAGY	16	3	6.39562e-05	0.000648109	PRKAB2:PRKAB1:PRKAG3	http://www.gsea-msigdb.org/gsea/msigdb/cards/REACTOME_CHAPERONE_MEDIATED_AUTOPHAGY
Canonical_Pathways	REACTOME_SIGNALING_BY_INTERLEUKINS	627	12	6.51665e-05	0.000657344	JUN:FOS:MAPK3:MAPK7:ACTG1:RAF1:MEF2C:CDKN1A:ACTB:CAMK2B:EGFR:ELK1	http://www.gsea-msigdb.org/gsea/msigdb/cards/REACTOME_SIGNALING_BY_INTERLEUKINS
Canonical_Pathways	REACTOME_PLATELET_HOMEOSTASIS	85	5	6.60429e-05	0.000663143	PLA2G4A:GUCY1A2:GNAS:ITPR3:NOS3	http://www.gsea-msigdb.org/gsea/msigdb/cards/REACTOME_PLATELET_HOMEOSTASIS
Canonical_Pathways	REACTOME_G_ALPHA_S_SIGNALLING_EVENTS	531	11	6.65581e-05	0.000665278	GNAI3:ADCY6:ADCY4:ADCY9:ADCY7:ADCY3:GNAS:GNAI2:ADCY2:ADCY1:ADCY8	http://www.gsea-msigdb.org/gsea/msigdb/cards/REACTOME_G_ALPHA_S_SIGNALLING_EVENTS
Canonical_Pathways	REACTOME_C_TYPE_LECTIN_RECEPTORS_CLRS	139	6	6.86872e-05	0.000683453	NFATC3:NFATC1:NFATC2:RAF1:ITPR3:PRKACG	http://www.gsea-msigdb.org/gsea/msigdb/cards/REACTOME_C_TYPE_LECTIN_RECEPTORS_CLRS
Canonical_Pathways	BIOCARTA_SPRY_PATHWAY	17	3	7.73808e-05	0.000763051	MAPK3:RAF1:EGFR	http://www.gsea-msigdb.org/gsea/msigdb/cards/BIOCARTA_SPRY_PATHWAY
Canonical_Pathways	BIOCARTA_CCR5_PATHWAY	17	3	7.73808e-05	0.000763051	JUN:FOS:CALM3	http://www.gsea-msigdb.org/gsea/msigdb/cards/BIOCARTA_CCR5_PATHWAY
Canonical_Pathways	REACTOME_GASTRIN_CREB_SIGNALLING_PATHWAY_VIA_PKC_AND_MAPK	18	3	9.25219e-05	0.000900246	MAPK3:MAPK7:EGFR	http://www.gsea-msigdb.org/gsea/msigdb/cards/REACTOME_GASTRIN_CREB_SIGNALLING_PATHWAY_VIA_PKC_AND_MAPK
Canonical_Pathways	BIOCARTA_MEF2D_PATHWAY	18	3	9.25219e-05	0.000900246	NFATC1:CALM3:NFATC2	http://www.gsea-msigdb.org/gsea/msigdb/cards/BIOCARTA_MEF2D_PATHWAY
Canonical_Pathways	BIOCARTA_CARDIACEGF_PATHWAY	18	3	9.25219e-05	0.000900246	JUN:FOS:EGFR	http://www.gsea-msigdb.org/gsea/msigdb/cards/BIOCARTA_CARDIACEGF_PATHWAY
Canonical_Pathways	REACTOME_DEVELOPMENTAL_BIOLOGY	1098	16	9.81095e-05	0.000950409	JUN:CACNA1S:CACNB3:MYL6:CACNG3:MAPK3:MAPK7:CACNG4:ACTG1:CACNG8:CACNG2:MEF2C:CDKN1A:ACTB:EGFR:PRKACG	http://www.gsea-msigdb.org/gsea/msigdb/cards/REACTOME_DEVELOPMENTAL_BIOLOGY
Canonical_Pathways	PID_ANGIOPOIETIN_RECEPTOR_PATHWAY	49	4	0.000103079	0.000994174	MAPK3:CDKN1A:NOS3:ELK1	http://www.gsea-msigdb.org/gsea/msigdb/cards/PID_ANGIOPOIETIN_RECEPTOR_PATHWAY
Canonical_Pathways	REACTOME_MAPK_FAMILY_SIGNALING_CASCADES	293	8	0.00010795	0.0010366	JUN:MAPK3:ACTG1:RAF1:ACTB:CAMK2B:EGFR:PRKACG	http://www.gsea-msigdb.org/gsea/msigdb/cards/REACTOME_MAPK_FAMILY_SIGNALING_CASCADES
Canonical_Pathways	BIOCARTA_ECM_PATHWAY	19	3	0.000109473	0.00103764	MAPK3:RAF1:PIK3CG	http://www.gsea-msigdb.org/gsea/msigdb/cards/BIOCARTA_ECM_PATHWAY
Canonical_Pathways	REACTOME_RHO_GTPASES_ACTIVATE_ROCKS	19	3	0.000109473	0.00103764	PPP1R12B:MYL6:PPP1R12A	http://www.gsea-msigdb.org/gsea/msigdb/cards/REACTOME_RHO_GTPASES_ACTIVATE_ROCKS
Canonical_Pathways	REACTOME_RHO_GTPASES_ACTIVATE_CIT	19	3	0.000109473	0.00103764	PPP1R12B:MYL6:PPP1R12A	http://www.gsea-msigdb.org/gsea/msigdb/cards/REACTOME_RHO_GTPASES_ACTIVATE_CIT
Canonical_Pathways	REACTOME_SIGNALING_BY_RECEPTOR_TYROSINE_KINASES	468	10	0.000112975	0.00106623	MAPK3:MAPK7:ACTG1:MEF2C:ITPR3:ACTB:EGFR:NOS3:PRKACG:ELK1	http://www.gsea-msigdb.org/gsea/msigdb/cards/REACTOME_SIGNALING_BY_RECEPTOR_TYROSINE_KINASES
Canonical_Pathways	REACTOME_TOLL_LIKE_RECEPTOR_CASCADES	153	6	0.000116707	0.00109674	JUN:FOS:MAPK3:MAPK7:MEF2C:ELK1	http://www.gsea-msigdb.org/gsea/msigdb/cards/REACTOME_TOLL_LIKE_RECEPTOR_CASCADES
Canonical_Pathways	BIOCARTA_PPARA_PATHWAY	52	4	0.000130215	0.00121848	JUN:MAPK3:PIK3CG:PRKACG	http://www.gsea-msigdb.org/gsea/msigdb/cards/BIOCARTA_PPARA_PATHWAY
Canonical_Pathways	PID_S1P_META_PATHWAY	21	3	0.000149175	0.00137831	GNAI3:GNAO1:GNAI2	http://www.gsea-msigdb.org/gsea/msigdb/cards/PID_S1P_META_PATHWAY
Canonical_Pathways	REACTOME_PRESYNAPTIC_FUNCTION_OF_KAINATE_RECEPTORS	21	3	0.000149175	0.00137831	PLCB3:PLCB2:PLCB1	http://www.gsea-msigdb.org/gsea/msigdb/cards/REACTOME_PRESYNAPTIC_FUNCTION_OF_KAINATE_RECEPTORS
Canonical_Pathways	BIOCARTA_MPR_PATHWAY	21	3	0.000149175	0.00137831	MAPK3:ADCY1:PRKACG	http://www.gsea-msigdb.org/gsea/msigdb/cards/BIOCARTA_MPR_PATHWAY
Canonical_Pathways	REACTOME_ION_HOMEOSTASIS	54	4	0.00015096	0.00138317	RYR3:RYR1:ITPR3:CAMK2B	http://www.gsea-msigdb.org/gsea/msigdb/cards/REACTOME_ION_HOMEOSTASIS
Canonical_Pathways	KEGG_INOSITOL_PHOSPHATE_METABOLISM	54	4	0.00015096	0.00138317	PLCB3:PLCB2:PLCB1:PIK3CG	http://www.gsea-msigdb.org/gsea/msigdb/cards/KEGG_INOSITOL_PHOSPHATE_METABOLISM
Canonical_Pathways	KEGG_TOLL_LIKE_RECEPTOR_SIGNALING_PATHWAY	102	5	0.000156896	0.00143159	JUN:FOS:MAPK3:PIK3R5:PIK3CG	http://www.gsea-msigdb.org/gsea/msigdb/cards/KEGG_TOLL_LIKE_RECEPTOR_SIGNALING_PATHWAY
Canonical_Pathways	PID_IL2_1PATHWAY	55	4	0.000162182	0.00147371	JUN:FOS:MAPK3:RAF1	http://www.gsea-msigdb.org/gsea/msigdb/cards/PID_IL2_1PATHWAY
Canonical_Pathways	PID_PDGFRA_PATHWAY	22	3	0.000172107	0.00155108	JUN:FOS:ELK1	http://www.gsea-msigdb.org/gsea/msigdb/cards/PID_PDGFRA_PATHWAY
Canonical_Pathways	BIOCARTA_CREB_PATHWAY	22	3	0.000172107	0.00155108	MAPK3:ADCY1:PRKACG	http://www.gsea-msigdb.org/gsea/msigdb/cards/BIOCARTA_CREB_PATHWAY
Canonical_Pathways	REACTOME_SIGNALING_BY_VEGF	105	5	0.000179767	0.0016135	ACTG1:ITPR3:ACTB:NOS3:PRKACG	http://www.gsea-msigdb.org/gsea/msigdb/cards/REACTOME_SIGNALING_BY_VEGF
Canonical_Pathways	KEGG_ACUTE_MYELOID_LEUKEMIA	57	4	0.000186416	0.00165963	MAPK3:PIK3R5:RAF1:PIK3CG	http://www.gsea-msigdb.org/gsea/msigdb/cards/KEGG_ACUTE_MYELOID_LEUKEMIA
Canonical_Pathways	PID_SHP2_PATHWAY	57	4	0.000186416	0.00165963	GNAI3:RAF1:EGFR:NOS3	http://www.gsea-msigdb.org/gsea/msigdb/cards/PID_SHP2_PATHWAY
Canonical_Pathways	REACTOME_SENESCENCE_ASSOCIATED_SECRETORY_PHENOTYPE_SASP	106	5	0.00018793	0.00166636	JUN:FOS:MAPK3:MAPK7:CDKN1A	http://www.gsea-msigdb.org/gsea/msigdb/cards/REACTOME_SENESCENCE_ASSOCIATED_SECRETORY_PHENOTYPE_SASP
Canonical_Pathways	KEGG_ARACHIDONIC_ACID_METABOLISM	58	4	0.000199464	0.00176153	PLA2G4A:PLA2G4B:JMJD7-PLA2G4B:PLA2G4E	http://www.gsea-msigdb.org/gsea/msigdb/cards/KEGG_ARACHIDONIC_ACID_METABOLISM
Canonical_Pathways	BIOCARTA_TOLL_PATHWAY	24	3	0.000224569	0.00196744	JUN:FOS:ELK1	http://www.gsea-msigdb.org/gsea/msigdb/cards/BIOCARTA_TOLL_PATHWAY
Canonical_Pathways	BIOCARTA_TFF_PATHWAY	24	3	0.000224569	0.00196744	MAPK3:EGFR:PIK3CG	http://www.gsea-msigdb.org/gsea/msigdb/cards/BIOCARTA_TFF_PATHWAY
Canonical_Pathways	REACTOME_G_BETA:GAMMA_SIGNALLING_THROUGH_PI3KGAMMA	25	3	0.000254273	0.00221883	PIK3R6:PIK3R5:PIK3CG	http://www.gsea-msigdb.org/gsea/msigdb/cards/REACTOME_G_BETA:GAMMA_SIGNALLING_THROUGH_PI3KGAMMA
Canonical_Pathways	REACTOME_SYNTHESIS_OF_IP3_AND_IP4_IN_THE_CYTOSOL	26	3	0.000286403	0.00247317	PLCB3:PLCB2:PLCB1	http://www.gsea-msigdb.org/gsea/msigdb/cards/REACTOME_SYNTHESIS_OF_IP3_AND_IP4_IN_THE_CYTOSOL
Canonical_Pathways	BIOCARTA_RACCYCD_PATHWAY	26	3	0.000286403	0.00247317	MAPK3:RAF1:CDKN1A	http://www.gsea-msigdb.org/gsea/msigdb/cards/BIOCARTA_RACCYCD_PATHWAY
Canonical_Pathways	REACTOME_METABOLISM_OF_LIPIDS	735	12	0.000286793	0.00247317	PRKAB2:PLA2G4A:PPP1CA:PLA2G4B:PLA2G4E:PLA2G4D:PLA2G4F:PIK3R6:PIK3R5:PLA2G4C:PIK3CG:PRKACG	http://www.gsea-msigdb.org/gsea/msigdb/cards/REACTOME_METABOLISM_OF_LIPIDS
Canonical_Pathways	PID_RB_1PATHWAY	65	4	0.000309946	0.00266238	JUN:RAF1:MEF2C:CDKN1A	http://www.gsea-msigdb.org/gsea/msigdb/cards/PID_RB_1PATHWAY
Canonical_Pathways	BIOCARTA_GH_PATHWAY	27	3	0.000321043	0.00273633	MAPK3:RAF1:PIK3CG	http://www.gsea-msigdb.org/gsea/msigdb/cards/BIOCARTA_GH_PATHWAY
Canonical_Pathways	REACTOME_ACTIVATION_OF_AMPK_DOWNSTREAM_OF_NMDARS	27	3	0.000321043	0.00273633	PRKAB2:PRKAB1:PRKAG3	http://www.gsea-msigdb.org/gsea/msigdb/cards/REACTOME_ACTIVATION_OF_AMPK_DOWNSTREAM_OF_NMDARS
Canonical_Pathways	PID_TELOMERASE_PATHWAY	67	4	0.000348236	0.00295664	JUN:FOS:MAPK3:EGFR	http://www.gsea-msigdb.org/gsea/msigdb/cards/PID_TELOMERASE_PATHWAY
Canonical_Pathways	BIOCARTA_NO1_PATHWAY	28	3	0.000358273	0.0029956	CALM3:NOS3:PRKACG	http://www.gsea-msigdb.org/gsea/msigdb/cards/BIOCARTA_NO1_PATHWAY
Canonical_Pathways	REACTOME_ENERGY_DEPENDENT_REGULATION_OF_MTOR_BY_LKB1_AMPK	28	3	0.000358273	0.0029956	PRKAB2:PRKAB1:PRKAG3	http://www.gsea-msigdb.org/gsea/msigdb/cards/REACTOME_ENERGY_DEPENDENT_REGULATION_OF_MTOR_BY_LKB1_AMPK
Canonical_Pathways	REACTOME_MICROAUTOPHAGY	28	3	0.000358273	0.0029956	PRKAB2:PRKAB1:PRKAG3	http://www.gsea-msigdb.org/gsea/msigdb/cards/REACTOME_MICROAUTOPHAGY
Canonical_Pathways	REACTOME_G_PROTEIN_ACTIVATION	28	3	0.000358273	0.0029956	GNAI3:GNAO1:GNAI2	http://www.gsea-msigdb.org/gsea/msigdb/cards/REACTOME_G_PROTEIN_ACTIVATION
Canonical_Pathways	REACTOME_VASOPRESSIN_LIKE_RECEPTORS	6	2	0.00036343	0.00301578	OXT:OXTR	http://www.gsea-msigdb.org/gsea/msigdb/cards/REACTOME_VASOPRESSIN_LIKE_RECEPTORS
Canonical_Pathways	REACTOME_NEGATIVE_FEEDBACK_REGULATION_OF_MAPK_PATHWAY	6	2	0.00036343	0.00301578	MAPK3:RAF1	http://www.gsea-msigdb.org/gsea/msigdb/cards/REACTOME_NEGATIVE_FEEDBACK_REGULATION_OF_MAPK_PATHWAY
Canonical_Pathways	PID_VEGFR1_2_PATHWAY	69	4	0.000389799	0.00321036	PRKAB1:MAPK3:RAF1:NOS3	http://www.gsea-msigdb.org/gsea/msigdb/cards/PID_VEGFR1_2_PATHWAY
Canonical_Pathways	KEGG_LEISHMANIA_INFECTION	69	4	0.000389799	0.00321036	JUN:FOS:MAPK3:ELK1	http://www.gsea-msigdb.org/gsea/msigdb/cards/KEGG_LEISHMANIA_INFECTION
Canonical_Pathways	BIOCARTA_BIOPEPTIDES_PATHWAY	29	3	0.000398174	0.00326711	MAPK3:CALM3:RAF1	http://www.gsea-msigdb.org/gsea/msigdb/cards/BIOCARTA_BIOPEPTIDES_PATHWAY
Canonical_Pathways	PID_AVB3_OPN_PATHWAY	30	3	0.000440823	0.00359026	JUN:FOS:MAPK3	http://www.gsea-msigdb.org/gsea/msigdb/cards/PID_AVB3_OPN_PATHWAY
Canonical_Pathways	REACTOME_ACTIVATION_OF_KAINATE_RECEPTORS_UPON_GLUTAMATE_BINDING	30	3	0.000440823	0.00359026	PLCB3:PLCB2:PLCB1	http://www.gsea-msigdb.org/gsea/msigdb/cards/REACTOME_ACTIVATION_OF_KAINATE_RECEPTORS_UPON_GLUTAMATE_BINDING
Canonical_Pathways	KEGG_ADHERENS_JUNCTION	72	4	0.000458624	0.00372145	MAPK3:ACTG1:ACTB:EGFR	http://www.gsea-msigdb.org/gsea/msigdb/cards/KEGG_ADHERENS_JUNCTION
Canonical_Pathways	KEGG_TIGHT_JUNCTION	131	5	0.000500497	0.0040463	GNAI3:ACTG1:PRKCG:GNAI2:ACTB	http://www.gsea-msigdb.org/gsea/msigdb/cards/KEGG_TIGHT_JUNCTION
Canonical_Pathways	BIOCARTA_TSP1_PATHWAY	7	2	0.00050715	0.00408506	JUN:FOS	http://www.gsea-msigdb.org/gsea/msigdb/cards/BIOCARTA_TSP1_PATHWAY
Canonical_Pathways	REACTOME_SIGNAL_AMPLIFICATION	32	3	0.000534673	0.00427544	GNAI3:PLA2G4A:GNAI2	http://www.gsea-msigdb.org/gsea/msigdb/cards/REACTOME_SIGNAL_AMPLIFICATION
Canonical_Pathways	REACTOME_FCERI_MEDIATED_MAPK_ACTIVATION	32	3	0.000534673	0.00427544	JUN:FOS:MAPK3	http://www.gsea-msigdb.org/gsea/msigdb/cards/REACTOME_FCERI_MEDIATED_MAPK_ACTIVATION
Canonical_Pathways	BIOCARTA_AGR_PATHWAY	33	3	0.000586024	0.00466908	JUN:MAPK3:EGFR	http://www.gsea-msigdb.org/gsea/msigdb/cards/BIOCARTA_AGR_PATHWAY
Canonical_Pathways	KEGG_GLYCEROPHOSPHOLIPID_METABOLISM	77	4	0.000591941	0.0046992	PLA2G4A:PLA2G4B:JMJD7-PLA2G4B:PLA2G4E	http://www.gsea-msigdb.org/gsea/msigdb/cards/KEGG_GLYCEROPHOSPHOLIPID_METABOLISM
Canonical_Pathways	REACTOME_SIGNALING_BY_NTRK1_TRKA	78	4	0.000621576	0.00491671	MAPK3:MAPK7:MEF2C:ELK1	http://www.gsea-msigdb.org/gsea/msigdb/cards/REACTOME_SIGNALING_BY_NTRK1_TRKA
Canonical_Pathways	PID_EPHA_FWDPATHWAY	34	3	0.000640424	0.00504765	PIK3R6:PIK3R5:PIK3CG	http://www.gsea-msigdb.org/gsea/msigdb/cards/PID_EPHA_FWDPATHWAY
Canonical_Pathways	KEGG_PRION_DISEASES	35	3	0.000697945	0.00542326	MAPK3:PRKACG:ELK1	http://www.gsea-msigdb.org/gsea/msigdb/cards/KEGG_PRION_DISEASES
Canonical_Pathways	PID_ERBB1_RECEPTOR_PROXIMAL_PATHWAY	35	3	0.000697945	0.00542326	GNAI3:MAPK3:EGFR	http://www.gsea-msigdb.org/gsea/msigdb/cards/PID_ERBB1_RECEPTOR_PROXIMAL_PATHWAY
Canonical_Pathways	SIG_REGULATION_OF_THE_ACTIN_CYTOSKELETON_BY_RHO_GTPASES	35	3	0.000697945	0.00542326	ACTG1:MYLK2:MYLK	http://www.gsea-msigdb.org/gsea/msigdb/cards/SIG_REGULATION_OF_THE_ACTIN_CYTOSKELETON_BY_RHO_GTPASES
Canonical_Pathways	REACTOME_GPVI_MEDIATED_ACTIVATION_CASCADE	35	3	0.000697945	0.00542326	PIK3R6:PIK3R5:PIK3CG	http://www.gsea-msigdb.org/gsea/msigdb/cards/REACTOME_GPVI_MEDIATED_ACTIVATION_CASCADE
Canonical_Pathways	PID_SMAD2_3NUCLEAR_PATHWAY	81	4	0.000716789	0.00555007	JUN:FOS:MEF2C:CDKN1A	http://www.gsea-msigdb.org/gsea/msigdb/cards/PID_SMAD2_3NUCLEAR_PATHWAY
Canonical_Pathways	REACTOME_RHO_GTPASES_ACTIVATE_WASPS_AND_WAVES	36	3	0.000758657	0.00585364	MAPK3:ACTG1:ACTB	http://www.gsea-msigdb.org/gsea/msigdb/cards/REACTOME_RHO_GTPASES_ACTIVATE_WASPS_AND_WAVES
Canonical_Pathways	BIOCARTA_PLC_PATHWAY	9	2	0.000863767	0.00664134	PLCB1:PIK3CG	http://www.gsea-msigdb.org/gsea/msigdb/cards/BIOCARTA_PLC_PATHWAY
Canonical_Pathways	PID_P38_ALPHA_BETA_DOWNSTREAM_PATHWAY	38	3	0.000889931	0.00681867	JUN:PLA2G4A:MEF2C	http://www.gsea-msigdb.org/gsea/msigdb/cards/PID_P38_ALPHA_BETA_DOWNSTREAM_PATHWAY
Canonical_Pathways	REACTOME_FCGAMMA_RECEPTOR_FCGR_DEPENDENT_PHAGOCYTOSIS	86	4	0.000897722	0.00683076	MAPK3:ACTG1:ITPR3:ACTB	http://www.gsea-msigdb.org/gsea/msigdb/cards/REACTOME_FCGAMMA_RECEPTOR_FCGR_DEPENDENT_PHAGOCYTOSIS
Canonical_Pathways	KEGG_APOPTOSIS	86	4	0.000897722	0.00683076	PIK3R5:PIK3CG:PRKACG:PPP3R2	http://www.gsea-msigdb.org/gsea/msigdb/cards/KEGG_APOPTOSIS
Canonical_Pathways	REACTOME_SYNTHESIS_OF_PA	39	3	0.000960628	0.00728421	PLA2G4A:PLA2G4B:PLA2G4D	http://www.gsea-msigdb.org/gsea/msigdb/cards/REACTOME_SYNTHESIS_OF_PA
Canonical_Pathways	REACTOME_CYTOKINE_SIGNALING_IN_IMMUNE_SYSTEM	848	12	0.00101756	0.00768941	JUN:FOS:MAPK3:MAPK7:ACTG1:RAF1:MEF2C:CDKN1A:ACTB:CAMK2B:EGFR:ELK1	http://www.gsea-msigdb.org/gsea/msigdb/cards/REACTOME_CYTOKINE_SIGNALING_IN_IMMUNE_SYSTEM
Canonical_Pathways	REACTOME_RHO_GTPASE_EFFECTORS	318	7	0.00105885	0.00797402	PPP1R12B:MYL6:PPP1R12A:MAPK3:ACTG1:MYLK:ACTB	http://www.gsea-msigdb.org/gsea/msigdb/cards/REACTOME_RHO_GTPASE_EFFECTORS
Canonical_Pathways	REACTOME_MITOCHONDRIAL_BIOGENESIS	92	4	0.00115468	0.00866603	PRKAB2:PRKAB1:PRKAG3:MEF2C	http://www.gsea-msigdb.org/gsea/msigdb/cards/REACTOME_MITOCHONDRIAL_BIOGENESIS
Canonical_Pathways	REACTOME_SIGNALING_BY_WNT	324	7	0.00117961	0.00882302	PLCB3:PLCB2:GNAO1:NFATC1:PRKCG:PLCB1:ITPR3	http://www.gsea-msigdb.org/gsea/msigdb/cards/REACTOME_SIGNALING_BY_WNT
Canonical_Pathways	REACTOME_COOPERATION_OF_PDCL_PHLP1_AND_TRIC_CCT_IN_G_PROTEIN_BETA_FOLDING	42	3	0.00119374	0.00889844	GNAI3:GNAO1:GNAI2	http://www.gsea-msigdb.org/gsea/msigdb/cards/REACTOME_COOPERATION_OF_PDCL_PHLP1_AND_TRIC_CCT_IN_G_PROTEIN_BETA_FOLDING
Canonical_Pathways	REACTOME_CELLULAR_RESPONSES_TO_EXTERNAL_STIMULI	530	9	0.0013059	0.00961037	JUN:PRKAB2:PRKAB1:FOS:MAPK3:MAPK7:PRKAG3:CDKN1A:CAMK2B	http://www.gsea-msigdb.org/gsea/msigdb/cards/REACTOME_CELLULAR_RESPONSES_TO_EXTERNAL_STIMULI
Canonical_Pathways	BIOCARTA_AGPCR_PATHWAY	11	2	0.0013111	0.00961037	GNAS:PRKACG	http://www.gsea-msigdb.org/gsea/msigdb/cards/BIOCARTA_AGPCR_PATHWAY
Canonical_Pathways	BIOCARTA_MYOSIN_PATHWAY	11	2	0.0013111	0.00961037	PPP1R12B:PLCB1	http://www.gsea-msigdb.org/gsea/msigdb/cards/BIOCARTA_MYOSIN_PATHWAY
Canonical_Pathways	BIOCARTA_CFTR_PATHWAY	11	2	0.0013111	0.00961037	ADCY1:PRKACG	http://www.gsea-msigdb.org/gsea/msigdb/cards/BIOCARTA_CFTR_PATHWAY
Canonical_Pathways	BIOCARTA_PLCE_PATHWAY	11	2	0.0013111	0.00961037	ADCY1:PRKACG	http://www.gsea-msigdb.org/gsea/msigdb/cards/BIOCARTA_PLCE_PATHWAY
Canonical_Pathways	PID_RHOA_PATHWAY	45	3	0.00145971	0.0106288	JUN:PPP1R12A:FOS	http://www.gsea-msigdb.org/gsea/msigdb/cards/PID_RHOA_PATHWAY
Canonical_Pathways	PID_PS1_PATHWAY	45	3	0.00145971	0.0106288	JUN:FOS:MAPK3	http://www.gsea-msigdb.org/gsea/msigdb/cards/PID_PS1_PATHWAY
Canonical_Pathways	REACTOME_SIGNALING_BY_NTRKS	99	4	0.00151497	0.0109586	MAPK3:MAPK7:MEF2C:ELK1	http://www.gsea-msigdb.org/gsea/msigdb/cards/REACTOME_SIGNALING_BY_NTRKS
Canonical_Pathways	REACTOME_CLEC7A_DECTIN_1_SIGNALING	99	4	0.00151497	0.0109586	NFATC3:NFATC1:NFATC2:ITPR3	http://www.gsea-msigdb.org/gsea/msigdb/cards/REACTOME_CLEC7A_DECTIN_1_SIGNALING
Canonical_Pathways	REACTOME_PHYSIOLOGICAL_FACTORS	12	2	0.00156822	0.011233	NPPA:NPR2	http://www.gsea-msigdb.org/gsea/msigdb/cards/REACTOME_PHYSIOLOGICAL_FACTORS
Canonical_Pathways	REACTOME_ERYTHROPOIETIN_ACTIVATES_PHOSPHOINOSITIDE_3_KINASE_PI3K	12	2	0.00156822	0.011233	PIK3R5:PIK3CG	http://www.gsea-msigdb.org/gsea/msigdb/cards/REACTOME_ERYTHROPOIETIN_ACTIVATES_PHOSPHOINOSITIDE_3_KINASE_PI3K
Canonical_Pathways	REACTOME_GAP_JUNCTION_DEGRADATION	12	2	0.00156822	0.011233	ACTG1:ACTB	http://www.gsea-msigdb.org/gsea/msigdb/cards/REACTOME_GAP_JUNCTION_DEGRADATION
Canonical_Pathways	REACTOME_PROTEIN_FOLDING	101	4	0.00163079	0.0116432	GNAI3:GNAO1:GNAI2:ACTB	http://www.gsea-msigdb.org/gsea/msigdb/cards/REACTOME_PROTEIN_FOLDING
Canonical_Pathways	KEGG_TYPE_II_DIABETES_MELLITUS	47	3	0.00165607	0.0117474	MAPK3:PIK3R5:PIK3CG	http://www.gsea-msigdb.org/gsea/msigdb/cards/KEGG_TYPE_II_DIABETES_MELLITUS
Canonical_Pathways	PID_HEDGEHOG_GLI_PATHWAY	47	3	0.00165607	0.0117474	GNAI3:GNAO1:GNAI2	http://www.gsea-msigdb.org/gsea/msigdb/cards/PID_HEDGEHOG_GLI_PATHWAY
Canonical_Pathways	REACTOME_AXON_GUIDANCE	550	9	0.00168454	0.0119109	CACNA1S:CACNB3:MYL6:MAPK3:MAPK7:ACTG1:ACTB:EGFR:PRKACG	http://www.gsea-msigdb.org/gsea/msigdb/cards/REACTOME_AXON_GUIDANCE
Canonical_Pathways	REACTOME_INOSITOL_PHOSPHATE_METABOLISM	48	3	0.00176014	0.012366	PLCB3:PLCB2:PLCB1	http://www.gsea-msigdb.org/gsea/msigdb/cards/REACTOME_INOSITOL_PHOSPHATE_METABOLISM
Canonical_Pathways	PID_PI3KCI_PATHWAY	48	3	0.00176014	0.012366	PIK3R6:PIK3R5:PIK3CG	http://www.gsea-msigdb.org/gsea/msigdb/cards/PID_PI3KCI_PATHWAY
Canonical_Pathways	BIOCARTA_CDK5_PATHWAY	13	2	0.00184735	0.0128963	MAPK3:RAF1	http://www.gsea-msigdb.org/gsea/msigdb/cards/BIOCARTA_CDK5_PATHWAY
Canonical_Pathways	REACTOME_ERKS_ARE_INACTIVATED	13	2	0.00184735	0.0128963	MAPK3:MAPK7	http://www.gsea-msigdb.org/gsea/msigdb/cards/REACTOME_ERKS_ARE_INACTIVATED
Canonical_Pathways	REACTOME_STIMULI_SENSING_CHANNELS	106	4	0.00194704	0.0135492	RYR3:RYR1:TRPM2:RAF1	http://www.gsea-msigdb.org/gsea/msigdb/cards/REACTOME_STIMULI_SENSING_CHANNELS
Canonical_Pathways	KEGG_MTOR_SIGNALING_PATHWAY	52	3	0.00221695	0.0153642	MAPK3:PIK3R5:PIK3CG	http://www.gsea-msigdb.org/gsea/msigdb/cards/KEGG_MTOR_SIGNALING_PATHWAY
Canonical_Pathways	REACTOME_ION_CHANNEL_TRANSPORT	183	5	0.00222286	0.0153642	RYR3:RYR1:TRPM2:RAF1:CAMK2B	http://www.gsea-msigdb.org/gsea/msigdb/cards/REACTOME_ION_CHANNEL_TRANSPORT
Canonical_Pathways	REACTOME_SIGNALING_BY_THE_B_CELL_RECEPTOR_BCR	110	4	0.00222883	0.0153642	NFATC3:NFATC1:NFATC2:ITPR3	http://www.gsea-msigdb.org/gsea/msigdb/cards/REACTOME_SIGNALING_BY_THE_B_CELL_RECEPTOR_BCR
Canonical_Pathways	REACTOME_SYNTHESIS_OF_PIPS_AT_THE_PLASMA_MEMBRANE	53	3	0.00234155	0.0160908	PIK3R6:PIK3R5:PIK3CG	http://www.gsea-msigdb.org/gsea/msigdb/cards/REACTOME_SYNTHESIS_OF_PIPS_AT_THE_PLASMA_MEMBRANE
Canonical_Pathways	BIOCARTA_BCELLSURVIVAL_PATHWAY	15	2	0.00247074	0.0168209	FOS:PIK3CG	http://www.gsea-msigdb.org/gsea/msigdb/cards/BIOCARTA_BCELLSURVIVAL_PATHWAY
Canonical_Pathways	BIOCARTA_CK1_PATHWAY	15	2	0.00247074	0.0168209	PLCB1:PRKACG	http://www.gsea-msigdb.org/gsea/msigdb/cards/BIOCARTA_CK1_PATHWAY
Canonical_Pathways	BIOCARTA_HIF_PATHWAY	15	2	0.00247074	0.0168209	JUN:NOS3	http://www.gsea-msigdb.org/gsea/msigdb/cards/BIOCARTA_HIF_PATHWAY
Canonical_Pathways	PID_FGF_PATHWAY	55	3	0.00260358	0.0176706	JUN:FOS:MAPK3	http://www.gsea-msigdb.org/gsea/msigdb/cards/PID_FGF_PATHWAY
Canonical_Pathways	REACTOME_CELLULAR_SENESCENCE	190	5	0.00261516	0.0176946	JUN:FOS:MAPK3:MAPK7:CDKN1A	http://www.gsea-msigdb.org/gsea/msigdb/cards/REACTOME_CELLULAR_SENESCENCE
Canonical_Pathways	REACTOME_RAP1_SIGNALLING	16	2	0.00281457	0.0189854	RAF1:PRKACG	http://www.gsea-msigdb.org/gsea/msigdb/cards/REACTOME_RAP1_SIGNALLING
Canonical_Pathways	REACTOME_L1CAM_INTERACTIONS	118	4	0.0028745	0.0193303	MAPK3:ACTG1:ACTB:EGFR	http://www.gsea-msigdb.org/gsea/msigdb/cards/REACTOME_L1CAM_INTERACTIONS
Canonical_Pathways	REACTOME_OTHER_INTERLEUKIN_SIGNALING	287	6	0.00312917	0.0209788	MAPK3:ACTG1:RAF1:ACTB:CAMK2B:EGFR	http://www.gsea-msigdb.org/gsea/msigdb/cards/REACTOME_OTHER_INTERLEUKIN_SIGNALING
Canonical_Pathways	REACTOME_DISEASES_OF_SIGNAL_TRANSDUCTION	386	7	0.00316727	0.0210013	MAPK3:ACTG1:RAF1:CDKN1A:ACTB:CAMK2B:EGFR	http://www.gsea-msigdb.org/gsea/msigdb/cards/REACTOME_DISEASES_OF_SIGNAL_TRANSDUCTION
Canonical_Pathways	SA_TRKA_RECEPTOR	17	2	0.00317953	0.0210013	CDKN1A:ELK1	http://www.gsea-msigdb.org/gsea/msigdb/cards/SA_TRKA_RECEPTOR
Canonical_Pathways	BIOCARTA_ETS_PATHWAY	17	2	0.00317953	0.0210013	JUN:FOS	http://www.gsea-msigdb.org/gsea/msigdb/cards/BIOCARTA_ETS_PATHWAY
Canonical_Pathways	BIOCARTA_HCMV_PATHWAY	17	2	0.00317953	0.0210013	MAPK3:PIK3CG	http://www.gsea-msigdb.org/gsea/msigdb/cards/BIOCARTA_HCMV_PATHWAY
Canonical_Pathways	PID_ATF2_PATHWAY	59	3	0.00318027	0.0210013	JUN:FOS:MAPK3	http://www.gsea-msigdb.org/gsea/msigdb/cards/PID_ATF2_PATHWAY
Canonical_Pathways	REACTOME_REGULATION_OF_ACTIN_DYNAMICS_FOR_PHAGOCYTIC_CUP_FORMATION	61	3	0.00349567	0.0230149	MAPK3:ACTG1:ACTB	http://www.gsea-msigdb.org/gsea/msigdb/cards/REACTOME_REGULATION_OF_ACTIN_DYNAMICS_FOR_PHAGOCYTIC_CUP_FORMATION
Canonical_Pathways	BIOCARTA_PTEN_PATHWAY	18	2	0.0035654	0.0233343	MAPK3:EGFR	http://www.gsea-msigdb.org/gsea/msigdb/cards/BIOCARTA_PTEN_PATHWAY
Canonical_Pathways	REACTOME_CELL_EXTRACELLULAR_MATRIX_INTERACTIONS	18	2	0.0035654	0.0233343	ACTG1:ACTB	http://www.gsea-msigdb.org/gsea/msigdb/cards/REACTOME_CELL_EXTRACELLULAR_MATRIX_INTERACTIONS
Canonical_Pathways	REACTOME_NCAM_SIGNALING_FOR_NEURITE_OUT_GROWTH	63	3	0.00382956	0.0249887	CACNA1S:CACNB3:MAPK3	http://www.gsea-msigdb.org/gsea/msigdb/cards/REACTOME_NCAM_SIGNALING_FOR_NEURITE_OUT_GROWTH
Canonical_Pathways	BIOCARTA_CXCR4_PATHWAY	19	2	0.00397198	0.0256894	MAPK3:RAF1	http://www.gsea-msigdb.org/gsea/msigdb/cards/BIOCARTA_CXCR4_PATHWAY
Canonical_Pathways	BIOCARTA_MCALPAIN_PATHWAY	19	2	0.00397198	0.0256894	EGFR:PRKACG	http://www.gsea-msigdb.org/gsea/msigdb/cards/BIOCARTA_MCALPAIN_PATHWAY
Canonical_Pathways	BIOCARTA_MAL_PATHWAY	19	2	0.00397198	0.0256894	MAPK3:RAF1	http://www.gsea-msigdb.org/gsea/msigdb/cards/BIOCARTA_MAL_PATHWAY
Canonical_Pathways	BIOCARTA_ARENRF2_PATHWAY	20	2	0.00439905	0.0282027	JUN:FOS	http://www.gsea-msigdb.org/gsea/msigdb/cards/BIOCARTA_ARENRF2_PATHWAY
Canonical_Pathways	BIOCARTA_ATM_PATHWAY	20	2	0.00439905	0.0282027	JUN:CDKN1A	http://www.gsea-msigdb.org/gsea/msigdb/cards/BIOCARTA_ATM_PATHWAY
Canonical_Pathways	BIOCARTA_CSK_PATHWAY	20	2	0.00439905	0.0282027	ADCY1:PRKACG	http://www.gsea-msigdb.org/gsea/msigdb/cards/BIOCARTA_CSK_PATHWAY
Canonical_Pathways	KEGG_ADIPOCYTOKINE_SIGNALING_PATHWAY	67	3	0.00455408	0.0291117	PRKAB2:PRKAB1:PRKAG3	http://www.gsea-msigdb.org/gsea/msigdb/cards/KEGG_ADIPOCYTOKINE_SIGNALING_PATHWAY
Canonical_Pathways	PID_MTOR_4PATHWAY	68	3	0.00474726	0.0302586	EEF2K:MAPK3:RAF1	http://www.gsea-msigdb.org/gsea/msigdb/cards/PID_MTOR_4PATHWAY
Canonical_Pathways	PID_P53_DOWNSTREAM_PATHWAY	136	4	0.00477223	0.0303299	JUN:PRKAB1:CDKN1A:EGFR	http://www.gsea-msigdb.org/gsea/msigdb/cards/PID_P53_DOWNSTREAM_PATHWAY
Canonical_Pathways	REACTOME_SIGNAL_TRANSDUCTION_BY_L1	21	2	0.00484641	0.0303625	MAPK3:EGFR	http://www.gsea-msigdb.org/gsea/msigdb/cards/REACTOME_SIGNAL_TRANSDUCTION_BY_L1
Canonical_Pathways	BIOCARTA_NOS1_PATHWAY	21	2	0.00484641	0.0303625	CALM3:PRKACG	http://www.gsea-msigdb.org/gsea/msigdb/cards/BIOCARTA_NOS1_PATHWAY
Canonical_Pathways	REACTOME_CD209_DC_SIGN_SIGNALING	21	2	0.00484641	0.0303625	RAF1:PRKACG	http://www.gsea-msigdb.org/gsea/msigdb/cards/REACTOME_CD209_DC_SIGN_SIGNALING
Canonical_Pathways	BIOCARTA_CERAMIDE_PATHWAY	21	2	0.00484641	0.0303625	MAPK3:RAF1	http://www.gsea-msigdb.org/gsea/msigdb/cards/BIOCARTA_CERAMIDE_PATHWAY
Canonical_Pathways	BIOCARTA_RAC1_PATHWAY	21	2	0.00484641	0.0303625	PPP1R12B:PIK3CG	http://www.gsea-msigdb.org/gsea/msigdb/cards/BIOCARTA_RAC1_PATHWAY
Canonical_Pathways	PID_CDC42_PATHWAY	70	3	0.00514832	0.0321624	JUN:MAPK3:RAF1	http://www.gsea-msigdb.org/gsea/msigdb/cards/PID_CDC42_PATHWAY
Canonical_Pathways	REACTOME_ADP_SIGNALLING_THROUGH_P2Y_PURINOCEPTOR_12	22	2	0.00531384	0.0329159	GNAI3:GNAI2	http://www.gsea-msigdb.org/gsea/msigdb/cards/REACTOME_ADP_SIGNALLING_THROUGH_P2Y_PURINOCEPTOR_12
Canonical_Pathways	BIOCARTA_EICOSANOID_PATHWAY	22	2	0.00531384	0.0329159	PLA2G4A:PLCB1	http://www.gsea-msigdb.org/gsea/msigdb/cards/BIOCARTA_EICOSANOID_PATHWAY
Canonical_Pathways	REACTOME_NITRIC_OXIDE_STIMULATES_GUANYLATE_CYCLASE	22	2	0.00531384	0.0329159	GUCY1A2:NOS3	http://www.gsea-msigdb.org/gsea/msigdb/cards/REACTOME_NITRIC_OXIDE_STIMULATES_GUANYLATE_CYCLASE
Canonical_Pathways	PID_PRL_SIGNALING_EVENTS_PATHWAY	23	2	0.00580114	0.0358334	MAPK3:CDKN1A	http://www.gsea-msigdb.org/gsea/msigdb/cards/PID_PRL_SIGNALING_EVENTS_PATHWAY
Canonical_Pathways	REACTOME_TRIGLYCERIDE_CATABOLISM	24	2	0.0063081	0.0386393	PPP1CA:PRKACG	http://www.gsea-msigdb.org/gsea/msigdb/cards/REACTOME_TRIGLYCERIDE_CATABOLISM
Canonical_Pathways	KEGG_DORSO_VENTRAL_AXIS_FORMATION	24	2	0.0063081	0.0386393	MAPK3:EGFR	http://www.gsea-msigdb.org/gsea/msigdb/cards/KEGG_DORSO_VENTRAL_AXIS_FORMATION
Canonical_Pathways	REACTOME_DARPP_32_EVENTS	24	2	0.0063081	0.0386393	PPP1CA:PRKACG	http://www.gsea-msigdb.org/gsea/msigdb/cards/REACTOME_DARPP_32_EVENTS
Canonical_Pathways	REACTOME_SIGNALING_BY_ERYTHROPOIETIN	25	2	0.00683452	0.0417475	PIK3R5:PIK3CG	http://www.gsea-msigdb.org/gsea/msigdb/cards/REACTOME_SIGNALING_BY_ERYTHROPOIETIN
Canonical_Pathways	REACTOME_SIGNALING_BY_RHO_GTPASES	447	7	0.00698376	0.042541	PPP1R12B:MYL6:PPP1R12A:MAPK3:ACTG1:MYLK:ACTB	http://www.gsea-msigdb.org/gsea/msigdb/cards/REACTOME_SIGNALING_BY_RHO_GTPASES
Canonical_Pathways	PID_MET_PATHWAY	79	3	0.00720214	0.04375	JUN:MAPK3:RAF1	http://www.gsea-msigdb.org/gsea/msigdb/cards/PID_MET_PATHWAY
Canonical_Pathways	PID_VEGFR1_PATHWAY	26	2	0.00738019	0.0445853	MAPK3:NOS3	http://www.gsea-msigdb.org/gsea/msigdb/cards/PID_VEGFR1_PATHWAY
Canonical_Pathways	PID_ALK1_PATHWAY	26	2	0.00738019	0.0445853	PPP1CA:MAPK3	http://www.gsea-msigdb.org/gsea/msigdb/cards/PID_ALK1_PATHWAY
Canonical_Pathways	REACTOME_TP53_REGULATES_METABOLIC_GENES	81	3	0.0077153	0.046355	PRKAB2:PRKAB1:PRKAG3	http://www.gsea-msigdb.org/gsea/msigdb/cards/REACTOME_TP53_REGULATES_METABOLIC_GENES
Canonical_Pathways	REACTOME_DOWNSTREAM_SIGNALING_EVENTS_OF_B_CELL_RECEPTOR_BCR	81	3	0.0077153	0.046355	NFATC3:NFATC1:NFATC2	http://www.gsea-msigdb.org/gsea/msigdb/cards/REACTOME_DOWNSTREAM_SIGNALING_EVENTS_OF_B_CELL_RECEPTOR_BCR
Canonical_Pathways	SIG_IL4RECEPTOR_IN_B_LYPHOCYTES	27	2	0.00794493	0.0473466	MAPK3:RAF1	http://www.gsea-msigdb.org/gsea/msigdb/cards/SIG_IL4RECEPTOR_IN_B_LYPHOCYTES
Canonical_Pathways	REACTOME_CREB1_PHOSPHORYLATION_THROUGH_NMDA_RECEPTOR_MEDIATED_ACTIVATION_OF_RAS_SIGNALING	27	2	0.00794493	0.0473466	MAPK3:CAMK2B	http://www.gsea-msigdb.org/gsea/msigdb/cards/REACTOME_CREB1_PHOSPHORYLATION_THROUGH_NMDA_RECEPTOR_MEDIATED_ACTIVATION_OF_RAS_SIGNALING
Canonical_Pathways	BIOCARTA_VEGF_PATHWAY	27	2	0.00794493	0.0473466	PIK3CG:NOS3	http://www.gsea-msigdb.org/gsea/msigdb/cards/BIOCARTA_VEGF_PATHWAY
