# Supplementary material for: An evolutionary timeline of the oxytocin signaling pathway
Source: Commun Biol. 2024 Apr 17;7:471. doi: 10.1038/s42003-024-06094-9 (PMC11024182; doi:10.1038/s42003-024-06094-9)
Supplement: Supplementary file 4 — Suppementary Data 1-13 [file 42003_2024_6094_MOESM4_ESM.zip › sup_dat_09.xlsx]

## Sheet: Sheet1
Supplementary data 9
Test statistic results for the cerebral expression analysis
Region	P.unadjusted	t.stat	CohD	P.fdr	stat.sign
bankssts	0.64747	0.486072	0.198438	0.715624
caudalanteriorcingulate	0.858364	0.187872	0.0766983	0.886411
caudalmiddlefrontal	0.0701697	2.29545	0.937115	0.155112
cuneus	0.132208	-1.79735	0.733765	0.231364
entorhinal	0.0565684	2.46945	1.00815	0.148492
fusiform	0.101152	2.00607	0.818976	0.193108
inferiorparietal	0.206417	1.45125	0.592471	0.32501
inferiortemporal	0.348071	1.03509	0.422573	0.42997
isthmuscingulate	0.904003	-0.12685	0.0517861	0.904003
lateraloccipital	0.865306	0.178543	0.0728898	0.886411
lateralorbitofrontal	0.0841433	2.15096	0.878124	0.168287
lingual	0.208935	-1.44179	0.588607	0.32501
medialorbitofrontal	0.0492056	2.58379	1.05483	0.143257
middletemporal	0.803359	0.262568	0.107193	0.865156
parahippocampal	0.191081	1.51141	0.617032	0.321017
paracentral	0.0511632	2.55165	1.04171	0.143257
parsopercularis	0.00782088	4.28571	1.74964	0.0410596	*
parsorbitalis	0.113213	1.91804	0.783035	0.206737
parstriangularis	0.0456182	2.6465	1.08043	0.143257
pericalcarine	0.335228	-1.06586	0.435134	0.426654
postcentral	0.455324	0.808899	0.330232	0.516855
posteriorcingulate	0.00716831	4.37796	1.78729	0.0410596	*
precentral	0.00075588	7.29875	2.9797	0.0105823	*
precuneus	0.385282	0.950987	0.388239	0.462339
rostralanteriorcingulate	0.332343	1.07291	0.438012	0.426654
rostralmiddlefrontal	0.0356189	2.85489	1.1655	0.143257
superiorfrontal	0.00951801	4.08234	1.66661	0.0444174	*
superiorparietal	0.0695884	2.30212	0.939835	0.155112
superiortemporal	0.252436	1.29329	0.527983	0.365597
supramarginal	0.247272	1.30961	0.534646	0.365597
frontalpole	0.290099	1.1827	0.482834	0.393037
temporalpole	0.0638452	2.37136	0.968102	0.155112
transversetemporal	0.0435961	2.68428	1.09585	0.143257
insula	0.263156	1.26037	0.514543	0.368418
thalamusproper	1.2485e-05	-17.1092	6.9848	0.000524371	*
caudate	0.416731	0.884896	0.361257	0.486186
putamen	0.038788	-2.78248	1.13594	0.143257
pallidum	0.00216587	-5.78884	2.36329	0.0227416	*
accumbensarea	0.0068728	-4.42299	1.80568	0.0410596	*
hippocampus	0.00738294	-4.34658	1.77448	0.0410596	*
amygdala	0.0757334	-2.23452	0.912241	0.15904
brainstem	8.307e-05	-11.6143	4.74153	0.00174447	*
