# Supplementary material for: An evolutionary timeline of the oxytocin signaling pathway
Source: Commun Biol. 2024 Apr 17;7:471. doi: 10.1038/s42003-024-06094-9 (PMC11024182; doi:10.1038/s42003-024-06094-9)
Supplement: Supplementary file 4 — Suppementary Data 1-13 [file 42003_2024_6094_MOESM4_ESM.zip › sup_dat_10.xlsx]

## Sheet: Sheet1
Supplementary data 10
Differential stability values for the genes supporting the OT pathway
index	DS	GeneLabel	OTpathwaygene	division
11622	0.911618	SCARA5	n	top50
12827	0.905824	STAC2	n	top50
7856	0.904628	MET	n	top50
11649	0.893387	SCN1B	n	top50
5929	0.892945	IDS	n	top50
1705	0.892528	CABP1	n	top50
1874	0.892091	CBLN2	n	top50
6408	0.890874	KCNS1	n	top50
8784	0.884933	NKAIN4	n	top50
12538	0.882673	SOHLH1	n	top50
5110	0.879372	GNB4	n	top50
12998	0.878667	SV2C	n	top50
3736	0.877207	ECM1	n	top50
9996	0.875682	PLXDC1	n	top50
8948	0.874436	NR3C1	n	top50
1745	0.873192	CADPS2	n	top50
6348	0.871855	KCNC1	n	top50
3606	0.868693	DPYSL3	n	top50
1079	0.866612	ATRNL1	n	top50
14227	0.865561	TUNAR	n	top50
11658	0.863029	SCN9A	n	top50
534	0.861594	ANK1	n	top50
5039	0.861549	GLCCI1	n	top50
11943	0.861425	SHD	n	top50
6358	0.859499	KCNG1	n	top50
11271	0.858304	RORB	n	top50
1583	0.856552	C2CD4C	n	top50
7994	0.854071	MIR600HG	n	top50
8285	0.853604	MTCL1	n	top50
7987	0.852367	MIR124-2HG	n	top50
6342	0.85165	KCNA5	n	top50
14913	0.851219	ZBTB16	n	top50
14091	0.851149	TSHZ3	n	top50
6345	0.850197	KCNAB3	n	top50
5798	0.849964	HR	n	top50
5462	0.849104	HAPLN4	n	top50
2685	0.849039	COCH	n	top50
12083	0.848931	SLC24A2	n	top50
3202	0.844568	DCLK1	n	top50
5193	0.843068	GPCPD1	n	top50
7524	0.842871	LYSMD4	n	top50
14558	0.842512	VAT1L	n	top50
899	0.842426	ASB13	n	top50
4644	0.842335	FMN1	n	top50
11776	0.840986	SEMA7A	n	top50
13807	0.838504	TNNT2	n	top50
4213	0.838387	FAM110C	n	top50
13757	0.837978	TMTC1	n	top50
5872	0.836909	HTR1F	n	top50
2805	0.836755	COX7A1	n	top50
3407	0.836601	DIRAS3	n	top50
10166	0.836078	PPEF1	n	top50
5119	0.835559	GNG4	n	top50
6575	0.835558	KLF9	n	top50
5990	0.835236	IGFBP2	n	top50
4055	0.83513	ERFE	n	top50
7052	0.83472	LINC02217	n	top50
3871	0.834076	EIF5A2	n	top50
10635	0.833965	PVALB	n	top50
9304	0.833924	P2RX6	n	top50
7012	0.833492	LINC01296	n	top50
11084	0.833131	RHBDL3	n	top50
11672	0.831275	SCRT1	n	top50
14323	0.830915	UBE2QL1	n	top50
10043	0.830814	PNMT	n	top50
1021	0.830141	ATP4A	n	top50
14658	0.829829	VWA5A	n	top50
8770	0.829645	NIPAL2	n	top50
15242	0.829056	ZNF365	n	top50
11071	0.82859	RGS6	n	top50
13326	0.82826	TEX29	n	top50
10151	0.82798	POU6F2	n	top50
755	0.827819	ARHGAP25	n	top50
9868	0.827682	PKIA	n	top50
12666	0.827578	SPON2	n	top50
6429	0.827267	KCTD4	n	top50
6339	0.82694	KCNA2	n	top50
4096	0.825927	ESRRG	n	top50
7512	0.825412	LYPD8	n	top50
9092	0.824007	NUPR1	n	top50
12327	0.823795	SLN	n	top50
4792	0.823525	FZD1	n	top50
597	0.82341	ANKRD6	n	top50
8524	0.823345	NAT8L	n	top50
13058	0.823036	SYT2	n	top50
5497	0.82295	HCN1	n	top50
5060	0.822722	GLRA2	n	top50
4263	0.821948	FAM162B	n	top50
540	0.821935	ANKH	n	top50
12704	0.821793	SPTSSB	n	top50
2717	0.821536	COL5A2	n	top50
208	0.821043	ADAM23	n	top50
1167	0.82062	BAIAP3	n	top50
13317	0.820587	TESPA1	n	top50
6674	0.820216	KRT31	n	top50
5936	0.820046	IFFO1	n	top50
9628	0.819736	PEA15	n	top50
1772	0.818889	CAMK2G	YES	top50
10150	0.818348	POU6F1	n	top50
5874	0.818339	HTR2C	n	top50
776	0.817998	ARHGAP9	n	top50
6409	0.817855	KCNS2	n	top50
3231	0.816164	DDAH2	n	top50
3419	0.81606	DKFZp779M0652	n	top50
3859	0.815827	EIF4E1B	n	top50
11476	0.815686	RTKN2	n	top50
6951	0.815465	LINC00599	n	top50
6994	0.815317	LINC01102	n	top50
12090	0.814735	SLC25A12	n	top50
4719	0.813936	FREM3	n	top50
11258	0.813921	ROBO1	n	top50
10446	0.813794	PRRX1	n	top50
11648	0.81375	SCN1A	n	top50
8665	0.813509	NEFH	n	top50
2036	0.813485	CCNI	n	top50
4028	0.813313	EPN3	n	top50
6350	0.812843	KCNC3	n	top50
7113	0.81246	LOC100129291	n	top50
1961	0.81229	CCDC39	n	top50
8378	0.812245	MYBPHL	n	top50
14844	0.812153	XYLT1	n	top50
5310	0.811614	GRIN2A	n	top50
1166	0.811136	BAIAP2L2	n	top50
7545	0.811091	MADCAM1	n	top50
5859	0.810913	HSPB3	n	top50
903	0.810445	ASB2	n	top50
12044	0.809547	SLC16A7	n	top50
3453	0.809467	DMKN	n	top50
15630	0.809317	ZYX	n	top50
14896	0.809114	ZADH2	n	top50
12547	0.808928	SORL1	n	top50
5176	0.808926	GPAT3	n	top50
4316	0.808912	FAM20A	n	top50
7493	0.808872	LY6D	n	top50
2716	0.808544	COL5A1	n	top50
4447	0.808432	FBLN7	n	top50
12858	0.808236	STAU2	n	top50
14969	0.808035	ZCCHC12	n	top50
2821	0.807937	CPLX3	n	top50
10722	0.807429	RAB37	n	top50
917	0.806905	ASGR2	n	top50
4483	0.806746	FBXO33	n	top50
8700	0.806692	NEURL1B	n	top50
14055	0.806471	TRPC3	n	top50
5784	0.80612	HPCAL4	n	top50
4328	0.80576	FAM217B	n	top50
7705	0.805558	MAST4	n	top50
1777	0.805444	CAMKK2	YES	top50
12006	0.805442	SKIDA1	n	top50
5810	0.805013	HS3ST1	n	top50
14747	0.804989	WDR86	n	top50
9787	0.804888	PIF1	n	top50
14370	0.803974	UCHL3	n	top50
7399	0.803962	LRRC36	n	top50
2169	0.803914	CDH12	n	top50
9641	0.803462	PELI3	n	top50
1462	0.803317	C12orf75	n	top50
12845	0.803266	STARD5	n	top50
13280	0.803075	TDRD1	n	top50
11140	0.802965	RIPOR2	n	top50
4069	0.802666	ERICH6-AS1	n	top50
12558	0.802649	SOX11	n	top50
11491	0.802195	RTP1	n	top50
2819	0.80197	CPLX1	n	top50
13913	0.801814	TPTE2P6	n	top50
13876	0.801092	TPBG	n	top50
3790	0.800945	EFNA5	n	top50
7417	0.800289	LRRC56	n	top50
9016	0.799772	NT5M	n	top50
6400	0.798585	KCNN3	n	top50
3993	0.798181	EPB41	n	top50
8873	0.79721	NOS2	n	top50
4970	0.796636	GFRA2	n	top50
4187	0.796632	FABP7	n	top50
7413	0.796566	LRRC49	n	top50
429	0.796267	ALDH1A3	n	top50
3405	0.796109	DIRAS1	n	top50
10350	0.796011	PRKCB	YES	top50
2415	0.795854	CHML	n	top50
12908	0.795585	STRBP	n	top50
4978	0.794429	GGCT	n	top50
9876	0.794117	PKNOX2	n	top50
12316	0.793934	SLIT1	n	top50
7990	0.793755	MIR29B2CHG	n	top50
13062	0.793684	SYT6	n	top50
9527	0.793528	PCSK1	n	top50
4554	0.793492	FGF18	n	top50
12926	0.793109	STX19	n	top50
14540	0.793089	VAMP1	n	top50
2445	0.792829	CHRNA3	n	top50
12079	0.792663	SLC22A9	n	top50
4829	0.792591	GABRA5	n	top50
12825	0.792426	ST8SIA5	n	top50
6752	0.791801	LAG3	n	top50
3435	0.791719	DLGAP1-AS4	n	top50
1018	0.790872	ATP2B4	n	top50
4532	0.790249	FER1L4	n	top50
9288	0.789927	OVOL2	n	top50
2406	0.789478	CHGA	n	top50
12356	0.789284	SMARCD3	n	top50
13582	0.789222	TMEM159	n	top50
7002	0.789108	LINC01140	n	top50
6939	0.789023	LINC00473	n	top50
3245	0.7885	DDRGK1	n	top50
10831	0.788288	RAPGEF4	n	top50
4561	0.787041	FGF9	n	top50
3769	0.786842	EFCAB1	n	top50
4184	0.786826	FABP5	n	top50
2993	0.78639	CTNNAL1	n	top50
8544	0.785987	NCALD	n	top50
10932	0.785309	RBMS1	n	top50
13052	0.785276	SYT12	n	top50
9865	0.784935	PKD2L1	n	top50
8725	0.784557	NFIC	n	top50
5232	0.784376	GPR161	n	top50
6026	0.784095	IL13RA2	n	top50
4186	0.783789	FABP6	n	top50
8414	0.783747	MYO15A	n	top50
8017	0.782785	MKX	n	top50
489	0.782588	AMDHD1	n	top50
7651	0.78241	MAPK10	n	top50
7405	0.78229	LRRC3B	n	top50
4029	0.7821	EPOP	n	top50
3067	0.781501	CXorf57	n	top50
11030	0.781118	RFPL2	n	top50
15079	0.781003	ZMAT4	n	top50
12927	0.780617	STX1A	n	top50
3158	0.780553	DAPL1	n	top50
207	0.7804	ADAM22	n	top50
8443	0.780382	MYRIP	n	top50
8396	0.780319	MYH7B	n	top50
11444	0.780243	RRP7A	n	top50
8804	0.780122	NKX6-3	n	top50
2829	0.780045	CPNE6	n	top50
9253	0.779762	OSBPL3	n	top50
5941	0.779495	IFI27L2	n	top50
11828	0.779402	SERTAD4	n	top50
9783	0.778799	PID1	n	top50
4185	0.777622	FABP5P3	n	top50
11034	0.777409	RFTN1	n	top50
3949	0.776997	EMX1	n	top50
13415	0.77645	TIAM2	n	top50
13369	0.776157	THAP10	n	top50
13214	0.775818	TBR1	n	top50
6346	0.775802	KCNB1	n	top50
4236	0.775722	FAM131B	n	top50
8654	0.775691	NECAB2	n	top50
11951	0.775227	SHISAL1	n	top50
10659	0.774818	PYGL	n	top50
10868	0.774678	RASL11B	n	top50
14899	0.774656	ZBBX	n	top50
5303	0.774473	GRID2	n	top50
8963	0.774214	NREP	n	top50
14435	0.774164	UPP1	n	top50
5934	0.774137	IER5	n	top50
1720	0.774072	CACNA1H	n	top50
14735	0.774023	WDR66	n	top50
12863	0.773959	STEAP2	n	top50
6526	0.773948	KIF21B	n	top50
6621	0.773936	KLK7	n	top50
10204	0.773588	PPM1M	n	top50
13013	0.773494	SYCP2	n	top50
5578	0.773466	HEYL	n	top50
3025	0.773406	CTXN3	n	top50
9907	0.773323	PLCB1	YES	top50
6397	0.77274	KCNMB4	n	top50
14591	0.772491	VIT	n	top50
5278	0.772398	GPX3	n	top50
7507	0.772329	LYPD1	n	top50
6407	0.772216	KCNQ5	n	top50
2218	0.772032	CDKL1	n	top50
1271	0.771916	BHLHE22	n	top50
5376	0.771708	GTF2F2	n	top50
11006	0.771699	RET	n	top50
10782	0.771674	RAD54B	n	top50
1896	0.771524	CCBE1	n	top50
10825	0.771522	RAP2B	n	top50
7146	0.771476	LOC100506100	n	top50
3546	0.771379	DOC2B	n	top50
7944	0.771186	MIAT	n	top50
6242	0.771036	ITPR1	YES	top50
14873	0.770513	YPEL1	n	top50
7510	0.770389	LYPD5	n	top50
12522	0.770386	SNX7	n	top50
9833	0.769549	PINLYP	n	top50
1723	0.769375	CACNA2D2	YES	top50
11118	0.769109	RILPL2	n	top50
1588	0.769099	C2orf27A	n	top50
106	0.768743	ACAN	n	top50
14642	0.76865	VSIG10L	n	top50
8882	0.768641	NOV	n	top50
8042	0.768574	MMD	n	top50
6338	0.768481	KCNA1	n	top50
5870	0.768411	HTR1A	n	top50
5084	0.767978	GMFB	n	top50
3513	0.767791	DNAJC5G	n	top50
47	0.767054	ABCC8	n	top50
6434	0.76598	KCTD9	n	top50
2436	0.765825	CHRD	n	top50
4482	0.765499	FBXO32	n	top50
7380	0.765489	LRPAP1	n	top50
7031	0.765392	LINC01637	n	top50
4636	0.76538	FLT3	n	top50
9099	0.76506	NWD2	n	top50
6830	0.765047	LCP2	n	top50
9620	0.76474	PDYN	n	top50
11655	0.764467	SCN4B	n	top50
11643	0.764014	SCGN	n	top50
3563	0.763772	DOK6	n	top50
12790	0.76375	SSTR1	n	top50
6194	0.76364	ISLR	n	top50
4786	0.763312	FXYD6	n	top50
1017	0.763266	ATP2B3	n	top50
12138	0.763233	SLC26A4-AS1	n	top50
12853	0.762989	STAT4	n	top50
4830	0.762762	GABRB1	n	top50
10432	0.762213	PRR5	n	top50
7606	0.762132	MAOB	n	top50
13065	0.76171	SYTL2	n	top50
4933	0.761338	GDA	n	top50
5269	0.761301	GPRIN2	n	top50
4606	0.761273	FKBP5	n	top50
3752	0.761232	EDNRB	n	top50
14386	0.761153	UG0898H09	n	top50
13581	0.76104	TMEM158	n	top50
6418	0.760959	KCTD12	n	top50
44	0.760729	ABCC12	n	top50
8915	0.760619	NPPA	YES	top50
11462	0.760012	RSPO2	n	top50
14557	0.759586	VAT1	n	top50
14014	0.759558	TRIM7	n	top50
14963	0.759252	ZC3HAV1	n	top50
13226	0.759051	TC2N	n	top50
1830	0.758827	CARTPT	n	top50
1253	0.758789	BEND5	n	top50
8061	0.758779	MOB1B	n	top50
1692	0.758749	CA4	n	top50
304	0.758747	ADTRP	n	top50
7499	0.758688	LY86-AS1	n	top50
1280	0.758586	BICDL2	n	top50
11526	0.757889	S100A10	n	top50
11829	0.757785	SERTAD4-AS1	n	top50
12923	0.75768	STX17-AS1	n	top50
12012	0.757295	SLA	n	top50
2022	0.757246	CCNB1IP1	n	top50
11124	0.757235	RIMS3	n	top50
7689	0.756997	MARCKS	n	top50
10455	0.756903	PRSS35	n	top50
14457	0.756643	URM1	n	top50
13886	0.756595	TPK1	n	top50
12918	0.756237	STUM	n	top50
8133	0.756176	MREG	n	top50
10628	0.755959	PURB	n	top50
5904	0.755777	ICA1	n	top50
5068	0.755708	GLS2	n	top50
9748	0.755115	PHLDA2	n	top50
13601	0.754994	TMEM176A	n	top50
13778	0.754806	TNFRSF11A	n	top50
11115	0.75444	RIIAD1	n	top50
3794	0.7541	EFR3A	n	top50
1989	0.753645	CCDC85C	n	top50
8111	0.752839	MPP1	n	top50
12816	0.752396	ST6GALNAC5	n	top50
10050	0.752381	PNPLA3	n	top50
11820	0.752164	SERPINF1	n	top50
13389	0.751978	THEMIS	n	top50
13577	0.751956	TMEM150C	n	top50
7335	0.751879	LOXL1	n	top50
11653	0.751828	SCN3B	n	top50
10380	0.751468	PRMT7	n	top50
12051	0.750676	SLC17A8	n	top50
3143	0.750375	DACT1	n	top50
12137	0.750275	SLC26A4	n	top50
460	0.750076	ALKAL2	n	top50
2599	0.74976	CMAHP	n	top50
11461	0.749483	RSPH9	n	top50
2237	0.749376	CDR2L	n	top50
2909	0.749232	CRYBA2	n	top50
14784	0.748957	WNT10B	n	top50
4009	0.74874	EPHA3	n	top50
9988	0.748495	PLPPR4	n	top50
6945	0.748486	LINC00507	n	top50
3008	0.748238	CTSC	n	top50
14589	0.747904	VIPR2	n	top50
7092	0.747771	LMO3	n	top50
9462	0.747279	PCDH17	n	top50
610	0.747069	ANO5	n	top50
9499	0.747009	PCED1B	n	top50
4372	0.746822	FAM71F1	n	top50
12808	0.746643	ST3GAL6	n	top50
294	0.746522	ADRA1B	n	top50
9187	0.746505	OR14I1	n	top50
8925	0.746396	NPTXR	n	top50
497	0.746243	AMIGO2	n	top50
4109	0.746189	ETNPPL	n	top50
9848	0.745737	PIRT	n	top50
11094	0.745728	RHOBTB2	n	top50
12438	0.745318	SNCA	n	top50
9416	0.744949	PART1	n	top50
9525	0.744642	PCP4	n	top50
720	0.744374	AR	n	top50
4845	0.744337	GAL	n	top50
4000	0.744336	EPB41L4B	n	top50
8498	0.744283	NANOS1	n	top50
2167	0.74425	CDH10	n	top50
14046	0.744014	TRMT9B	n	top50
4250	0.743592	FAM149A	n	top50
913	0.743513	ASCL2	n	top50
9606	0.743456	PDP1	n	top50
2249	0.743379	CEBPA	n	top50
4871	0.743101	GALNTL5	n	top50
8490	0.743049	NAGPA	n	top50
6907	0.742917	LIMK2	n	top50
10170	0.74199	PPFIA4	n	top50
10940	0.741919	RBP4	n	top50
9899	0.741869	PLAGL1	n	top50
7403	0.741628	LRRC38	n	top50
536	0.741397	ANK3	n	top50
14106	0.740927	TSPAN2	n	top50
1688	0.740721	CA12	n	top50
1216	0.740695	BCL11A	n	top50
4019	0.740119	EPHB6	n	top50
7491	0.74004	LUZP2	n	top50
6302	0.739873	KALRN	n	top50
244	0.739673	ADCY2	YES	top50
3887	0.739656	ELFN2	n	top50
11136	0.739618	RIOX2	n	top50
12837	0.739504	STAMBPL1	n	top50
690	0.739443	APOC1	n	top50
7406	0.7394	LRRC4	n	top50
11469	0.739329	RSU1	n	top50
2506	0.738941	CKMT1B	n	top50
4535	0.738894	FES	n	top50
7845	0.738889	MEIS3	n	top50
1945	0.738744	CCDC177	n	top50
13858	0.738653	TOX	n	top50
9908	0.738222	PLCB2	YES	top50
15063	0.73804	ZIC1	n	top50
290	0.737977	ADPRHL1	n	top50
13752	0.737824	TMSB10	n	top50
2784	0.73776	CORO6	n	top50
10182	0.737658	PPIEL	n	top50
7008	0.737564	LINC01197	n	top50
3560	0.737325	DOK3	n	top50
6289	0.736957	JPH3	n	top50
7626	0.736886	MAP3K13	n	top50
10991	0.736876	RELL2	n	top50
3682	0.736635	DYDC2	n	top50
12305	0.735931	SLCO2A1	n	top50
9049	0.735825	NUDT14	n	top50
9031	0.735743	NTSR1	n	top50
9163	0.735724	ONECUT2	n	top50
992	0.73567	ATOH7	n	top50
13057	0.735661	SYT17	n	top50
5246	0.735654	GPR26	n	top50
10657	0.735535	PYDC1	n	top50
12642	0.735238	SPHKAP	n	top50
15559	0.735144	ZNF831	n	top50
5569	0.73472	HES6	n	top50
1762	0.734716	CALN1	n	top50
3470	0.734368	DNAH14	n	top50
9951	0.733854	PLEKHH3	n	top50
5803	0.733602	HRH1	n	top50
13030	0.73314	SYNE4	n	top50
7147	0.732631	LOC100506124	n	top50
10552	0.732328	PTGER3	n	top50
2428	0.732012	CHODL	n	top50
8783	0.731919	NKAIN3	n	top50
1728	0.731857	CACNB4	YES	top50
4656	0.731668	FNBP1L	n	top50
2287	0.731323	CENPW	n	top50
769	0.731188	ARHGAP4	n	top50
2357	0.730783	CFD	n	top50
5058	0.730699	GLOD4	n	top50
9627	0.730468	PDZRN4	n	top50
7183	0.730171	LOC101928087	n	top50
11464	0.72994	RSPO4	n	top50
9305	0.729918	P2RX6P	n	top50
9299	0.729757	OXTR	YES	top50
5059	0.729696	GLP2R	n	top50
4298	0.729673	FAM196A	n	top50
11539	0.729468	S100Z	n	top50
2186	0.729116	CDHR1	n	top50
7497	0.729038	LY6H	n	top50
12040	0.728958	SLC16A2	n	top50
5964	0.728863	IFNLR1	n	top50
6588	0.727953	KLHL13	n	top50
12043	0.727764	SLC16A6	n	top50
11754	0.727746	SELENOW	n	top50
13725	0.72772	TMEM86B	n	top50
7569	0.727584	MAGI2-AS3	n	top50
3099	0.727441	CYP26A1	n	top50
12239	0.727419	SLC45A4	n	top50
14820	0.727381	XKR4	n	top50
3591	0.727089	DPP8	n	top50
13002	0.726859	SVOP	n	top50
9033	0.72684	NUAK1	n	top50
2197	0.726428	CDK14	n	top50
12940	0.726049	STXBP5L	n	top50
11742	0.725987	SEL1L3	n	top50
9363	0.725707	PALMD	n	top50
6862	0.725703	LGALS1	n	top50
14419	0.725448	UNC5B-AS1	n	top50
11961	0.725447	SHROOM2	n	top50
12163	0.725308	SLC30A10	n	top50
14559	0.724601	VAV1	n	top50
12525	0.724424	SOAT1	n	top50
10449	0.723875	PRSS16	n	top50
1231	0.723606	BCL7C	n	top50
10273	0.72318	PPP4R4	n	top50
1636	0.72311	C6orf118	n	top50
9987	0.72308	PLPPR3	n	top50
5048	0.722958	GLIPR1	n	top50
12135	0.722886	SLC26A11	n	top50
251	0.722685	ADCY9	YES	top50
779	0.722361	ARHGDIG	n	top50
2656	0.72191	CNR1	n	top50
7540	0.721881	MACROD2	n	top50
1406	0.721745	BTG3	n	top50
7151	0.721709	LOC100506388	n	top50
9955	0.721418	PLEKHM2	n	top50
13182	0.721407	TBC1D26	n	top50
11887	0.72136	SGIP1	n	top50
9909	0.721049	PLCB4	YES	top50
5158	0.720794	GOLT1A	n	top50
2910	0.720781	CRYBB1	n	top50
15055	0.71997	ZFYVE28	n	top50
11836	0.719856	SETBP1	n	top50
11204	0.719828	RNF165	n	top50
10879	0.719724	RAVER2	n	top50
3793	0.719678	EFNB3	n	top50
9465	0.718878	PCDH20	n	top50
4065	0.71876	ERICH1	n	top50
14264	0.718691	TYRP1	n	top50
9047	0.71863	NUDT11	n	top50
12218	0.718509	SLC39A14	n	top50
5051	0.71832	GLIS1	n	top50
8667	0.718266	NEFM	n	top50
2444	0.718138	CHRNA2	n	top50
9145	0.717966	OGG1	n	top50
4589	0.717895	FILIP1	n	top50
6518	0.717766	KIF17	n	top50
11067	0.717517	RGS22	n	top50
10131	0.717254	PON3	n	top50
5298	0.717146	GRIA1	n	top50
4620	0.717143	FLJ30901	n	top50
2901	0.717137	CRTAC1	n	top50
9531	0.717049	PCSK5	n	top50
9251	0.716972	OSBPL1A	n	top50
12113	0.716818	SLC25A37	n	top50
1236	0.716494	BCO2	n	top50
2185	0.71638	CDH9	n	top50
10706	0.716319	RAB24	n	top50
5449	0.716218	HACL1	n	top50
9762	0.716165	PHYH	n	top50
9751	0.71612	PHLDB2	n	top50
5294	0.716001	GREB1L	n	top50
9059	0.715933	NUDT4	n	top50
295	0.715931	ADRA1D	n	top50
5763	0.715305	HNRNPUL2	n	top50
13561	0.715039	TMEM132E	n	top50
8778	0.714966	NISCH	n	top50
2170	0.714902	CDH13	n	top50
1621	0.714826	C4orf33	n	top50
12395	0.714714	SMIM30	n	top50
7828	0.714495	MEDAG	n	top50
15257	0.714433	ZNF398	n	top50
5360	0.714399	GSTM3	n	top50
2997	0.714332	CTNND2	n	top50
9032	0.714038	NTSR2	n	top50
775	0.714037	ARHGAP6	n	top50
6764	0.713841	LAMB3	n	top50
13304	0.713728	TENM2	n	top50
12308	0.713679	SLCO4A1	n	top50
11830	0.713608	SERTM1	n	top50
14753	0.71348	WDR97	n	top50
10884	0.713392	RBBP4	n	top50
6275	0.71323	JDP2	n	top50
5366	0.712733	GSTT1	n	top50
9268	0.71268	OSTF1	n	top50
8349	0.712393	MUM1L1	n	top50
3208	0.712227	DCP1A	n	top50
4991	0.712212	GGTA1P	n	top50
2850	0.712108	CRABP1	n	top50
11430	0.712033	RRAS2	n	top50
4004	0.711988	EPCAM	n	top50
12552	0.711715	SOWAHA	n	top50
6997	0.711237	LINC01116	n	top50
4377	0.711199	FAM78A	n	top50
10593	0.711006	PTPRA	n	top50
1987	0.710877	CCDC85A	n	top50
4709	0.710868	FOXRED2	n	top50
1712	0.710778	CACHD1	n	top50
9199	0.710772	OR2L3	n	top50
4115	0.710715	ETV6	n	top50
5314	0.710407	GRIN3A	n	top50
4645	0.710373	FMN2	n	top50
12242	0.710163	SLC47A1	n	top50
13233	0.710077	TCEA3	n	top50
1686	0.710001	CA10	n	top50
6382	0.709887	KCNJ8	n	top50
7570	0.709854	MAGI3	n	top50
1730	0.709662	CACNG2	YES	top50
12067	0.709634	SLC22A10	n	top50
11503	0.709276	RUNDC3B	n	top50
4360	0.709055	FAM49B	n	top50
1543	0.70894	C1orf194	n	top50
2085	0.708918	CD24	n	top50
14908	0.708768	ZBTB1	n	top50
6363	0.708724	KCNH4	n	top50
10351	0.708616	PRKCD	n	top50
14213	0.708505	TUBD1	n	top50
8149	0.708447	MROH5	n	top50
3179	0.708438	DCAF11	n	top50
8795	0.708349	NKX1-2	n	top50
3302	0.708257	DENND1B	n	top50
12049	0.708241	SLC17A6	n	top50
2047	0.70819	CCNYL1	n	top50
2389	0.708108	CHCHD6	n	top50
14972	0.708034	ZCCHC18	n	top50
14650	0.708032	VSTM2L	n	top50
9170	0.707915	OPN3	n	top50
13327	0.707846	TEX30	n	top50
9636	0.707615	PEG10	n	top50
11199	0.707545	RNF150	n	top50
4825	0.707501	GABRA1	n	top50
11290	0.707469	RPH3A	n	top50
1747	0.707368	CALB2	n	top50
6550	0.706962	KIRREL2	n	top50
8839	0.706896	NNAT	n	top50
1601	0.706784	C2orf80	n	top50
10159	0.70645	PPARGC1A	n	top50
5134	0.706258	GNRH1	n	top50
9151	0.706028	OLFM3	n	top50
11202	0.706017	RNF157	n	top50
5041	0.706003	GLDC	n	top50
12679	0.705897	SPRN	n	top50
6743	0.705849	L2HGDH	n	top50
9422	0.705711	PATJ	n	top50
2480	0.705563	CIDEA	n	top50
10609	0.705479	PTPRR	n	top50
2183	0.705405	CDH7	n	top50
4045	0.705173	ERC2	n	top50
4157	0.704817	EXTL2	n	top50
5822	0.704648	HSD11B1L	n	top50
1974	0.704568	CCDC68	n	top50
11962	0.704294	SHROOM3	n	top50
2707	0.704263	COL24A1	n	top50
4938	0.704072	GDF10	n	top50
8128	0.704007	MR1	n	top50
8359	0.703905	MX1	n	top50
1932	0.703837	CCDC152	n	top50
6048	0.703765	IL33	n	top50
10411	0.703479	PRPH2	n	top50
7318	0.703462	LOC729737	n	top50
2497	0.703441	CITED2	n	top50
6486	0.703434	KIAA1107	n	top50
5515	0.703392	HDAC9	n	top50
10106	0.703264	POLR2L	n	top50
5343	0.703207	GSE1	n	top50
10864	0.70319	RASIP1	n	top50
1522	0.703139	C1QL3	n	top50
4211	0.703128	FAM110A	n	top50
655	0.703101	AP3S1	n	top50
5113	0.703007	GNG10	n	top50
231	0.702925	ADAP2	n	top50
7692	0.702806	MARF1	n	top50
1719	0.702755	CACNA1G	n	top50
10708	0.702592	RAB27B	n	top50
2007	0.702566	CCK	n	top50
5674	0.702434	HIVEP2	n	top50
8370	0.70242	MYB	n	top50
10807	0.702332	RAMP3	n	top50
12003	0.702331	SKAP1	n	top50
6365	0.701846	KCNH6	n	top50
13418	0.701517	TIFA	n	top50
10894	0.701456	RBFOX3	n	top50
2114	0.701219	CD6	n	top50
2275	0.70118	CENPJ	n	top50
3493	0.700791	DNAJC12	n	top50
14787	0.700386	WNT3	n	top50
11116	0.700356	RILP	n	top50
6306	0.700314	KANK4	n	top50
8710	0.700312	NEXN	n	top50
2261	0.700062	CELF2	n	top50
10322	0.69984	PREP	n	top50
6340	0.699594	KCNA3	n	top50
13673	0.69938	TMEM263	n	top50
3617	0.699143	DRD2	n	top50
6421	0.698976	KCTD15	n	top50
1663	0.698562	C8orf46	n	top50
13528	0.698222	TMEM100	n	top50
5341	0.698004	GSDMB	n	top50
856	0.697984	ARNTL	n	top50
12164	0.697841	SLC30A3	n	top50
11591	0.697737	SATB2	n	top50
9200	0.697684	OR2L8	n	top50
1015	0.697552	ATP2B2	n	top50
3792	0.6975	EFNB2	n	top50
15251	0.697083	ZNF385D	n	top50
13332	0.697071	TFAM	n	top50
12954	0.696977	SUGP2	n	top50
10297	0.696902	PRC1	n	top50
4716	0.696849	FRAT1	n	top50
13785	0.696759	TNFRSF25	n	top50
9826	0.696723	PIM3	n	top50
8928	0.696566	NPY1R	n	top50
5075	0.696456	GLUD2	n	top50
12959	0.696259	SULF2	n	top50
12878	0.69624	STK26	n	top50
3039	0.696209	CUX1	n	top50
11069	0.696166	RGS4	n	top50
5771	0.696147	HOPX	n	top50
13351	0.696013	TG	n	top50
10205	0.696001	PPM1N	n	top50
11404	0.695828	RPS6KA3	n	top50
2495	0.695433	CIT	n	top50
4094	0.695224	ESRRA	n	top50
8886	0.695178	NOXO1	n	top50
1629	0.694878	C5orf30	n	top50
14647	0.694874	VSTM1	n	top50
6209	0.69483	ITGA11	n	top50
2569	0.694825	CLMP	n	top50
5873	0.694726	HTR2A	n	top50
2699	0.694657	COL13A1	n	top50
7752	0.694512	MCHR2	n	top50
3545	0.69438	DOC2A	n	top50
1853	0.694289	CASQ1	n	top50
4904	0.694097	GATB	n	top50
3306	0.694004	DENND2D	n	top50
9526	0.693967	PCP4L1	n	top50
8684	0.693923	NELL1	n	top50
3100	0.693876	CYP26B1	n	top50
2286	0.693726	CENPVL3	n	top50
11516	0.693443	RXFP1	n	top50
7355	0.693351	LRCH2	n	top50
1288	0.693275	BIRC3	n	top50
86	0.693241	ABLIM2	n	top50
164	0.693182	ACTC1	n	top50
6364	0.693122	KCNH5	n	top50
7520	0.69297	LYRM9	n	top50
4190	0.692957	FADS2	n	top50
9516	0.692879	PCNT	n	top50
573	0.692762	ANKRD29	n	top50
9564	0.692457	PDE4A	n	top50
13419	0.69224	TIGAR	n	top50
7442	0.691654	LRRN2	n	top50
10589	0.691552	PTPN3	n	top50
364	0.691406	AHRR	n	top50
4379	0.691244	FAM81A	n	top50
14160	0.691142	TTC39A	n	top50
5031	0.691139	GK	n	top50
1217	0.691131	BCL11B	n	top50
4662	0.691051	FNDC4	n	top50
10590	0.690773	PTPN4	n	top50
13667	0.690384	TMEM255A	n	top50
5268	0.690298	GPRIN1	n	top50
9862	0.690232	PKD1	n	top50
10254	0.690149	PPP2R2D	n	top50
13910	0.690044	TPTE2P1	n	top50
8851	0.689905	NOL4	n	top50
9818	0.689536	PIK3R1	n	top50
9014	0.689504	NT5DC3	n	top50
1740	0.689379	CADM1	n	top50
9390	0.689374	PARD3	n	top50
9692	0.688914	PGAP1	n	top50
13622	0.688786	TMEM196	n	top50
11980	0.688418	SIL1	n	top50
7959	0.688347	MID2	n	top50
13460	0.688346	TKFC	n	top50
7215	0.68817	LOC105376360	n	top50
1408	0.688037	BTN2A2	n	top50
7489	0.687914	LURAP1L	n	top50
8024	0.68776	MLIP	n	top50
385	0.687749	AK4	n	top50
9561	0.687636	PDE2A	n	top50
5542	0.687572	HECW1	n	top50
6073	0.687529	IMPACT	n	top50
725	0.687493	ARC	n	top50
1251	0.687286	BEGAIN	n	top50
9984	0.687219	PLPP7	n	top50
6198	0.687102	ISOC1	n	top50
1158	0.687039	BAG3	n	top50
3944	0.686996	EML6	n	top50
4860	0.686788	GALNT14	n	top50
13348	0.686354	TFPT	n	top50
7939	0.686289	MGST2	n	top50
12428	0.686239	SNAP25	n	top50
569	0.685984	ANKRD24	n	top50
7747	0.685958	MCF2L	n	top50
7492	0.685817	LXN	n	top50
10857	0.685662	RASGEF1C	n	top50
4590	0.685615	FILIP1L	n	top50
10428	0.685438	PRR29	n	top50
8510	0.685081	NAPEPLD	n	top50
1120	0.6849	B3GALT5-AS1	n	top50
5537	0.684812	HECA	n	top50
4382	0.684809	FAM84A	n	top50
4319	0.684808	FAM210B	n	top50
1631	0.68443	C5orf49	n	top50
5243	0.684423	GPR20	n	top50
5369	0.684263	GTDC1	n	top50
10859	0.68421	RASGRF2	n	top50
765	0.684159	ARHGAP33	n	top50
5814	0.684055	HS3ST5	n	top50
4748	0.684039	FSTL5	n	top50
4017	0.683657	EPHB2	n	top50
10305	0.683593	PRDM2	n	top50
14394	0.683492	UHMK1	n	top50
1283	0.683435	BID	n	top50
2706	0.683352	COL23A1	n	top50
9107	0.683349	NXPH3	n	top50
3223	0.682842	DCUN1D2	n	top50
12249	0.682693	SLC4A3	n	top50
1779	0.682314	CAMKV	n	top50
7938	0.682274	MGST1	n	top50
3809	0.681906	EHBP1L1	n	top50
3935	0.681855	EMID1	n	top50
9904	0.681814	PLB1	n	top50
1254	0.681718	BEND6	n	top50
5406	0.681704	GUCY1A2	YES	top50
92	0.681521	ABTB1	n	top50
12071	0.681519	SLC22A18	n	top50
6971	0.68139	LINC00886	n	top50
3026	0.681367	CTXND1	n	top50
10856	0.681224	RASGEF1B	n	top50
13626	0.681196	TMEM200A	n	top50
11155	0.680958	RMI1	n	top50
12358	0.680857	SMC1A	n	top50
15159	0.680724	ZNF226	n	top50
8977	0.680705	NRP1	n	top50
7998	0.680207	MIR99AHG	n	top50
9027	0.679969	NTNG2	n	top50
10193	0.679961	PPL	n	top50
14118	0.679952	TSPOAP1	n	top50
12911	0.67966	STRN	n	top50
2152	0.679526	CDC42EP3	n	top50
694	0.67901	APOL2	n	top50
7020	0.67879	LINC01485	n	top50
1122	0.678784	B3GAT1	n	top50
12420	0.678457	SMYD2	n	top50
8949	0.678419	NR3C2	n	top50
1957	0.678264	CCDC3	n	top50
13782	0.678037	TNFRSF14	n	top50
10850	0.678021	RASAL1	n	top50
7490	0.67768	LUZP1	n	top50
9986	0.677489	PLPPR2	n	top50
5504	0.677166	HCST	n	top50
11120	0.677118	RIMKLA	n	top50
5935	0.676683	IER5L	n	top50
8969	0.676641	NRGN	n	top50
12843	0.676453	STARD3NL	n	top50
2268	0.676442	CEMIP	n	top50
6139	0.675977	IPCEF1	n	top50
2831	0.675857	CPNE8	n	top50
6150	0.675848	IPW	n	top50
8439	0.67569	MYOZ3	n	top50
2877	0.675418	CREM	n	top50
7774	0.675338	MCUB	n	top50
8668	0.675227	NEGR1	n	top50
9024	0.675121	NTN4	n	top50
8361	0.674988	MXD1	n	top50
1365	0.674884	BRINP1	n	top50
4418	0.674871	FAP	n	top50
11458	0.67481	RSPH14	n	top50
4968	0.674577	GFPT2	n	top50
3594	0.674457	DPY19L1	n	top50
3040	0.674176	CUX2	n	top50
669	0.67416	APBB1IP	n	top50
2666	0.674058	CNTN5	n	top50
9290	0.673947	OXCT1	n	top50
5851	0.673872	HSPA4L	n	top50
12725	0.673856	SRGAP1	n	top50
1996	0.673687	CCDC90B	n	top50
614	0.673549	ANOS1	n	top50
6667	0.67352	KRT17	n	top50
12942	0.67341	STYK1	n	top50
12739	0.673369	SRPK1	n	top50
13580	0.673323	TMEM155	n	top50
1771	0.673318	CAMK2D	YES	top50
11941	0.673272	SHC3	n	top50
1473	0.673263	C15orf59	n	top50
11450	0.673169	RSAD2	n	top50
4663	0.673081	FNDC5	n	top50
12000	0.672948	SIX3	n	top50
14490	0.67294	USP31	n	top50
8731	0.672496	NFKBIE	n	top50
5536	0.672479	HEBP2	n	top50
1731	0.672473	CACNG3	YES	top50
7956	0.672033	MICU3	n	top50
3248	0.67198	DDX10	n	top50
6807	0.671785	LCA5	n	top50
7240	0.671732	LOC285097	n	top50
5074	0.671714	GLUD1	n	top50
15250	0.671685	ZNF385B	n	top50
13350	0.671565	TFRC	n	top50
748	0.671451	ARHGAP18	n	top50
9916	0.67142	PLCH1	n	top50
11933	0.671326	SHANK1	n	top50
1790	0.671235	CAP1	n	top50
1733	0.671003	CACNG6	YES	top50
8840	0.670814	NNMT	n	top50
11929	0.670807	SH3RF1	n	top50
2879	0.670686	CRHBP	n	top50
7367	0.670606	LRMDA	n	top50
8727	0.670542	NFIX	n	top50
3984	0.670423	ENTPD4	n	top50
8811	0.670353	NLK	n	top50
7735	0.669973	MBP	n	top50
1465	0.669401	C14orf132	n	top50
13323	0.66922	TEX26	n	top50
9488	0.669096	PCDHB9	n	top50
4385	0.668997	FAM86C1	n	top50
7566	0.668814	MAGEL2	n	top50
9981	0.668794	PLPP4	n	top50
2128	0.668487	CD99	n	top50
8669	0.668364	NEIL1	n	top50
6386	0.668285	KCNK12	n	top50
2830	0.668265	CPNE7	n	top50
9400	0.668234	PARM1	n	top50
1776	0.66819	CAMKK1	n	top50
14162	0.668109	TTC39C	n	top50
6030	0.668088	IL17RA	n	top50
11913	0.667895	SH3BGRL3	n	top50
10848	0.667815	RASA3	n	top50
9448	0.667656	PCBD1	n	top50
7354	0.667576	LRCH1	n	top50
14262	0.667224	TYRO3	n	top50
14131	0.667197	TSTD1	n	top50
4911	0.667137	GBE1	n	top50
6937	0.667039	LINC00467	n	top50
7161	0.666971	LOC100507507	n	top50
11656	0.666861	SCN7A	n	top50
5225	0.666797	GPR150	n	top50
9147	0.66671	OIP5-AS1	n	top50
1759	0.666616	CALML3	YES	top50
2241	0.666422	CDT1	n	top50
5807	0.666312	HRK	n	top50
12970	0.666288	SUMO3	n	top50
10383	0.666216	PRNP	n	top50
8334	0.666171	MTUS2	n	top50
1005	0.666081	ATP1A1	n	top50
1449	0.666025	C11orf97	n	top50
3204	0.665851	DCLRE1A	n	top50
3668	0.665818	DUSP3	n	top50
10032	0.665798	PNKD	n	top50
4619	0.665793	FLJ23867	n	top50
12543	0.665691	SORCS1	n	top50
9645	0.665583	PENK	n	top50
6561	0.665434	KLF10	n	top50
7830	0.665407	MEF2C	YES	top50
2157	0.665296	CDC42SE2	n	top50
8936	0.665131	NR1D2	n	top50
4891	0.664827	GAS2	n	top50
9715	0.664462	PHACTR3	n	top50
4570	0.664429	FGGY	n	top50
14548	0.664398	VANGL2	n	top50
4415	0.664228	FANCL	n	top50
5409	0.66405	GUK1	n	top50
11996	0.663996	SIRT4	n	top50
15614	0.663718	ZSCAN9	n	top50
8965	0.663709	NRG1	n	top50
11221	0.66364	RNF212	n	top50
3892	0.66358	ELL2	n	top50
13996	0.663435	TRIM44	n	top50
2610	0.663147	CMTM3	n	top50
11971	0.663119	SIGIRR	n	top50
3954	0.662971	ENC1	n	top50
10137	0.662932	POPDC3	n	top50
9058	0.662917	NUDT22	n	top50
9466	0.662543	PCDH7	n	top50
6783	0.662524	LARGE1	n	top50
3396	0.662488	DIDO1	n	top50
2832	0.662211	CPNE9	n	top50
1488	0.66214	C17orf100	n	top50
2300	0.661945	CEP170B	n	top50
340	0.661822	AGO1	n	top50
2163	0.661816	CDCA5	n	top50
794	0.661807	ARHGEF28	n	top50
9929	0.66168	PLEKHA1	n	top50
13022	0.661632	SYN3	n	top50
1595	0.661621	C2orf69	n	top50
2168	0.661416	CDH11	n	top50
13164	0.661272	TBC1D1	n	top50
13544	0.661197	TMEM120A	n	top50
7138	0.661194	LOC100288911	n	top50
13595	0.661009	TMEM170A	n	top50
2129	0.660925	CD99L2	n	top50
2673	0.66091	CNTNAP5	n	top50
12861	0.660814	STEAP1	n	top50
9997	0.660795	PLXDC2	n	top50
4020	0.66063	EPHX1	n	top50
3195	0.660567	DCBLD2	n	top50
5861	0.66045	HSPB8	n	top50
153	0.660431	ACSL6	n	top50
8075	0.660334	MOK	n	top50
2667	0.660324	CNTN6	n	top50
7552	0.660033	MAFB	n	top50
6143	0.659994	IPO5	n	top50
6572	0.659789	KLF6	n	top50
8935	0.659702	NR1D1	n	top50
4303	0.659402	FAM19A2	n	top50
7385	0.659391	LRRC14	n	top50
209	0.659071	ADAM28	n	top50
15453	0.658974	ZNF677	n	top50
400	0.658961	AKAP8	n	top50
2878	0.658717	CRH	n	top50
11457	0.658677	RSPH1	n	top50
7853	0.65857	MESP1	n	top50
15466	0.658438	ZNF697	n	top50
10384	0.658413	PRO1804	n	top50
1343	0.658035	BPHL	n	top50
11799	0.657917	SEPT9	n	top50
12700	0.657887	SPTBN5	n	top50
10865	0.657321	RASL10A	n	top50
11528	0.65731	S100A13	n	top50
3017	0.657222	CTSZ	n	top50
6356	0.657125	KCNE5	n	top50
4831	0.657085	GABRB2	n	top50
5205	0.656997	GPM6A	n	top50
9174	0.656823	OPRM1	n	top50
5332	0.656649	GRP	n	top50
9481	0.656608	PCDHB18P	n	top50
12641	0.656453	SPHK2	n	top50
14609	0.656408	VPS13D	n	top50
9123	0.656369	OBSCN	n	top50
7388	0.656359	LRRC2	n	top50
11610	0.656153	SCAI	n	top50
8706	0.656138	NEUROD6	n	top50
6378	0.656005	KCNJ3	YES	top50
2521	0.655862	CLCN5	n	top50
15334	0.65582	ZNF521	n	top50
8789	0.655787	NKD2	n	top50
13272	0.655746	TCTEX1D1	n	top50
8655	0.655731	NECAB3	n	top50
3144	0.655704	DACT2	n	top50
9331	0.655685	PACRG	n	top50
3799	0.655579	EGFL7	n	top50
8924	0.655481	NPTX2	n	top50
6238	0.655477	ITPK1	n	top50
2882	0.655002	CRIP2	n	top50
7158	0.65482	LOC100507351	n	top50
12220	0.654692	SLC39A4	n	top50
6825	0.654669	LCN15	n	top50
13723	0.654619	TMEM81	n	top50
2820	0.654381	CPLX2	n	top50
5916	0.65427	ID2	n	top50
5535	0.653927	HEBP1	n	top50
7654	0.653907	MAPK13	n	top50
3442	0.65384	DLL3	n	top50
4788	0.653836	FYB1	n	top50
14876	0.653828	YPEL4	n	top50
6501	0.653717	KIAA1549L	n	top50
12812	0.653579	ST6GAL2	n	top50
4274	0.65352	FAM171B	n	top50
10956	0.653467	RCC2	n	top50
5104	0.653462	GNAS	YES	top50
2547	0.65335	CLEC4G	n	top50
8118	0.65322	MPPED1	n	top50
8418	0.652995	MYO19	n	top50
4203	0.65299	FAM102B	n	top50
7483	0.652751	LTK	n	top50
2609	0.652642	CMSS1	n	top50
14804	0.6526	WTIP	n	top50
4389	0.652413	FAM86FP	n	top50
9360	0.652404	PALM	n	top50
32	0.652318	ABCA6	n	top50
8952	0.65216	NR4A3	n	top50
5568	0.652077	HES5	n	top50
13906	0.652022	TPST2	n	top50
12004	0.651979	SKAP2	n	top50
4219	0.651859	FAM117A	n	top50
6134	0.651838	INTU	n	top50
15161	0.651829	ZNF229	n	top50
7679	0.651698	MARCH1	n	top50
12839	0.651657	STAR	n	top50
1249	0.651625	BEAN1	n	top50
10263	0.651593	PPP3CA	YES	top50
3882	0.651592	ELAVL4	n	top50
4601	0.651562	FKBP1A	n	top50
13386	0.651505	THBS4	n	top50
10562	0.651422	PTGS2	YES	top50
10966	0.651183	RCSD1	n	top50
5500	0.651155	HCN4	n	top50
4292	0.651104	FAM189A1	n	top50
13476	0.651061	TLN2	n	top50
3194	0.650969	DCBLD1	n	top50
7168	0.650787	LOC101060391	n	top50
1784	0.650784	CAMTA1	n	top50
13416	0.650617	TICAM1	n	top50
2889	0.65042	CRLF1	n	top50
1275	0.650368	BHMT2	n	top50
13685	0.650355	TMEM38A	n	top50
1773	0.650298	CAMK2N1	n	top50
15329	0.650218	ZNF516	n	top50
5150	0.6501	GOLGA7B	n	top50
12807	0.650059	ST3GAL5	n	top50
11590	0.649888	SATB1	n	top50
11707	0.649693	SDSL	n	top50
1055	0.649507	ATP6V1C1	n	top50
10892	0.649394	RBFOX1	n	top50
4534	0.649359	FERMT2	n	top50
12598	0.649178	SPARC	n	top50
13400	0.648524	THRA	n	top50
6563	0.648342	KLF12	n	top50
14205	0.648164	TUBB2A	n	top50
3587	0.648155	DPP10-AS1	n	top50
13246	0.648057	TCERG1L	n	top50
8743	0.647785	NGB	n	top50
2687	0.647738	COG2	n	top50
6396	0.647624	KCNMB2	n	top50
11694	0.64753	SDHA	n	top50
2894	0.647481	CRNDE	n	top50
13025	0.647295	SYNDIG1	n	top50
11775	0.647264	SEMA6D	n	top50
15164	0.647224	ZNF232	n	top50
2371	0.647194	CGREF1	n	top50
8139	0.647187	MRGPRF	n	top50
3241	0.646715	DDN	n	top50
10548	0.646698	PTER	n	top50
6886	0.646695	LHX2	n	top50
10034	0.646372	PNLDC1	n	top50
15475	0.646152	ZNF706	n	top50
2936	0.645909	CSGALNACT1	n	top50
1366	0.645905	BRINP2	n	top50
15186	0.645875	ZNF268	n	top50
6151	0.645801	IQCA1	n	top50
8660	0.645714	NECTIN3	n	top50
13008	0.645513	SYBU	n	top50
4023	0.645481	EPHX4	n	top50
5871	0.64546	HTR1E	n	top50
1137	0.645387	B4GALT2	n	top50
4799	0.645299	FZD7	n	top50
2779	0.645159	CORO1A	n	top50
189	0.64511	ACVR1C	n	top50
6583	0.645036	KLHDC8B	n	top50
5290	0.64499	GRB14	n	top50
10291	0.64481	PRAG1	n	top50
121	0.644702	ACHE	n	top50
8009	0.644674	MKL2	n	top50
13961	0.644632	TRERF1	n	top50
1545	0.644609	C1orf21	n	top50
64	0.644564	ABHD12B	n	top50
6582	0.64451	KLHDC8A	n	top50
5115	0.64444	GNG12	n	top50
4833	0.644413	GABRD	n	top50
4634	0.644264	FLRT3	n	top50
3781	0.644246	EFHC2	n	top50
2664	0.64416	CNTN3	n	top50
1687	0.643857	CA11	n	top50
4068	0.643771	ERICH5	n	top50
9562	0.643731	PDE3A	n	top50
13536	0.643568	TMEM108	n	top50
11463	0.643395	RSPO3	n	top50
5581	0.643366	HGF	n	top50
4969	0.643179	GFRA1	n	top50
9464	0.643169	PCDH19	n	top50
15076	0.642931	ZMAT1	n	top50
2702	0.642858	COL19A1	n	top50
3768	0.642825	EEPD1	n	top50
8366	0.642728	MXRA8	n	top50
8666	0.642718	NEFL	n	top50
14788	0.642548	WNT4	n	top50
5204	0.642414	GPLD1	n	top50
13274	0.64223	TCTN1	n	top50
2550	0.642014	CLGN	n	top50
11657	0.641895	SCN8A	n	top50
12651	0.641806	SPINK2	n	top50
3700	0.641787	DYRK3	n	top50
11768	0.641643	SEMA4F	n	top50
5020	0.641591	GIT2	n	top50
1833	0.641075	CASC15	n	top50
8572	0.641072	NCOA3	n	top50
1008	0.640933	ATP1A4	n	top50
502	0.640931	AMN1	n	top50
12553	0.640793	SOWAHB	n	top50
1445	0.640743	C11orf87	n	top50
4510	0.640617	FCGBP	n	top50
7710	0.640559	MATN2	n	top50
12939	0.640521	STXBP5	n	top50
2332	0.640378	CERS6	n	top50
4588	0.640304	FIGNL2	n	top50
13180	0.640282	TBC1D24	n	top50
9270	0.640226	OSTN	n	top50
7992	0.640115	MIR4697HG	n	top50
2562	0.64011	CLIP4	n	top50
12514	0.640037	SNX3	n	top50
6126	0.639947	INTS4P1	n	top50
12583	0.639778	SP5	n	top50
1255	0.639768	BEND7	n	top50
12574	0.639717	SOX9-AS1	n	top50
8286	0.639706	MTDH	n	top50
13860	0.639699	TOX3	n	top50
3963	0.639682	ENKUR	n	top50
3077	0.639611	CYB5R1	n	top50
8283	0.639445	MTCH1	n	top50
9647	0.639368	PER1	n	top50
12100	0.639364	SLC25A22	n	top50
2379	0.639289	CHAF1A	n	top50
93	0.639263	ABTB2	n	top50
4356	0.639234	FAM46A	n	top50
1755	0.63919	CALHM6	n	top50
379	0.639148	AIRE	n	top50
4302	0.639052	FAM19A1	n	top50
10080	0.638833	POLE4	n	top50
8755	0.638825	NHSL1	n	top50
6256	0.638798	JADE1	n	top50
1520	0.638668	C1QL1	n	top50
14407	0.638577	UMODL1-AS1	n	top50
947	0.638474	ASXL3	n	top50
10950	0.638469	RCAN2	n	top50
14943	0.638408	ZBTB8A	n	top50
10220	0.638385	PPP1R14C	n	top50
12803	0.638239	ST3GAL1	n	top50
8528	0.63822	NAV3	n	top50
13494	0.638081	TM6SF1	n	top50
3393	0.638072	DIAPH3	n	top50
14918	0.638002	ZBTB21	n	top50
11065	0.637827	RGS2	YES	top50
7997	0.637756	MIR9-3HG	n	top50
8563	0.637717	NCK2	n	top50
5264	0.637534	GPR88	n	top50
6564	0.637375	KLF13	n	top50
579	0.637326	ANKRD34C	n	top50
5522	0.637226	HDGFL3	n	top50
174	0.637178	ACTN4	n	top50
7162	0.637035	LOC100507516	n	top50
8801	0.636903	NKX3-1	n	top50
8927	0.636887	NPY	n	top50
811	0.636844	ARID5B	n	top50
4268	0.63683	FAM167B	n	top50
4469	0.636777	FBXO15	n	top50
13733	0.636744	TMEM91	n	top50
15575	0.636647	ZNF883	n	top50
2646	0.636591	CNOT6L	n	top50
15026	0.636496	ZFP14	n	top50
2008	0.636473	CCKBR	n	top50
10213	0.636416	PPP1R12A	YES	top50
13355	0.636132	TGFBI	n	top50
5747	0.63611	HNRNPC	n	top50
8395	0.635956	MYH7	n	top50
8812	0.635931	NLN	n	top50
7926	0.635881	MGAT5B	n	top50
6953	0.635844	LINC00622	n	top50
3123	0.635742	CYS1	n	top50
6872	0.63563	LGI3	n	top50
13760	0.635561	TMTC4	n	top50
12318	0.635309	SLIT3	n	top50
3559	0.635256	DOK1	n	top50
10661	0.63516	PYGO1	n	top50
5498	0.634881	HCN2	n	top50
13043	0.634414	SYNPR	n	top50
12789	0.63441	SST	n	top50
12367	0.634169	SMCO4	n	top50
8435	0.634108	MYOM1	n	top50
10006	0.634019	PLXND1	n	top50
8436	0.633888	MYOM2	n	top50
6493	0.633814	KIAA1217	n	top50
8270	0.633699	MT1F	n	top50
11865	0.633694	SFMBT2	n	top50
14170	0.633694	TTC9B	n	top50
14268	0.633527	TYW5	n	top50
2440	0.633448	CHRM3	n	top50
8837	0.63331	NMU	n	top50
10675	0.633274	QRFPR	n	top50
3947	0.633258	EMP3	n	top50
4895	0.63312	GAS6	n	top50
9998	0.633096	PLXNA1	n	top50
11522	0.633041	RYR1	YES	top50
9460	0.63303	PCDH12	n	top50
10852	0.633001	RASAL3	n	top50
8062	0.632947	MOB2	n	top50
1598	0.632872	C2orf73	n	top50
7441	0.632857	LRRN1	n	top50
11908	0.632835	SH2D5	n	top50
11771	0.632584	SEMA5B	n	top50
2771	0.632574	COQ3	n	top50
5153	0.632574	GOLGB1	n	top50
12507	0.632552	SNX21	n	top50
1696	0.632552	CA7	n	top50
2238	0.632458	CDS1	n	top50
2540	0.632365	CLEC16A	n	top50
6946	0.632263	LINC00515	n	top50
761	0.632229	ARHGAP28	n	top50
13466	0.632208	TLE1	n	top50
1746	0.632184	CALB1	n	top50
12821	0.63213	ST8SIA1	n	top50
7444	0.632045	LRRTM1	n	top50
3521	0.632005	DNALI1	n	top50
14783	0.631509	WNT10A	n	top50
3478	0.631413	DNAJA4	n	top50
7518	0.631362	LYRM4	n	top50
7071	0.631266	LIX1L	n	top50
5564	0.631222	HERPUD1	n	top50
5330	0.631216	GRM8	n	top50
5196	0.63121	GPD2	n	top50
1274	0.631209	BHLHE41	n	top50
14161	0.631194	TTC39B	n	top50
7427	0.631163	LRRC73	n	top50
15031	0.631109	ZFP36L1	n	top50
6374	0.631055	KCNJ12	YES	top50
3699	0.631054	DYRK2	n	top50
4128	0.630958	EXD3	n	top50
6274	0.630895	JCAD	n	top50
3610	0.630892	DRAIC	n	top50
2669	0.630668	CNTNAP2	n	top50
11806	0.630567	SERINC3	n	top50
9255	0.630555	OSBPL6	n	top50
2872	0.630249	CREBZF	n	top50
4880	0.630227	GAP43	n	top50
6840	0.630088	LDHD	n	top50
14554	0.629993	VASH2	n	top50
1643	0.629752	C6orf47	n	top50
15037	0.629668	ZFP69	n	top50
4703	0.629618	FOXP1	n	top50
14757	0.629595	WFDC1	n	top50
3471	0.629549	DNAH2	n	top50
2618	0.629517	CMYA5	n	top50
2274	0.629512	CENPF	n	top50
6613	0.629481	KLK10	n	top50
14439	0.62948	UQCC2	n	top50
7708	0.629458	MAT2B	n	top50
11466	0.629426	RSRC1	n	top50
1104	0.629385	AVPI1	n	top50
6756	0.629329	LAMA1	n	top50
4434	0.629316	FASTKD5	n	top50
11358	0.629223	RPN2	n	top50
916	0.629217	ASGR1	n	top50
6355	0.62898	KCNE4	n	top50
9582	0.628962	PDGFC	n	top50
10486	0.628887	PSMB10	n	top50
1607	0.628814	C3orf14	n	top50
3023	0.628757	CTXN1	n	top50
6190	0.628483	ISG15	n	top50
9442	0.628315	PBX3	n	top50
12914	0.628203	STS	n	top50
9576	0.628092	PDE7B	n	top50
12746	0.628015	SRRD	n	top50
12488	0.627907	SNTB1	n	top50
12990	0.627604	SUSD5	n	top50
10152	0.62759	PP12613	n	top50
8221	0.627503	MRPS30	n	top50
6871	0.627493	LGI2	n	top50
764	0.627393	ARHGAP32	n	top50
4505	0.626932	FBXW7	n	top50
3307	0.626858	DENND3	n	top50
2662	0.626768	CNTN1	n	top50
13803	0.626739	TNNC2	n	top50
2042	0.626617	CCNO	n	top50
4622	0.626497	FLJ33534	n	top50
12461	0.626477	SNHG8	n	top50
11634	0.626398	SCG3	n	top50
2874	0.626351	CREG2	n	top50
13285	0.626089	TDRD9	n	top50
12463	0.625758	SNN	n	top50
224	0.625684	ADAMTS8	n	top50
7070	0.625648	LIX1	n	top50
14486	0.625616	USP28	n	top50
11692	0.62538	SDF2L1	n	top50
14090	0.62536	TSHZ2	n	top50
7709	0.625328	MATK	n	top50
190	0.625143	ACVR2A	n	top50
9602	0.625138	PDLIM3	n	top50
2364	0.625057	CFLAR	n	top50
9744	0.625042	PHKA2	n	top50
0	0.624818	A1BG	n	top50
5064	0.624785	GLRX2	n	top50
7840	0.624728	MEI1	n	top50
8280	0.624564	MTA3	n	top50
10444	0.624527	PRRT3	n	top50
7506	0.624344	LYNX1	n	top50
2346	0.624251	CFAP52	n	top50
9248	0.624226	OSBP2	n	top50
3031	0.624151	CUL3	n	top50
4378	0.624021	FAM78B	n	top50
14018	0.62396	TRIM9	n	top50
14661	0.623937	VWA8	n	top50
12881	0.623932	STK33	n	top50
2886	0.623629	CRISPLD1	n	top50
6230	0.62305	ITGB7	n	top50
9663	0.623042	PEX19	n	top50
10600	0.623008	PTPRF	n	top50
14821	0.62296	XKR6	n	top50
10829	0.622881	RAPGEF2	n	top50
7284	0.622837	LOC642852	n	top50
3344	0.622646	DGKG	n	top50
807	0.622615	ARID3B	n	top50
11490	0.622596	RTN4RL2	n	top50
14109	0.622555	TSPAN33	n	top50
14791	0.622521	WNT6	n	top50
4138	0.622403	EXOC6	n	top50
12290	0.622361	SLC8A2	n	top50
5101	0.622326	GNAL	n	top50
11165	0.62231	RNASEH2A	n	top50
7565	0.622078	MAGEH1	n	top50
4488	0.622064	FBXO40	n	top50
6181	0.62197	IRS1	n	top50
5155	0.6218	GOLM1	n	top50
7332	0.621767	LONRF3	n	top50
8923	0.621699	NPTX1	n	top50
14045	0.62155	TRMT61B	n	top50
11004	0.621494	RESP18	n	top50
10654	0.62147	PYCR1	n	top50
8756	0.621457	NICN1	n	top50
6619	0.621362	KLK5	n	top50
9522	0.621117	PCOLCE2	n	top50
1732	0.621116	CACNG4	YES	top50
3339	0.621018	DGCR9	n	top50
9613	0.620883	PDS5B	n	top50
12997	0.620829	SV2B	n	top50
11517	0.620812	RXRA	n	top50
5510	0.6208	HDAC4	n	top50
7973	0.620796	MILR1	n	top50
5063	0.620462	GLRX	n	top50
15051	0.62043	ZFYVE19	n	top50
10353	0.620424	PRKCG	YES	top50
9604	0.620399	PDLIM5	n	top50
9626	0.620372	PDZRN3	n	top50
13627	0.62035	TMEM200C	n	top50
6485	0.620128	KIAA1024	n	top50
12441	0.620052	SNCG	n	top50
5484	0.620022	HBQ1	n	top50
12236	0.620018	SLC44A5	n	top50
7057	0.619866	LINC02482	n	top50
6925	0.619477	LINC00260	n	top50
14561	0.619332	VAV3	n	top50
3777	0.619283	EFEMP1	n	top50
799	0.619202	ARHGEF40	n	top50
14996	0.619174	ZDHHC21	n	top50
12958	0.619102	SULF1	n	top50
12217	0.619019	SLC39A13	n	top50
13919	0.618935	TRABD2A	n	top50
8146	0.618856	MRNIP	n	top50
5909	0.618747	ICAM5	n	top50
3639	0.618742	DTNBP1	n	top50
8095	0.61871	MOXD1	n	top50
13602	0.618671	TMEM176B	n	top50
10853	0.618607	RASD1	n	top50
6411	0.618576	KCNT1	n	top50
3586	0.618531	DPP10	n	top50
8103	0.618457	MPHOSPH6	n	top50
6539	0.618284	KIF5A	n	top50
5085	0.618234	GMFG	n	top50
9477	0.618039	PCDHB14	n	top50
9265	0.617908	OST4	n	top50
10471	0.617907	PSD3	n	top50
1613	0.617883	C3orf58	n	top50
1273	0.617507	BHLHE40	n	top50
12190	0.617506	SLC35F1	n	top50
6384	0.617392	KCNK1	n	top50
8240	0.617369	MSANTD1	n	top50
1617	0.617327	C3orf80	n	top50
13677	0.617223	TMEM268	n	top50
2919	0.61712	CRYM	n	top50
6351	0.616911	KCNC4	n	top50
10328	0.616768	PRICKLE1	n	top50
3236	0.616747	DDHD2	n	top50
1311	0.616735	BMP8B	n	top50
13859	0.616733	TOX2	n	top50
5741	0.616343	HNRNPA1L2	n	top50
8594	0.616316	NDRG3	n	top50
13445	0.616309	TIMP2	n	top50
12191	0.616243	SLC35F2	n	top50
2893	0.615828	CRMP1	n	top50
12206	0.615818	SLC38A11	n	top50
12817	0.615743	ST6GALNAC6	n	top50
12085	0.615691	SLC24A4	n	top50
3472	0.615532	DNAH5	n	top50
6037	0.615497	IL1B	n	top50
2615	0.615339	CMTM8	n	top50
4751	0.615082	FTH1	n	top50
2057	0.614936	CCSER1	n	top50
12223	0.61488	SLC39A8	n	top50
6996	0.614859	LINC01106	n	top50
1530	0.614839	C1S	n	top50
11566	0.614663	SAMD9	n	top50
768	0.614623	ARHGAP39	n	top50
5971	0.61461	IFT22	n	top50
11488	0.614412	RTN4R	n	top50
4633	0.614395	FLRT2	n	top50
7949	0.614328	MICAL2	n	top50
14472	0.614264	USP13	n	top50
177	0.614243	ACTR1B	n	top50
10227	0.614184	PPP1R1A	n	top50
1225	0.61418	BCL2L2	n	top50
10565	0.614164	PTHLH	n	top50
12880	0.61416	STK32C	n	top50
10010	0.614086	PMEPA1	n	top50
4421	0.613982	FAR2P1	n	top50
2977	0.613883	CTC1	n	top50
3710	0.613853	E2F5	n	top50
12902	0.613797	STOX2	n	top50
14196	0.613736	TUBA1B	n	top50
15065	0.613401	ZIC4	n	top50
6033	0.61333	IL17RD	n	top50
7731	0.61321	MBNL3	n	top50
1431	0.613179	C11orf1	n	top50
5116	0.613154	GNG13	n	top50
4040	0.613149	ERBB2	n	top50
6993	0.61285	LINC01094	n	top50
10007	0.612785	PM20D2	n	top50
9869	0.612771	PKIB	n	top50
14710	0.612749	WDR33	n	top50
8546	0.612735	NCAM2	n	top50
4778	0.61273	FUT9	n	top50
13649	0.612386	TMEM233	n	top50
13330	0.612335	TEX9	n	top50
5918	0.612295	ID4	n	top50
6738	0.612154	KYAT1	n	top50
14761	0.61213	WFDC2	n	top50
14007	0.612125	TRIM61	n	top50
187	0.612105	ACVR1	n	top50
9912	0.612006	PLCD4	n	top50
1954	0.611931	CCDC25	n	top50
11728	0.611824	SEC24D	n	top50
9706	0.611793	PGM2L1	n	top50
10019	0.611755	PMPCB	n	top50
13265	0.611727	TCOF1	n	top50
14731	0.611638	WDR6	n	top50
9087	0.611617	NUP85	n	top50
6079	0.61158	INA	n	top50
12289	0.611573	SLC8A1	n	top50
2826	0.611523	CPNE3	n	top50
4431	0.611337	FASTKD1	n	top50
3732	0.611167	ECHDC3	n	top50
6641	0.611148	KNG1	n	top50
8401	0.611096	MYL5	n	top50
13865	0.611042	TP53I11	n	top50
12207	0.61103	SLC38A2	n	top50
3141	0.610956	DACH1	n	top50
11502	0.610842	RUNDC3A	n	top50
756	0.610767	ARHGAP26	n	top50
7093	0.610748	LMO4	n	top50
830	0.610726	ARL5B	n	top50
5976	0.610641	IFT57	n	top50
4191	0.610584	FADS3	n	top50
12920	0.610528	STX12	n	top50
559	0.610496	ANKRD18DP	n	top50
132	0.610474	ACOT2	n	top50
6159	0.610425	IQCK	n	top50
14089	0.610257	TSHZ1	n	top50
8379	0.610022	MYC	n	top50
10232	0.609988	PPP1R26	n	top50
6007	0.609975	IGSF22	n	top50
3598	0.609957	DPY19L2P2	n	top50
3798	0.609896	EGFEM1P	n	top50
7578	0.609858	MAL2	n	top50
593	0.609595	ANKRD50	n	top50
983	0.609588	ATG7	n	top50
9162	0.60958	ONECUT1	n	top50
14361	0.609375	UBXN10	n	top50
12611	0.609303	SPATA33	n	top50
14120	0.609272	TSPYL1	n	top50
15611	0.609174	ZSCAN31	n	top50
7528	0.609165	LZTFL1	n	top50
9932	0.609126	PLEKHA4	n	top50
1367	0.609059	BRINP3	n	top50
6906	0.609051	LIMK1	n	top50
11817	0.608958	SERPINB9	n	top50
4011	0.608919	EPHA5	n	top50
13981	0.608828	TRIM24	n	top50
1775	0.608776	CAMK4	YES	top50
360	0.608765	AHI1	n	top50
6834	0.608719	LDB2	n	top50
6884	0.608627	LHPP	n	top50
9139	0.608589	OGDHL	n	top50
692	0.608582	APOE	n	top50
1792	0.608563	CAPG	n	top50
11119	0.608331	RIMBP2	n	top50
8782	0.608157	NKAIN2	n	top50
10656	0.608136	PYCR3	n	top50
12962	0.608086	SULT1C4	n	top50
5200	0.608064	GPHN	n	top50
3283	0.608051	DEAF1	n	top50
14505	0.607982	USP45	n	top50
11702	0.607912	SDK1	n	top50
7739	0.60789	MC1R	n	top50
9168	0.607887	OPHN1	n	top50
4371	0.607855	FAM71E1	n	top50
12526	0.607844	SOBP	n	top50
6133	0.607771	INTS9	n	top50
3392	0.607749	DIAPH2	n	top50
4358	0.607734	FAM47E	n	top50
1529	0.607618	C1RL	n	top50
13359	0.607594	TGFBR3L	n	top50
2658	0.607558	CNRIP1	n	top50
8745	0.607377	NGEF	n	top50
12412	0.607318	SMPX	n	top50
12440	0.607097	SNCB	n	top50
7107	0.606923	LOC100128239	n	top50
866	0.606882	ARPP19	n	top50
7650	0.606849	MAPK1	YES	top50
12436	0.606795	SNAPC5	n	top50
15044	0.606783	ZFPM2	n	top50
11589	0.606774	SAT2	n	top50
7649	0.606765	MAP9	n	top50
13406	0.606546	THTPA	n	top50
3142	0.606508	DACH2	n	top50
12134	0.606503	SLC26A10	n	top50
7447	0.606436	LRRTM4	n	top50
9149	0.6064	OLFM1	n	top50
253	0.606397	ADCYAP1R1	n	top50
4183	0.606279	FABP3	n	top50
9391	0.60627	PARD3B	n	top50
11066	0.606261	RGS20	n	top50
2451	0.606191	CHST1	n	top50
6757	0.60618	LAMA2	n	top50
1424	0.606175	C10orf105	n	top50
10424	0.606159	PRR16	n	top50
9879	0.605904	PKP3	n	top50
8224	0.605809	MRPS33	n	top50
12809	0.605738	ST3GAL6-AS1	n	top50
4168	0.605715	F12	n	top50
7425	0.605695	LRRC7	n	top50
840	0.605635	ARMC10	n	top50
11899	0.605565	SGSM2	n	top50
12903	0.605484	STPG1	n	top50
5255	0.60546	GPR6	n	top50
14646	0.605453	VSNL1	n	top50
8393	0.605218	MYH15	n	top50
4153	0.605144	EXPH5	n	top50
9458	0.605109	PCDH11X	n	top50
12214	0.605018	SLC39A10	n	top50
12665	0.604961	SPON1	n	top50
2812	0.604772	CPAMD8	n	top50
140	0.60477	ACP1	n	top50
4448	0.604768	FBN1	n	top50
7468	0.604724	LSP1	n	top50
7428	0.604713	LRRC75A	n	top50
1951	0.604631	CCDC191	n	top50
1727	0.604598	CACNB3	YES	top50
5190	0.604413	GPC4	n	top50
15241	0.60437	ZNF362	n	top50
5071	0.604042	GLT8D2	n	top50
39	0.604018	ABCB7	n	top50
15601	0.603885	ZSCAN18	n	top50
13448	0.603865	TINCR	n	top50
2634	0.603716	CNN3	n	top50
14693	0.603612	WDFY4	n	top50
6829	0.603524	LCP1	n	top50
1472	0.603343	C15orf41	n	top50
10283	0.603309	PPTC7	n	top50
9012	0.603292	NT5DC1	n	top50
15052	0.603226	ZFYVE21	n	top50
3329	0.603182	DEXI	n	top50
1176	0.602933	BASP1-AS1	n	top50
56	0.60293	ABCG1	n	top50
11843	0.602502	SETD6	n	top50
10598	0.602408	PTPRD-AS1	n	top50
13829	0.602366	TOM1L1	n	top50
11074	0.602339	RGS8	n	top50
624	0.60222	ANXA1	n	top50
5473	0.602117	HAUS7	n	top50
2606	0.601972	CMKLR1	n	top50
3466	0.601842	DNAAF4	n	top50
3275	0.601796	DDX54	n	top50
12541	0.601784	SORBS2	n	top50
4524	0.601687	FDX1L	n	top50
2181	0.601473	CDH4	n	top50
13871	0.601376	TP53TG1	n	top50
820	0.601317	ARL16	n	top50
10414	0.601317	PRPS2	n	top50
14648	0.601306	VSTM2A	n	top50
7704	0.601279	MAST3	n	top50
2661	0.601222	CNTLN	n	top50
6025	0.601134	IL13RA1	n	top50
4677	0.60113	FOSL2	n	top50
13518	0.60113	TMED10	n	top50
156	0.601111	ACSM5	n	top50
560	0.60103	ANKRD19P	n	top50
3323	0.600992	DERL1	n	top50
7789	0.600757	ME1	n	top50
5401	0.600714	GUCA1B	n	top50
2828	0.600677	CPNE5	n	top50
7341	0.600428	LPAR6	n	top50
11170	0.600381	RND1	n	top50
2825	0.60033	CPNE2	n	top50
11802	0.600257	SERF2	n	top50
3597	0.600177	DPY19L2P1	n	top50
6163	0.600132	IQSEC1	n	top50
12750	0.600128	SRRM4	n	top50
6999	0.600118	LINC01128	n	top50
2291	0.599903	CEP120	n	top50
7060	0.599729	LINGO2	n	top50
3229	0.599727	DDA1	n	top50
2411	0.599604	CHID1	n	top50
3691	0.599436	DYNLL1	n	top50
12321	0.599372	SLITRK3	n	top50
7918	0.599324	MGARP	n	top50
8281	0.59931	MTAP	n	top50
12791	0.59929	SSTR2	n	top50
13050	0.599233	SYT10	n	top50
13668	0.599145	TMEM255B	n	top50
5703	0.599092	HLCS	n	top50
8020	0.599062	MLF1	n	top50
6759	0.598881	LAMA4	n	top50
9625	0.598872	PDZD8	n	top50
10047	0.598724	PNP	n	top50
10236	0.598724	PPP1R3B	n	top50
4018	0.598587	EPHB3	n	top50
15320	0.59852	ZNF502	n	top50
8152	0.598427	MROH8	n	top50
5705	0.598412	HLTF	n	top50
13770	0.598372	TNFAIP2	n	top50
2607	0.598333	CMPK1	n	top50
10454	0.598282	PRSS3	n	top50
9816	0.598221	PIK3CD	n	top50
12890	0.598159	STMN1	n	top50
5206	0.598127	GPM6B	n	top50
4834	0.598024	GABRE	n	top50
3381	0.598008	DHX35	n	top50
7173	0.597915	LOC101927318	n	top50
3430	0.597859	DLG2	n	top50
8931	0.597833	NPY5R	n	top50
1635	0.597787	C6orf106	n	top50
5231	0.597665	GPR158	n	top50
10265	0.597503	PPP3CC	YES	top50
11088	0.597465	RHEBL1	n	top50
7792	0.597441	MEA1	n	top50
7130	0.597425	LOC100233156	n	top50
6224	0.597336	ITGB1BP1	n	top50
2326	0.597293	CERK	n	top50
13491	0.597201	TM2D3	n	top50
4798	0.597164	FZD6	n	top50
14773	0.597163	WIPF2	n	top50
6988	0.597011	LINC01011	n	top50
14616	0.596957	VPS29	n	top50
7438	0.596953	LRRIQ1	n	top50
4863	0.596773	GALNT17	n	top50
6413	0.596771	KCNV1	n	top50
11096	0.596347	RHOC	n	top50
9920	0.59627	PLCXD1	n	top50
3469	0.59606	DNAH12	n	top50
6370	0.596017	KCNIP3	n	top50
1801	0.595858	CAPN7	n	top50
4780	0.595831	FXN	n	top50
13769	0.595622	TNFAIP1	n	top50
4538	0.595438	FEZF2	n	top50
9046	0.59542	NUDT10	n	top50
9241	0.595352	ORC6	n	top50
8503	0.595348	NAP1L2	n	top50
13806	0.595266	TNNT1	n	top50
2182	0.595151	CDH6	n	top50
9359	0.595127	PALLD	n	top50
14206	0.594988	TUBB2B	n	top50
9449	0.594938	PCBD2	n	top50
8896	0.594919	NPC2	n	top50
7924	0.594918	MGAT4C	n	top50
1382	0.594836	BSN	n	top50
7847	0.594762	MELTF	n	top50
7635	0.594664	MAP3K6	n	top50
425	0.594638	ALCAM	n	top50
14059	0.594621	TRPM2	YES	top50
12025	0.594607	SLC12A5	n	top50
2131	0.594606	CDADC1	n	top50
2544	0.594603	CLEC2L	n	top50
5219	0.594576	GPR137C	n	top50
7465	0.594472	LSM7	n	top50
13444	0.594404	TIMP1	n	top50
1865	0.594387	CAVIN3	n	top50
2567	0.594251	CLK4	n	top50
3318	0.59406	DEPDC5	n	top50
1308	0.594004	BMP2K	n	top50
3595	0.594001	DPY19L1P1	n	top50
14779	0.593852	WLS	n	top50
2782	0.593826	CORO2A	n	top50
14153	0.593616	TTC30B	n	top50
3896	0.593608	ELMO3	n	top50
2034	0.59342	CCNG2	n	top50
8903	0.59341	NPHS1	n	top50
6585	0.593294	KLHL1	n	top50
1754	0.593285	CALHM2	n	top50
2100	0.59321	CD38	YES	top50
12856	0.593131	STAT6	n	top50
6223	0.593128	ITGB1	n	top50
5813	0.592983	HS3ST4	n	top50
15321	0.592971	ZNF503	n	top50
7049	0.592777	LINC02076	n	top50
6412	0.592686	KCNT2	n	top50
2426	0.592585	CHN1	n	top50
13702	0.592339	TMEM54	n	top50
13256	0.592267	TCF7L2	n	top50
6349	0.592213	KCNC2	n	top50
7936	0.592135	MGP	n	top50
3354	0.592061	DHDH	n	top50
1528	0.591987	C1R	n	top50
3629	0.59196	DSEL	n	top50
3014	0.591871	CTSO	n	top50
3409	0.591859	DIRC2	n	top50
9875	0.591826	PKNOX1	n	top50
7439	0.591794	LRRK1	n	top50
7013	0.591767	LINC01315	n	top50
9039	0.591611	NUCB2	n	top50
13306	0.591604	TENM4	n	top50
14662	0.591583	VWC2	n	top50
12592	0.591529	SPAG4	n	top50
10553	0.591509	PTGER4	n	top50
4919	0.591405	GCC2	n	top50
11950	0.591381	SHISA9	n	top50
5783	0.591338	HPCAL1	n	top50
6555	0.591306	KITLG	n	top50
4499	0.591232	FBXO9	n	top50
4244	0.591061	FAM136A	n	top50
9771	0.590804	PI4KA	n	top50
9518	0.590696	PCNX2	n	top50
13560	0.590608	TMEM132D	n	top50
6781	0.59049	LAPTM4B	n	top50
8945	0.590489	NR2F2	n	top50
10811	0.590459	RANBP17	n	top50
5815	0.590443	HS6ST1	n	top50
5877	0.590351	HTR4	n	top50
7790	0.590341	ME2	n	top50
13755	0.590304	TMSB4X	n	top50
12796	0.590256	SSX2IP	n	top50
1519	0.590136	C1QC	n	top50
8852	0.590067	NOL4L	n	top50
279	0.589973	ADIRF	n	top50
12045	0.589936	SLC16A8	n	top50
12619	0.589904	SPATS2L	n	top50
6394	0.589835	KCNMA1	n	top50
15484	0.589749	ZNF714	n	top50
6388	0.589416	KCNK2	n	top50
1854	0.589387	CAST	n	top50
15542	0.589314	ZNF8	n	top50
5492	0.589235	HCG23	n	top50
13467	0.589232	TLE2	n	top50
4162	0.58918	EYA4	n	top50
14888	0.589166	YWHAH	n	top50
3105	0.589154	CYP2E1	n	top50
2814	0.58904	CPE	n	top50
5562	0.589005	HERC5	n	top50
8685	0.589003	NELL2	n	top50
8991	0.588971	NSFL1C	n	top50
1411	0.588915	BTN3A2	n	top50
2995	0.588904	CTNNBIP1	n	top50
7798	0.588873	MED10	n	top50
3426	0.588856	DLEC1	n	top50
2759	0.588854	COPS4	n	top50
3301	0.588842	DENND1A	n	top50
11270	0.588788	RORA	n	top50
4293	0.588751	FAM189A2	n	top50
3860	0.588733	EIF4E2	n	top50
632	0.588676	ANXA6	n	top50
12177	0.588674	SLC35A4	n	top50
5560	0.588627	HERC3	n	top50
3823	0.588586	EIF1AX	n	top50
11169	0.588528	RNASET2	n	top50
11644	0.588345	SCIN	n	top50
1983	0.58833	CCDC8	n	top50
12147	0.588256	SLC29A1	n	top50
14338	0.588055	UBL3	n	top50
1178	0.588016	BATF3	n	top50
8444	0.587925	MYSM1	n	top50
13422	0.587889	TIGD3	n	top50
2348	0.587865	CFAP61	n	top50
3264	0.587854	DDX3X	n	top50
11949	0.587815	SHISA8	n	top50
13773	0.587775	TNFAIP8L1	n	top50
5539	0.587762	HECTD2	n	top50
14412	0.587757	UNC13B	n	top50
10796	0.587679	RALBP1	n	top50
9781	0.587641	PICK1	n	top50
3869	0.587638	EIF5	n	top50
6115	0.587606	INSM2	n	top50
5640	0.587591	HIST1H2BK	n	top50
10652	0.587487	PXYLP1	n	top50
11902	0.587477	SGTB	n	top50
1384	0.587438	BSPRY	n	top50
11470	0.587424	RTBDN	n	top50
838	0.587421	ARL9	n	top50
1073	0.587375	ATPAF1	n	top50
6508	0.58733	KIAA1841	n	top50
2626	0.587326	CNIH2	n	top50
8502	0.587275	NAP1L1	n	top50
5684	0.587263	HLA-DOA	n	top50
13588	0.587234	TMEM164	n	top50
2698	0.587167	COL12A1	n	top50
11598	0.587142	SBF1	n	top50
12896	0.587023	STOM	n	top50
15427	0.586952	ZNF641	n	top50
5210	0.586933	GPNMB	n	top50
9125	0.586864	OCA2	n	top50
4827	0.586841	GABRA3	n	top50
12708	0.586786	SQOR	n	top50
11121	0.586763	RIMKLB	n	top50
5928	0.586763	IDNK	n	top50
10869	0.586761	RASL12	n	top50
2439	0.586646	CHRM2	n	top50
3787	0.586614	EFNA2	n	top50
242	0.586551	ADCY1	YES	top50
738	0.586438	ARFGEF3	n	top50
8130	0.586382	MRAS	n	top50
11737	0.586188	SECISBP2	n	top50
5117	0.586157	GNG2	n	top50
9104	0.585931	NXPE3	n	top50
394	0.585883	AKAP12	n	top50
14185	0.585858	TTN	n	top50
2827	0.585641	CPNE4	n	top50
14101	0.585632	TSPAN13	n	top50
14702	0.585497	WDR19	n	top50
11666	0.585465	SCPEP1	n	top50
1009	0.585439	ATP1B1	n	top50
9867	0.58542	PKDCC	n	top50
5493	0.585374	HCG4	n	top50
14403	0.585313	ULK3	n	top50
15119	0.585103	ZNF148	n	top50
3221	0.585093	DCTPP1	n	top50
9758	0.584902	PHPT1	n	top50
14378	0.584839	UCP3	n	top50
2836	0.584753	CPSF1	n	top50
14799	0.584652	WSB2	n	top50
11924	0.584584	SH3GLB1	n	top50
6359	0.58454	KCNG3	n	top50
7519	0.584514	LYRM7	n	top50
3082	0.584403	CYBB	n	top50
6500	0.584336	KIAA1549	n	top50
10802	0.584323	RALGPS2	n	top50
13136	0.5843	TARDBP	n	top50
13191	0.584112	TBC1D4	n	top50
7127	0.584034	LOC100133091	n	top50
6328	0.58385	KBTBD11	n	top50
12604	0.583847	SPATA18	n	top50
4666	0.583734	FNIP2	n	top50
7080	0.583464	LMBR1	n	top50
2695	0.583459	COL10A1	n	top50
8527	0.583394	NAV2	n	top50
10457	0.583372	PRSS3P2	n	top50
12490	0.583289	SNTG1	n	top50
3783	0.583275	EFHD2	n	top50
4324	0.583233	FAM214A	n	top50
3911	0.583224	ELOVL7	n	top50
13091	0.583103	TAF10	n	top50
10839	0.583098	RARB	n	top50
5410	0.582932	GULP1	n	top50
7290	0.582898	LOC644189	n	top50
10604	0.582856	PTPRK	n	top50
4826	0.58283	GABRA2	n	top50
1767	0.582768	CAMK1D	YES	top50
11297	0.582733	RPL12	n	top50
9710	0.582712	PGRMC1	n	top50
3934	0.58267	EMG1	n	top50
12101	0.582644	SLC25A23	n	top50
12084	0.582576	SLC24A3	n	top50
13068	0.582569	SYTL5	n	top50
14105	0.582563	TSPAN18	n	top50
11072	0.582516	RGS7	n	top50
8780	0.582385	NIT2	n	top50
6158	0.582384	IQCJ	n	top50
6177	0.582379	IRF5	n	top50
1152	0.582336	BACE2	n	top50
961	0.582323	ATF4	n	top50
1608	0.582255	C3orf18	n	top50
4900	0.582231	GAST	n	top50
9855	0.582179	PITPNM2	n	top50
5811	0.58208	HS3ST2	n	top50
12404	0.582005	SMO	n	top50
13992	0.581928	TRIM37	n	top50
7320	0.581913	LOC729970	n	top50
10364	0.581809	PRKG1	n	top50
9861	0.581695	PJVK	n	top50
12762	0.581662	SRSF8	n	top50
4111	0.581519	ETS2	n	top50
14447	0.581458	UQCRFS1	n	top50
938	0.581443	ASPSCR1	n	top50
9175	0.581421	OPTN	n	top50
6247	0.581388	ITPRIPL2	n	top50
14083	0.581224	TSEN34	n	top50
5267	0.581149	GPRC5C	n	top50
772	0.581101	ARHGAP45	n	top50
12471	0.581082	SNRNP27	n	top50
12646	0.581024	SPIDR	n	top50
8993	0.581022	NSG2	n	top50
2991	0.580978	CTNNA2	n	top50
13258	0.580968	TCHH	n	top50
1375	0.580876	BRSK1	n	top50
11489	0.580872	RTN4RL1	n	top50
5704	0.580808	HLF	n	top50
10542	0.580743	PTCHD1	n	top50
12311	0.580646	SLFN11	n	top50
7054	0.58062	LINC02361	n	top50
6787	0.580601	LARP4	n	top50
4899	0.580503	GASAL1	n	top50
3918	0.580399	EMB	n	top50
14657	0.580245	VWA3A	n	top50
8623	0.580112	NDUFAF8	n	top50
13473	0.580063	TLL1	n	top50
2318	0.580058	CEP83	n	top50
9637	0.579966	PEG3	n	top50
5983	0.579871	IGF1	n	top50
4321	0.579799	FAM212B	n	top50
11145	0.57975	RIT2	n	top50
2041	0.579681	CCNL2	n	top50
1389	0.579625	BTBD11	n	top50
9599	0.579473	PDK3	n	top50
940	0.579424	ASS1	n	top50
11891	0.579391	SGK494	n	top50
2847	0.579387	CPXM2	n	top50
[truncated: 13,636 more rows]
