# Supplementary material for: An evolutionary timeline of the oxytocin signaling pathway
Source: Commun Biol. 2024 Apr 17;7:471. doi: 10.1038/s42003-024-06094-9 (PMC11024182; doi:10.1038/s42003-024-06094-9)
Supplement: Supplementary file 4 — Suppementary Data 1-13 [file 42003_2024_6094_MOESM4_ESM.zip › sup_dat_11.xlsx]

## Sheet: Sheet1
Supplementary data 11
Raw data underlying figure 4
GeneSet	significant	log10pval	id	geneagesubset
Muscle	n	1.35108	1	ancient
Esophagus	n	0.688333	2	ancient
Blood vessel	n	0.636889	3	ancient
Brain	n	0.529145	4	ancient
Heart	n	0.290205	5	ancient
Nerve	n	0.183354	6	ancient
Adipose tissue	n	0.148327	7	ancient
Kidney	n	0.103689	8	ancient
Colon	n	0.0805884	9	ancient
Prostate	n	0.0765511	10	ancient
Breast	n	0.0448663	11	ancient
Skin	n	0.0345223	12	ancient
Spleen	n	0.028803	13	ancient
Small intestine	n	0.0205672	14	ancient
Lung	n	0.0165033	15	ancient
Uterus	n	0.0154869	16	ancient
Pituitary	n	0.01192	17	ancient
Ovary	n	0.000727753	18	ancient
Thyroid	n	0.000650011	19	ancient
Testis	n	0.000625757	20	ancient
Adrenal gland	n	0	21	ancient
Bladder	n	0	22	ancient
Blood	n	0	23	ancient
Cervix	n	0	24	ancient
Fallopian tube	n	0	25	ancient
Liver	n	0	26	ancient
Pancreas	n	0	27	ancient
Salivary gland	n	0	28	ancient
Stomach	n	0	29	ancient
Vagina	n	0	30	ancient
Blood vessel	y	7.91938	1	medium-aged
Bladder	y	4.37531	2	medium-aged
Colon	n	2.46713	3	medium-aged
Heart	n	1.61008	4	medium-aged
Adrenal gland	n	1.08927	5	medium-aged
Brain	n	1.01626	6	medium-aged
Muscle	n	0.925609	7	medium-aged
Prostate	n	0.848729	8	medium-aged
Esophagus	n	0.790364	9	medium-aged
Uterus	n	0.763596	10	medium-aged
Lung	n	0.62225	11	medium-aged
Stomach	n	0.529027	12	medium-aged
Adipose tissue	n	0.432374	13	medium-aged
Fallopian tube	n	0.326668	14	medium-aged
Salivary gland	n	0.267118	15	medium-aged
Ovary	n	0.222821	16	medium-aged
Breast	n	0.220467	17	medium-aged
Blood	n	0.203648	18	medium-aged
Nerve	n	0.143892	19	medium-aged
Small intestine	n	0.125497	20	medium-aged
Kidney	n	0.125386	21	medium-aged
Thyroid	n	0.101352	22	medium-aged
Pituitary	n	0.0679817	23	medium-aged
Skin	n	0.0508642	24	medium-aged
Spleen	n	0.0433186	25	medium-aged
Vagina	n	0.0229836	26	medium-aged
Cervix	n	0.0102046	27	medium-aged
Testis	n	0.00168493	28	medium-aged
Liver	n	0	29	medium-aged
Pancreas	n	0	30	medium-aged
Muscle	y	8.31131	1	modern
Brain	y	4.20069	2	modern
Heart	n	2.5204	3	modern
Vagina	n	1.72282	4	modern
Fallopian tube	n	1.46626	5	modern
Bladder	n	1.40398	6	modern
Breast	n	1.10787	7	modern
Blood vessel	n	0.800099	8	modern
Colon	n	0.626386	9	modern
Spleen	n	0.588158	10	modern
Esophagus	n	0.535525	11	modern
Small intestine	n	0.532977	12	modern
Adipose tissue	n	0.497542	13	modern
Lung	n	0.449115	14	modern
Cervix	n	0.441932	15	modern
Skin	n	0.206119	16	modern
Prostate	n	0.188765	17	modern
Blood	n	0.159336	18	modern
Nerve	n	0.131558	19	modern
Pancreas	n	0.10078	20	modern
Uterus	n	0.0532208	21	modern
Pituitary	n	0.0244024	22	modern
Adrenal gland	n	0.0181306	23	modern
Kidney	n	0.0139771	24	modern
Salivary gland	n	0.0126933	25	modern
Liver	n	0.00769164	26	modern
Stomach	n	0.00613196	27	modern
Ovary	n	0.00312473	28	modern
Thyroid	n	0.00254648	29	modern
Testis	n	0.000616483	30	modern
