# Supplementary material for: An evolutionary timeline of the oxytocin signaling pathway
Source: Commun Biol. 2024 Apr 17;7:471. doi: 10.1038/s42003-024-06094-9 (PMC11024182; doi:10.1038/s42003-024-06094-9)
Supplement: Supplementary file 4 — Suppementary Data 1-13 [file 42003_2024_6094_MOESM4_ESM.zip › sup_dat_12.xlsx]

## Sheet: Sheet1
Supplementary data 12
Raw data underlying figure 5a
id	label	hemisphere	structure	mean1	mean2	genes	expression	mean.all.struc.cort
83	brainstem	B	subcortex/brainstem	0.457811	0.457811	ACTB	0.330535	0.528889
83	brainstem	B	subcortex/brainstem	0.457811	0.457811	ACTG1	0.311858	0.528889
83	brainstem	B	subcortex/brainstem	0.457811	0.457811	ADCY1	0.19761	0.528889
83	brainstem	B	subcortex/brainstem	0.457811	0.457811	ADCY2	0.0638092	0.528889
83	brainstem	B	subcortex/brainstem	0.457811	0.457811	ADCY3	0.468243	0.528889
83	brainstem	B	subcortex/brainstem	0.457811	0.457811	ADCY4	0.765805	0.528889
83	brainstem	B	subcortex/brainstem	0.457811	0.457811	ADCY6	0.251723	0.528889
83	brainstem	B	subcortex/brainstem	0.457811	0.457811	ADCY7	0.579341	0.528889
83	brainstem	B	subcortex/brainstem	0.457811	0.457811	ADCY8	0.766655	0.528889
83	brainstem	B	subcortex/brainstem	0.457811	0.457811	ADCY9	0.483347	0.528889
83	brainstem	B	subcortex/brainstem	0.457811	0.457811	CACNA1F	0.298207	0.528889
83	brainstem	B	subcortex/brainstem	0.457811	0.457811	CACNA2D1	0.381366	0.528889
83	brainstem	B	subcortex/brainstem	0.457811	0.457811	CACNA2D2	0.769854	0.528889
83	brainstem	B	subcortex/brainstem	0.457811	0.457811	CACNA2D3	0.287335	0.528889
83	brainstem	B	subcortex/brainstem	0.457811	0.457811	CACNB3	0.233063	0.528889
83	brainstem	B	subcortex/brainstem	0.457811	0.457811	CACNG1	0.75301	0.528889
83	brainstem	B	subcortex/brainstem	0.457811	0.457811	CACNG2	0.367045	0.528889
83	brainstem	B	subcortex/brainstem	0.457811	0.457811	CACNG3	0.205171	0.528889
83	brainstem	B	subcortex/brainstem	0.457811	0.457811	CACNG4	0.618722	0.528889
83	brainstem	B	subcortex/brainstem	0.457811	0.457811	CACNG6	0.209131	0.528889
83	brainstem	B	subcortex/brainstem	0.457811	0.457811	CACNG7	0.305424	0.528889
83	brainstem	B	subcortex/brainstem	0.457811	0.457811	CACNG8	0.264511	0.528889
83	brainstem	B	subcortex/brainstem	0.457811	0.457811	CALM3	0.289993	0.528889
83	brainstem	B	subcortex/brainstem	0.457811	0.457811	CALML3	0.305574	0.528889
83	brainstem	B	subcortex/brainstem	0.457811	0.457811	CAMK2B	0.124422	0.528889
83	brainstem	B	subcortex/brainstem	0.457811	0.457811	CD38	0.643429	0.528889
83	brainstem	B	subcortex/brainstem	0.457811	0.457811	CDKN1A	0.741291	0.528889
83	brainstem	B	subcortex/brainstem	0.457811	0.457811	EEF2K	0.559956	0.528889
83	brainstem	B	subcortex/brainstem	0.457811	0.457811	EGFR	0.68275	0.528889
83	brainstem	B	subcortex/brainstem	0.457811	0.457811	ELK1	0.0808126	0.528889
83	brainstem	B	subcortex/brainstem	0.457811	0.457811	FOS	0.705625	0.528889
83	brainstem	B	subcortex/brainstem	0.457811	0.457811	GNAI2	0.570139	0.528889
83	brainstem	B	subcortex/brainstem	0.457811	0.457811	GNAI3	0.623949	0.528889
83	brainstem	B	subcortex/brainstem	0.457811	0.457811	GNAO1	0.759611	0.528889
83	brainstem	B	subcortex/brainstem	0.457811	0.457811	GNAS	0.851328	0.528889
83	brainstem	B	subcortex/brainstem	0.457811	0.457811	GUCY1A1	0.424528	0.528889
83	brainstem	B	subcortex/brainstem	0.457811	0.457811	GUCY1A2	0.302492	0.528889
83	brainstem	B	subcortex/brainstem	0.457811	0.457811	ITPR3	0.684336	0.528889
83	brainstem	B	subcortex/brainstem	0.457811	0.457811	JUN	0.507704	0.528889
83	brainstem	B	subcortex/brainstem	0.457811	0.457811	KCNJ12	0.400323	0.528889
83	brainstem	B	subcortex/brainstem	0.457811	0.457811	KCNJ14	0.646889	0.528889
83	brainstem	B	subcortex/brainstem	0.457811	0.457811	KCNJ2	0.725807	0.528889
83	brainstem	B	subcortex/brainstem	0.457811	0.457811	KCNJ3	0.23396	0.528889
83	brainstem	B	subcortex/brainstem	0.457811	0.457811	KCNJ4	0.0784465	0.528889
83	brainstem	B	subcortex/brainstem	0.457811	0.457811	KCNJ5	0.725159	0.528889
83	brainstem	B	subcortex/brainstem	0.457811	0.457811	KCNJ9	0.173622	0.528889
83	brainstem	B	subcortex/brainstem	0.457811	0.457811	MAPK3	0.664465	0.528889
83	brainstem	B	subcortex/brainstem	0.457811	0.457811	MAPK7	0.576529	0.528889
83	brainstem	B	subcortex/brainstem	0.457811	0.457811	MEF2C	0.174703	0.528889
83	brainstem	B	subcortex/brainstem	0.457811	0.457811	MYL6	0.556339	0.528889
83	brainstem	B	subcortex/brainstem	0.457811	0.457811	MYL6B	0.296506	0.528889
83	brainstem	B	subcortex/brainstem	0.457811	0.457811	MYLK	0.679951	0.528889
83	brainstem	B	subcortex/brainstem	0.457811	0.457811	MYLK2	0.774695	0.528889
83	brainstem	B	subcortex/brainstem	0.457811	0.457811	MYLK4	0.411654	0.528889
83	brainstem	B	subcortex/brainstem	0.457811	0.457811	NFATC1	0.7415	0.528889
83	brainstem	B	subcortex/brainstem	0.457811	0.457811	NFATC3	0.544526	0.528889
83	brainstem	B	subcortex/brainstem	0.457811	0.457811	NFATC4	0.773632	0.528889
83	brainstem	B	subcortex/brainstem	0.457811	0.457811	NOS3	0.748015	0.528889
83	brainstem	B	subcortex/brainstem	0.457811	0.457811	NPPA	0.0442649	0.528889
83	brainstem	B	subcortex/brainstem	0.457811	0.457811	NPR2	0.737066	0.528889
83	brainstem	B	subcortex/brainstem	0.457811	0.457811	OXT	0.730641	0.528889
83	brainstem	B	subcortex/brainstem	0.457811	0.457811	OXTR	0.778008	0.528889
83	brainstem	B	subcortex/brainstem	0.457811	0.457811	PIK3R5	0.35247	0.528889
83	brainstem	B	subcortex/brainstem	0.457811	0.457811	PLA2G4A	0.273667	0.528889
83	brainstem	B	subcortex/brainstem	0.457811	0.457811	PLA2G4C	0.484658	0.528889
83	brainstem	B	subcortex/brainstem	0.457811	0.457811	PLCB1	0.219098	0.528889
83	brainstem	B	subcortex/brainstem	0.457811	0.457811	PLCB2	0.651002	0.528889
83	brainstem	B	subcortex/brainstem	0.457811	0.457811	PPP1CA	0.246192	0.528889
83	brainstem	B	subcortex/brainstem	0.457811	0.457811	PPP1R12A	0.247311	0.528889
83	brainstem	B	subcortex/brainstem	0.457811	0.457811	PPP1R12B	0.260322	0.528889
83	brainstem	B	subcortex/brainstem	0.457811	0.457811	PPP1R12C	0.248997	0.528889
83	brainstem	B	subcortex/brainstem	0.457811	0.457811	PPP3R2	0.248283	0.528889
83	brainstem	B	subcortex/brainstem	0.457811	0.457811	PRKAB1	0.269142	0.528889
83	brainstem	B	subcortex/brainstem	0.457811	0.457811	PRKAB2	0.313876	0.528889
83	brainstem	B	subcortex/brainstem	0.457811	0.457811	PRKCG	0.140965	0.528889
83	brainstem	B	subcortex/brainstem	0.457811	0.457811	RAF1	0.26507	0.528889
83	brainstem	B	subcortex/brainstem	0.457811	0.457811	RCAN1	0.733751	0.528889
83	brainstem	B	subcortex/brainstem	0.457811	0.457811	RGS2	0.796162	0.528889
83	brainstem	B	subcortex/brainstem	0.457811	0.457811	RYR1	0.459388	0.528889
83	brainstem	B	subcortex/brainstem	0.457811	0.457811	RYR3	0.455515	0.528889
83	brainstem	B	subcortex/brainstem	0.457811	0.457811	TRPM2	0.430412	0.528889
39	accumbensarea	L	subcortex/brainstem	0.469553	0.469553	ACTB	0.494978	0.528889
39	accumbensarea	L	subcortex/brainstem	0.469553	0.469553	ACTG1	0.597838	0.528889
39	accumbensarea	L	subcortex/brainstem	0.469553	0.469553	ADCY1	0.0592817	0.528889
39	accumbensarea	L	subcortex/brainstem	0.469553	0.469553	ADCY2	0.117766	0.528889
39	accumbensarea	L	subcortex/brainstem	0.469553	0.469553	ADCY3	0.748876	0.528889
39	accumbensarea	L	subcortex/brainstem	0.469553	0.469553	ADCY4	0.47428	0.528889
39	accumbensarea	L	subcortex/brainstem	0.469553	0.469553	ADCY6	0.303187	0.528889
39	accumbensarea	L	subcortex/brainstem	0.469553	0.469553	ADCY7	0.486664	0.528889
39	accumbensarea	L	subcortex/brainstem	0.469553	0.469553	ADCY8	0.457603	0.528889
39	accumbensarea	L	subcortex/brainstem	0.469553	0.469553	ADCY9	0.378165	0.528889
39	accumbensarea	L	subcortex/brainstem	0.469553	0.469553	CACNA1F	0.330631	0.528889
39	accumbensarea	L	subcortex/brainstem	0.469553	0.469553	CACNA2D1	0.537432	0.528889
39	accumbensarea	L	subcortex/brainstem	0.469553	0.469553	CACNA2D2	0.857081	0.528889
39	accumbensarea	L	subcortex/brainstem	0.469553	0.469553	CACNA2D3	0.419244	0.528889
39	accumbensarea	L	subcortex/brainstem	0.469553	0.469553	CACNB3	0.359559	0.528889
39	accumbensarea	L	subcortex/brainstem	0.469553	0.469553	CACNG1	0.71807	0.528889
39	accumbensarea	L	subcortex/brainstem	0.469553	0.469553	CACNG2	0.216216	0.528889
39	accumbensarea	L	subcortex/brainstem	0.469553	0.469553	CACNG3	0.401644	0.528889
39	accumbensarea	L	subcortex/brainstem	0.469553	0.469553	CACNG4	0.743694	0.528889
39	accumbensarea	L	subcortex/brainstem	0.469553	0.469553	CACNG6	0.238403	0.528889
39	accumbensarea	L	subcortex/brainstem	0.469553	0.469553	CACNG7	0.185944	0.528889
39	accumbensarea	L	subcortex/brainstem	0.469553	0.469553	CACNG8	0.434443	0.528889
39	accumbensarea	L	subcortex/brainstem	0.469553	0.469553	CALM3	0.280897	0.528889
39	accumbensarea	L	subcortex/brainstem	0.469553	0.469553	CALML3	0.407416	0.528889
39	accumbensarea	L	subcortex/brainstem	0.469553	0.469553	CAMK2B	0.304042	0.528889
39	accumbensarea	L	subcortex/brainstem	0.469553	0.469553	CD38	0.851217	0.528889
39	accumbensarea	L	subcortex/brainstem	0.469553	0.469553	CDKN1A	0.581706	0.528889
39	accumbensarea	L	subcortex/brainstem	0.469553	0.469553	EEF2K	0.579888	0.528889
39	accumbensarea	L	subcortex/brainstem	0.469553	0.469553	EGFR	0.741481	0.528889
39	accumbensarea	L	subcortex/brainstem	0.469553	0.469553	ELK1	0.305972	0.528889
39	accumbensarea	L	subcortex/brainstem	0.469553	0.469553	FOS	0.759906	0.528889
39	accumbensarea	L	subcortex/brainstem	0.469553	0.469553	GNAI2	0.523934	0.528889
39	accumbensarea	L	subcortex/brainstem	0.469553	0.469553	GNAI3	0.411776	0.528889
39	accumbensarea	L	subcortex/brainstem	0.469553	0.469553	GNAO1	0.641244	0.528889
39	accumbensarea	L	subcortex/brainstem	0.469553	0.469553	GNAS	0.606482	0.528889
39	accumbensarea	L	subcortex/brainstem	0.469553	0.469553	GUCY1A1	0.565014	0.528889
39	accumbensarea	L	subcortex/brainstem	0.469553	0.469553	GUCY1A2	0.308686	0.528889
39	accumbensarea	L	subcortex/brainstem	0.469553	0.469553	ITPR3	0.498362	0.528889
39	accumbensarea	L	subcortex/brainstem	0.469553	0.469553	JUN	0.389429	0.528889
39	accumbensarea	L	subcortex/brainstem	0.469553	0.469553	KCNJ12	0.221399	0.528889
39	accumbensarea	L	subcortex/brainstem	0.469553	0.469553	KCNJ14	0.346876	0.528889
39	accumbensarea	L	subcortex/brainstem	0.469553	0.469553	KCNJ2	0.497716	0.528889
39	accumbensarea	L	subcortex/brainstem	0.469553	0.469553	KCNJ3	0.137131	0.528889
39	accumbensarea	L	subcortex/brainstem	0.469553	0.469553	KCNJ4	0.283145	0.528889
39	accumbensarea	L	subcortex/brainstem	0.469553	0.469553	KCNJ5	0.716849	0.528889
39	accumbensarea	L	subcortex/brainstem	0.469553	0.469553	KCNJ9	0.111506	0.528889
39	accumbensarea	L	subcortex/brainstem	0.469553	0.469553	MAPK3	0.503038	0.528889
39	accumbensarea	L	subcortex/brainstem	0.469553	0.469553	MAPK7	0.672836	0.528889
39	accumbensarea	L	subcortex/brainstem	0.469553	0.469553	MEF2C	0.316734	0.528889
39	accumbensarea	L	subcortex/brainstem	0.469553	0.469553	MYL6	0.644791	0.528889
39	accumbensarea	L	subcortex/brainstem	0.469553	0.469553	MYL6B	0.723001	0.528889
39	accumbensarea	L	subcortex/brainstem	0.469553	0.469553	MYLK	0.279386	0.528889
39	accumbensarea	L	subcortex/brainstem	0.469553	0.469553	MYLK2	0.461189	0.528889
39	accumbensarea	L	subcortex/brainstem	0.469553	0.469553	MYLK4	0.539903	0.528889
39	accumbensarea	L	subcortex/brainstem	0.469553	0.469553	NFATC1	0.739319	0.528889
39	accumbensarea	L	subcortex/brainstem	0.469553	0.469553	NFATC3	0.391628	0.528889
39	accumbensarea	L	subcortex/brainstem	0.469553	0.469553	NFATC4	0.696145	0.528889
39	accumbensarea	L	subcortex/brainstem	0.469553	0.469553	NOS3	0.551954	0.528889
39	accumbensarea	L	subcortex/brainstem	0.469553	0.469553	NPPA	0.146357	0.528889
39	accumbensarea	L	subcortex/brainstem	0.469553	0.469553	NPR2	0.680425	0.528889
39	accumbensarea	L	subcortex/brainstem	0.469553	0.469553	OXT	0.725431	0.528889
39	accumbensarea	L	subcortex/brainstem	0.469553	0.469553	OXTR	0.905244	0.528889
39	accumbensarea	L	subcortex/brainstem	0.469553	0.469553	PIK3R5	0.380525	0.528889
39	accumbensarea	L	subcortex/brainstem	0.469553	0.469553	PLA2G4A	0.169809	0.528889
39	accumbensarea	L	subcortex/brainstem	0.469553	0.469553	PLA2G4C	0.375366	0.528889
39	accumbensarea	L	subcortex/brainstem	0.469553	0.469553	PLCB1	0.457358	0.528889
39	accumbensarea	L	subcortex/brainstem	0.469553	0.469553	PLCB2	0.852847	0.528889
39	accumbensarea	L	subcortex/brainstem	0.469553	0.469553	PPP1CA	0.44355	0.528889
39	accumbensarea	L	subcortex/brainstem	0.469553	0.469553	PPP1R12A	0.385366	0.528889
39	accumbensarea	L	subcortex/brainstem	0.469553	0.469553	PPP1R12B	0.270036	0.528889
39	accumbensarea	L	subcortex/brainstem	0.469553	0.469553	PPP1R12C	0.279125	0.528889
39	accumbensarea	L	subcortex/brainstem	0.469553	0.469553	PPP3R2	0.321693	0.528889
39	accumbensarea	L	subcortex/brainstem	0.469553	0.469553	PRKAB1	0.260823	0.528889
39	accumbensarea	L	subcortex/brainstem	0.469553	0.469553	PRKAB2	0.306367	0.528889
39	accumbensarea	L	subcortex/brainstem	0.469553	0.469553	PRKCG	0.36723	0.528889
39	accumbensarea	L	subcortex/brainstem	0.469553	0.469553	RAF1	0.269333	0.528889
39	accumbensarea	L	subcortex/brainstem	0.469553	0.469553	RCAN1	0.77714	0.528889
39	accumbensarea	L	subcortex/brainstem	0.469553	0.469553	RGS2	0.876636	0.528889
39	accumbensarea	L	subcortex/brainstem	0.469553	0.469553	RYR1	0.787352	0.528889
39	accumbensarea	L	subcortex/brainstem	0.469553	0.469553	RYR3	0.533513	0.528889
39	accumbensarea	L	subcortex/brainstem	0.469553	0.469553	TRPM2	0.309299	0.528889
38	pallidum	L	subcortex/brainstem	0.470935	0.470935	ACTB	0.474049	0.528889
38	pallidum	L	subcortex/brainstem	0.470935	0.470935	ACTG1	0.610795	0.528889
38	pallidum	L	subcortex/brainstem	0.470935	0.470935	ADCY1	0.151815	0.528889
38	pallidum	L	subcortex/brainstem	0.470935	0.470935	ADCY2	0.104309	0.528889
38	pallidum	L	subcortex/brainstem	0.470935	0.470935	ADCY3	0.528147	0.528889
38	pallidum	L	subcortex/brainstem	0.470935	0.470935	ADCY4	0.602125	0.528889
38	pallidum	L	subcortex/brainstem	0.470935	0.470935	ADCY6	0.341686	0.528889
38	pallidum	L	subcortex/brainstem	0.470935	0.470935	ADCY7	0.411663	0.528889
38	pallidum	L	subcortex/brainstem	0.470935	0.470935	ADCY8	0.627281	0.528889
38	pallidum	L	subcortex/brainstem	0.470935	0.470935	ADCY9	0.292946	0.528889
38	pallidum	L	subcortex/brainstem	0.470935	0.470935	CACNA1F	0.255639	0.528889
38	pallidum	L	subcortex/brainstem	0.470935	0.470935	CACNA2D1	0.378845	0.528889
38	pallidum	L	subcortex/brainstem	0.470935	0.470935	CACNA2D2	0.806545	0.528889
38	pallidum	L	subcortex/brainstem	0.470935	0.470935	CACNA2D3	0.355411	0.528889
38	pallidum	L	subcortex/brainstem	0.470935	0.470935	CACNB3	0.25158	0.528889
38	pallidum	L	subcortex/brainstem	0.470935	0.470935	CACNG1	0.60898	0.528889
38	pallidum	L	subcortex/brainstem	0.470935	0.470935	CACNG2	0.229666	0.528889
38	pallidum	L	subcortex/brainstem	0.470935	0.470935	CACNG3	0.33547	0.528889
38	pallidum	L	subcortex/brainstem	0.470935	0.470935	CACNG4	0.653258	0.528889
38	pallidum	L	subcortex/brainstem	0.470935	0.470935	CACNG6	0.243504	0.528889
38	pallidum	L	subcortex/brainstem	0.470935	0.470935	CACNG7	0.362954	0.528889
38	pallidum	L	subcortex/brainstem	0.470935	0.470935	CACNG8	0.350281	0.528889
38	pallidum	L	subcortex/brainstem	0.470935	0.470935	CALM3	0.25529	0.528889
38	pallidum	L	subcortex/brainstem	0.470935	0.470935	CALML3	0.344536	0.528889
38	pallidum	L	subcortex/brainstem	0.470935	0.470935	CAMK2B	0.224663	0.528889
38	pallidum	L	subcortex/brainstem	0.470935	0.470935	CD38	0.842396	0.528889
38	pallidum	L	subcortex/brainstem	0.470935	0.470935	CDKN1A	0.61104	0.528889
38	pallidum	L	subcortex/brainstem	0.470935	0.470935	EEF2K	0.432654	0.528889
38	pallidum	L	subcortex/brainstem	0.470935	0.470935	EGFR	0.809421	0.528889
38	pallidum	L	subcortex/brainstem	0.470935	0.470935	ELK1	0.194363	0.528889
38	pallidum	L	subcortex/brainstem	0.470935	0.470935	FOS	0.761527	0.528889
38	pallidum	L	subcortex/brainstem	0.470935	0.470935	GNAI2	0.657196	0.528889
38	pallidum	L	subcortex/brainstem	0.470935	0.470935	GNAI3	0.660887	0.528889
38	pallidum	L	subcortex/brainstem	0.470935	0.470935	GNAO1	0.695048	0.528889
38	pallidum	L	subcortex/brainstem	0.470935	0.470935	GNAS	0.574621	0.528889
38	pallidum	L	subcortex/brainstem	0.470935	0.470935	GUCY1A1	0.47453	0.528889
38	pallidum	L	subcortex/brainstem	0.470935	0.470935	GUCY1A2	0.298724	0.528889
38	pallidum	L	subcortex/brainstem	0.470935	0.470935	ITPR3	0.558648	0.528889
38	pallidum	L	subcortex/brainstem	0.470935	0.470935	JUN	0.590701	0.528889
38	pallidum	L	subcortex/brainstem	0.470935	0.470935	KCNJ12	0.264006	0.528889
38	pallidum	L	subcortex/brainstem	0.470935	0.470935	KCNJ14	0.587665	0.528889
38	pallidum	L	subcortex/brainstem	0.470935	0.470935	KCNJ2	0.785265	0.528889
38	pallidum	L	subcortex/brainstem	0.470935	0.470935	KCNJ3	0.102879	0.528889
38	pallidum	L	subcortex/brainstem	0.470935	0.470935	KCNJ4	0.219983	0.528889
38	pallidum	L	subcortex/brainstem	0.470935	0.470935	KCNJ5	0.59757	0.528889
38	pallidum	L	subcortex/brainstem	0.470935	0.470935	KCNJ9	0.158537	0.528889
38	pallidum	L	subcortex/brainstem	0.470935	0.470935	MAPK3	0.502257	0.528889
38	pallidum	L	subcortex/brainstem	0.470935	0.470935	MAPK7	0.606064	0.528889
38	pallidum	L	subcortex/brainstem	0.470935	0.470935	MEF2C	0.227455	0.528889
38	pallidum	L	subcortex/brainstem	0.470935	0.470935	MYL6	0.668238	0.528889
38	pallidum	L	subcortex/brainstem	0.470935	0.470935	MYL6B	0.509372	0.528889
38	pallidum	L	subcortex/brainstem	0.470935	0.470935	MYLK	0.641812	0.528889
38	pallidum	L	subcortex/brainstem	0.470935	0.470935	MYLK2	0.512028	0.528889
38	pallidum	L	subcortex/brainstem	0.470935	0.470935	MYLK4	0.362013	0.528889
38	pallidum	L	subcortex/brainstem	0.470935	0.470935	NFATC1	0.794936	0.528889
38	pallidum	L	subcortex/brainstem	0.470935	0.470935	NFATC3	0.63474	0.528889
38	pallidum	L	subcortex/brainstem	0.470935	0.470935	NFATC4	0.630595	0.528889
38	pallidum	L	subcortex/brainstem	0.470935	0.470935	NOS3	0.580923	0.528889
38	pallidum	L	subcortex/brainstem	0.470935	0.470935	NPPA	0.0642305	0.528889
38	pallidum	L	subcortex/brainstem	0.470935	0.470935	NPR2	0.564208	0.528889
38	pallidum	L	subcortex/brainstem	0.470935	0.470935	OXT	0.611505	0.528889
38	pallidum	L	subcortex/brainstem	0.470935	0.470935	OXTR	0.859712	0.528889
38	pallidum	L	subcortex/brainstem	0.470935	0.470935	PIK3R5	0.390617	0.528889
38	pallidum	L	subcortex/brainstem	0.470935	0.470935	PLA2G4A	0.239398	0.528889
38	pallidum	L	subcortex/brainstem	0.470935	0.470935	PLA2G4C	0.660957	0.528889
38	pallidum	L	subcortex/brainstem	0.470935	0.470935	PLCB1	0.382061	0.528889
38	pallidum	L	subcortex/brainstem	0.470935	0.470935	PLCB2	0.730443	0.528889
38	pallidum	L	subcortex/brainstem	0.470935	0.470935	PPP1CA	0.40052	0.528889
38	pallidum	L	subcortex/brainstem	0.470935	0.470935	PPP1R12A	0.278396	0.528889
38	pallidum	L	subcortex/brainstem	0.470935	0.470935	PPP1R12B	0.449162	0.528889
38	pallidum	L	subcortex/brainstem	0.470935	0.470935	PPP1R12C	0.363275	0.528889
38	pallidum	L	subcortex/brainstem	0.470935	0.470935	PPP3R2	0.271642	0.528889
38	pallidum	L	subcortex/brainstem	0.470935	0.470935	PRKAB1	0.365258	0.528889
38	pallidum	L	subcortex/brainstem	0.470935	0.470935	PRKAB2	0.415526	0.528889
38	pallidum	L	subcortex/brainstem	0.470935	0.470935	PRKCG	0.272218	0.528889
38	pallidum	L	subcortex/brainstem	0.470935	0.470935	RAF1	0.365616	0.528889
38	pallidum	L	subcortex/brainstem	0.470935	0.470935	RCAN1	0.773392	0.528889
38	pallidum	L	subcortex/brainstem	0.470935	0.470935	RGS2	0.623854	0.528889
38	pallidum	L	subcortex/brainstem	0.470935	0.470935	RYR1	0.714636	0.528889
38	pallidum	L	subcortex/brainstem	0.470935	0.470935	RYR3	0.72468	0.528889
38	pallidum	L	subcortex/brainstem	0.470935	0.470935	TRPM2	0.274892	0.528889
35	thalamusproper	L	subcortex/brainstem	0.478322	0.478322	ACTB	0.415489	0.528889
35	thalamusproper	L	subcortex/brainstem	0.478322	0.478322	ACTG1	0.483027	0.528889
35	thalamusproper	L	subcortex/brainstem	0.478322	0.478322	ADCY1	0.214343	0.528889
35	thalamusproper	L	subcortex/brainstem	0.478322	0.478322	ADCY2	0.0754087	0.528889
35	thalamusproper	L	subcortex/brainstem	0.478322	0.478322	ADCY3	0.737283	0.528889
35	thalamusproper	L	subcortex/brainstem	0.478322	0.478322	ADCY4	0.673969	0.528889
35	thalamusproper	L	subcortex/brainstem	0.478322	0.478322	ADCY6	0.310988	0.528889
35	thalamusproper	L	subcortex/brainstem	0.478322	0.478322	ADCY7	0.464854	0.528889
35	thalamusproper	L	subcortex/brainstem	0.478322	0.478322	ADCY8	0.819659	0.528889
35	thalamusproper	L	subcortex/brainstem	0.478322	0.478322	ADCY9	0.247182	0.528889
35	thalamusproper	L	subcortex/brainstem	0.478322	0.478322	CACNA1F	0.372918	0.528889
35	thalamusproper	L	subcortex/brainstem	0.478322	0.478322	CACNA2D1	0.381153	0.528889
35	thalamusproper	L	subcortex/brainstem	0.478322	0.478322	CACNA2D2	0.56537	0.528889
35	thalamusproper	L	subcortex/brainstem	0.478322	0.478322	CACNA2D3	0.317269	0.528889
35	thalamusproper	L	subcortex/brainstem	0.478322	0.478322	CACNB3	0.174414	0.528889
35	thalamusproper	L	subcortex/brainstem	0.478322	0.478322	CACNG1	0.66179	0.528889
35	thalamusproper	L	subcortex/brainstem	0.478322	0.478322	CACNG2	0.388873	0.528889
35	thalamusproper	L	subcortex/brainstem	0.478322	0.478322	CACNG3	0.179063	0.528889
35	thalamusproper	L	subcortex/brainstem	0.478322	0.478322	CACNG4	0.778878	0.528889
35	thalamusproper	L	subcortex/brainstem	0.478322	0.478322	CACNG6	0.209554	0.528889
35	thalamusproper	L	subcortex/brainstem	0.478322	0.478322	CACNG7	0.428701	0.528889
35	thalamusproper	L	subcortex/brainstem	0.478322	0.478322	CACNG8	0.240905	0.528889
35	thalamusproper	L	subcortex/brainstem	0.478322	0.478322	CALM3	0.404341	0.528889
35	thalamusproper	L	subcortex/brainstem	0.478322	0.478322	CALML3	0.393433	0.528889
35	thalamusproper	L	subcortex/brainstem	0.478322	0.478322	CAMK2B	0.345081	0.528889
35	thalamusproper	L	subcortex/brainstem	0.478322	0.478322	CD38	0.75413	0.528889
35	thalamusproper	L	subcortex/brainstem	0.478322	0.478322	CDKN1A	0.588849	0.528889
35	thalamusproper	L	subcortex/brainstem	0.478322	0.478322	EEF2K	0.436879	0.528889
35	thalamusproper	L	subcortex/brainstem	0.478322	0.478322	EGFR	0.753003	0.528889
35	thalamusproper	L	subcortex/brainstem	0.478322	0.478322	ELK1	0.120048	0.528889
35	thalamusproper	L	subcortex/brainstem	0.478322	0.478322	FOS	0.637456	0.528889
35	thalamusproper	L	subcortex/brainstem	0.478322	0.478322	GNAI2	0.536641	0.528889
35	thalamusproper	L	subcortex/brainstem	0.478322	0.478322	GNAI3	0.488825	0.528889
35	thalamusproper	L	subcortex/brainstem	0.478322	0.478322	GNAO1	0.688001	0.528889
35	thalamusproper	L	subcortex/brainstem	0.478322	0.478322	GNAS	0.588692	0.528889
35	thalamusproper	L	subcortex/brainstem	0.478322	0.478322	GUCY1A1	0.643927	0.528889
35	thalamusproper	L	subcortex/brainstem	0.478322	0.478322	GUCY1A2	0.491157	0.528889
35	thalamusproper	L	subcortex/brainstem	0.478322	0.478322	ITPR3	0.612913	0.528889
35	thalamusproper	L	subcortex/brainstem	0.478322	0.478322	JUN	0.523838	0.528889
35	thalamusproper	L	subcortex/brainstem	0.478322	0.478322	KCNJ12	0.622885	0.528889
35	thalamusproper	L	subcortex/brainstem	0.478322	0.478322	KCNJ14	0.779254	0.528889
35	thalamusproper	L	subcortex/brainstem	0.478322	0.478322	KCNJ2	0.695254	0.528889
35	thalamusproper	L	subcortex/brainstem	0.478322	0.478322	KCNJ3	0.374795	0.528889
35	thalamusproper	L	subcortex/brainstem	0.478322	0.478322	KCNJ4	0.0996625	0.528889
35	thalamusproper	L	subcortex/brainstem	0.478322	0.478322	KCNJ5	0.500791	0.528889
35	thalamusproper	L	subcortex/brainstem	0.478322	0.478322	KCNJ9	0.310453	0.528889
35	thalamusproper	L	subcortex/brainstem	0.478322	0.478322	MAPK3	0.494198	0.528889
35	thalamusproper	L	subcortex/brainstem	0.478322	0.478322	MAPK7	0.56549	0.528889
35	thalamusproper	L	subcortex/brainstem	0.478322	0.478322	MEF2C	0.21398	0.528889
35	thalamusproper	L	subcortex/brainstem	0.478322	0.478322	MYL6	0.73027	0.528889
35	thalamusproper	L	subcortex/brainstem	0.478322	0.478322	MYL6B	0.46335	0.528889
35	thalamusproper	L	subcortex/brainstem	0.478322	0.478322	MYLK	0.598977	0.528889
35	thalamusproper	L	subcortex/brainstem	0.478322	0.478322	MYLK2	0.616712	0.528889
35	thalamusproper	L	subcortex/brainstem	0.478322	0.478322	MYLK4	0.42535	0.528889
35	thalamusproper	L	subcortex/brainstem	0.478322	0.478322	NFATC1	0.710643	0.528889
35	thalamusproper	L	subcortex/brainstem	0.478322	0.478322	NFATC3	0.552619	0.528889
35	thalamusproper	L	subcortex/brainstem	0.478322	0.478322	NFATC4	0.652657	0.528889
35	thalamusproper	L	subcortex/brainstem	0.478322	0.478322	NOS3	0.712275	0.528889
35	thalamusproper	L	subcortex/brainstem	0.478322	0.478322	NPPA	0.069357	0.528889
35	thalamusproper	L	subcortex/brainstem	0.478322	0.478322	NPR2	0.52122	0.528889
35	thalamusproper	L	subcortex/brainstem	0.478322	0.478322	OXT	0.658842	0.528889
35	thalamusproper	L	subcortex/brainstem	0.478322	0.478322	OXTR	0.657865	0.528889
35	thalamusproper	L	subcortex/brainstem	0.478322	0.478322	PIK3R5	0.409734	0.528889
35	thalamusproper	L	subcortex/brainstem	0.478322	0.478322	PLA2G4A	0.299529	0.528889
35	thalamusproper	L	subcortex/brainstem	0.478322	0.478322	PLA2G4C	0.581885	0.528889
35	thalamusproper	L	subcortex/brainstem	0.478322	0.478322	PLCB1	0.405721	0.528889
35	thalamusproper	L	subcortex/brainstem	0.478322	0.478322	PLCB2	0.487441	0.528889
35	thalamusproper	L	subcortex/brainstem	0.478322	0.478322	PPP1CA	0.423516	0.528889
35	thalamusproper	L	subcortex/brainstem	0.478322	0.478322	PPP1R12A	0.288998	0.528889
35	thalamusproper	L	subcortex/brainstem	0.478322	0.478322	PPP1R12B	0.43276	0.528889
35	thalamusproper	L	subcortex/brainstem	0.478322	0.478322	PPP1R12C	0.481338	0.528889
35	thalamusproper	L	subcortex/brainstem	0.478322	0.478322	PPP3R2	0.31163	0.528889
35	thalamusproper	L	subcortex/brainstem	0.478322	0.478322	PRKAB1	0.417307	0.528889
35	thalamusproper	L	subcortex/brainstem	0.478322	0.478322	PRKAB2	0.368191	0.528889
35	thalamusproper	L	subcortex/brainstem	0.478322	0.478322	PRKCG	0.324296	0.528889
35	thalamusproper	L	subcortex/brainstem	0.478322	0.478322	RAF1	0.373352	0.528889
35	thalamusproper	L	subcortex/brainstem	0.478322	0.478322	RCAN1	0.672694	0.528889
35	thalamusproper	L	subcortex/brainstem	0.478322	0.478322	RGS2	0.628806	0.528889
35	thalamusproper	L	subcortex/brainstem	0.478322	0.478322	RYR1	0.624415	0.528889
35	thalamusproper	L	subcortex/brainstem	0.478322	0.478322	RYR3	0.629747	0.528889
35	thalamusproper	L	subcortex/brainstem	0.478322	0.478322	TRPM2	0.407508	0.528889
41	amygdala	L	subcortex/brainstem	0.497936	0.497936	ACTB	0.59379	0.528889
41	amygdala	L	subcortex/brainstem	0.497936	0.497936	ACTG1	0.40498	0.528889
41	amygdala	L	subcortex/brainstem	0.497936	0.497936	ADCY1	0.363879	0.528889
41	amygdala	L	subcortex/brainstem	0.497936	0.497936	ADCY2	0.321357	0.528889
41	amygdala	L	subcortex/brainstem	0.497936	0.497936	ADCY3	0.642034	0.528889
41	amygdala	L	subcortex/brainstem	0.497936	0.497936	ADCY4	0.449209	0.528889
41	amygdala	L	subcortex/brainstem	0.497936	0.497936	ADCY6	0.258543	0.528889
41	amygdala	L	subcortex/brainstem	0.497936	0.497936	ADCY7	0.462708	0.528889
41	amygdala	L	subcortex/brainstem	0.497936	0.497936	ADCY8	0.652478	0.528889
41	amygdala	L	subcortex/brainstem	0.497936	0.497936	ADCY9	0.440399	0.528889
41	amygdala	L	subcortex/brainstem	0.497936	0.497936	CACNA1F	0.341575	0.528889
41	amygdala	L	subcortex/brainstem	0.497936	0.497936	CACNA2D1	0.614402	0.528889
41	amygdala	L	subcortex/brainstem	0.497936	0.497936	CACNA2D2	0.426412	0.528889
41	amygdala	L	subcortex/brainstem	0.497936	0.497936	CACNA2D3	0.448685	0.528889
41	amygdala	L	subcortex/brainstem	0.497936	0.497936	CACNB3	0.588667	0.528889
41	amygdala	L	subcortex/brainstem	0.497936	0.497936	CACNG1	0.731514	0.528889
41	amygdala	L	subcortex/brainstem	0.497936	0.497936	CACNG2	0.352547	0.528889
41	amygdala	L	subcortex/brainstem	0.497936	0.497936	CACNG3	0.672076	0.528889
41	amygdala	L	subcortex/brainstem	0.497936	0.497936	CACNG4	0.842467	0.528889
41	amygdala	L	subcortex/brainstem	0.497936	0.497936	CACNG6	0.449958	0.528889
41	amygdala	L	subcortex/brainstem	0.497936	0.497936	CACNG7	0.267351	0.528889
41	amygdala	L	subcortex/brainstem	0.497936	0.497936	CACNG8	0.705071	0.528889
41	amygdala	L	subcortex/brainstem	0.497936	0.497936	CALM3	0.498998	0.528889
41	amygdala	L	subcortex/brainstem	0.497936	0.497936	CALML3	0.564657	0.528889
41	amygdala	L	subcortex/brainstem	0.497936	0.497936	CAMK2B	0.40297	0.528889
41	amygdala	L	subcortex/brainstem	0.497936	0.497936	CD38	0.661521	0.528889
41	amygdala	L	subcortex/brainstem	0.497936	0.497936	CDKN1A	0.649624	0.528889
41	amygdala	L	subcortex/brainstem	0.497936	0.497936	EEF2K	0.374383	0.528889
41	amygdala	L	subcortex/brainstem	0.497936	0.497936	EGFR	0.714726	0.528889
41	amygdala	L	subcortex/brainstem	0.497936	0.497936	ELK1	0.528325	0.528889
41	amygdala	L	subcortex/brainstem	0.497936	0.497936	FOS	0.641333	0.528889
41	amygdala	L	subcortex/brainstem	0.497936	0.497936	GNAI2	0.471643	0.528889
41	amygdala	L	subcortex/brainstem	0.497936	0.497936	GNAI3	0.561892	0.528889
41	amygdala	L	subcortex/brainstem	0.497936	0.497936	GNAO1	0.710909	0.528889
41	amygdala	L	subcortex/brainstem	0.497936	0.497936	GNAS	0.313239	0.528889
41	amygdala	L	subcortex/brainstem	0.497936	0.497936	GUCY1A1	0.713607	0.528889
41	amygdala	L	subcortex/brainstem	0.497936	0.497936	GUCY1A2	0.15131	0.528889
41	amygdala	L	subcortex/brainstem	0.497936	0.497936	ITPR3	0.392262	0.528889
41	amygdala	L	subcortex/brainstem	0.497936	0.497936	JUN	0.655691	0.528889
41	amygdala	L	subcortex/brainstem	0.497936	0.497936	KCNJ12	0.137281	0.528889
41	amygdala	L	subcortex/brainstem	0.497936	0.497936	KCNJ14	0.287673	0.528889
41	amygdala	L	subcortex/brainstem	0.497936	0.497936	KCNJ2	0.483221	0.528889
41	amygdala	L	subcortex/brainstem	0.497936	0.497936	KCNJ3	0.256873	0.528889
41	amygdala	L	subcortex/brainstem	0.497936	0.497936	KCNJ4	0.378297	0.528889
41	amygdala	L	subcortex/brainstem	0.497936	0.497936	KCNJ5	0.464781	0.528889
41	amygdala	L	subcortex/brainstem	0.497936	0.497936	KCNJ9	0.185774	0.528889
41	amygdala	L	subcortex/brainstem	0.497936	0.497936	MAPK3	0.795612	0.528889
41	amygdala	L	subcortex/brainstem	0.497936	0.497936	MAPK7	0.663887	0.528889
41	amygdala	L	subcortex/brainstem	0.497936	0.497936	MEF2C	0.541738	0.528889
41	amygdala	L	subcortex/brainstem	0.497936	0.497936	MYL6	0.479999	0.528889
41	amygdala	L	subcortex/brainstem	0.497936	0.497936	MYL6B	0.641207	0.528889
41	amygdala	L	subcortex/brainstem	0.497936	0.497936	MYLK	0.495975	0.528889
41	amygdala	L	subcortex/brainstem	0.497936	0.497936	MYLK2	0.416743	0.528889
41	amygdala	L	subcortex/brainstem	0.497936	0.497936	MYLK4	0.547844	0.528889
41	amygdala	L	subcortex/brainstem	0.497936	0.497936	NFATC1	0.684485	0.528889
41	amygdala	L	subcortex/brainstem	0.497936	0.497936	NFATC3	0.333597	0.528889
41	amygdala	L	subcortex/brainstem	0.497936	0.497936	NFATC4	0.703271	0.528889
41	amygdala	L	subcortex/brainstem	0.497936	0.497936	NOS3	0.644013	0.528889
41	amygdala	L	subcortex/brainstem	0.497936	0.497936	NPPA	0.382229	0.528889
41	amygdala	L	subcortex/brainstem	0.497936	0.497936	NPR2	0.657527	0.528889
41	amygdala	L	subcortex/brainstem	0.497936	0.497936	OXT	0.583857	0.528889
41	amygdala	L	subcortex/brainstem	0.497936	0.497936	OXTR	0.689327	0.528889
41	amygdala	L	subcortex/brainstem	0.497936	0.497936	PIK3R5	0.487438	0.528889
41	amygdala	L	subcortex/brainstem	0.497936	0.497936	PLA2G4A	0.205653	0.528889
41	amygdala	L	subcortex/brainstem	0.497936	0.497936	PLA2G4C	0.260716	0.528889
41	amygdala	L	subcortex/brainstem	0.497936	0.497936	PLCB1	0.644306	0.528889
41	amygdala	L	subcortex/brainstem	0.497936	0.497936	PLCB2	0.842868	0.528889
41	amygdala	L	subcortex/brainstem	0.497936	0.497936	PPP1CA	0.40866	0.528889
41	amygdala	L	subcortex/brainstem	0.497936	0.497936	PPP1R12A	0.447867	0.528889
41	amygdala	L	subcortex/brainstem	0.497936	0.497936	PPP1R12B	0.345028	0.528889
41	amygdala	L	subcortex/brainstem	0.497936	0.497936	PPP1R12C	0.248278	0.528889
41	amygdala	L	subcortex/brainstem	0.497936	0.497936	PPP3R2	0.417765	0.528889
41	amygdala	L	subcortex/brainstem	0.497936	0.497936	PRKAB1	0.224577	0.528889
41	amygdala	L	subcortex/brainstem	0.497936	0.497936	PRKAB2	0.165818	0.528889
41	amygdala	L	subcortex/brainstem	0.497936	0.497936	PRKCG	0.690385	0.528889
41	amygdala	L	subcortex/brainstem	0.497936	0.497936	RAF1	0.359194	0.528889
41	amygdala	L	subcortex/brainstem	0.497936	0.497936	RCAN1	0.628959	0.528889
41	amygdala	L	subcortex/brainstem	0.497936	0.497936	RGS2	0.571479	0.528889
41	amygdala	L	subcortex/brainstem	0.497936	0.497936	RYR1	0.854185	0.528889
41	amygdala	L	subcortex/brainstem	0.497936	0.497936	RYR3	0.795327	0.528889
41	amygdala	L	subcortex/brainstem	0.497936	0.497936	TRPM2	0.241914	0.528889
40	hippocampus	L	subcortex/brainstem	0.501653	0.501653	ACTB	0.718391	0.528889
40	hippocampus	L	subcortex/brainstem	0.501653	0.501653	ACTG1	0.377259	0.528889
40	hippocampus	L	subcortex/brainstem	0.501653	0.501653	ADCY1	0.392815	0.528889
40	hippocampus	L	subcortex/brainstem	0.501653	0.501653	ADCY2	0.439325	0.528889
40	hippocampus	L	subcortex/brainstem	0.501653	0.501653	ADCY3	0.713353	0.528889
40	hippocampus	L	subcortex/brainstem	0.501653	0.501653	ADCY4	0.445572	0.528889
40	hippocampus	L	subcortex/brainstem	0.501653	0.501653	ADCY6	0.31232	0.528889
40	hippocampus	L	subcortex/brainstem	0.501653	0.501653	ADCY7	0.281814	0.528889
40	hippocampus	L	subcortex/brainstem	0.501653	0.501653	ADCY8	0.637671	0.528889
40	hippocampus	L	subcortex/brainstem	0.501653	0.501653	ADCY9	0.75456	0.528889
40	hippocampus	L	subcortex/brainstem	0.501653	0.501653	CACNA1F	0.383058	0.528889
40	hippocampus	L	subcortex/brainstem	0.501653	0.501653	CACNA2D1	0.785803	0.528889
40	hippocampus	L	subcortex/brainstem	0.501653	0.501653	CACNA2D2	0.227047	0.528889
40	hippocampus	L	subcortex/brainstem	0.501653	0.501653	CACNA2D3	0.637479	0.528889
40	hippocampus	L	subcortex/brainstem	0.501653	0.501653	CACNB3	0.545633	0.528889
40	hippocampus	L	subcortex/brainstem	0.501653	0.501653	CACNG1	0.656321	0.528889
40	hippocampus	L	subcortex/brainstem	0.501653	0.501653	CACNG2	0.390922	0.528889
40	hippocampus	L	subcortex/brainstem	0.501653	0.501653	CACNG3	0.669147	0.528889
40	hippocampus	L	subcortex/brainstem	0.501653	0.501653	CACNG4	0.631217	0.528889
40	hippocampus	L	subcortex/brainstem	0.501653	0.501653	CACNG6	0.528083	0.528889
40	hippocampus	L	subcortex/brainstem	0.501653	0.501653	CACNG7	0.402739	0.528889
40	hippocampus	L	subcortex/brainstem	0.501653	0.501653	CACNG8	0.752999	0.528889
40	hippocampus	L	subcortex/brainstem	0.501653	0.501653	CALM3	0.696268	0.528889
40	hippocampus	L	subcortex/brainstem	0.501653	0.501653	CALML3	0.673165	0.528889
40	hippocampus	L	subcortex/brainstem	0.501653	0.501653	CAMK2B	0.71504	0.528889
40	hippocampus	L	subcortex/brainstem	0.501653	0.501653	CD38	0.538094	0.528889
40	hippocampus	L	subcortex/brainstem	0.501653	0.501653	CDKN1A	0.52737	0.528889
40	hippocampus	L	subcortex/brainstem	0.501653	0.501653	EEF2K	0.275702	0.528889
40	hippocampus	L	subcortex/brainstem	0.501653	0.501653	EGFR	0.420726	0.528889
40	hippocampus	L	subcortex/brainstem	0.501653	0.501653	ELK1	0.503729	0.528889
40	hippocampus	L	subcortex/brainstem	0.501653	0.501653	FOS	0.504723	0.528889
40	hippocampus	L	subcortex/brainstem	0.501653	0.501653	GNAI2	0.259537	0.528889
40	hippocampus	L	subcortex/brainstem	0.501653	0.501653	GNAI3	0.498181	0.528889
40	hippocampus	L	subcortex/brainstem	0.501653	0.501653	GNAO1	0.619011	0.528889
40	hippocampus	L	subcortex/brainstem	0.501653	0.501653	GNAS	0.213701	0.528889
40	hippocampus	L	subcortex/brainstem	0.501653	0.501653	GUCY1A1	0.479468	0.528889
40	hippocampus	L	subcortex/brainstem	0.501653	0.501653	GUCY1A2	0.459127	0.528889
40	hippocampus	L	subcortex/brainstem	0.501653	0.501653	ITPR3	0.399433	0.528889
40	hippocampus	L	subcortex/brainstem	0.501653	0.501653	JUN	0.507138	0.528889
40	hippocampus	L	subcortex/brainstem	0.501653	0.501653	KCNJ12	0.173179	0.528889
40	hippocampus	L	subcortex/brainstem	0.501653	0.501653	KCNJ14	0.552517	0.528889
40	hippocampus	L	subcortex/brainstem	0.501653	0.501653	KCNJ2	0.348861	0.528889
40	hippocampus	L	subcortex/brainstem	0.501653	0.501653	KCNJ3	0.61503	0.528889
40	hippocampus	L	subcortex/brainstem	0.501653	0.501653	KCNJ4	0.438324	0.528889
40	hippocampus	L	subcortex/brainstem	0.501653	0.501653	KCNJ5	0.346903	0.528889
40	hippocampus	L	subcortex/brainstem	0.501653	0.501653	KCNJ9	0.345016	0.528889
40	hippocampus	L	subcortex/brainstem	0.501653	0.501653	MAPK3	0.613735	0.528889
40	hippocampus	L	subcortex/brainstem	0.501653	0.501653	MAPK7	0.63676	0.528889
40	hippocampus	L	subcortex/brainstem	0.501653	0.501653	MEF2C	0.420184	0.528889
40	hippocampus	L	subcortex/brainstem	0.501653	0.501653	MYL6	0.269441	0.528889
40	hippocampus	L	subcortex/brainstem	0.501653	0.501653	MYL6B	0.557211	0.528889
40	hippocampus	L	subcortex/brainstem	0.501653	0.501653	MYLK	0.296652	0.528889
40	hippocampus	L	subcortex/brainstem	0.501653	0.501653	MYLK2	0.501162	0.528889
40	hippocampus	L	subcortex/brainstem	0.501653	0.501653	MYLK4	0.761609	0.528889
40	hippocampus	L	subcortex/brainstem	0.501653	0.501653	NFATC1	0.447109	0.528889
40	hippocampus	L	subcortex/brainstem	0.501653	0.501653	NFATC3	0.255532	0.528889
40	hippocampus	L	subcortex/brainstem	0.501653	0.501653	NFATC4	0.68695	0.528889
40	hippocampus	L	subcortex/brainstem	0.501653	0.501653	NOS3	0.625166	0.528889
40	hippocampus	L	subcortex/brainstem	0.501653	0.501653	NPPA	0.384935	0.528889
40	hippocampus	L	subcortex/brainstem	0.501653	0.501653	NPR2	0.593376	0.528889
40	hippocampus	L	subcortex/brainstem	0.501653	0.501653	OXT	0.553242	0.528889
40	hippocampus	L	subcortex/brainstem	0.501653	0.501653	OXTR	0.633112	0.528889
40	hippocampus	L	subcortex/brainstem	0.501653	0.501653	PIK3R5	0.446591	0.528889
40	hippocampus	L	subcortex/brainstem	0.501653	0.501653	PLA2G4A	0.129709	0.528889
40	hippocampus	L	subcortex/brainstem	0.501653	0.501653	PLA2G4C	0.150095	0.528889
40	hippocampus	L	subcortex/brainstem	0.501653	0.501653	PLCB1	0.7221	0.528889
40	hippocampus	L	subcortex/brainstem	0.501653	0.501653	PLCB2	0.648679	0.528889
40	hippocampus	L	subcortex/brainstem	0.501653	0.501653	PPP1CA	0.572665	0.528889
40	hippocampus	L	subcortex/brainstem	0.501653	0.501653	PPP1R12A	0.531989	0.528889
40	hippocampus	L	subcortex/brainstem	0.501653	0.501653	PPP1R12B	0.30282	0.528889
40	hippocampus	L	subcortex/brainstem	0.501653	0.501653	PPP1R12C	0.338244	0.528889
40	hippocampus	L	subcortex/brainstem	0.501653	0.501653	PPP3R2	0.608965	0.528889
40	hippocampus	L	subcortex/brainstem	0.501653	0.501653	PRKAB1	0.340035	0.528889
40	hippocampus	L	subcortex/brainstem	0.501653	0.501653	PRKAB2	0.15642	0.528889
40	hippocampus	L	subcortex/brainstem	0.501653	0.501653	PRKCG	0.800416	0.528889
40	hippocampus	L	subcortex/brainstem	0.501653	0.501653	RAF1	0.431491	0.528889
40	hippocampus	L	subcortex/brainstem	0.501653	0.501653	RCAN1	0.62943	0.528889
40	hippocampus	L	subcortex/brainstem	0.501653	0.501653	RGS2	0.704372	0.528889
40	hippocampus	L	subcortex/brainstem	0.501653	0.501653	RYR1	0.779802	0.528889
40	hippocampus	L	subcortex/brainstem	0.501653	0.501653	RYR3	0.798506	0.528889
40	hippocampus	L	subcortex/brainstem	0.501653	0.501653	TRPM2	0.511581	0.528889
37	putamen	L	subcortex/brainstem	0.508331	0.508331	ACTB	0.615542	0.528889
37	putamen	L	subcortex/brainstem	0.508331	0.508331	ACTG1	0.503861	0.528889
37	putamen	L	subcortex/brainstem	0.508331	0.508331	ADCY1	0.3461	0.528889
37	putamen	L	subcortex/brainstem	0.508331	0.508331	ADCY2	0.220277	0.528889
37	putamen	L	subcortex/brainstem	0.508331	0.508331	ADCY3	0.753836	0.528889
37	putamen	L	subcortex/brainstem	0.508331	0.508331	ADCY4	0.555023	0.528889
37	putamen	L	subcortex/brainstem	0.508331	0.508331	ADCY6	0.21898	0.528889
37	putamen	L	subcortex/brainstem	0.508331	0.508331	ADCY7	0.381512	0.528889
37	putamen	L	subcortex/brainstem	0.508331	0.508331	ADCY8	0.336144	0.528889
37	putamen	L	subcortex/brainstem	0.508331	0.508331	ADCY9	0.59851	0.528889
37	putamen	L	subcortex/brainstem	0.508331	0.508331	CACNA1F	0.376568	0.528889
37	putamen	L	subcortex/brainstem	0.508331	0.508331	CACNA2D1	0.46389	0.528889
37	putamen	L	subcortex/brainstem	0.508331	0.508331	CACNA2D2	0.635756	0.528889
37	putamen	L	subcortex/brainstem	0.508331	0.508331	CACNA2D3	0.613108	0.528889
37	putamen	L	subcortex/brainstem	0.508331	0.508331	CACNB3	0.443526	0.528889
37	putamen	L	subcortex/brainstem	0.508331	0.508331	CACNG1	0.628114	0.528889
37	putamen	L	subcortex/brainstem	0.508331	0.508331	CACNG2	0.328411	0.528889
37	putamen	L	subcortex/brainstem	0.508331	0.508331	CACNG3	0.576941	0.528889
37	putamen	L	subcortex/brainstem	0.508331	0.508331	CACNG4	0.785611	0.528889
37	putamen	L	subcortex/brainstem	0.508331	0.508331	CACNG6	0.326794	0.528889
37	putamen	L	subcortex/brainstem	0.508331	0.508331	CACNG7	0.35428	0.528889
37	putamen	L	subcortex/brainstem	0.508331	0.508331	CACNG8	0.488263	0.528889
37	putamen	L	subcortex/brainstem	0.508331	0.508331	CALM3	0.398436	0.528889
37	putamen	L	subcortex/brainstem	0.508331	0.508331	CALML3	0.382909	0.528889
37	putamen	L	subcortex/brainstem	0.508331	0.508331	CAMK2B	0.495064	0.528889
37	putamen	L	subcortex/brainstem	0.508331	0.508331	CD38	0.733379	0.528889
37	putamen	L	subcortex/brainstem	0.508331	0.508331	CDKN1A	0.62495	0.528889
37	putamen	L	subcortex/brainstem	0.508331	0.508331	EEF2K	0.317599	0.528889
37	putamen	L	subcortex/brainstem	0.508331	0.508331	EGFR	0.727919	0.528889
37	putamen	L	subcortex/brainstem	0.508331	0.508331	ELK1	0.374636	0.528889
37	putamen	L	subcortex/brainstem	0.508331	0.508331	FOS	0.650612	0.528889
37	putamen	L	subcortex/brainstem	0.508331	0.508331	GNAI2	0.518444	0.528889
37	putamen	L	subcortex/brainstem	0.508331	0.508331	GNAI3	0.507795	0.528889
37	putamen	L	subcortex/brainstem	0.508331	0.508331	GNAO1	0.701544	0.528889
37	putamen	L	subcortex/brainstem	0.508331	0.508331	GNAS	0.264888	0.528889
37	putamen	L	subcortex/brainstem	0.508331	0.508331	GUCY1A1	0.625786	0.528889
37	putamen	L	subcortex/brainstem	0.508331	0.508331	GUCY1A2	0.593123	0.528889
37	putamen	L	subcortex/brainstem	0.508331	0.508331	ITPR3	0.485125	0.528889
37	putamen	L	subcortex/brainstem	0.508331	0.508331	JUN	0.491519	0.528889
37	putamen	L	subcortex/brainstem	0.508331	0.508331	KCNJ12	0.269858	0.528889
37	putamen	L	subcortex/brainstem	0.508331	0.508331	KCNJ14	0.615386	0.528889
37	putamen	L	subcortex/brainstem	0.508331	0.508331	KCNJ2	0.763842	0.528889
37	putamen	L	subcortex/brainstem	0.508331	0.508331	KCNJ3	0.133604	0.528889
37	putamen	L	subcortex/brainstem	0.508331	0.508331	KCNJ4	0.433226	0.528889
37	putamen	L	subcortex/brainstem	0.508331	0.508331	KCNJ5	0.374058	0.528889
37	putamen	L	subcortex/brainstem	0.508331	0.508331	KCNJ9	0.219805	0.528889
37	putamen	L	subcortex/brainstem	0.508331	0.508331	MAPK3	0.53603	0.528889
37	putamen	L	subcortex/brainstem	0.508331	0.508331	MAPK7	0.732114	0.528889
37	putamen	L	subcortex/brainstem	0.508331	0.508331	MEF2C	0.366181	0.528889
37	putamen	L	subcortex/brainstem	0.508331	0.508331	MYL6	0.408315	0.528889
37	putamen	L	subcortex/brainstem	0.508331	0.508331	MYL6B	0.549382	0.528889
37	putamen	L	subcortex/brainstem	0.508331	0.508331	MYLK	0.668486	0.528889
37	putamen	L	subcortex/brainstem	0.508331	0.508331	MYLK2	0.577242	0.528889
37	putamen	L	subcortex/brainstem	0.508331	0.508331	MYLK4	0.473972	0.528889
37	putamen	L	subcortex/brainstem	0.508331	0.508331	NFATC1	0.668562	0.528889
37	putamen	L	subcortex/brainstem	0.508331	0.508331	NFATC3	0.55322	0.528889
37	putamen	L	subcortex/brainstem	0.508331	0.508331	NFATC4	0.631227	0.528889
37	putamen	L	subcortex/brainstem	0.508331	0.508331	NOS3	0.637071	0.528889
37	putamen	L	subcortex/brainstem	0.508331	0.508331	NPPA	0.155798	0.528889
37	putamen	L	subcortex/brainstem	0.508331	0.508331	NPR2	0.565128	0.528889
37	putamen	L	subcortex/brainstem	0.508331	0.508331	OXT	0.562924	0.528889
37	putamen	L	subcortex/brainstem	0.508331	0.508331	OXTR	0.655703	0.528889
37	putamen	L	subcortex/brainstem	0.508331	0.508331	PIK3R5	0.451993	0.528889
37	putamen	L	subcortex/brainstem	0.508331	0.508331	PLA2G4A	0.373323	0.528889
37	putamen	L	subcortex/brainstem	0.508331	0.508331	PLA2G4C	0.519286	0.528889
37	putamen	L	subcortex/brainstem	0.508331	0.508331	PLCB1	0.677916	0.528889
37	putamen	L	subcortex/brainstem	0.508331	0.508331	PLCB2	0.815825	0.528889
37	putamen	L	subcortex/brainstem	0.508331	0.508331	PPP1CA	0.611542	0.528889
37	putamen	L	subcortex/brainstem	0.508331	0.508331	PPP1R12A	0.340473	0.528889
37	putamen	L	subcortex/brainstem	0.508331	0.508331	PPP1R12B	0.536484	0.528889
37	putamen	L	subcortex/brainstem	0.508331	0.508331	PPP1R12C	0.35209	0.528889
37	putamen	L	subcortex/brainstem	0.508331	0.508331	PPP3R2	0.480351	0.528889
37	putamen	L	subcortex/brainstem	0.508331	0.508331	PRKAB1	0.33695	0.528889
37	putamen	L	subcortex/brainstem	0.508331	0.508331	PRKAB2	0.354259	0.528889
37	putamen	L	subcortex/brainstem	0.508331	0.508331	PRKCG	0.481733	0.528889
37	putamen	L	subcortex/brainstem	0.508331	0.508331	RAF1	0.379642	0.528889
37	putamen	L	subcortex/brainstem	0.508331	0.508331	RCAN1	0.701562	0.528889
37	putamen	L	subcortex/brainstem	0.508331	0.508331	RGS2	0.70924	0.528889
37	putamen	L	subcortex/brainstem	0.508331	0.508331	RYR1	0.757336	0.528889
37	putamen	L	subcortex/brainstem	0.508331	0.508331	RYR3	0.77748	0.528889
37	putamen	L	subcortex/brainstem	0.508331	0.508331	TRPM2	0.521408	0.528889
36	caudate	L	subcortex/brainstem	0.53333	0.53333	ACTB	0.648566	0.528889
36	caudate	L	subcortex/brainstem	0.53333	0.53333	ACTG1	0.56673	0.528889
36	caudate	L	subcortex/brainstem	0.53333	0.53333	ADCY1	0.309273	0.528889
36	caudate	L	subcortex/brainstem	0.53333	0.53333	ADCY2	0.102913	0.528889
36	caudate	L	subcortex/brainstem	0.53333	0.53333	ADCY3	0.965614	0.528889
36	caudate	L	subcortex/brainstem	0.53333	0.53333	ADCY4	0.602444	0.528889
36	caudate	L	subcortex/brainstem	0.53333	0.53333	ADCY6	0.180953	0.528889
36	caudate	L	subcortex/brainstem	0.53333	0.53333	ADCY7	0.221549	0.528889
36	caudate	L	subcortex/brainstem	0.53333	0.53333	ADCY8	0.178597	0.528889
36	caudate	L	subcortex/brainstem	0.53333	0.53333	ADCY9	0.781363	0.528889
36	caudate	L	subcortex/brainstem	0.53333	0.53333	CACNA1F	0.391178	0.528889
36	caudate	L	subcortex/brainstem	0.53333	0.53333	CACNA2D1	0.490957	0.528889
36	caudate	L	subcortex/brainstem	0.53333	0.53333	CACNA2D2	0.777662	0.528889
36	caudate	L	subcortex/brainstem	0.53333	0.53333	CACNA2D3	0.826379	0.528889
36	caudate	L	subcortex/brainstem	0.53333	0.53333	CACNB3	0.498752	0.528889
36	caudate	L	subcortex/brainstem	0.53333	0.53333	CACNG1	0.567954	0.528889
36	caudate	L	subcortex/brainstem	0.53333	0.53333	CACNG2	0.248672	0.528889
36	caudate	L	subcortex/brainstem	0.53333	0.53333	CACNG3	0.647072	0.528889
36	caudate	L	subcortex/brainstem	0.53333	0.53333	CACNG4	0.924817	0.528889
36	caudate	L	subcortex/brainstem	0.53333	0.53333	CACNG6	0.368171	0.528889
36	caudate	L	subcortex/brainstem	0.53333	0.53333	CACNG7	0.329005	0.528889
36	caudate	L	subcortex/brainstem	0.53333	0.53333	CACNG8	0.512817	0.528889
36	caudate	L	subcortex/brainstem	0.53333	0.53333	CALM3	0.482457	0.528889
36	caudate	L	subcortex/brainstem	0.53333	0.53333	CALML3	0.401263	0.528889
36	caudate	L	subcortex/brainstem	0.53333	0.53333	CAMK2B	0.663558	0.528889
36	caudate	L	subcortex/brainstem	0.53333	0.53333	CD38	0.780952	0.528889
36	caudate	L	subcortex/brainstem	0.53333	0.53333	CDKN1A	0.591085	0.528889
36	caudate	L	subcortex/brainstem	0.53333	0.53333	EEF2K	0.369229	0.528889
36	caudate	L	subcortex/brainstem	0.53333	0.53333	EGFR	0.779461	0.528889
36	caudate	L	subcortex/brainstem	0.53333	0.53333	ELK1	0.498464	0.528889
36	caudate	L	subcortex/brainstem	0.53333	0.53333	FOS	0.622207	0.528889
36	caudate	L	subcortex/brainstem	0.53333	0.53333	GNAI2	0.463184	0.528889
36	caudate	L	subcortex/brainstem	0.53333	0.53333	GNAI3	0.200738	0.528889
36	caudate	L	subcortex/brainstem	0.53333	0.53333	GNAO1	0.589731	0.528889
36	caudate	L	subcortex/brainstem	0.53333	0.53333	GNAS	0.0943717	0.528889
36	caudate	L	subcortex/brainstem	0.53333	0.53333	GUCY1A1	0.898052	0.528889
36	caudate	L	subcortex/brainstem	0.53333	0.53333	GUCY1A2	0.742776	0.528889
36	caudate	L	subcortex/brainstem	0.53333	0.53333	ITPR3	0.562602	0.528889
36	caudate	L	subcortex/brainstem	0.53333	0.53333	JUN	0.405838	0.528889
36	caudate	L	subcortex/brainstem	0.53333	0.53333	KCNJ12	0.226222	0.528889
36	caudate	L	subcortex/brainstem	0.53333	0.53333	KCNJ14	0.769365	0.528889
36	caudate	L	subcortex/brainstem	0.53333	0.53333	KCNJ2	0.854911	0.528889
36	caudate	L	subcortex/brainstem	0.53333	0.53333	KCNJ3	0.0386994	0.528889
36	caudate	L	subcortex/brainstem	0.53333	0.53333	KCNJ4	0.608296	0.528889
36	caudate	L	subcortex/brainstem	0.53333	0.53333	KCNJ5	0.228097	0.528889
36	caudate	L	subcortex/brainstem	0.53333	0.53333	KCNJ9	0.194276	0.528889
36	caudate	L	subcortex/brainstem	0.53333	0.53333	MAPK3	0.508771	0.528889
36	caudate	L	subcortex/brainstem	0.53333	0.53333	MAPK7	0.816871	0.528889
36	caudate	L	subcortex/brainstem	0.53333	0.53333	MEF2C	0.24627	0.528889
36	caudate	L	subcortex/brainstem	0.53333	0.53333	MYL6	0.323741	0.528889
36	caudate	L	subcortex/brainstem	0.53333	0.53333	MYL6B	0.732607	0.528889
36	caudate	L	subcortex/brainstem	0.53333	0.53333	MYLK	0.65785	0.528889
36	caudate	L	subcortex/brainstem	0.53333	0.53333	MYLK2	0.482988	0.528889
36	caudate	L	subcortex/brainstem	0.53333	0.53333	MYLK4	0.490989	0.528889
36	caudate	L	subcortex/brainstem	0.53333	0.53333	NFATC1	0.697773	0.528889
36	caudate	L	subcortex/brainstem	0.53333	0.53333	NFATC3	0.585174	0.528889
36	caudate	L	subcortex/brainstem	0.53333	0.53333	NFATC4	0.487338	0.528889
36	caudate	L	subcortex/brainstem	0.53333	0.53333	NOS3	0.614855	0.528889
36	caudate	L	subcortex/brainstem	0.53333	0.53333	NPPA	0.0696539	0.528889
36	caudate	L	subcortex/brainstem	0.53333	0.53333	NPR2	0.526618	0.528889
36	caudate	L	subcortex/brainstem	0.53333	0.53333	OXT	0.472763	0.528889
36	caudate	L	subcortex/brainstem	0.53333	0.53333	OXTR	0.658561	0.528889
36	caudate	L	subcortex/brainstem	0.53333	0.53333	PIK3R5	0.484672	0.528889
36	caudate	L	subcortex/brainstem	0.53333	0.53333	PLA2G4A	0.244618	0.528889
36	caudate	L	subcortex/brainstem	0.53333	0.53333	PLA2G4C	0.489087	0.528889
36	caudate	L	subcortex/brainstem	0.53333	0.53333	PLCB1	0.808745	0.528889
36	caudate	L	subcortex/brainstem	0.53333	0.53333	PLCB2	0.916805	0.528889
36	caudate	L	subcortex/brainstem	0.53333	0.53333	PPP1CA	0.809857	0.528889
36	caudate	L	subcortex/brainstem	0.53333	0.53333	PPP1R12A	0.364543	0.528889
36	caudate	L	subcortex/brainstem	0.53333	0.53333	PPP1R12B	0.518783	0.528889
36	caudate	L	subcortex/brainstem	0.53333	0.53333	PPP1R12C	0.432006	0.528889
36	caudate	L	subcortex/brainstem	0.53333	0.53333	PPP3R2	0.57698	0.528889
36	caudate	L	subcortex/brainstem	0.53333	0.53333	PRKAB1	0.335408	0.528889
36	caudate	L	subcortex/brainstem	0.53333	0.53333	PRKAB2	0.381868	0.528889
36	caudate	L	subcortex/brainstem	0.53333	0.53333	PRKCG	0.669422	0.528889
36	caudate	L	subcortex/brainstem	0.53333	0.53333	RAF1	0.426339	0.528889
36	caudate	L	subcortex/brainstem	0.53333	0.53333	RCAN1	0.759204	0.528889
36	caudate	L	subcortex/brainstem	0.53333	0.53333	RGS2	0.877464	0.528889
36	caudate	L	subcortex/brainstem	0.53333	0.53333	RYR1	0.914279	0.528889
36	caudate	L	subcortex/brainstem	0.53333	0.53333	RYR3	0.913805	0.528889
36	caudate	L	subcortex/brainstem	0.53333	0.53333	TRPM2	0.695762	0.528889
