# Supplementary material for: An evolutionary timeline of the oxytocin signaling pathway
Source: Commun Biol. 2024 Apr 17;7:471. doi: 10.1038/s42003-024-06094-9 (PMC11024182; doi:10.1038/s42003-024-06094-9)
Supplement: Supplementary file 4 — Suppementary Data 1-13 [file 42003_2024_6094_MOESM4_ESM.zip › sup_dat_13.xlsx]

## Sheet: Sheet1
Supplementary data 13
Raw data underlying figure 5b
region	Region	P.unadjusted	t.stat	CohD	P.fdr	stat.sign
bankssts		0.647469680027743	0.486072	0.198437957496291	0.715624383188558
caudal middle frontal		0.0701696758192339	2.29545	0.937115023982288	0.155111914968833
fusiform		0.101151915791437	2.00607	0.818976406097269	0.193108202874562
inferior parietal		0.206417253867372	1.45125	0.59247052832513	0.325009789369798
inferior temporal		0.348070883545385	1.03509	0.42257261235752	0.429969914967829
lateral occipital		0.865305603157355	0.178543	0.0728897739409989	0.88641061786851
lateral orbitofrontal		0.0841433032660984	2.15096	0.878123951040209	0.168286606532197
middle temporal		0.803358810353146	0.262568	0.107192911951337	0.865155641918773
pars opercularis		0.00782088098499494	4.28571	1.74963511240928	0.0410596251712234	*
pars orbitalis		0.113213245904813	1.91804	0.783035408987478	0.206737231652267
pars triangularis		0.0456181971467273	2.6465	1.08042782855755	0.143256945449424
postcentral		0.455324499779757	0.808899	0.330231661140388	0.516854837587832
precentral		0.000755880027718094	7.29875	2.97970357510412	0.0105823203880533	*
rostral middle frontal		0.0356189264392388	2.85489	1.16550479729932	0.143256945449424
superior frontal		0.00951800951572792	4.08234	1.66660753678823	0.0444173777400637	*
superior parietal		0.0695884103006475	2.30212	0.939834980796842	0.155111914968833
superior temporal		0.25243588248229	1.29329	0.527983231217802	0.365596795319178
supramarginal		0.24727200495139	1.30961	0.534645688533543	0.365596795319178
temporal pole		0.0638452008153307	2.37136	0.968102268977787	0.155111914968833
transverse temporal		0.0435960803935243	2.68428	1.09585293334628	0.143256945449424
insula		0.263155659166024	1.26037	0.514542690399634	0.368417922832433
caudal anterior cingulate		0.858363757286764	0.187872	0.0766982766104273	0.88641061786851
corpus callosum
cuneus		0.132207987184922	-1.79735	0.733764792048801	0.231363977573613
entorhinal		0.0565684226338219	2.46945	1.00814855826398	0.148492109413782
isthmus cingulate		0.904002888568008	-0.12685	0.0517860964261974	0.904002888568008
lingual		0.20893486459487	-1.44179	0.588606683682536	0.325009789369798
medial orbitofrontal		0.0492055677034057	2.58379	1.0548279121586	0.143256945449424
parahippocampal		0.191081317806791	1.51141	0.617032086062199	0.321016613915408
paracentral		0.0511631948033655	2.55165	1.04170727382352	0.143256945449424
pericalcarine		0.335228240249234	-1.06586	0.435133844507386	0.426654123953571
posterior cingulate		0.00716830773602384	4.37796	1.787294744757	0.0410596251712234	*
precuneus		0.385282311138601	0.950987	0.388238728908924	0.462338773366321
rostral anterior cingulate		0.332343058506074	1.07291	0.438011817753753	0.426654123953571
frontal pole		0.290098581966154	1.1827	0.482834276002723	0.393036788470273
